# Supplementary material for: Eukaryotic transcriptomics in silico: Optimizing cDNA-AFLP efficiency
Source: BMC Genomics. 2009 Nov 30;10:565. doi: 10.1186/1471-2164-10-565 (PMC2797533; doi:10.1186/1471-2164-10-565)
Supplement: Additional file 5 — Arrays of all selective PCRs for all species and enzyme combinations. Selective PCR arrays using three-by-three selective base pairs for all 87 NCBI and 39 ENSEMBL species included in the present study, tested on all 28 combinations of 8 restriction enzymes. [file 1471-2164-10-565-S5.ZIP]

Archive with 3,531 entries (3,528 files):
- CSV_Arrays/
- CSV_Arrays/ENSEMBL/
- CSV_Arrays/ENSEMBL/Aedes_aegyptiCviAIIandHinP1I.csv
- CSV_Arrays/ENSEMBL/Aedes_aegyptiCviAIIandHpaII.csv
- CSV_Arrays/ENSEMBL/Aedes_aegyptiCviAIIandMaeI.csv
- CSV_Arrays/ENSEMBL/Aedes_aegyptiCviAIIandMseI.csv
- CSV_Arrays/ENSEMBL/Aedes_aegyptiCviQIandCviAII.csv
- CSV_Arrays/ENSEMBL/Aedes_aegyptiCviQIandHinP1I.csv
- CSV_Arrays/ENSEMBL/Aedes_aegyptiCviQIandHpaII.csv
- CSV_Arrays/ENSEMBL/Aedes_aegyptiCviQIandMaeI.csv
- CSV_Arrays/ENSEMBL/Aedes_aegyptiCviQIandMaeII.csv
- CSV_Arrays/ENSEMBL/Aedes_aegyptiCviQIandMseI.csv
- CSV_Arrays/ENSEMBL/Aedes_aegyptiCviQIandTaqI.csv
- CSV_Arrays/ENSEMBL/Aedes_aegyptiHpaIIandHinP1I.csv
- CSV_Arrays/ENSEMBL/Aedes_aegyptiMaeIandHinP1I.csv
- CSV_Arrays/ENSEMBL/Aedes_aegyptiMaeIandHpaII.csv
- CSV_Arrays/ENSEMBL/Aedes_aegyptiMaeIandMseI.csv
- CSV_Arrays/ENSEMBL/Aedes_aegyptiMaeIIandCviAII.csv
- CSV_Arrays/ENSEMBL/Aedes_aegyptiMaeIIandHinP1I.csv
- CSV_Arrays/ENSEMBL/Aedes_aegyptiMaeIIandHpaII.csv
- CSV_Arrays/ENSEMBL/Aedes_aegyptiMaeIIandMaeI.csv
- CSV_Arrays/ENSEMBL/Aedes_aegyptiMaeIIandMseI.csv
- CSV_Arrays/ENSEMBL/Aedes_aegyptiMaeIIandTaqI.csv
- CSV_Arrays/ENSEMBL/Aedes_aegyptiMseIandHinP1I.csv
- CSV_Arrays/ENSEMBL/Aedes_aegyptiMseIandHpaII.csv
- CSV_Arrays/ENSEMBL/Aedes_aegyptiTaqIandCviAII.csv
- CSV_Arrays/ENSEMBL/Aedes_aegyptiTaqIandHinP1I.csv
- CSV_Arrays/ENSEMBL/Aedes_aegyptiTaqIandHpaII.csv
- CSV_Arrays/ENSEMBL/Aedes_aegyptiTaqIandMaeI.csv
- CSV_Arrays/ENSEMBL/Aedes_aegyptiTaqIandMseI.csv
- CSV_Arrays/ENSEMBL/AnophelesCviAIIandHinP1I.csv
- CSV_Arrays/ENSEMBL/AnophelesCviAIIandHpaII.csv
- CSV_Arrays/ENSEMBL/AnophelesCviAIIandMaeI.csv
- CSV_Arrays/ENSEMBL/AnophelesCviAIIandMseI.csv
- CSV_Arrays/ENSEMBL/AnophelesCviQIandCviAII.csv
- CSV_Arrays/ENSEMBL/AnophelesCviQIandHinP1I.csv
- CSV_Arrays/ENSEMBL/AnophelesCviQIandHpaII.csv
- CSV_Arrays/ENSEMBL/AnophelesCviQIandMaeI.csv
- CSV_Arrays/ENSEMBL/AnophelesCviQIandMaeII.csv
- CSV_Arrays/ENSEMBL/AnophelesCviQIandMseI.csv
- CSV_Arrays/ENSEMBL/AnophelesCviQIandTaqI.csv
- CSV_Arrays/ENSEMBL/AnophelesHpaIIandHinP1I.csv
- CSV_Arrays/ENSEMBL/AnophelesMaeIandHinP1I.csv
- CSV_Arrays/ENSEMBL/AnophelesMaeIandHpaII.csv
- CSV_Arrays/ENSEMBL/AnophelesMaeIandMseI.csv
- CSV_Arrays/ENSEMBL/AnophelesMaeIIandCviAII.csv
- CSV_Arrays/ENSEMBL/AnophelesMaeIIandHinP1I.csv
- CSV_Arrays/ENSEMBL/AnophelesMaeIIandHpaII.csv
- CSV_Arrays/ENSEMBL/AnophelesMaeIIandMaeI.csv
- CSV_Arrays/ENSEMBL/AnophelesMaeIIandMseI.csv
- CSV_Arrays/ENSEMBL/AnophelesMaeIIandTaqI.csv
- CSV_Arrays/ENSEMBL/AnophelesMseIandHinP1I.csv
- CSV_Arrays/ENSEMBL/AnophelesMseIandHpaII.csv
- CSV_Arrays/ENSEMBL/AnophelesTaqIandCviAII.csv
- CSV_Arrays/ENSEMBL/AnophelesTaqIandHinP1I.csv
- CSV_Arrays/ENSEMBL/AnophelesTaqIandHpaII.csv
- CSV_Arrays/ENSEMBL/AnophelesTaqIandMaeI.csv
- CSV_Arrays/ENSEMBL/AnophelesTaqIandMseI.csv
- CSV_Arrays/ENSEMBL/Bos_taurusCviAIIandHinP1I.csv
- CSV_Arrays/ENSEMBL/Bos_taurusCviAIIandHpaII.csv
- CSV_Arrays/ENSEMBL/Bos_taurusCviAIIandMaeI.csv
- CSV_Arrays/ENSEMBL/Bos_taurusCviAIIandMseI.csv
- CSV_Arrays/ENSEMBL/Bos_taurusCviQIandCviAII.csv
- CSV_Arrays/ENSEMBL/Bos_taurusCviQIandHinP1I.csv
- CSV_Arrays/ENSEMBL/Bos_taurusCviQIandHpaII.csv
- CSV_Arrays/ENSEMBL/Bos_taurusCviQIandMaeI.csv
- CSV_Arrays/ENSEMBL/Bos_taurusCviQIandMaeII.csv
- CSV_Arrays/ENSEMBL/Bos_taurusCviQIandMseI.csv
- CSV_Arrays/ENSEMBL/Bos_taurusCviQIandTaqI.csv
- CSV_Arrays/ENSEMBL/Bos_taurusHpaIIandHinP1I.csv
- CSV_Arrays/ENSEMBL/Bos_taurusMaeIandHinP1I.csv
- CSV_Arrays/ENSEMBL/Bos_taurusMaeIandHpaII.csv
- CSV_Arrays/ENSEMBL/Bos_taurusMaeIandMseI.csv
- CSV_Arrays/ENSEMBL/Bos_taurusMaeIIandCviAII.csv
- CSV_Arrays/ENSEMBL/Bos_taurusMaeIIandHinP1I.csv
- CSV_Arrays/ENSEMBL/Bos_taurusMaeIIandHpaII.csv
- CSV_Arrays/ENSEMBL/Bos_taurusMaeIIandMaeI.csv
- CSV_Arrays/ENSEMBL/Bos_taurusMaeIIandMseI.csv
- CSV_Arrays/ENSEMBL/Bos_taurusMaeIIandTaqI.csv
- CSV_Arrays/ENSEMBL/Bos_taurusMseIandHinP1I.csv
- CSV_Arrays/ENSEMBL/Bos_taurusMseIandHpaII.csv
- CSV_Arrays/ENSEMBL/Bos_taurusTaqIandCviAII.csv
- CSV_Arrays/ENSEMBL/Bos_taurusTaqIandHinP1I.csv
- CSV_Arrays/ENSEMBL/Bos_taurusTaqIandHpaII.csv
- CSV_Arrays/ENSEMBL/Bos_taurusTaqIandMaeI.csv
- CSV_Arrays/ENSEMBL/Bos_taurusTaqIandMseI.csv
- CSV_Arrays/ENSEMBL/Caenorhabditis_elegansCviAIIandHinP1I.csv
- CSV_Arrays/ENSEMBL/Caenorhabditis_elegansCviAIIandHpaII.csv
- CSV_Arrays/ENSEMBL/Caenorhabditis_elegansCviAIIandMaeI.csv
- CSV_Arrays/ENSEMBL/Caenorhabditis_elegansCviAIIandMseI.csv
- CSV_Arrays/ENSEMBL/Caenorhabditis_elegansCviQIandCviAII.csv
- CSV_Arrays/ENSEMBL/Caenorhabditis_elegansCviQIandHinP1I.csv
- CSV_Arrays/ENSEMBL/Caenorhabditis_elegansCviQIandHpaII.csv
- CSV_Arrays/ENSEMBL/Caenorhabditis_elegansCviQIandMaeI.csv
- CSV_Arrays/ENSEMBL/Caenorhabditis_elegansCviQIandMaeII.csv
- CSV_Arrays/ENSEMBL/Caenorhabditis_elegansCviQIandMseI.csv
- CSV_Arrays/ENSEMBL/Caenorhabditis_elegansCviQIandTaqI.csv
- CSV_Arrays/ENSEMBL/Caenorhabditis_elegansHpaIIandHinP1I.csv
- CSV_Arrays/ENSEMBL/Caenorhabditis_elegansMaeIandHinP1I.csv
- CSV_Arrays/ENSEMBL/Caenorhabditis_elegansMaeIandHpaII.csv
- CSV_Arrays/ENSEMBL/Caenorhabditis_elegansMaeIandMseI.csv
- CSV_Arrays/ENSEMBL/Caenorhabditis_elegansMaeIIandCviAII.csv
- CSV_Arrays/ENSEMBL/Caenorhabditis_elegansMaeIIandHinP1I.csv
- CSV_Arrays/ENSEMBL/Caenorhabditis_elegansMaeIIandHpaII.csv
- CSV_Arrays/ENSEMBL/Caenorhabditis_elegansMaeIIandMaeI.csv
- CSV_Arrays/ENSEMBL/Caenorhabditis_elegansMaeIIandMseI.csv
- CSV_Arrays/ENSEMBL/Caenorhabditis_elegansMaeIIandTaqI.csv
- CSV_Arrays/ENSEMBL/Caenorhabditis_elegansMseIandHinP1I.csv
- CSV_Arrays/ENSEMBL/Caenorhabditis_elegansMseIandHpaII.csv
- CSV_Arrays/ENSEMBL/Caenorhabditis_elegansTaqIandCviAII.csv
- CSV_Arrays/ENSEMBL/Caenorhabditis_elegansTaqIandHinP1I.csv
- CSV_Arrays/ENSEMBL/Caenorhabditis_elegansTaqIandHpaII.csv
- CSV_Arrays/ENSEMBL/Caenorhabditis_elegansTaqIandMaeI.csv
- CSV_Arrays/ENSEMBL/Caenorhabditis_elegansTaqIandMseI.csv
- CSV_Arrays/ENSEMBL/Canis_familiarisCviAIIandHinP1I.csv
- CSV_Arrays/ENSEMBL/Canis_familiarisCviAIIandHpaII.csv
- CSV_Arrays/ENSEMBL/Canis_familiarisCviAIIandMaeI.csv
- CSV_Arrays/ENSEMBL/Canis_familiarisCviAIIandMseI.csv
- CSV_Arrays/ENSEMBL/Canis_familiarisCviQIandCviAII.csv
- CSV_Arrays/ENSEMBL/Canis_familiarisCviQIandHinP1I.csv
- CSV_Arrays/ENSEMBL/Canis_familiarisCviQIandHpaII.csv
- CSV_Arrays/ENSEMBL/Canis_familiarisCviQIandMaeI.csv
- CSV_Arrays/ENSEMBL/Canis_familiarisCviQIandMaeII.csv
- CSV_Arrays/ENSEMBL/Canis_familiarisCviQIandMseI.csv
- CSV_Arrays/ENSEMBL/Canis_familiarisCviQIandTaqI.csv
- CSV_Arrays/ENSEMBL/Canis_familiarisHpaIIandHinP1I.csv
- CSV_Arrays/ENSEMBL/Canis_familiarisMaeIandHinP1I.csv
- CSV_Arrays/ENSEMBL/Canis_familiarisMaeIandHpaII.csv
- CSV_Arrays/ENSEMBL/Canis_familiarisMaeIandMseI.csv
- CSV_Arrays/ENSEMBL/Canis_familiarisMaeIIandCviAII.csv
- CSV_Arrays/ENSEMBL/Canis_familiarisMaeIIandHinP1I.csv
- CSV_Arrays/ENSEMBL/Canis_familiarisMaeIIandHpaII.csv
- CSV_Arrays/ENSEMBL/Canis_familiarisMaeIIandMaeI.csv
- CSV_Arrays/ENSEMBL/Canis_familiarisMaeIIandMseI.csv
- CSV_Arrays/ENSEMBL/Canis_familiarisMaeIIandTaqI.csv
- CSV_Arrays/ENSEMBL/Canis_familiarisMseIandHinP1I.csv
- CSV_Arrays/ENSEMBL/Canis_familiarisMseIandHpaII.csv
- CSV_Arrays/ENSEMBL/Canis_familiarisTaqIandCviAII.csv
- CSV_Arrays/ENSEMBL/Canis_familiarisTaqIandHinP1I.csv
- CSV_Arrays/ENSEMBL/Canis_familiarisTaqIandHpaII.csv
- CSV_Arrays/ENSEMBL/Canis_familiarisTaqIandMaeI.csv
- CSV_Arrays/ENSEMBL/Canis_familiarisTaqIandMseI.csv
- CSV_Arrays/ENSEMBL/Cavia_porcellusCviAIIandHinP1I.csv
- CSV_Arrays/ENSEMBL/Cavia_porcellusCviAIIandHpaII.csv
- CSV_Arrays/ENSEMBL/Cavia_porcellusCviAIIandMaeI.csv
- CSV_Arrays/ENSEMBL/Cavia_porcellusCviAIIandMseI.csv
- CSV_Arrays/ENSEMBL/Cavia_porcellusCviQIandCviAII.csv
- CSV_Arrays/ENSEMBL/Cavia_porcellusCviQIandHinP1I.csv
- CSV_Arrays/ENSEMBL/Cavia_porcellusCviQIandHpaII.csv
- CSV_Arrays/ENSEMBL/Cavia_porcellusCviQIandMaeI.csv
- CSV_Arrays/ENSEMBL/Cavia_porcellusCviQIandMaeII.csv
- CSV_Arrays/ENSEMBL/Cavia_porcellusCviQIandMseI.csv
- CSV_Arrays/ENSEMBL/Cavia_porcellusCviQIandTaqI.csv
- CSV_Arrays/ENSEMBL/Cavia_porcellusHpaIIandHinP1I.csv
- CSV_Arrays/ENSEMBL/Cavia_porcellusMaeIandHinP1I.csv
- CSV_Arrays/ENSEMBL/Cavia_porcellusMaeIandHpaII.csv
- CSV_Arrays/ENSEMBL/Cavia_porcellusMaeIandMseI.csv
- CSV_Arrays/ENSEMBL/Cavia_porcellusMaeIIandCviAII.csv
- CSV_Arrays/ENSEMBL/Cavia_porcellusMaeIIandHinP1I.csv
- CSV_Arrays/ENSEMBL/Cavia_porcellusMaeIIandHpaII.csv
- CSV_Arrays/ENSEMBL/Cavia_porcellusMaeIIandMaeI.csv
- CSV_Arrays/ENSEMBL/Cavia_porcellusMaeIIandMseI.csv
- CSV_Arrays/ENSEMBL/Cavia_porcellusMaeIIandTaqI.csv
- CSV_Arrays/ENSEMBL/Cavia_porcellusMseIandHinP1I.csv
- CSV_Arrays/ENSEMBL/Cavia_porcellusMseIandHpaII.csv
- CSV_Arrays/ENSEMBL/Cavia_porcellusTaqIandCviAII.csv
- CSV_Arrays/ENSEMBL/Cavia_porcellusTaqIandHinP1I.csv
- CSV_Arrays/ENSEMBL/Cavia_porcellusTaqIandHpaII.csv
- CSV_Arrays/ENSEMBL/Cavia_porcellusTaqIandMaeI.csv
- CSV_Arrays/ENSEMBL/Cavia_porcellusTaqIandMseI.csv
- CSV_Arrays/ENSEMBL/Ciona_intestinalisCviAIIandHinP1I.csv
- CSV_Arrays/ENSEMBL/Ciona_intestinalisCviAIIandHpaII.csv
- CSV_Arrays/ENSEMBL/Ciona_intestinalisCviAIIandMaeI.csv
- CSV_Arrays/ENSEMBL/Ciona_intestinalisCviAIIandMseI.csv
- CSV_Arrays/ENSEMBL/Ciona_intestinalisCviQIandCviAII.csv
- CSV_Arrays/ENSEMBL/Ciona_intestinalisCviQIandHinP1I.csv
- CSV_Arrays/ENSEMBL/Ciona_intestinalisCviQIandHpaII.csv
- CSV_Arrays/ENSEMBL/Ciona_intestinalisCviQIandMaeI.csv
- CSV_Arrays/ENSEMBL/Ciona_intestinalisCviQIandMaeII.csv
- CSV_Arrays/ENSEMBL/Ciona_intestinalisCviQIandMseI.csv
- CSV_Arrays/ENSEMBL/Ciona_intestinalisCviQIandTaqI.csv
- CSV_Arrays/ENSEMBL/Ciona_intestinalisHpaIIandHinP1I.csv
- CSV_Arrays/ENSEMBL/Ciona_intestinalisMaeIandHinP1I.csv
- CSV_Arrays/ENSEMBL/Ciona_intestinalisMaeIandHpaII.csv
- CSV_Arrays/ENSEMBL/Ciona_intestinalisMaeIandMseI.csv
- CSV_Arrays/ENSEMBL/Ciona_intestinalisMaeIIandCviAII.csv
- CSV_Arrays/ENSEMBL/Ciona_intestinalisMaeIIandHinP1I.csv
- CSV_Arrays/ENSEMBL/Ciona_intestinalisMaeIIandHpaII.csv
- CSV_Arrays/ENSEMBL/Ciona_intestinalisMaeIIandMaeI.csv
- CSV_Arrays/ENSEMBL/Ciona_intestinalisMaeIIandMseI.csv
- CSV_Arrays/ENSEMBL/Ciona_intestinalisMaeIIandTaqI.csv
- CSV_Arrays/ENSEMBL/Ciona_intestinalisMseIandHinP1I.csv
- CSV_Arrays/ENSEMBL/Ciona_intestinalisMseIandHpaII.csv
- CSV_Arrays/ENSEMBL/Ciona_intestinalisTaqIandCviAII.csv
- CSV_Arrays/ENSEMBL/Ciona_intestinalisTaqIandHinP1I.csv
- CSV_Arrays/ENSEMBL/Ciona_intestinalisTaqIandHpaII.csv
- CSV_Arrays/ENSEMBL/Ciona_intestinalisTaqIandMaeI.csv
- CSV_Arrays/ENSEMBL/Ciona_intestinalisTaqIandMseI.csv
- CSV_Arrays/ENSEMBL/Ciona_savignyiCviAIIandHinP1I.csv
- CSV_Arrays/ENSEMBL/Ciona_savignyiCviAIIandHpaII.csv
- CSV_Arrays/ENSEMBL/Ciona_savignyiCviAIIandMaeI.csv
- CSV_Arrays/ENSEMBL/Ciona_savignyiCviAIIandMseI.csv
- CSV_Arrays/ENSEMBL/Ciona_savignyiCviQIandCviAII.csv
- CSV_Arrays/ENSEMBL/Ciona_savignyiCviQIandHinP1I.csv
- CSV_Arrays/ENSEMBL/Ciona_savignyiCviQIandHpaII.csv
- CSV_Arrays/ENSEMBL/Ciona_savignyiCviQIandMaeI.csv
- CSV_Arrays/ENSEMBL/Ciona_savignyiCviQIandMaeII.csv
- CSV_Arrays/ENSEMBL/Ciona_savignyiCviQIandMseI.csv
- CSV_Arrays/ENSEMBL/Ciona_savignyiCviQIandTaqI.csv
- CSV_Arrays/ENSEMBL/Ciona_savignyiHpaIIandHinP1I.csv
- CSV_Arrays/ENSEMBL/Ciona_savignyiMaeIandHinP1I.csv
- CSV_Arrays/ENSEMBL/Ciona_savignyiMaeIandHpaII.csv
- CSV_Arrays/ENSEMBL/Ciona_savignyiMaeIandMseI.csv
- CSV_Arrays/ENSEMBL/Ciona_savignyiMaeIIandCviAII.csv
- CSV_Arrays/ENSEMBL/Ciona_savignyiMaeIIandHinP1I.csv
- CSV_Arrays/ENSEMBL/Ciona_savignyiMaeIIandHpaII.csv
- CSV_Arrays/ENSEMBL/Ciona_savignyiMaeIIandMaeI.csv
- CSV_Arrays/ENSEMBL/Ciona_savignyiMaeIIandMseI.csv
- CSV_Arrays/ENSEMBL/Ciona_savignyiMaeIIandTaqI.csv
- CSV_Arrays/ENSEMBL/Ciona_savignyiMseIandHinP1I.csv
- CSV_Arrays/ENSEMBL/Ciona_savignyiMseIandHpaII.csv
- CSV_Arrays/ENSEMBL/Ciona_savignyiTaqIandCviAII.csv
- CSV_Arrays/ENSEMBL/Ciona_savignyiTaqIandHinP1I.csv
- CSV_Arrays/ENSEMBL/Ciona_savignyiTaqIandHpaII.csv
- CSV_Arrays/ENSEMBL/Ciona_savignyiTaqIandMaeI.csv
- CSV_Arrays/ENSEMBL/Ciona_savignyiTaqIandMseI.csv
- CSV_Arrays/ENSEMBL/DanioCviAIIandHinP1I.csv
- CSV_Arrays/ENSEMBL/DanioCviAIIandHpaII.csv
- CSV_Arrays/ENSEMBL/DanioCviAIIandMaeI.csv
- CSV_Arrays/ENSEMBL/DanioCviAIIandMseI.csv
- CSV_Arrays/ENSEMBL/DanioCviQIandCviAII.csv
- CSV_Arrays/ENSEMBL/DanioCviQIandHinP1I.csv
- CSV_Arrays/ENSEMBL/DanioCviQIandHpaII.csv
- CSV_Arrays/ENSEMBL/DanioCviQIandMaeI.csv
- CSV_Arrays/ENSEMBL/DanioCviQIandMaeII.csv
- CSV_Arrays/ENSEMBL/DanioCviQIandMseI.csv
- CSV_Arrays/ENSEMBL/DanioCviQIandTaqI.csv
- CSV_Arrays/ENSEMBL/DanioHpaIIandHinP1I.csv
- CSV_Arrays/ENSEMBL/DanioMaeIandHinP1I.csv
- CSV_Arrays/ENSEMBL/DanioMaeIandHpaII.csv
- CSV_Arrays/ENSEMBL/DanioMaeIandMseI.csv
- CSV_Arrays/ENSEMBL/DanioMaeIIandCviAII.csv
- CSV_Arrays/ENSEMBL/DanioMaeIIandHinP1I.csv
- CSV_Arrays/ENSEMBL/DanioMaeIIandHpaII.csv
- CSV_Arrays/ENSEMBL/DanioMaeIIandMaeI.csv
- CSV_Arrays/ENSEMBL/DanioMaeIIandMseI.csv
- CSV_Arrays/ENSEMBL/DanioMaeIIandTaqI.csv
- CSV_Arrays/ENSEMBL/DanioMseIandHinP1I.csv
- CSV_Arrays/ENSEMBL/DanioMseIandHpaII.csv
- CSV_Arrays/ENSEMBL/DanioTaqIandCviAII.csv
- CSV_Arrays/ENSEMBL/DanioTaqIandHinP1I.csv
- CSV_Arrays/ENSEMBL/DanioTaqIandHpaII.csv
- CSV_Arrays/ENSEMBL/DanioTaqIandMaeI.csv
- CSV_Arrays/ENSEMBL/DanioTaqIandMseI.csv
- CSV_Arrays/ENSEMBL/Dasypus_novemcinctusCviAIIandHinP1I.csv
- CSV_Arrays/ENSEMBL/Dasypus_novemcinctusCviAIIandHpaII.csv
- CSV_Arrays/ENSEMBL/Dasypus_novemcinctusCviAIIandMaeI.csv
- CSV_Arrays/ENSEMBL/Dasypus_novemcinctusCviAIIandMseI.csv
- CSV_Arrays/ENSEMBL/Dasypus_novemcinctusCviQIandCviAII.csv
- CSV_Arrays/ENSEMBL/Dasypus_novemcinctusCviQIandHinP1I.csv
- CSV_Arrays/ENSEMBL/Dasypus_novemcinctusCviQIandHpaII.csv
- CSV_Arrays/ENSEMBL/Dasypus_novemcinctusCviQIandMaeI.csv
- CSV_Arrays/ENSEMBL/Dasypus_novemcinctusCviQIandMaeII.csv
- CSV_Arrays/ENSEMBL/Dasypus_novemcinctusCviQIandMseI.csv
- CSV_Arrays/ENSEMBL/Dasypus_novemcinctusCviQIandTaqI.csv
- CSV_Arrays/ENSEMBL/Dasypus_novemcinctusHpaIIandHinP1I.csv
- CSV_Arrays/ENSEMBL/Dasypus_novemcinctusMaeIandHinP1I.csv
- CSV_Arrays/ENSEMBL/Dasypus_novemcinctusMaeIandHpaII.csv
- CSV_Arrays/ENSEMBL/Dasypus_novemcinctusMaeIandMseI.csv
- CSV_Arrays/ENSEMBL/Dasypus_novemcinctusMaeIIandCviAII.csv
- CSV_Arrays/ENSEMBL/Dasypus_novemcinctusMaeIIandHinP1I.csv
- CSV_Arrays/ENSEMBL/Dasypus_novemcinctusMaeIIandHpaII.csv
- CSV_Arrays/ENSEMBL/Dasypus_novemcinctusMaeIIandMaeI.csv
- CSV_Arrays/ENSEMBL/Dasypus_novemcinctusMaeIIandMseI.csv
- CSV_Arrays/ENSEMBL/Dasypus_novemcinctusMaeIIandTaqI.csv
- CSV_Arrays/ENSEMBL/Dasypus_novemcinctusMseIandHinP1I.csv
- CSV_Arrays/ENSEMBL/Dasypus_novemcinctusMseIandHpaII.csv
- CSV_Arrays/ENSEMBL/Dasypus_novemcinctusTaqIandCviAII.csv
- CSV_Arrays/ENSEMBL/Dasypus_novemcinctusTaqIandHinP1I.csv
- CSV_Arrays/ENSEMBL/Dasypus_novemcinctusTaqIandHpaII.csv
- CSV_Arrays/ENSEMBL/Dasypus_novemcinctusTaqIandMaeI.csv
- CSV_Arrays/ENSEMBL/Dasypus_novemcinctusTaqIandMseI.csv
- CSV_Arrays/ENSEMBL/Drosophila_melanogasterCviAIIandHinP1I.csv
- CSV_Arrays/ENSEMBL/Drosophila_melanogasterCviAIIandHpaII.csv
- CSV_Arrays/ENSEMBL/Drosophila_melanogasterCviAIIandMaeI.csv
- CSV_Arrays/ENSEMBL/Drosophila_melanogasterCviAIIandMseI.csv
- CSV_Arrays/ENSEMBL/Drosophila_melanogasterCviQIandCviAII.csv
- CSV_Arrays/ENSEMBL/Drosophila_melanogasterCviQIandHinP1I.csv
- CSV_Arrays/ENSEMBL/Drosophila_melanogasterCviQIandHpaII.csv
- CSV_Arrays/ENSEMBL/Drosophila_melanogasterCviQIandMaeI.csv
- CSV_Arrays/ENSEMBL/Drosophila_melanogasterCviQIandMaeII.csv
- CSV_Arrays/ENSEMBL/Drosophila_melanogasterCviQIandMseI.csv
- CSV_Arrays/ENSEMBL/Drosophila_melanogasterCviQIandTaqI.csv
- CSV_Arrays/ENSEMBL/Drosophila_melanogasterHpaIIandHinP1I.csv
- CSV_Arrays/ENSEMBL/Drosophila_melanogasterMaeIandHinP1I.csv
- CSV_Arrays/ENSEMBL/Drosophila_melanogasterMaeIandHpaII.csv
- CSV_Arrays/ENSEMBL/Drosophila_melanogasterMaeIandMseI.csv
- CSV_Arrays/ENSEMBL/Drosophila_melanogasterMaeIIandCviAII.csv
- CSV_Arrays/ENSEMBL/Drosophila_melanogasterMaeIIandHinP1I.csv
- CSV_Arrays/ENSEMBL/Drosophila_melanogasterMaeIIandHpaII.csv
[truncated: 3,231 more entries]
