# Supplementary material for: Eukaryotic transcriptomics in silico: Optimizing cDNA-AFLP efficiency
Source: BMC Genomics. 2009 Nov 30;10:565. doi: 10.1186/1471-2164-10-565 (PMC2797533; doi:10.1186/1471-2164-10-565)
Supplement: Additional file 5 — Arrays of all selective PCRs for all species and enzyme combinations. Selective PCR arrays using three-by-three selective base pairs for all 87 NCBI and 39 ENSEMBL species included in the present study, tested on all 28 combinations of 8 restriction enzymes. [file 1471-2164-10-565-S5.ZIP › CSV_Arrays/ENSEMBL/Aedes_aegyptiCviAIIandHinP1I.csv]

			HinP1Iprimer	HinP1Iprimer	HinP1Iprimer	HinP1Iprimer	HinP1Iprimer	HinP1Iprimer	HinP1Iprimer	HinP1Iprimer	HinP1Iprimer	HinP1Iprimer	HinP1Iprimer	HinP1Iprimer	HinP1Iprimer	HinP1Iprimer	HinP1Iprimer	HinP1Iprimer	HinP1Iprimer	HinP1Iprimer	HinP1Iprimer	HinP1Iprimer	HinP1Iprimer	HinP1Iprimer	HinP1Iprimer	HinP1Iprimer	HinP1Iprimer	HinP1Iprimer	HinP1Iprimer	HinP1Iprimer	HinP1Iprimer	HinP1Iprimer	HinP1Iprimer	HinP1Iprimer	HinP1Iprimer	HinP1Iprimer	HinP1Iprimer	HinP1Iprimer	HinP1Iprimer	HinP1Iprimer	HinP1Iprimer	HinP1Iprimer	HinP1Iprimer	HinP1Iprimer	HinP1Iprimer	HinP1Iprimer	HinP1Iprimer	HinP1Iprimer	HinP1Iprimer
			AAA	AAC	AAG	AAT	ACA	ACC	ACG	ACT	AGA	AGC	AGG	AGT	ATA	ATC	ATG	ATT	CAA	CAC	CAG	CAT	CCA	CCC	CCG	CCT	CGA	CGC	CGG	CGT	CTA	CTC	CTG	CTT	GAA	GAC	GAG	GAT	GCA	GCC	GCG	GCT	GGA	GGC	GGG	GGT	GTA	GTC	GTG
		0	1	2	3	4	5	6	7	8	9	10	11	12	13	14	15	16	17	18	19	20	21	22	23	24	25	26	27	28	29	30	31	32	33	34	35	36	37	38	39	40	41	42	43	44	45	46	47
CviAIIprimer	AAA	1	23	27	33	24	17	11	11	14	16	22	18	16	13	24	0	18	22	23	26	15	19	8	11	8	19	10	24	20	4	15	8	13	16	6	8	33	0	0	0	0	9	10	6	10	5	7	5
CviAIIprimer	AAC	2	38	33	28	23	20	20	13	14	27	26	19	28	12	29	0	30	32	33	29	17	24	10	13	11	25	15	17	27	7	20	27	21	21	8	19	21	0	0	0	0	24	7	14	9	9	8	3
CviAIIprimer	AAG	3	43	34	24	27	31	20	19	24	16	31	23	20	15	39	0	22	41	35	38	27	15	4	7	10	21	28	29	19	15	13	21	19	30	20	29	17	0	0	0	0	23	12	8	11	4	14	20
CviAIIprimer	AAT	4	26	8	12	22	5	15	14	13	20	20	19	12	4	12	0	19	22	21	20	16	9	3	5	7	11	18	15	20	4	10	6	13	11	11	3	12	0	0	0	0	9	4	6	4	3	8	8
CviAIIprimer	ACA	5	16	9	9	14	8	6	9	6	6	7	7	5	16	18	0	7	15	14	15	9	8	3	2	1	4	4	9	15	3	3	4	12	6	7	18	9	0	0	0	0	4	3	6	6	7	6	6
CviAIIprimer	ACC	6	18	22	19	9	16	13	10	11	21	12	14	12	7	27	0	13	18	16	25	7	12	5	10	11	11	12	24	10	0	9	7	9	15	8	10	9	0	0	0	0	8	16	4	13	14	12	4
CviAIIprimer	ACG	7	9	15	12	19	12	8	11	1	9	17	9	12	5	11	0	13	23	11	14	6	9	4	9	8	27	11	11	18	8	5	8	2	7	8	1	14	0	0	0	0	7	6	4	7	10	6	5
CviAIIprimer	ACT	8	24	10	7	11	6	8	5	9	9	4	8	9	3	6	0	8	13	7	8	6	6	6	6	1	12	6	16	13	10	8	3	10	8	7	4	8	0	0	0	0	13	11	2	4	0	8	3
CviAIIprimer	AGA	9	23	13	15	11	7	8	1	10	7	9	5	11	9	12	0	11	15	6	9	9	6	4	2	5	10	13	5	14	1	6	2	12	4	4	7	9	0	0	0	0	1	1	5	4	3	5	0
CviAIIprimer	AGC	10	18	27	16	9	21	13	10	7	13	9	13	11	2	11	0	9	13	9	19	8	11	8	7	8	15	13	5	13	6	6	2	10	12	6	9	7	0	0	0	0	5	1	6	7	3	6	2
CviAIIprimer	AGG	11	11	6	8	11	10	4	5	9	2	10	10	9	3	11	0	9	18	8	8	11	5	2	3	3	8	8	7	6	2	4	3	9	8	0	4	4	0	0	0	0	1	1	0	6	2	1	3
CviAIIprimer	AGT	12	11	15	12	10	3	5	3	7	3	12	7	5	5	17	0	8	11	8	9	9	8	5	1	4	10	7	11	5	2	4	7	13	10	3	4	6	0	0	0	0	9	3	2	3	5	3	2
CviAIIprimer	ATA	13	24	17	14	17	7	5	8	5	10	13	4	17	11	11	0	13	14	15	15	10	6	10	4	8	8	11	5	9	6	4	4	8	11	3	6	9	0	0	0	0	2	5	0	7	6	9	2
CviAIIprimer	ATC	14	34	25	36	27	18	12	13	16	33	27	20	18	19	28	0	25	51	20	48	23	13	11	16	7	39	13	23	19	8	26	13	24	20	16	18	29	0	0	0	0	13	7	16	24	12	17	6
CviAIIprimer	ATG	15	30	28	26	27	18	19	16	12	32	18	29	27	11	33	0	21	46	43	25	18	27	13	10	16	26	13	37	43	5	24	23	21	29	13	15	27	0	0	0	0	16	18	8	19	10	8	10
CviAIIprimer	ATT	16	32	17	14	23	12	25	10	6	20	27	6	17	15	20	0	23	29	27	28	22	10	6	13	8	15	7	13	11	4	10	11	13	17	12	15	13	0	0	0	0	9	6	3	10	3	9	8
CviAIIprimer	CAA	17	21	22	19	19	15	10	11	13	20	26	7	14	3	18	0	22	22	16	15	14	11	9	10	8	18	14	8	13	2	11	14	15	16	9	8	19	0	0	0	0	16	4	6	6	3	7	4
CviAIIprimer	CAC	18	16	14	11	7	15	12	6	11	14	25	10	10	6	13	0	14	27	18	23	11	12	7	10	8	19	10	7	16	3	5	11	9	14	3	12	9	0	0	0	0	7	10	6	5	4	5	11
CviAIIprimer	CAG	19	39	27	20	14	8	18	15	13	16	26	18	11	11	20	0	11	25	20	20	23	9	7	7	5	24	9	19	21	3	13	13	6	18	9	13	12	0	0	0	0	11	13	6	10	5	10	4
CviAIIprimer	CAT	20	21	17	8	12	5	5	5	5	9	14	11	13	5	9	0	9	20	15	8	11	5	5	3	5	12	4	11	11	3	2	7	15	7	3	7	10	0	0	0	0	6	4	1	9	2	2	6
CviAIIprimer	CCA	21	21	14	10	17	12	11	6	16	16	25	12	14	8	15	0	19	25	23	13	11	15	4	5	8	13	11	18	17	3	14	3	7	14	5	7	13	0	0	0	0	11	6	5	7	7	9	2
CviAIIprimer	CCC	22	14	7	16	4	12	6	7	5	15	19	12	9	8	15	0	8	16	11	14	6	10	7	5	2	8	7	15	10	5	4	5	5	6	8	4	11	0	0	0	0	16	5	4	7	7	5	7
CviAIIprimer	CCG	23	17	16	20	15	10	15	10	14	14	15	8	15	14	18	0	14	23	21	19	8	11	9	6	11	21	11	21	14	3	16	9	13	12	12	9	10	0	0	0	0	10	7	6	16	5	7	10
CviAIIprimer	CCT	24	9	7	7	7	8	2	6	8	9	10	11	5	10	11	0	7	13	8	9	6	8	2	6	3	7	2	11	7	4	4	5	7	12	5	3	7	0	0	0	0	6	3	3	2	3	1	3
CviAIIprimer	CGA	25	26	9	11	13	14	15	12	8	13	9	5	13	9	9	0	15	15	10	23	10	13	3	5	5	7	14	9	15	2	9	19	16	19	4	4	8	0	0	0	0	12	7	4	8	6	6	4
CviAIIprimer	CGC	26	0	0	0	0	0	0	0	0	0	0	0	0	0	0	0	0	0	0	0	0	0	0	0	0	0	0	0	0	0	0	0	0	0	0	0	0	0	0	0	0	0	0	0	0	0	0	0
CviAIIprimer	CGG	27	17	9	13	13	6	13	11	8	13	9	7	7	11	11	0	8	23	9	14	5	12	4	4	14	8	6	11	12	5	5	5	7	10	4	4	9	0	0	0	0	6	6	3	13	8	3	4
CviAIIprimer	CGT	28	13	15	18	7	3	6	8	5	10	7	10	16	1	18	0	6	11	10	9	11	11	4	6	4	2	5	11	7	6	3	1	12	16	8	6	10	0	0	0	0	3	3	3	4	3	3	8
CviAIIprimer	CTA	29	11	6	6	6	8	3	2	7	8	4	4	10	7	9	0	9	10	4	5	10	3	1	7	1	5	5	8	5	2	11	4	5	2	6	1	10	0	0	0	0	5	1	2	3	1	6	2
CviAIIprimer	CTC	30	24	20	19	20	10	15	12	10	24	15	14	15	5	19	0	18	19	24	23	7	13	4	8	14	18	7	17	13	1	13	9	17	10	5	9	14	0	0	0	0	14	9	5	9	8	6	10
CviAIIprimer	CTG	31	42	19	29	23	17	12	17	17	30	38	27	40	10	17	0	28	47	39	39	22	11	5	12	16	32	22	24	34	8	21	16	22	32	12	11	17	0	0	0	0	13	15	4	12	15	17	14
CviAIIprimer	CTT	32	30	22	17	20	18	10	13	9	19	19	20	28	11	17	0	9	19	16	13	11	15	6	11	10	18	8	15	16	3	11	5	4	10	8	13	17	0	0	0	0	13	3	2	15	15	13	6
CviAIIprimer	GAA	33	27	28	21	30	30	15	10	20	15	25	12	28	14	27	0	37	38	21	20	24	17	12	15	8	22	16	23	24	13	25	21	31	7	20	9	13	0	0	0	0	11	11	11	12	11	7	4
CviAIIprimer	GAC	34	21	14	15	15	18	13	16	13	18	21	14	19	14	19	0	14	39	15	27	10	15	7	5	12	22	17	17	25	6	20	9	25	8	6	3	12	0	0	0	0	15	3	3	9	12	7	7
CviAIIprimer	GAG	35	22	11	9	20	16	15	6	16	18	15	9	19	17	33	0	17	23	33	20	10	14	8	10	3	23	12	22	23	5	20	10	12	21	9	9	10	0	0	0	0	7	11	9	5	4	12	11
CviAIIprimer	GAT	36	47	23	13	18	8	13	10	13	20	36	16	18	12	28	0	11	31	25	20	14	12	4	4	12	12	4	16	18	7	15	9	20	23	6	9	13	0	0	0	0	10	5	7	6	1	11	5
CviAIIprimer	GCA	37	25	14	19	21	7	17	8	6	25	19	18	18	8	22	0	8	34	13	14	22	12	3	9	5	17	14	25	22	4	13	10	13	21	9	11	16	0	0	0	0	13	4	8	11	2	4	15
CviAIIprimer	GCC	38	40	18	30	17	23	8	23	13	18	23	12	16	8	24	0	24	41	21	28	22	6	7	21	19	12	12	33	20	3	18	21	19	22	8	14	19	0	0	0	0	26	19	6	13	7	12	13
CviAIIprimer	GCG	39	20	18	4	8	12	12	11	8	17	11	11	14	9	18	0	11	22	16	18	12	10	3	8	10	25	4	15	10	3	7	4	7	10	5	10	8	0	0	0	0	6	2	4	4	8	1	8
CviAIIprimer	GCT	40	32	18	13	16	13	11	8	13	15	12	16	14	8	15	0	15	12	18	13	13	8	5	8	9	10	10	15	8	3	5	9	13	15	9	12	14	0	0	0	0	11	7	10	8	8	4	3
CviAIIprimer	GGA	41	29	16	12	12	14	8	13	13	23	14	6	13	9	18	0	13	23	17	15	15	9	6	10	6	20	6	8	10	6	13	3	10	17	2	1	7	0	0	0	0	8	4	6	8	10	4	4
CviAIIprimer	GGC	42	15	14	14	16	8	10	5	10	12	12	21	7	3	14	0	6	28	13	20	9	8	6	12	8	13	8	7	16	3	11	6	5	8	6	10	2	0	0	0	0	6	3	6	6	1	2	7
CviAIIprimer	GGG	43	15	7	4	9	7	6	3	6	10	6	7	3	3	5	0	10	12	3	5	4	3	5	8	4	8	1	5	7	3	6	10	5	2	0	5	6	0	0	0	0	3	0	6	5	9	2	5
CviAIIprimer	GGT	44	25	14	9	14	6	6	2	4	11	19	4	10	9	12	0	5	20	11	7	18	10	5	3	6	12	4	4	8	6	6	6	8	4	4	8	9	0	0	0	0	3	5	2	2	6	6	5
CviAIIprimer	GTA	45	15	6	5	10	5	11	4	6	5	12	9	11	3	8	0	12	10	8	6	6	13	5	5	2	14	7	5	11	3	6	4	5	11	7	4	11	0	0	0	0	5	1	6	8	3	5	2
CviAIIprimer	GTC	46	31	20	20	19	11	4	22	12	13	12	13	11	5	11	0	5	26	18	23	12	11	3	11	6	16	15	18	17	6	11	7	19	19	10	9	15	0	0	0	0	6	4	6	10	3	6	5
CviAIIprimer	GTG	47	27	24	16	30	22	13	10	14	25	22	31	23	13	14	0	20	32	25	30	33	3	9	16	11	19	20	14	15	5	15	10	13	19	12	16	18	0	0	0	0	16	9	7	17	12	8	7
CviAIIprimer	GTT	48	22	25	29	22	19	11	7	9	10	23	10	18	9	16	0	10	16	20	16	11	11	9	9	6	17	18	19	20	3	21	49	25	20	11	7	15	0	0	0	0	10	7	9	5	2	3	12
CviAIIprimer	TAA	49	21	15	13	3	7	6	4	4	9	9	9	12	4	9	0	14	11	13	10	7	7	3	2	5	10	8	6	12	0	5	3	4	14	1	4	10	0	0	0	0	4	7	2	4	5	3	4
CviAIIprimer	TAC	50	23	15	15	22	5	16	15	17	26	18	16	16	10	21	0	9	30	27	15	21	16	8	11	10	19	9	19	17	3	8	15	11	12	2	6	27	0	0	0	0	11	9	9	19	9	8	7
CviAIIprimer	TAG	51	26	16	27	10	14	20	10	8	13	11	6	10	4	12	0	12	27	13	10	14	8	3	7	8	9	2	18	12	4	12	8	10	18	12	5	12	0	0	0	0	9	4	4	13	5	11	3
CviAIIprimer	TAT	52	18	10	5	16	11	5	10	8	14	13	8	5	13	14	0	12	8	10	5	3	1	4	7	10	4	7	15	16	2	5	8	6	9	3	5	8	0	0	0	0	3	4	7	4	10	2	4
CviAIIprimer	TCA	53	17	9	10	13	5	7	2	8	19	16	12	13	10	11	0	10	10	9	12	7	10	4	5	5	9	7	5	10	1	5	5	4	5	5	3	9	0	0	0	0	7	4	0	4	5	3	5
CviAIIprimer	TCC	54	31	30	14	26	16	18	21	13	26	21	27	25	10	20	0	25	45	18	25	19	16	8	14	13	32	15	24	17	2	21	16	22	21	15	17	27	0	0	0	0	14	3	8	8	9	14	5
CviAIIprimer	TCG	55	20	15	16	24	30	13	17	15	20	28	17	24	3	26	0	14	33	16	23	25	15	4	7	9	20	9	17	14	6	14	17	14	10	10	19	19	0	0	0	0	13	8	9	11	2	5	6
CviAIIprimer	TCT	56	26	9	9	15	3	4	5	8	13	14	14	9	6	9	0	12	20	13	9	7	8	4	11	6	14	4	9	11	2	2	9	7	7	6	9	11	0	0	0	0	5	5	5	9	4	5	2
CviAIIprimer	TGA	57	21	17	10	18	10	6	6	13	8	7	8	15	10	5	0	11	19	12	20	18	8	6	5	6	13	7	7	4	3	2	6	4	13	13	14	9	0	0	0	0	13	6	2	8	4	6	5
CviAIIprimer	TGC	58	25	15	16	11	23	21	13	10	26	18	24	18	16	16	0	17	30	18	18	15	9	4	6	9	15	12	7	15	2	8	14	16	29	8	12	21	0	0	0	0	11	8	3	13	4	17	3
CviAIIprimer	TGG	59	22	14	19	18	13	13	14	16	25	19	8	12	6	21	0	17	41	26	17	19	25	4	12	8	11	12	15	13	3	17	9	10	11	10	5	15	0	0	0	0	12	12	6	12	10	7	7
CviAIIprimer	TGT	60	23	13	8	12	17	10	9	16	23	8	12	8	3	23	0	14	22	16	20	13	3	7	8	5	9	7	12	7	4	5	7	4	11	7	4	8	0	0	0	0	7	5	1	4	6	45	6
CviAIIprimer	TTA	61	11	9	13	3	6	7	4	3	8	9	5	11	6	10	0	8	16	4	13	10	5	3	0	3	10	4	8	3	3	1	5	0	9	2	10	3	0	0	0	0	5	3	2	4	4	3	4
CviAIIprimer	TTC	62	55	30	26	30	22	14	15	15	25	36	31	29	16	29	0	23	48	40	44	14	17	14	18	14	28	15	25	15	10	18	21	20	23	12	11	25	0	0	0	0	15	15	13	17	9	10	10
CviAIIprimer	TTG	63	41	27	37	28	22	13	9	16	33	24	14	12	13	25	0	22	40	46	20	23	14	9	152	12	24	22	30	22	6	16	8	16	26	10	12	17	0	0	0	0	23	13	10	9	4	14	11
CviAIIprimer	TTT	64	31	20	18	22	16	13	6	11	17	24	20	13	12	28	0	25	30	15	22	15	8	5	14	11	32	9	19	14	9	20	9	18	21	12	9	16	0	0	0	0	7	6	10	12	10	6	7
[truncated: 17 more columns]
