# Supplementary material for: Eukaryotic transcriptomics in silico: Optimizing cDNA-AFLP efficiency
Source: BMC Genomics. 2009 Nov 30;10:565. doi: 10.1186/1471-2164-10-565 (PMC2797533; doi:10.1186/1471-2164-10-565)
Supplement: Additional file 5 — Arrays of all selective PCRs for all species and enzyme combinations. Selective PCR arrays using three-by-three selective base pairs for all 87 NCBI and 39 ENSEMBL species included in the present study, tested on all 28 combinations of 8 restriction enzymes. [file 1471-2164-10-565-S5.ZIP › CSV_Arrays/ENSEMBL/Aedes_aegyptiCviAIIandHpaII.csv]

			HpaIIprimer	HpaIIprimer	HpaIIprimer	HpaIIprimer	HpaIIprimer	HpaIIprimer	HpaIIprimer	HpaIIprimer	HpaIIprimer	HpaIIprimer	HpaIIprimer	HpaIIprimer	HpaIIprimer	HpaIIprimer	HpaIIprimer	HpaIIprimer	HpaIIprimer	HpaIIprimer	HpaIIprimer	HpaIIprimer	HpaIIprimer	HpaIIprimer	HpaIIprimer	HpaIIprimer	HpaIIprimer	HpaIIprimer	HpaIIprimer	HpaIIprimer	HpaIIprimer	HpaIIprimer	HpaIIprimer	HpaIIprimer	HpaIIprimer	HpaIIprimer	HpaIIprimer	HpaIIprimer	HpaIIprimer	HpaIIprimer	HpaIIprimer	HpaIIprimer	HpaIIprimer	HpaIIprimer	HpaIIprimer	HpaIIprimer	HpaIIprimer	HpaIIprimer	HpaIIprimer
			AAA	AAC	AAG	AAT	ACA	ACC	ACG	ACT	AGA	AGC	AGG	AGT	ATA	ATC	ATG	ATT	CAA	CAC	CAG	CAT	CCA	CCC	CCG	CCT	CGA	CGC	CGG	CGT	CTA	CTC	CTG	CTT	GAA	GAC	GAG	GAT	GCA	GCC	GCG	GCT	GGA	GGC	GGG	GGT	GTA	GTC	GTG
		0	1	2	3	4	5	6	7	8	9	10	11	12	13	14	15	16	17	18	19	20	21	22	23	24	25	26	27	28	29	30	31	32	33	34	35	36	37	38	39	40	41	42	43	44	45	46	47
CviAIIprimer	AAA	1	51	45	61	45	29	13	19	22	36	27	28	40	15	39	33	45	15	13	30	17	21	3	18	4	25	16	11	22	6	13	11	14	39	12	30	22	13	11	9	8	16	15	10	12	13	9	13
CviAIIprimer	AAC	2	53	49	53	38	36	19	36	17	49	34	39	30	34	48	58	40	24	22	37	19	47	7	15	10	37	18	17	12	19	15	37	20	38	23	22	32	23	7	24	12	30	8	11	10	15	15	22
CviAIIprimer	AAG	3	65	64	79	59	50	20	45	27	36	36	50	44	37	54	56	49	44	26	42	16	28	8	17	23	43	14	34	41	10	18	24	34	39	27	29	30	25	14	32	11	21	12	8	9	18	12	26
CviAIIprimer	AAT	4	48	24	35	43	16	8	11	7	28	30	21	19	17	16	34	32	25	16	16	15	20	4	12	10	18	5	9	14	5	9	25	7	30	5	22	13	9	7	12	7	14	2	6	7	5	11	18
CviAIIprimer	ACA	5	19	27	30	21	15	6	10	8	9	17	29	10	12	10	25	17	8	10	10	4	11	4	8	5	10	7	18	9	2	7	9	7	10	6	5	7	5	4	0	7	11	10	3	4	6	5	10
CviAIIprimer	ACC	6	35	26	32	38	20	12	25	12	22	14	30	21	19	25	30	26	12	20	22	13	16	5	16	14	18	5	17	21	3	5	12	12	11	9	6	12	2	4	6	10	13	10	16	5	8	9	17
CviAIIprimer	ACG	7	25	36	39	37	23	8	33	20	31	15	22	26	15	25	25	27	9	16	18	12	22	5	16	7	16	10	13	11	7	8	3	9	11	6	15	9	6	0	4	10	12	16	6	6	13	8	7
CviAIIprimer	ACT	8	33	13	29	16	6	5	10	2	17	15	11	14	12	13	15	17	9	13	11	8	7	3	9	3	19	6	7	2	3	9	10	8	13	8	8	10	5	2	7	5	6	9	4	7	5	1	7
CviAIIprimer	AGA	9	25	21	22	13	10	6	6	7	20	14	13	11	11	18	17	16	19	6	13	7	7	1	5	4	12	4	10	8	4	8	10	16	12	7	9	8	7	1	4	3	7	1	3	2	5	4	7
CviAIIprimer	AGC	10	31	24	39	28	9	8	23	17	20	10	18	21	21	33	23	25	15	16	19	11	16	8	8	5	25	7	11	10	6	9	19	20	15	9	12	11	8	6	8	3	7	1	4	8	7	6	7
CviAIIprimer	AGG	11	25	16	20	15	16	8	8	11	18	10	21	8	15	17	11	16	13	7	13	15	15	2	6	0	10	5	6	6	4	6	10	7	6	4	10	1	2	3	9	3	3	7	3	5	3	2	3
CviAIIprimer	AGT	12	35	7	36	9	15	8	7	5	16	11	14	17	11	17	26	16	13	13	11	5	12	3	5	3	13	6	8	10	5	6	6	5	12	5	4	6	3	4	4	6	11	5	1	4	9	7	10
CviAIIprimer	ATA	13	27	23	22	18	26	10	6	8	16	9	16	10	9	14	23	21	10	12	11	15	15	4	8	2	16	8	10	3	7	6	9	7	15	9	9	11	9	3	8	6	8	3	3	6	13	5	12
CviAIIprimer	ATC	14	37	42	84	45	40	12	32	25	50	32	60	39	20	42	61	34	38	22	34	15	21	10	25	18	42	18	19	21	14	18	18	15	32	25	25	24	14	23	19	15	14	8	10	9	11	16	25
CviAIIprimer	ATG	15	68	68	100	42	39	18	36	31	58	42	38	34	30	47	53	48	36	24	41	27	31	21	30	16	30	10	28	23	8	25	44	28	40	21	28	30	19	12	21	8	17	8	12	17	14	10	37
CviAIIprimer	ATT	16	38	36	50	32	30	12	23	13	34	24	34	16	25	24	33	44	23	16	16	16	19	2	3	4	25	5	22	12	14	13	19	15	24	17	22	16	13	5	5	8	11	5	6	8	6	11	12
CviAIIprimer	CAA	17	44	25	52	42	23	18	24	19	37	8	25	13	22	22	41	28	21	15	27	11	23	5	12	8	18	11	24	11	14	9	22	13	27	9	14	20	10	8	3	7	4	12	4	7	8	11	13
CviAIIprimer	CAC	18	25	24	34	28	16	5	11	14	26	25	22	24	22	20	21	27	18	10	13	5	15	6	6	6	13	8	12	8	6	4	12	8	9	11	10	13	12	4	9	5	9	4	9	6	7	4	17
CviAIIprimer	CAG	19	41	39	53	46	23	8	29	16	27	28	33	28	25	47	36	35	15	24	23	20	28	14	14	7	20	10	18	8	4	9	20	12	24	12	32	10	19	7	21	14	23	14	9	7	16	16	15
CviAIIprimer	CAT	20	22	22	26	16	11	10	11	5	23	7	13	14	6	16	12	25	12	10	11	10	8	3	5	3	9	6	9	3	7	6	17	4	14	12	9	12	4	4	3	4	7	4	1	5	3	5	6
CviAIIprimer	CCA	21	37	22	33	24	21	4	15	13	29	11	17	16	14	31	25	16	26	16	20	6	15	6	9	8	12	6	8	8	9	7	19	18	13	8	16	19	4	2	9	16	4	6	7	15	6	8	13
CviAIIprimer	CCC	22	21	23	35	18	10	6	14	7	12	15	15	10	12	14	17	15	17	12	12	11	5	0	7	10	9	8	7	5	8	3	8	8	16	10	22	11	3	1	16	8	7	7	3	4	3	6	7
CviAIIprimer	CCG	23	21	26	41	20	22	5	17	22	21	22	12	15	17	20	20	21	12	15	25	6	27	0	11	4	11	9	17	5	8	6	15	11	10	9	12	21	8	6	1	6	3	8	9	4	4	9	9
CviAIIprimer	CCT	24	23	17	33	23	16	11	5	4	17	12	20	11	11	12	11	15	7	10	8	4	7	3	8	3	10	4	4	7	2	6	10	9	11	10	6	8	2	1	7	8	5	3	6	1	3	9	4
CviAIIprimer	CGA	25	21	29	32	34	19	10	19	13	20	11	12	12	10	23	23	33	16	15	20	14	11	4	10	9	11	9	12	13	13	9	20	19	18	3	11	16	9	7	11	11	5	10	1	4	6	5	18
CviAIIprimer	CGC	26	13	17	14	13	7	4	8	2	7	6	11	9	12	19	22	18	7	6	20	10	11	4	11	5	12	9	8	8	3	5	7	11	13	3	13	11	6	7	6	8	7	2	3	3	7	5	11
CviAIIprimer	CGG	27	23	24	44	18	14	8	14	12	19	12	15	17	13	22	21	15	12	15	17	12	13	8	17	9	15	15	13	4	11	6	20	11	15	7	11	11	13	4	6	6	7	3	3	10	8	3	10
CviAIIprimer	CGT	28	14	3	21	26	10	2	8	14	20	12	25	12	8	18	17	14	11	12	15	8	5	10	5	3	15	2	11	4	4	4	11	10	7	6	8	5	6	4	8	9	5	4	3	18	8	6	9
CviAIIprimer	CTA	29	17	12	20	18	9	2	12	7	6	13	10	6	7	11	12	15	8	4	17	3	6	1	6	2	5	14	6	7	1	8	4	3	2	6	9	2	6	6	7	4	5	2	2	2	4	1	5
CviAIIprimer	CTC	30	38	37	43	19	22	12	16	18	26	24	23	24	26	35	31	38	20	15	20	12	14	3	17	8	7	14	17	14	4	8	13	16	28	10	16	11	9	13	7	6	11	7	4	9	8	12	10
CviAIIprimer	CTG	31	58	56	73	61	38	16	24	13	32	50	46	41	23	41	44	41	30	18	33	26	33	17	16	14	26	13	37	36	11	22	26	25	35	19	27	21	27	12	21	15	22	15	12	13	14	29	30
CviAIIprimer	CTT	32	39	20	60	28	25	15	14	12	35	28	26	25	17	26	30	25	21	11	19	24	22	2	9	11	23	7	21	19	7	8	22	17	22	12	14	13	10	7	6	11	14	11	5	9	10	8	10
CviAIIprimer	GAA	33	67	38	53	51	25	12	37	33	43	39	45	45	28	36	50	53	25	24	40	25	36	17	24	14	34	12	36	25	7	17	27	37	39	21	22	19	22	14	24	12	23	18	10	16	9	29	35
CviAIIprimer	GAC	34	27	40	48	32	23	7	14	13	43	38	26	15	15	29	30	27	31	11	34	12	21	10	25	9	15	12	16	27	4	17	17	21	15	15	21	18	14	7	11	11	17	7	8	9	11	11	16
CviAIIprimer	GAG	35	30	39	37	29	25	14	18	18	27	16	22	26	19	30	32	30	30	19	30	16	13	5	13	8	24	11	15	26	3	14	22	15	23	11	22	18	14	13	19	9	10	2	9	6	20	12	25
CviAIIprimer	GAT	36	44	51	57	47	19	5	22	17	40	16	34	21	26	33	47	30	29	16	42	8	18	9	15	9	15	17	20	11	8	16	15	25	28	21	22	20	16	3	10	16	15	4	14	7	17	7	21
CviAIIprimer	GCA	37	38	44	47	46	25	12	24	19	30	28	30	25	17	27	37	32	26	17	27	5	19	7	12	5	18	9	14	9	9	13	21	25	33	13	21	26	13	9	13	13	8	8	5	6	8	11	16
CviAIIprimer	GCC	38	50	64	62	41	37	10	20	18	41	31	37	20	18	39	37	37	24	18	23	15	29	15	20	12	22	14	28	22	10	11	19	26	31	18	19	18	21	15	8	11	18	16	17	8	9	13	26
CviAIIprimer	GCG	39	35	37	48	31	25	11	26	21	23	17	26	27	16	36	30	22	28	16	22	11	13	5	20	7	17	4	19	8	7	15	19	13	24	13	14	13	6	12	10	6	8	11	7	4	10	10	8
CviAIIprimer	GCT	40	36	20	55	28	20	14	25	14	20	25	30	20	23	30	16	23	26	7	28	11	20	6	15	9	19	8	16	9	9	8	17	21	17	9	14	14	3	15	9	7	13	8	4	19	10	8	8
CviAIIprimer	GGA	41	26	24	43	41	24	11	18	13	30	16	28	19	16	33	27	30	17	18	23	11	23	1	7	6	17	4	16	13	6	11	30	28	28	12	13	9	13	8	6	9	11	8	9	3	11	9	8
CviAIIprimer	GGC	42	32	29	29	29	16	18	12	7	28	20	26	16	16	20	37	27	14	19	19	7	23	6	9	4	17	8	17	12	8	8	21	14	19	8	12	6	13	4	13	4	9	4	7	1	8	6	14
CviAIIprimer	GGG	43	21	14	23	12	7	4	9	6	20	12	10	13	12	5	12	8	7	6	10	6	9	7	13	3	10	2	8	10	0	5	6	6	10	6	7	6	7	4	6	2	5	7	2	5	11	4	3
CviAIIprimer	GGT	44	23	26	33	24	16	2	11	8	12	11	12	12	18	17	23	25	12	12	11	13	17	9	10	6	17	3	12	12	8	9	11	5	24	9	10	5	15	3	5	1	6	8	5	5	8	7	13
CviAIIprimer	GTA	45	38	18	30	18	16	6	5	9	20	15	16	16	9	16	20	17	16	12	22	14	16	7	2	9	9	4	11	3	2	4	9	17	13	8	14	7	5	2	10	4	6	2	3	2	5	6	4
CviAIIprimer	GTC	46	26	41	53	22	16	10	21	12	36	17	25	16	14	30	25	26	22	8	16	10	21	4	18	12	19	5	16	19	8	13	15	13	31	13	16	19	14	9	9	7	17	7	11	10	8	12	13
CviAIIprimer	GTG	47	39	47	48	28	20	12	24	22	37	34	39	33	30	46	40	38	24	18	32	15	22	11	14	18	25	17	21	20	15	18	31	27	32	18	10	10	19	12	14	8	10	10	8	9	17	13	20
CviAIIprimer	GTT	48	46	40	63	85	24	12	15	15	35	19	24	27	18	35	23	48	31	14	19	17	25	5	11	15	26	13	18	12	13	9	14	23	30	11	20	19	15	7	9	11	14	7	5	8	3	11	9
CviAIIprimer	TAA	49	29	8	21	17	9	6	11	9	13	13	12	17	11	10	25	20	9	8	3	7	11	2	6	2	6	1	7	6	3	6	12	10	18	6	5	6	7	0	8	4	9	1	3	5	1	3	7
CviAIIprimer	TAC	50	52	34	45	38	21	9	28	12	33	20	31	28	24	45	32	32	25	30	26	21	25	5	18	13	24	13	23	20	6	19	29	34	32	16	16	13	19	7	16	4	15	12	3	4	9	7	24
CviAIIprimer	TAG	51	36	38	33	21	13	10	23	10	24	19	21	22	17	15	24	20	14	13	23	8	16	7	12	13	29	2	11	13	8	9	8	8	21	12	22	19	19	2	13	6	10	5	4	3	6	7	14
CviAIIprimer	TAT	52	27	18	30	23	13	7	8	10	23	9	25	13	13	19	27	20	9	8	12	8	9	3	8	5	10	6	10	10	4	5	11	10	20	10	14	10	12	7	3	4	6	4	2	1	7	7	6
CviAIIprimer	TCA	53	16	15	28	16	12	4	11	13	24	12	15	11	6	22	14	8	23	12	8	11	9	7	6	3	17	3	15	11	5	7	14	16	11	10	12	10	17	1	9	9	8	7	5	3	3	7	5
CviAIIprimer	TCC	54	41	36	65	55	34	20	43	14	47	28	27	26	30	37	49	39	14	21	40	14	23	8	14	11	27	14	26	14	12	11	43	17	29	31	23	34	15	12	17	14	16	11	11	9	9	10	23
CviAIIprimer	TCG	55	49	48	65	45	28	11	32	17	32	31	38	20	29	36	39	31	23	21	34	8	28	13	17	9	29	11	18	13	6	14	39	13	27	16	22	24	11	11	17	11	14	7	8	8	9	10	17
CviAIIprimer	TCT	56	22	18	36	41	20	6	18	8	22	16	25	16	17	16	16	21	22	7	15	2	14	2	5	7	14	8	7	5	11	10	8	14	22	9	10	9	7	1	4	4	9	10	4	3	3	4	6
CviAIIprimer	TGA	57	32	17	36	29	23	9	15	14	29	17	27	17	14	28	23	16	12	22	11	13	22	7	11	10	13	6	12	7	4	8	18	16	19	10	16	11	12	2	2	5	10	3	11	3	4	8	16
CviAIIprimer	TGC	58	43	37	69	35	28	13	20	24	41	23	24	25	19	33	33	35	28	15	29	19	19	6	18	12	23	15	28	19	12	21	16	13	20	16	30	14	15	9	8	5	9	10	3	5	4	10	20
CviAIIprimer	TGG	59	33	43	52	26	27	7	20	20	32	27	37	19	21	38	42	22	25	10	31	20	18	9	15	6	28	18	15	19	20	10	27	18	21	10	7	20	9	7	16	6	18	5	8	13	9	13	15
CviAIIprimer	TGT	60	19	23	27	27	20	9	19	9	20	15	14	20	20	15	18	25	14	15	17	6	17	5	5	2	16	1	14	12	4	10	10	4	13	10	11	13	6	7	5	4	8	5	2	9	6	11	1
CviAIIprimer	TTA	61	29	11	24	20	15	3	12	4	18	6	19	13	8	15	22	13	10	2	13	2	10	3	6	3	8	4	11	7	4	3	8	2	14	6	7	9	4	2	2	2	5	3	5	1	3	3	1
CviAIIprimer	TTC	62	72	75	81	62	31	12	29	30	54	31	44	32	43	45	49	66	37	18	49	28	42	10	21	20	27	19	15	23	12	14	22	25	43	24	20	26	32	19	22	15	14	16	12	14	14	17	23
CviAIIprimer	TTG	63	58	60	80	48	34	20	38	30	42	28	49	35	28	49	57	53	44	25	43	15	39	15	16	15	39	25	22	20	9	22	29	20	42	31	38	27	28	11	23	10	16	9	10	16	12	13	30
CviAIIprimer	TTT	64	59	31	75	33	37	3	24	18	34	22	45	21	30	33	51	45	25	16	25	16	26	6	15	15	23	12	15	14	11	12	20	18	31	19	23	21	18	8	13	9	17	14	8	8	12	7	18
[truncated: 17 more columns]
