# Supplementary material for: Eukaryotic transcriptomics in silico: Optimizing cDNA-AFLP efficiency
Source: BMC Genomics. 2009 Nov 30;10:565. doi: 10.1186/1471-2164-10-565 (PMC2797533; doi:10.1186/1471-2164-10-565)
Supplement: Additional file 5 — Arrays of all selective PCRs for all species and enzyme combinations. Selective PCR arrays using three-by-three selective base pairs for all 87 NCBI and 39 ENSEMBL species included in the present study, tested on all 28 combinations of 8 restriction enzymes. [file 1471-2164-10-565-S5.ZIP › CSV_Arrays/ENSEMBL/Aedes_aegyptiCviAIIandMaeI.csv]

			MaeIprimer	MaeIprimer	MaeIprimer	MaeIprimer	MaeIprimer	MaeIprimer	MaeIprimer	MaeIprimer	MaeIprimer	MaeIprimer	MaeIprimer	MaeIprimer	MaeIprimer	MaeIprimer	MaeIprimer	MaeIprimer	MaeIprimer	MaeIprimer	MaeIprimer	MaeIprimer	MaeIprimer	MaeIprimer	MaeIprimer	MaeIprimer	MaeIprimer	MaeIprimer	MaeIprimer	MaeIprimer	MaeIprimer	MaeIprimer	MaeIprimer	MaeIprimer	MaeIprimer	MaeIprimer	MaeIprimer	MaeIprimer	MaeIprimer	MaeIprimer	MaeIprimer	MaeIprimer	MaeIprimer	MaeIprimer	MaeIprimer	MaeIprimer	MaeIprimer	MaeIprimer	MaeIprimer
			AAA	AAC	AAG	AAT	ACA	ACC	ACG	ACT	AGA	AGC	AGG	AGT	ATA	ATC	ATG	ATT	CAA	CAC	CAG	CAT	CCA	CCC	CCG	CCT	CGA	CGC	CGG	CGT	CTA	CTC	CTG	CTT	GAA	GAC	GAG	GAT	GCA	GCC	GCG	GCT	GGA	GGC	GGG	GGT	GTA	GTC	GTG
		0	1	2	3	4	5	6	7	8	9	10	11	12	13	14	15	16	17	18	19	20	21	22	23	24	25	26	27	28	29	30	31	32	33	34	35	36	37	38	39	40	41	42	43	44	45	46	47
CviAIIprimer	AAA	1	35	13	28	17	8	4	11	9	11	17	22	8	15	22	17	28	26	14	24	17	29	7	16	6	20	13	7	20	6	10	28	23	22	9	6	20	5	13	8	5	14	16	4	6	6	12	4
CviAIIprimer	AAC	2	23	12	12	18	8	6	14	14	9	12	16	14	11	20	8	18	26	10	22	12	13	5	21	10	14	20	20	16	5	13	14	40	26	7	13	8	5	6	10	13	12	22	4	12	8	10	9
CviAIIprimer	AAG	3	24	16	24	30	13	7	14	11	21	14	11	11	18	18	17	28	34	25	16	13	14	6	21	8	25	14	16	17	9	25	12	40	39	14	10	17	4	9	16	7	12	19	5	4	9	8	11
CviAIIprimer	AAT	4	15	14	18	14	9	3	11	11	14	12	8	8	13	12	12	20	10	10	16	7	7	5	7	12	12	12	9	10	9	13	11	9	11	6	12	18	7	5	9	6	7	9	2	6	3	8	8
CviAIIprimer	ACA	5	12	2	14	13	2	2	4	1	11	3	10	6	17	8	9	14	20	9	13	8	4	3	7	4	12	8	8	9	2	11	12	10	15	5	5	5	7	3	2	4	5	5	0	4	4	5	5
CviAIIprimer	ACC	6	5	7	11	14	6	5	5	5	5	8	6	5	13	7	11	19	23	10	27	15	7	5	5	6	7	5	5	6	3	8	23	13	11	2	3	5	7	0	6	5	5	8	2	6	5	15	4
CviAIIprimer	ACG	7	7	12	12	14	3	6	6	4	10	2	12	4	5	4	12	7	12	16	18	6	8	6	12	4	10	3	8	6	3	7	16	15	13	10	6	21	2	5	5	5	4	3	8	4	2	4	5
CviAIIprimer	ACT	8	15	5	5	7	5	2	3	4	5	8	4	3	9	12	8	11	12	5	15	5	7	5	4	3	10	3	6	9	3	5	6	6	12	2	6	3	0	5	5	2	3	2	5	4	0	3	4
CviAIIprimer	AGA	9	19	5	15	12	9	5	9	7	5	4	9	2	4	6	6	7	13	6	12	7	5	1	2	6	6	3	4	5	5	11	8	9	16	2	8	8	2	2	3	5	9	3	2	1	5	4	2
CviAIIprimer	AGC	10	15	7	14	16	6	3	8	5	10	4	7	6	7	12	9	12	26	4	12	5	3	3	8	10	14	3	6	9	7	6	13	14	12	8	4	8	4	2	7	6	2	6	3	2	8	7	5
CviAIIprimer	AGG	11	11	5	7	5	6	2	2	4	2	6	3	6	4	10	10	6	9	5	10	2	6	3	4	6	5	5	8	5	0	6	5	7	7	4	5	2	2	1	1	3	0	3	1	2	3	3	9
CviAIIprimer	AGT	12	15	10	12	5	4	2	3	3	4	8	2	4	9	9	9	4	8	10	8	3	9	6	7	1	8	6	2	4	0	7	7	20	4	7	2	7	3	2	2	9	3	7	3	3	3	7	3
CviAIIprimer	ATA	13	14	9	8	12	7	4	7	1	9	2	3	4	8	10	10	11	16	9	7	12	4	3	3	8	17	4	3	4	7	8	6	6	10	6	7	19	7	2	4	8	14	3	3	2	4	6	3
CviAIIprimer	ATC	14	25	15	19	21	7	11	12	10	11	18	15	16	9	19	25	16	30	26	23	11	10	9	9	5	17	12	10	9	5	16	20	17	21	6	12	23	7	5	7	19	8	11	10	8	8	3	9
CviAIIprimer	ATG	15	25	14	21	31	14	9	18	11	18	17	9	9	23	19	17	14	19	9	22	18	16	6	23	11	24	11	15	13	9	17	16	24	23	4	12	21	2	5	7	8	5	9	7	7	8	4	15
CviAIIprimer	ATT	16	34	20	35	18	5	12	10	6	7	21	11	8	20	13	10	16	20	20	23	12	20	9	9	6	24	9	10	7	5	17	14	18	14	9	9	11	11	1	6	3	3	6	6	3	10	6	1
CviAIIprimer	CAA	17	20	6	12	10	8	4	12	8	4	13	12	9	18	15	19	18	15	6	19	15	14	3	9	9	9	7	10	11	8	13	16	12	6	11	10	11	3	4	9	2	5	9	1	12	5	8	6
CviAIIprimer	CAC	18	6	6	12	14	5	3	7	6	8	9	2	11	7	11	5	12	10	3	8	9	5	1	5	1	10	4	4	6	6	13	6	15	8	5	5	9	8	5	11	6	3	3	4	7	1	1	7
CviAIIprimer	CAG	19	6	21	16	12	12	10	7	8	11	12	13	6	17	17	10	20	14	12	19	11	5	2	11	5	14	13	20	12	12	12	11	26	12	6	5	15	12	4	7	8	6	10	3	4	7	12	13
CviAIIprimer	CAT	20	7	10	8	10	7	5	8	3	7	4	7	6	7	8	8	8	15	4	5	2	5	3	8	2	10	6	5	6	4	11	6	5	10	2	3	8	3	3	3	4	4	3	3	3	4	4	0
CviAIIprimer	CCA	21	19	9	11	11	8	11	7	6	10	7	5	7	6	13	6	10	12	5	12	18	7	2	9	13	18	1	6	7	10	12	20	9	18	5	3	8	3	5	12	2	8	3	2	10	3	8	7
CviAIIprimer	CCC	22	10	2	7	6	3	1	6	1	3	3	7	4	8	7	9	11	11	11	9	6	3	9	7	4	10	3	9	7	4	6	3	7	6	5	1	6	3	13	4	1	2	2	3	10	5	3	4
CviAIIprimer	CCG	23	15	9	8	11	6	5	5	2	6	9	15	3	5	9	6	15	16	9	19	10	17	8	8	6	8	5	14	8	2	16	6	9	11	4	5	9	8	0	9	9	13	9	4	4	2	5	2
CviAIIprimer	CCT	24	6	9	10	10	8	1	4	1	5	3	3	7	3	7	6	5	5	8	7	6	2	0	7	3	11	2	6	7	1	5	6	5	7	4	6	5	1	5	3	2	5	1	2	2	2	3	4
CviAIIprimer	CGA	25	18	7	11	15	11	3	9	9	7	3	7	5	9	7	10	14	14	10	9	13	10	4	10	5	6	8	1	6	0	8	7	14	11	4	7	17	5	1	5	3	4	9	3	6	5	3	6
CviAIIprimer	CGC	26	2	2	11	2	5	1	10	3	5	7	5	1	6	3	6	7	10	6	6	9	0	4	9	4	10	8	5	1	1	6	4	6	6	7	4	2	2	0	4	0	3	1	2	7	2	1	2
CviAIIprimer	CGG	27	8	11	8	8	2	5	8	7	9	2	5	15	7	10	10	11	18	6	9	10	12	2	6	3	9	7	5	7	3	7	9	9	8	2	1	7	3	1	1	5	3	9	2	2	4	6	5
CviAIIprimer	CGT	28	18	6	7	3	4	3	3	3	11	5	6	5	6	10	3	13	6	9	9	16	5	5	9	6	10	7	5	4	1	11	7	8	5	2	2	6	3	3	5	3	6	4	0	3	10	2	1
CviAIIprimer	CTA	29	5	10	3	8	4	1	3	0	1	4	1	1	11	5	7	6	9	5	9	3	2	4	1	6	8	3	7	3	0	6	5	10	3	0	3	7	5	1	6	2	3	6	3	4	2	3	6
CviAIIprimer	CTC	30	12	8	16	12	20	5	5	2	9	11	7	5	12	19	13	12	20	8	14	6	9	5	7	8	10	6	14	8	7	9	13	12	9	9	7	11	9	2	8	3	7	8	3	3	2	2	1
CviAIIprimer	CTG	31	23	16	16	21	9	15	12	9	14	13	16	6	14	15	13	20	27	27	25	13	30	7	15	8	15	13	23	7	11	18	34	22	19	11	8	18	9	8	4	8	11	14	3	5	13	4	13
CviAIIprimer	CTT	32	12	12	17	11	7	3	8	4	11	18	11	11	10	10	10	18	10	12	11	4	7	8	8	10	25	5	9	11	3	6	12	12	9	4	11	14	9	7	3	1	4	8	3	10	5	10	3
CviAIIprimer	GAA	33	18	15	25	25	15	7	12	18	11	18	13	20	16	15	16	19	16	15	24	18	5	4	18	9	33	14	15	20	8	14	27	34	23	11	10	22	11	11	7	8	16	7	11	11	19	10	19
CviAIIprimer	GAC	34	11	14	13	15	9	10	8	7	8	8	14	10	16	9	8	10	23	5	19	16	6	4	22	8	10	5	13	16	4	13	13	21	12	6	5	9	2	8	11	0	6	7	1	10	0	6	10
CviAIIprimer	GAG	35	12	14	13	21	8	3	8	9	5	8	7	6	8	17	10	20	19	17	15	16	13	8	8	10	16	5	10	6	5	11	12	27	14	7	12	15	6	6	5	5	8	7	1	5	4	3	10
CviAIIprimer	GAT	36	20	12	15	20	14	8	6	12	13	14	11	8	19	12	22	16	27	13	25	19	17	11	14	4	10	2	16	12	4	18	20	23	21	1	11	22	8	6	8	7	10	3	6	5	3	5	7
CviAIIprimer	GCA	37	12	13	19	10	14	3	4	7	6	9	6	12	13	15	5	13	11	6	22	9	9	7	11	4	13	13	11	7	13	14	12	27	19	6	4	19	4	4	5	11	5	6	7	11	5	4	8
CviAIIprimer	GCC	38	14	12	13	20	8	7	11	5	16	10	4	13	4	18	10	13	20	12	24	8	20	2	27	7	6	8	16	11	6	19	20	11	19	6	8	14	3	9	9	5	6	10	4	5	10	6	13
CviAIIprimer	GCG	39	8	10	10	13	8	6	9	9	6	9	9	6	9	11	12	9	12	18	13	10	6	6	8	5	15	8	7	7	9	1	13	10	15	5	9	9	3	2	5	2	4	3	7	7	3	6	8
CviAIIprimer	GCT	40	6	11	15	14	3	3	10	5	6	11	6	6	6	4	7	10	12	7	16	18	11	4	7	11	16	5	5	9	3	10	6	22	13	12	9	4	6	5	5	1	5	6	0	4	4	6	6
CviAIIprimer	GGA	41	17	11	12	18	3	4	8	11	6	2	5	8	8	9	6	16	12	22	13	15	7	6	12	7	11	6	10	10	5	15	4	23	16	7	9	5	7	3	4	3	8	3	0	2	6	5	7
CviAIIprimer	GGC	42	8	9	11	12	5	6	6	5	6	12	2	6	4	9	8	5	14	8	14	10	14	3	11	4	7	2	11	5	0	6	4	11	11	5	3	7	2	3	4	2	8	5	3	2	7	3	8
CviAIIprimer	GGG	43	4	6	9	13	5	1	5	3	3	1	3	4	5	4	5	8	4	5	4	5	6	1	2	3	4	3	3	3	1	5	1	11	4	3	1	1	2	0	5	4	2	2	0	5	2	1	5
CviAIIprimer	GGT	44	9	6	14	9	6	8	5	4	8	6	6	3	9	9	13	4	13	9	9	6	11	7	2	8	5	3	6	8	4	10	7	15	10	4	3	5	4	3	4	3	2	3	3	10	2	4	2
CviAIIprimer	GTA	45	14	11	12	11	1	5	5	6	6	3	6	3	6	6	2	13	17	13	9	7	10	13	6	7	9	5	8	10	3	7	10	12	10	3	3	2	2	2	5	2	8	4	3	5	2	3	7
CviAIIprimer	GTC	46	13	11	11	9	6	3	2	6	10	6	5	4	7	7	6	8	25	10	16	10	15	9	7	16	12	8	5	7	8	8	15	14	13	6	12	9	6	4	8	2	8	7	4	3	5	3	6
CviAIIprimer	GTG	47	22	32	17	23	6	15	10	9	11	9	6	7	5	7	16	15	20	18	24	14	19	13	22	12	25	13	13	9	4	12	15	19	19	11	11	19	4	13	5	4	3	9	3	3	5	10	9
CviAIIprimer	GTT	48	27	10	19	16	14	8	18	5	5	10	19	11	17	14	24	16	19	13	17	16	20	5	12	6	17	9	7	7	6	7	13	10	15	5	7	10	6	5	11	10	2	10	2	6	8	2	4
CviAIIprimer	TAA	49	10	6	8	14	6	6	5	8	11	12	5	2	6	11	9	13	9	8	4	2	3	6	4	4	6	7	4	4	4	5	4	13	9	1	5	4	2	4	3	3	13	4	5	0	4	0	3
CviAIIprimer	TAC	50	22	5	18	18	14	7	11	4	10	8	8	7	7	20	14	16	19	11	16	11	15	8	10	6	18	9	10	8	6	17	19	15	14	13	10	13	5	7	7	6	10	11	4	10	8	5	6
CviAIIprimer	TAG	51	12	18	21	11	7	2	12	6	8	3	4	1	17	8	8	9	16	8	15	18	7	4	16	7	12	4	10	8	3	8	6	12	17	4	11	7	6	3	5	9	1	5	7	3	4	3	2
CviAIIprimer	TAT	52	18	10	6	8	10	7	3	2	12	9	2	4	6	11	10	14	11	7	14	14	5	5	2	8	9	2	7	9	4	3	8	9	15	3	9	10	4	1	1	2	4	1	1	4	13	3	2
CviAIIprimer	TCA	53	12	15	11	7	2	4	4	0	5	9	7	1	15	2	17	11	9	6	12	5	7	6	7	1	12	0	7	5	1	7	8	9	9	3	4	10	5	0	3	9	4	3	6	3	6	2	4
CviAIIprimer	TCC	54	16	12	13	15	7	8	7	6	17	12	14	12	13	16	13	16	24	11	23	9	17	5	15	12	14	3	12	7	7	20	11	9	13	4	11	9	5	3	5	6	13	6	10	7	5	6	8
CviAIIprimer	TCG	55	12	29	16	15	12	12	11	5	25	14	10	9	8	14	14	16	18	11	10	13	8	10	10	4	13	12	8	19	0	11	17	22	20	1	14	9	5	7	4	4	10	5	4	4	4	4	5
CviAIIprimer	TCT	56	21	6	8	10	7	0	10	6	17	7	5	2	9	4	11	14	9	10	9	7	9	3	14	1	13	5	10	3	1	9	8	9	11	6	8	10	5	1	6	4	4	2	7	1	5	8	4
CviAIIprimer	TGA	57	14	12	16	18	11	2	1	4	16	7	11	8	10	9	10	11	14	17	22	11	12	2	7	15	7	3	6	2	2	11	11	12	17	6	4	9	7	0	4	1	5	3	9	5	3	5	1
CviAIIprimer	TGC	58	9	10	16	12	13	5	11	12	7	13	7	13	8	14	14	13	19	10	17	12	12	6	16	7	6	8	12	6	4	15	9	14	18	6	8	9	4	3	6	5	7	4	5	4	6	4	1
CviAIIprimer	TGG	59	14	14	19	26	11	5	8	10	12	8	8	3	12	11	12	14	10	16	20	10	18	5	8	3	12	4	5	14	2	12	11	16	17	10	9	3	9	5	3	5	1	4	9	8	5	5	4
CviAIIprimer	TGT	60	13	6	11	9	1	7	3	2	10	14	10	5	5	5	5	18	14	7	11	13	14	6	5	3	8	8	3	5	12	12	15	9	21	8	3	10	40	2	5	4	9	3	3	4	8	3	2
CviAIIprimer	TTA	61	16	10	5	13	5	4	6	7	9	1	8	9	13	6	10	9	12	7	6	1	9	0	3	4	11	7	8	3	5	7	7	9	10	3	7	4	1	2	7	6	4	4	3	2	1	2	7
CviAIIprimer	TTC	62	19	29	26	21	14	8	17	8	14	15	17	9	14	24	11	21	26	21	22	19	18	15	14	9	19	14	22	11	9	21	12	16	44	17	9	17	8	7	14	4	14	10	3	12	17	10	11
CviAIIprimer	TTG	63	28	9	26	19	9	13	18	7	18	16	14	8	29	20	20	21	25	22	21	19	13	10	18	6	29	10	24	14	7	29	21	18	28	6	12	14	8	7	3	9	10	5	2	9	5	4	6
CviAIIprimer	TTT	64	36	20	22	28	23	7	10	9	20	14	6	13	15	15	18	19	21	22	24	14	14	6	10	22	28	9	15	17	8	18	10	24	12	7	16	15	11	3	6	8	9	6	8	9	12	8	7
[truncated: 17 more columns]
