# Supplementary material for: Eukaryotic transcriptomics in silico: Optimizing cDNA-AFLP efficiency
Source: BMC Genomics. 2009 Nov 30;10:565. doi: 10.1186/1471-2164-10-565 (PMC2797533; doi:10.1186/1471-2164-10-565)
Supplement: Additional file 5 — Arrays of all selective PCRs for all species and enzyme combinations. Selective PCR arrays using three-by-three selective base pairs for all 87 NCBI and 39 ENSEMBL species included in the present study, tested on all 28 combinations of 8 restriction enzymes. [file 1471-2164-10-565-S5.ZIP › CSV_Arrays/ENSEMBL/Aedes_aegyptiCviAIIandMseI.csv]

			MseIprimer	MseIprimer	MseIprimer	MseIprimer	MseIprimer	MseIprimer	MseIprimer	MseIprimer	MseIprimer	MseIprimer	MseIprimer	MseIprimer	MseIprimer	MseIprimer	MseIprimer	MseIprimer	MseIprimer	MseIprimer	MseIprimer	MseIprimer	MseIprimer	MseIprimer	MseIprimer	MseIprimer	MseIprimer	MseIprimer	MseIprimer	MseIprimer	MseIprimer	MseIprimer	MseIprimer	MseIprimer	MseIprimer	MseIprimer	MseIprimer	MseIprimer	MseIprimer	MseIprimer	MseIprimer	MseIprimer	MseIprimer	MseIprimer	MseIprimer	MseIprimer	MseIprimer	MseIprimer	MseIprimer
			AAA	AAC	AAG	AAT	ACA	ACC	ACG	ACT	AGA	AGC	AGG	AGT	ATA	ATC	ATG	ATT	CAA	CAC	CAG	CAT	CCA	CCC	CCG	CCT	CGA	CGC	CGG	CGT	CTA	CTC	CTG	CTT	GAA	GAC	GAG	GAT	GCA	GCC	GCG	GCT	GGA	GGC	GGG	GGT	GTA	GTC	GTG
		0	1	2	3	4	5	6	7	8	9	10	11	12	13	14	15	16	17	18	19	20	21	22	23	24	25	26	27	28	29	30	31	32	33	34	35	36	37	38	39	40	41	42	43	44	45	46	47
CviAIIprimer	AAA	1	38	23	23	38	17	16	9	47	12	19	13	22	22	28	19	24	23	14	10	28	6	5	15	15	17	11	20	19	10	26	10	35	22	11	12	26	20	4	2	24	18	17	2	13	17	16	3
CviAIIprimer	AAC	2	28	30	10	35	23	18	12	22	11	18	17	13	19	10	9	30	29	16	10	23	17	13	12	12	22	21	15	22	12	10	16	24	21	10	10	13	12	12	4	20	21	15	6	13	12	4	5
CviAIIprimer	AAG	3	49	27	20	34	21	19	13	32	16	11	9	15	18	23	17	38	39	21	12	13	25	13	17	12	12	19	14	17	14	11	17	36	25	10	7	17	12	13	5	24	29	12	9	20	5	13	10
CviAIIprimer	AAT	4	37	25	13	34	19	8	12	21	9	4	8	12	18	9	6	30	24	12	12	17	11	3	13	8	16	9	22	9	34	10	11	16	26	8	9	15	15	11	8	22	17	3	8	12	17	1	7
CviAIIprimer	ACA	5	16	6	8	17	13	8	4	3	9	9	2	10	19	14	8	17	10	8	6	8	5	2	1	9	6	7	6	23	5	3	8	8	23	6	5	14	9	5	3	6	10	4	3	3	2	6	8
CviAIIprimer	ACC	6	13	20	8	7	5	6	7	12	8	14	2	6	4	7	19	11	18	20	8	12	7	3	8	7	18	3	9	11	9	8	10	11	12	5	4	13	14	8	17	7	10	6	3	11	5	3	4
CviAIIprimer	ACG	7	21	21	6	27	6	7	9	15	9	9	7	12	16	8	8	14	13	13	6	12	17	4	10	10	9	3	13	17	5	10	10	11	13	3	4	13	11	4	3	11	10	12	8	13	10	4	13
CviAIIprimer	ACT	8	17	11	5	12	9	6	7	14	4	10	4	7	12	5	18	6	13	3	10	5	7	1	12	5	11	5	6	10	7	11	4	4	8	3	8	7	1	6	16	15	9	5	10	11	4	10	3
CviAIIprimer	AGA	9	10	6	8	16	21	11	5	7	5	4	1	7	10	17	4	9	15	6	3	11	16	6	3	7	15	1	5	4	11	5	13	10	11	3	9	4	10	6	3	14	4	2	2	2	1	5	10
CviAIIprimer	AGC	10	11	12	7	19	10	6	3	8	11	12	9	13	10	14	11	5	17	7	10	12	17	6	6	16	13	4	2	6	7	6	3	21	15	4	7	15	13	4	4	13	18	8	7	10	4	7	6
CviAIIprimer	AGG	11	12	11	2	5	11	4	1	10	7	6	5	5	3	5	3	10	5	11	7	5	8	3	7	4	10	4	7	3	5	5	5	8	12	4	1	4	9	1	5	10	11	1	6	4	5	2	3
CviAIIprimer	AGT	12	19	11	5	9	6	5	12	6	5	7	14	8	23	11	8	20	14	5	5	7	6	3	5	5	10	3	4	4	7	2	10	9	11	0	4	7	4	4	1	8	13	6	4	4	2	3	4
CviAIIprimer	ATA	13	24	17	6	23	11	10	15	15	14	6	6	11	17	12	9	20	22	12	10	12	3	4	11	9	11	12	5	10	9	8	20	7	18	5	5	11	8	2	10	14	10	2	4	7	10	3	5
CviAIIprimer	ATC	14	27	23	19	40	19	15	19	28	12	17	32	26	12	23	14	20	37	10	14	15	18	1	22	15	23	8	14	22	12	12	11	19	29	13	13	25	16	9	8	22	17	17	10	21	19	11	9
CviAIIprimer	ATG	15	34	20	15	40	23	17	18	9	18	10	9	17	22	25	15	22	24	16	19	36	14	10	22	17	35	14	26	26	13	10	29	19	26	8	5	15	16	10	19	24	28	13	7	15	19	15	9
CviAIIprimer	ATT	16	34	28	15	24	23	17	14	18	19	7	10	17	20	18	22	17	25	13	15	20	16	6	12	15	29	16	10	17	13	11	13	17	27	7	6	23	18	7	5	12	26	13	11	5	11	11	15
CviAIIprimer	CAA	17	33	15	14	33	17	15	6	16	15	11	6	24	18	17	14	23	25	11	9	12	14	8	12	13	17	14	11	16	7	16	11	11	19	10	4	20	26	11	4	14	16	4	6	7	6	5	10
CviAIIprimer	CAC	18	18	11	12	25	5	6	14	19	12	8	4	8	13	7	5	13	24	7	6	11	4	7	6	2	12	8	15	11	7	2	9	9	9	4	4	11	14	11	5	6	14	6	4	10	10	3	9
CviAIIprimer	CAG	19	36	14	15	35	13	12	15	26	12	13	8	11	12	16	8	28	13	12	15	21	20	7	10	15	17	10	12	12	10	10	7	17	17	6	7	10	12	7	12	12	12	12	11	11	9	10	2
CviAIIprimer	CAT	20	24	12	5	19	14	4	6	7	8	3	12	10	3	7	16	20	16	4	12	5	12	0	12	9	13	5	8	8	4	5	6	7	13	5	3	14	9	5	3	12	6	4	4	6	8	1	4
CviAIIprimer	CCA	21	26	21	10	33	9	5	16	12	8	7	6	7	16	11	20	14	10	8	4	12	4	8	14	12	19	5	10	14	6	13	6	14	11	7	6	5	11	6	2	15	10	9	6	12	5	7	6
CviAIIprimer	CCC	22	16	16	0	24	9	9	11	7	5	4	1	11	8	5	3	12	16	4	8	10	10	4	3	13	6	4	4	15	4	4	4	4	12	2	3	6	2	2	4	9	9	5	7	7	3	3	4
CviAIIprimer	CCG	23	18	10	6	25	9	11	4	11	15	4	10	9	2	14	5	12	15	12	7	10	14	10	9	15	17	11	9	13	8	10	5	7	20	5	8	11	7	2	16	11	15	7	2	14	10	7	5
CviAIIprimer	CCT	24	12	7	15	11	6	3	4	13	8	6	2	5	3	5	6	5	11	7	7	0	1	3	7	4	8	7	7	7	10	4	4	12	6	4	3	10	9	4	3	9	12	2	4	1	2	5	6
CviAIIprimer	CGA	25	13	17	2	19	19	9	8	13	5	17	10	8	14	8	10	16	18	8	5	11	12	4	4	7	17	6	13	10	6	4	9	9	4	9	5	7	10	3	3	16	6	9	2	7	9	3	5
CviAIIprimer	CGC	26	11	2	5	11	9	3	3	12	7	2	2	3	7	7	5	16	7	6	2	2	2	5	4	8	8	2	6	1	7	7	5	8	6	1	3	8	6	2	3	5	9	3	0	9	2	6	5
CviAIIprimer	CGG	27	17	20	4	19	18	8	3	7	8	12	2	8	10	5	8	14	7	4	11	12	6	7	8	8	9	4	8	13	3	2	8	5	7	2	1	8	6	3	6	7	14	2	4	7	3	1	4
CviAIIprimer	CGT	28	11	11	7	7	5	11	11	12	8	3	10	15	6	7	2	7	8	7	3	6	9	7	6	7	18	4	2	11	4	15	7	12	9	1	0	7	8	5	5	4	5	4	1	8	2	0	3
CviAIIprimer	CTA	29	18	9	5	11	18	8	6	11	4	3	5	13	9	6	3	6	5	6	7	6	5	5	5	5	6	6	5	3	4	7	12	9	17	4	8	8	9	4	3	8	7	6	0	7	5	4	1
CviAIIprimer	CTC	30	19	22	8	22	16	8	5	10	17	7	10	10	11	11	10	11	27	10	8	13	10	5	11	9	20	5	7	23	10	12	9	14	16	6	2	9	10	8	3	13	14	5	5	8	6	8	7
CviAIIprimer	CTG	31	29	19	12	32	26	16	12	23	12	18	17	17	13	15	11	23	31	10	15	19	24	11	15	15	28	11	24	19	8	18	11	7	37	7	5	14	15	12	6	27	19	12	15	15	14	3	12
CviAIIprimer	CTT	32	28	14	12	18	21	8	10	11	8	13	8	11	6	16	14	14	21	10	5	12	9	8	12	7	6	10	9	8	4	12	10	17	16	6	3	10	14	10	17	12	22	9	9	10	13	12	11
CviAIIprimer	GAA	33	42	28	15	50	21	20	9	33	22	22	9	23	23	19	16	30	33	21	19	27	11	9	24	17	26	19	18	33	6	14	22	41	31	5	8	21	25	2	11	22	23	16	9	9	20	6	16
CviAIIprimer	GAC	34	19	14	11	25	9	5	9	9	8	10	6	13	11	14	16	16	19	5	11	19	20	10	13	22	18	13	12	15	2	13	11	13	11	5	11	9	10	6	6	11	21	21	4	5	12	1	8
CviAIIprimer	GAG	35	24	12	14	17	10	9	11	24	7	12	6	8	19	10	14	15	28	6	8	12	8	8	12	17	14	5	12	20	8	14	9	17	16	4	5	15	4	2	8	18	14	11	2	8	5	2	7
CviAIIprimer	GAT	36	20	18	8	26	18	13	17	23	18	25	10	14	13	10	13	16	22	14	17	11	20	2	19	21	14	7	15	20	10	11	14	22	20	9	8	17	17	5	8	15	27	8	4	19	16	10	4
CviAIIprimer	GCA	37	16	6	10	33	15	14	15	15	10	12	4	6	10	14	8	26	23	7	14	11	11	4	9	12	14	10	12	14	10	10	8	17	11	6	7	11	6	6	6	11	24	6	5	16	3	6	6
CviAIIprimer	GCC	38	22	24	14	23	12	14	12	18	7	14	11	19	8	12	11	17	22	13	15	14	14	8	12	7	13	11	17	16	8	5	9	15	17	4	2	9	22	5	15	9	16	9	7	16	11	4	11
CviAIIprimer	GCG	39	20	12	6	17	13	8	8	13	9	10	10	14	17	22	6	21	20	9	17	11	11	9	9	8	14	8	16	17	5	7	2	8	18	4	6	10	10	9	5	8	11	14	3	11	3	1	5
CviAIIprimer	GCT	40	21	12	3	14	3	5	15	12	16	10	8	9	7	12	12	19	21	8	8	11	7	6	10	9	29	6	9	17	8	5	6	12	11	7	2	9	7	14	9	12	19	8	3	14	8	6	8
CviAIIprimer	GGA	41	9	15	5	27	24	8	10	11	14	17	5	15	10	12	9	14	11	10	11	15	14	4	13	13	8	8	14	13	7	8	4	12	13	3	3	12	9	7	9	9	10	9	3	12	8	6	10
CviAIIprimer	GGC	42	18	12	3	12	15	6	3	15	6	4	1	14	5	5	6	14	21	8	6	9	3	5	8	12	22	8	10	11	2	3	6	8	11	8	3	7	16	7	2	7	13	3	8	6	5	2	5
CviAIIprimer	GGG	43	11	15	2	10	2	3	3	9	5	3	3	2	5	4	6	14	8	6	5	1	6	3	5	8	9	9	1	11	1	4	3	11	6	7	2	2	9	0	4	4	6	3	0	4	7	3	1
CviAIIprimer	GGT	44	16	9	6	11	8	5	7	7	13	7	6	10	11	9	2	11	22	7	3	13	6	5	4	2	11	5	11	8	7	9	4	10	9	2	1	2	8	4	8	5	7	5	3	3	7	2	5
CviAIIprimer	GTA	45	18	10	5	20	10	4	14	11	9	9	2	10	17	8	8	16	14	7	7	12	9	3	6	3	13	5	10	6	4	6	6	13	17	3	5	9	4	5	6	10	8	3	4	3	8	5	3
CviAIIprimer	GTC	46	18	14	9	5	9	8	7	16	7	9	3	15	12	3	6	16	19	7	10	12	16	1	13	8	20	11	13	12	8	12	4	3	18	4	4	11	7	4	5	10	18	9	5	10	7	5	4
CviAIIprimer	GTG	47	13	19	7	18	16	20	9	12	6	12	3	14	14	19	6	23	17	18	11	15	11	8	21	7	18	11	16	19	11	9	15	15	23	13	6	11	17	4	10	16	16	9	3	10	8	7	6
CviAIIprimer	GTT	48	27	12	13	36	22	15	13	11	15	10	10	19	12	19	16	14	9	20	12	16	14	6	11	13	31	10	13	22	7	11	10	16	17	5	8	17	17	4	8	8	16	11	9	10	10	11	6
CviAIIprimer	TAA	49	28	16	12	25	14	4	2	10	5	9	3	8	23	12	15	17	13	5	5	12	8	1	2	5	11	9	7	6	5	7	8	11	21	4	0	4	8	4	9	11	10	6	4	11	8	3	8
CviAIIprimer	TAC	50	20	18	8	16	12	9	9	18	16	13	9	12	14	9	18	15	26	15	6	8	13	6	15	14	16	9	15	14	9	11	19	19	23	7	8	14	13	3	2	18	25	12	10	20	13	11	9
CviAIIprimer	TAG	51	21	23	8	14	14	3	17	9	9	5	9	23	8	13	10	7	18	11	4	18	7	6	6	4	15	7	8	12	9	5	10	12	16	4	5	6	5	7	6	9	16	9	3	10	4	1	6
CviAIIprimer	TAT	52	22	16	9	34	15	11	6	11	9	13	7	17	11	10	4	20	12	2	10	9	9	4	7	13	13	7	9	11	45	8	8	13	9	5	6	14	12	3	11	6	14	3	8	4	9	5	4
CviAIIprimer	TCA	53	9	13	9	22	10	3	10	11	7	8	2	7	12	6	18	11	9	10	9	8	4	1	15	7	9	5	4	8	4	4	10	8	10	2	3	7	7	2	1	4	10	7	2	9	7	6	7
CviAIIprimer	TCC	54	18	13	11	24	17	11	5	15	14	18	3	19	9	10	15	24	28	21	10	18	18	8	19	15	21	10	10	14	12	12	13	15	27	11	3	13	13	6	7	25	26	12	8	10	7	5	7
CviAIIprimer	TCG	55	31	15	7	21	8	12	13	13	22	10	7	19	6	19	11	15	16	15	9	13	14	1	18	10	33	14	18	12	6	7	6	19	11	10	8	12	11	11	16	8	17	8	8	10	8	6	7
CviAIIprimer	TCT	56	16	8	6	14	17	14	9	10	8	15	2	9	14	15	4	11	13	11	14	8	13	2	5	5	7	8	7	11	2	12	8	14	15	5	4	8	6	1	8	21	13	5	2	11	4	8	5
CviAIIprimer	TGA	57	14	17	8	24	7	10	3	11	15	7	5	9	9	7	6	16	12	5	8	12	5	5	9	8	16	5	9	11	7	8	14	12	10	10	4	8	10	5	8	19	8	8	7	8	14	7	15
CviAIIprimer	TGC	58	15	24	9	24	14	10	14	10	13	9	4	14	8	21	14	14	14	4	7	12	10	6	18	11	18	8	18	16	10	3	7	17	8	18	7	17	11	5	5	11	13	8	6	10	6	7	14
CviAIIprimer	TGG	59	24	15	8	20	27	11	11	13	11	10	12	18	22	13	14	14	10	5	10	14	10	7	11	9	17	7	13	19	5	8	6	26	13	1	5	17	13	5	9	15	23	9	8	11	16	7	13
CviAIIprimer	TGT	60	19	14	9	28	12	6	9	14	9	8	6	12	16	9	18	28	14	16	6	5	9	6	9	10	15	6	15	8	5	9	8	17	23	3	7	7	12	6	7	7	15	3	6	10	10	2	5
CviAIIprimer	TTA	61	12	16	5	11	6	7	4	16	1	4	1	5	6	7	13	10	9	3	6	7	4	1	7	4	5	2	8	3	7	4	13	5	9	2	2	6	4	3	6	3	7	4	4	3	4	3	2
CviAIIprimer	TTC	62	35	25	14	37	25	25	22	30	13	26	10	17	24	22	25	25	35	14	17	20	24	16	21	15	33	20	13	23	13	20	10	33	38	10	11	25	17	13	18	11	28	15	8	11	19	12	12
CviAIIprimer	TTG	63	33	30	20	41	22	23	19	27	20	17	11	28	23	15	14	22	33	14	21	22	26	10	19	12	21	16	14	20	14	10	13	179	28	12	16	21	15	16	9	14	26	14	7	13	16	5	11
CviAIIprimer	TTT	64	39	37	27	48	44	14	15	27	23	10	11	24	21	29	23	24	38	18	16	31	20	3	11	13	32	14	13	23	10	11	20	30	28	4	7	25	11	13	7	25	22	15	10	16	10	7	22
[truncated: 17 more columns]
