# Supplementary material for: Eukaryotic transcriptomics in silico: Optimizing cDNA-AFLP efficiency
Source: BMC Genomics. 2009 Nov 30;10:565. doi: 10.1186/1471-2164-10-565 (PMC2797533; doi:10.1186/1471-2164-10-565)
Supplement: Additional file 5 — Arrays of all selective PCRs for all species and enzyme combinations. Selective PCR arrays using three-by-three selective base pairs for all 87 NCBI and 39 ENSEMBL species included in the present study, tested on all 28 combinations of 8 restriction enzymes. [file 1471-2164-10-565-S5.ZIP › CSV_Arrays/ENSEMBL/Aedes_aegyptiCviQIandCviAII.csv]

			CviAIIprimer	CviAIIprimer	CviAIIprimer	CviAIIprimer	CviAIIprimer	CviAIIprimer	CviAIIprimer	CviAIIprimer	CviAIIprimer	CviAIIprimer	CviAIIprimer	CviAIIprimer	CviAIIprimer	CviAIIprimer	CviAIIprimer	CviAIIprimer	CviAIIprimer	CviAIIprimer	CviAIIprimer	CviAIIprimer	CviAIIprimer	CviAIIprimer	CviAIIprimer	CviAIIprimer	CviAIIprimer	CviAIIprimer	CviAIIprimer	CviAIIprimer	CviAIIprimer	CviAIIprimer	CviAIIprimer	CviAIIprimer	CviAIIprimer	CviAIIprimer	CviAIIprimer	CviAIIprimer	CviAIIprimer	CviAIIprimer	CviAIIprimer	CviAIIprimer	CviAIIprimer	CviAIIprimer	CviAIIprimer	CviAIIprimer	CviAIIprimer	CviAIIprimer	CviAIIprimer
			AAA	AAC	AAG	AAT	ACA	ACC	ACG	ACT	AGA	AGC	AGG	AGT	ATA	ATC	ATG	ATT	CAA	CAC	CAG	CAT	CCA	CCC	CCG	CCT	CGA	CGC	CGG	CGT	CTA	CTC	CTG	CTT	GAA	GAC	GAG	GAT	GCA	GCC	GCG	GCT	GGA	GGC	GGG	GGT	GTA	GTC	GTG
		0	1	2	3	4	5	6	7	8	9	10	11	12	13	14	15	16	17	18	19	20	21	22	23	24	25	26	27	28	29	30	31	32	33	34	35	36	37	38	39	40	41	42	43	44	45	46	47
CviQIprimer	AAA	1	50	49	62	43	23	32	29	23	25	28	12	21	33	69	64	41	37	32	38	18	27	27	38	17	30	22	23	13	19	32	48	27	73	40	41	42	38	35	29	37	34	23	6	18	13	32	35
CviQIprimer	AAC	2	38	39	56	19	15	28	16	15	16	22	19	13	21	26	40	51	29	31	27	16	24	22	39	15	28	13	22	13	11	25	52	26	38	33	30	32	31	40	32	33	18	20	12	19	17	31	39
CviQIprimer	AAG	3	24	29	41	25	22	30	19	21	8	16	4	5	12	41	43	22	22	14	17	18	17	12	15	6	21	5	13	16	8	24	39	12	29	15	17	27	24	27	13	22	16	26	13	10	13	16	28
CviQIprimer	AAT	4	36	25	46	22	19	21	17	18	8	13	12	15	19	35	33	37	25	15	27	16	30	15	26	19	22	13	19	15	9	25	39	29	34	16	24	27	30	27	15	19	13	19	11	10	20	16	18
CviQIprimer	ACA	5	16	24	32	16	12	10	13	8	13	6	9	4	8	20	16	22	16	14	14	9	10	3	17	9	7	7	3	14	7	11	20	8	27	14	13	16	9	13	15	14	21	9	6	6	8	7	14
CviQIprimer	ACC	6	25	40	38	20	14	28	24	12	13	21	5	11	13	28	41	18	13	23	31	9	14	16	16	7	11	6	18	10	4	28	39	19	29	17	16	31	16	41	22	13	26	14	8	20	6	16	25
CviQIprimer	ACG	7	27	25	24	19	13	16	14	12	12	16	7	12	8	24	25	20	17	14	12	8	8	9	9	10	11	6	17	6	9	13	27	18	32	19	27	22	16	25	9	10	19	14	5	8	6	10	16
CviQIprimer	ACT	8	20	39	21	26	7	12	14	11	13	14	1	10	17	26	24	18	20	9	3	10	17	16	5	1	13	9	9	13	7	11	25	10	23	11	16	24	25	22	11	12	15	12	11	12	9	20	26
CviQIprimer	AGA	9	45	41	29	20	22	24	20	23	9	21	10	14	14	39	28	24	15	10	29	10	15	10	22	16	18	17	18	14	14	17	27	15	31	16	16	24	21	21	16	24	17	14	13	6	8	12	19
CviQIprimer	AGC	10	26	31	54	18	12	21	27	21	9	25	18	6	21	44	38	30	18	18	37	20	26	15	22	11	18	6	22	12	13	22	50	24	51	35	21	28	28	27	17	28	32	24	3	18	15	18	33
CviQIprimer	AGG	11	22	26	23	21	14	12	10	9	18	8	6	6	12	28	33	16	14	14	18	14	13	8	15	4	14	17	9	9	7	22	25	15	30	28	18	22	22	27	17	10	23	10	4	11	11	16	18
CviQIprimer	AGT	12	31	30	30	22	11	19	14	11	6	18	6	13	15	36	29	34	22	19	23	8	14	14	24	12	13	12	10	6	9	23	30	16	38	30	24	25	33	19	15	18	14	8	10	16	9	19	18
CviQIprimer	ATA	13	20	12	11	14	11	9	12	9	8	12	9	12	12	13	22	23	24	12	9	13	12	3	16	4	8	7	6	5	6	6	23	8	23	13	15	24	6	7	7	9	9	7	6	6	9	9	8
CviQIprimer	ATC	14	16	49	54	17	18	13	17	17	14	24	7	9	22	58	43	15	31	20	26	9	27	17	24	10	14	19	14	11	6	20	36	16	44	22	39	28	27	37	29	26	22	21	8	13	21	27	30
CviQIprimer	ATG	15	0	0	0	0	0	0	0	0	0	0	0	0	0	0	0	0	0	0	0	0	0	0	0	0	0	0	0	0	0	0	0	0	0	0	0	0	0	0	0	0	0	0	0	0	0	0	0
CviQIprimer	ATT	16	52	36	37	30	16	21	12	8	23	22	10	6	13	40	36	34	32	24	32	18	25	10	21	11	13	11	13	8	11	22	39	26	49	26	28	33	26	27	36	20	18	23	4	23	16	20	26
CviQIprimer	CAA	17	25	19	20	19	14	20	14	17	7	16	12	14	22	33	24	30	23	21	20	13	22	11	12	3	16	7	14	7	10	18	33	18	60	29	20	20	23	28	19	17	13	23	8	14	7	19	19
CviQIprimer	CAC	18	21	23	36	30	14	20	21	8	14	12	4	8	5	22	36	29	19	11	21	9	12	7	17	9	9	3	3	10	4	9	29	17	27	9	19	16	22	24	19	14	26	16	10	17	7	19	17
CviQIprimer	CAG	19	23	33	21	25	10	26	15	6	6	14	13	11	19	34	24	15	14	16	19	12	11	10	13	10	8	6	9	10	7	20	45	22	41	20	18	20	23	21	16	23	26	23	9	9	12	12	28
CviQIprimer	CAT	20	16	20	24	11	7	12	12	10	8	9	2	4	12	17	22	11	23	4	21	7	16	10	18	4	8	6	9	8	5	9	22	26	24	18	11	17	15	23	12	11	12	11	4	8	9	21	22
CviQIprimer	CCA	21	11	14	25	6	3	5	14	6	6	8	11	8	11	16	16	12	14	9	9	1	5	4	11	5	5	4	4	3	5	14	13	9	17	10	11	11	6	17	11	7	6	6	7	5	5	11	20
CviQIprimer	CCC	22	9	5	9	9	1	7	3	3	6	3	3	2	3	10	11	3	4	1	6	3	4	6	3	5	4	4	2	7	4	7	6	6	3	7	9	5	5	5	6	3	2	5	2	6	4	8	14
CviQIprimer	CCG	23	12	22	12	16	8	10	8	6	6	4	7	4	10	19	11	8	12	14	8	7	7	7	10	10	9	8	7	7	7	14	16	20	19	11	13	9	23	17	14	6	5	13	4	4	3	9	23
CviQIprimer	CCT	24	18	8	13	11	3	4	3	7	6	5	2	5	6	11	11	7	14	3	10	5	9	5	6	3	4	1	6	8	6	8	16	6	18	14	9	13	7	7	9	5	8	3	5	2	2	7	15
CviQIprimer	CGA	25	21	29	36	13	14	21	17	9	10	15	10	9	9	29	47	29	16	16	12	11	9	11	18	17	6	7	15	9	2	12	35	23	29	13	27	27	36	25	15	15	18	10	10	9	17	11	20
CviQIprimer	CGC	26	13	25	20	12	9	6	5	4	12	7	9	13	8	18	26	14	11	4	16	6	17	7	13	7	15	11	8	6	6	9	16	7	23	17	15	16	12	24	10	17	4	9	6	4	5	9	18
CviQIprimer	CGG	27	21	39	29	20	13	24	17	10	11	16	16	9	15	46	26	23	12	12	15	6	21	16	15	12	20	6	23	12	10	16	36	21	24	16	15	25	31	27	19	20	15	21	14	11	9	15	27
CviQIprimer	CGT	28	22	28	23	12	7	16	10	9	8	23	13	4	12	21	22	18	15	7	18	6	9	9	24	6	8	4	4	14	8	12	21	8	19	17	21	24	29	22	19	8	12	23	3	5	11	17	16
CviQIprimer	CTA	29	4	8	16	3	4	5	5	4	8	5	2	5	12	11	7	13	15	4	11	3	6	1	6	1	5	0	5	6	3	3	10	8	10	5	2	3	8	11	5	4	9	4	2	1	5	4	11
CviQIprimer	CTC	30	7	20	25	8	3	16	15	12	6	3	5	9	9	13	18	16	7	8	14	4	18	7	4	2	7	5	7	4	7	11	18	10	11	9	10	8	13	9	7	10	6	6	7	10	3	11	5
CviQIprimer	CTG	31	15	25	21	18	12	9	6	4	2	8	5	9	8	28	14	19	17	7	11	10	16	9	17	6	14	4	9	10	8	14	18	15	20	8	8	13	15	22	13	4	19	8	1	7	7	14	19
CviQIprimer	CTT	32	21	29	21	18	5	11	13	8	9	8	10	5	8	21	21	15	14	15	14	5	14	20	14	7	16	7	11	9	8	9	19	15	17	10	9	16	15	15	13	9	21	12	8	9	13	10	21
CviQIprimer	GAA	33	28	31	44	29	15	25	28	18	13	26	19	18	23	52	42	22	22	21	29	19	19	17	33	17	13	13	20	11	6	36	30	36	41	17	18	24	30	29	29	23	14	21	11	16	14	19	32
CviQIprimer	GAC	34	19	33	32	16	11	21	8	17	15	14	3	12	20	28	40	26	22	8	26	9	30	30	12	10	13	19	11	8	7	26	28	29	33	24	13	24	25	33	24	11	23	17	7	12	10	33	21
CviQIprimer	GAG	35	24	21	16	25	8	25	11	11	16	22	15	8	16	42	33	15	18	13	22	15	13	14	18	8	16	11	10	8	9	32	24	22	26	16	19	27	16	27	16	14	13	13	11	9	6	13	39
CviQIprimer	GAT	36	36	82	39	31	20	19	20	24	15	23	20	19	17	45	47	30	41	32	28	12	32	21	20	25	31	10	28	14	10	38	43	20	40	29	24	24	28	34	21	15	28	19	19	27	17	26	45
CviQIprimer	GCA	37	7	15	18	9	5	5	11	7	5	14	3	5	6	19	24	14	11	3	11	9	9	10	7	9	8	4	11	6	4	15	19	11	16	6	1	11	15	16	9	11	6	6	7	13	8	14	19
CviQIprimer	GCC	38	12	29	15	18	15	12	20	12	7	19	4	7	8	21	20	13	12	5	13	10	13	7	26	10	23	12	10	5	6	14	22	13	17	21	14	16	20	22	14	14	15	17	3	17	2	15	17
CviQIprimer	GCG	39	14	13	15	14	3	9	6	4	3	2	2	4	7	14	16	8	7	5	9	3	7	7	6	4	4	3	5	4	2	13	12	9	9	12	11	18	8	9	8	13	4	9	10	7	6	8	14
CviQIprimer	GCT	40	13	24	29	9	5	8	17	10	4	11	4	7	7	29	20	12	16	8	17	10	17	10	13	8	8	10	5	8	6	15	19	12	22	17	12	24	22	15	12	11	14	7	4	14	7	18	17
CviQIprimer	GGA	41	26	36	32	44	12	22	23	12	8	10	8	12	12	40	46	25	26	22	30	11	23	16	25	19	24	3	15	13	14	19	47	30	34	30	28	23	31	23	23	15	25	29	7	14	6	17	30
CviQIprimer	GGC	42	13	26	30	19	14	23	27	10	3	12	6	7	11	16	30	11	9	18	24	7	19	14	22	18	22	4	15	11	7	19	26	15	42	22	15	11	15	16	25	16	6	21	12	12	7	20	22
CviQIprimer	GGG	43	14	15	15	10	6	11	11	6	2	14	3	12	12	15	16	13	5	13	18	7	7	5	5	2	16	10	5	3	8	13	23	13	13	11	9	21	27	19	11	10	13	10	2	10	6	12	4
CviQIprimer	GGT	44	24	31	40	10	4	13	23	7	11	6	10	6	13	28	19	20	22	11	15	10	17	12	25	9	22	9	23	6	12	17	35	17	27	17	26	23	20	30	19	16	20	10	2	9	8	20	21
CviQIprimer	GTA	45	5	18	13	12	6	5	3	7	6	6	1	6	7	12	8	6	13	5	3	3	6	3	5	3	6	4	9	7	3	2	7	6	13	15	15	20	6	6	5	11	6	3	2	2	5	6	8
CviQIprimer	GTC	46	23	17	23	6	17	23	14	8	3	11	7	13	7	25	24	13	11	9	13	5	8	7	16	10	10	5	17	6	5	7	22	15	17	11	20	17	13	15	14	6	8	10	5	11	3	14	13
CviQIprimer	GTG	47	22	22	38	11	8	24	9	10	6	14	6	5	13	33	31	18	21	11	18	16	14	12	17	6	13	10	15	8	8	7	24	8	25	15	14	16	12	20	12	17	16	12	11	11	4	16	22
CviQIprimer	GTT	48	46	21	28	18	19	16	22	14	12	18	8	12	17	31	18	26	16	12	21	10	19	4	23	4	13	4	7	10	9	11	24	17	29	24	27	26	16	20	15	16	21	12	4	7	11	16	24
CviQIprimer	TAA	49	9	5	7	6	1	9	6	1	4	4	6	3	10	9	9	9	12	3	6	2	8	2	5	6	2	2	4	4	14	5	9	6	17	8	8	8	4	5	5	7	2	2	0	3	5	7	3
CviQIprimer	TAC	50	24	26	23	23	6	15	13	6	7	6	11	13	11	20	36	22	11	5	25	6	14	10	25	9	13	6	5	7	9	14	26	17	14	6	13	17	13	21	13	15	15	12	9	5	10	11	22
CviQIprimer	TAG	51	12	10	5	10	4	5	6	6	9	2	0	2	3	10	7	7	4	6	6	6	6	3	0	4	6	4	6	2	4	4	5	9	11	5	6	3	10	8	5	2	8	7	2	2	2	4	9
CviQIprimer	TAT	52	19	14	11	21	3	11	10	9	3	11	8	10	12	12	18	11	11	5	11	12	9	3	11	4	20	10	3	2	9	9	12	12	11	14	4	9	14	25	13	10	7	8	7	6	5	11	13
CviQIprimer	TCA	53	23	23	19	12	8	8	7	5	7	9	6	14	8	19	26	10	17	11	17	10	16	4	17	10	11	7	8	7	1	9	18	12	15	14	15	17	14	15	12	8	9	7	6	5	3	12	11
CviQIprimer	TCC	54	26	25	53	23	14	22	22	8	6	19	14	14	9	34	31	17	24	14	22	8	21	17	19	4	22	12	12	7	8	10	35	15	41	36	34	27	20	16	17	16	17	14	6	16	7	19	29
CviQIprimer	TCG	55	33	41	57	13	8	26	28	14	9	17	17	7	11	40	26	25	20	30	27	16	13	24	20	9	19	7	24	13	10	19	49	10	55	40	35	28	25	47	18	23	18	11	10	13	11	17	32
CviQIprimer	TCT	56	18	19	25	12	3	12	13	5	9	6	13	5	14	27	20	15	17	12	19	10	13	12	8	8	20	10	15	11	12	12	19	15	30	22	18	27	19	15	20	17	11	14	4	12	5	12	14
CviQIprimer	TGA	57	22	34	29	24	9	22	16	17	11	15	4	12	13	24	31	16	18	12	29	13	14	16	14	8	16	10	12	10	9	17	23	17	25	6	26	25	15	20	21	26	18	17	10	13	4	17	19
CviQIprimer	TGC	58	40	60	43	20	13	23	20	17	12	32	19	14	14	50	36	27	26	18	22	16	20	24	31	25	14	12	19	20	10	28	46	22	40	37	40	26	28	34	29	29	25	16	9	15	15	23	13
CviQIprimer	TGG	59	28	32	41	24	8	20	20	16	14	29	13	6	12	44	39	12	20	22	29	10	22	12	18	14	11	11	15	19	7	32	47	28	32	22	24	32	20	30	20	17	7	12	11	8	9	17	32
CviQIprimer	TGT	60	31	26	36	22	12	18	19	8	14	20	12	15	13	25	32	19	32	18	25	20	24	15	22	13	18	13	11	9	8	12	32	18	36	18	17	23	14	38	14	14	15	17	10	15	9	25	25
CviQIprimer	TTA	61	12	17	15	10	7	4	9	12	7	6	7	3	15	10	8	7	7	11	11	7	12	2	5	6	4	2	13	11	9	13	13	12	14	8	13	25	9	12	12	9	13	10	3	7	7	13	13
CviQIprimer	TTC	62	33	45	59	37	18	22	37	17	23	17	17	13	24	44	64	24	32	22	42	23	29	15	16	10	28	14	16	19	17	30	48	39	58	66	27	40	32	50	22	33	28	26	9	14	13	24	41
CviQIprimer	TTG	63	38	35	58	32	21	21	22	20	20	23	11	15	15	38	42	31	24	20	30	21	18	6	30	17	24	15	21	13	15	20	47	16	56	37	58	22	10	22	30	30	21	21	9	20	12	22	37
CviQIprimer	TTT	64	57	36	44	25	21	14	21	11	22	20	20	14	24	26	27	31	25	20	30	12	24	11	17	19	22	15	14	13	14	18	29	25	48	34	24	38	25	28	16	28	25	14	12	9	15	21	20
[truncated: 17 more columns]
