# Supplementary material for: Eukaryotic transcriptomics in silico: Optimizing cDNA-AFLP efficiency
Source: BMC Genomics. 2009 Nov 30;10:565. doi: 10.1186/1471-2164-10-565 (PMC2797533; doi:10.1186/1471-2164-10-565)
Supplement: Additional file 5 — Arrays of all selective PCRs for all species and enzyme combinations. Selective PCR arrays using three-by-three selective base pairs for all 87 NCBI and 39 ENSEMBL species included in the present study, tested on all 28 combinations of 8 restriction enzymes. [file 1471-2164-10-565-S5.ZIP › CSV_Arrays/ENSEMBL/Aedes_aegyptiCviQIandHinP1I.csv]

			HinP1Iprimer	HinP1Iprimer	HinP1Iprimer	HinP1Iprimer	HinP1Iprimer	HinP1Iprimer	HinP1Iprimer	HinP1Iprimer	HinP1Iprimer	HinP1Iprimer	HinP1Iprimer	HinP1Iprimer	HinP1Iprimer	HinP1Iprimer	HinP1Iprimer	HinP1Iprimer	HinP1Iprimer	HinP1Iprimer	HinP1Iprimer	HinP1Iprimer	HinP1Iprimer	HinP1Iprimer	HinP1Iprimer	HinP1Iprimer	HinP1Iprimer	HinP1Iprimer	HinP1Iprimer	HinP1Iprimer	HinP1Iprimer	HinP1Iprimer	HinP1Iprimer	HinP1Iprimer	HinP1Iprimer	HinP1Iprimer	HinP1Iprimer	HinP1Iprimer	HinP1Iprimer	HinP1Iprimer	HinP1Iprimer	HinP1Iprimer	HinP1Iprimer	HinP1Iprimer	HinP1Iprimer	HinP1Iprimer	HinP1Iprimer	HinP1Iprimer	HinP1Iprimer
			AAA	AAC	AAG	AAT	ACA	ACC	ACG	ACT	AGA	AGC	AGG	AGT	ATA	ATC	ATG	ATT	CAA	CAC	CAG	CAT	CCA	CCC	CCG	CCT	CGA	CGC	CGG	CGT	CTA	CTC	CTG	CTT	GAA	GAC	GAG	GAT	GCA	GCC	GCG	GCT	GGA	GGC	GGG	GGT	GTA	GTC	GTG
		0	1	2	3	4	5	6	7	8	9	10	11	12	13	14	15	16	17	18	19	20	21	22	23	24	25	26	27	28	29	30	31	32	33	34	35	36	37	38	39	40	41	42	43	44	45	46	47
CviQIprimer	AAA	1	50	40	22	43	20	31	23	20	32	42	23	32	19	29	15	31	46	33	30	27	19	8	19	16	30	20	22	29	8	19	48	30	34	14	15	28	0	0	0	0	25	11	10	13	8	8	14
CviQIprimer	AAC	2	31	31	23	24	24	21	13	25	29	27	23	25	13	27	13	22	38	32	20	23	18	12	8	14	22	11	27	13	6	15	13	31	24	7	14	23	0	0	0	0	19	13	8	12	8	15	10
CviQIprimer	AAG	3	26	10	20	23	13	18	14	18	21	12	16	7	14	30	15	20	38	29	21	37	20	6	4	12	21	15	14	14	5	26	12	23	14	6	10	18	0	0	0	0	12	9	6	8	9	9	15
CviQIprimer	AAT	4	35	24	10	20	27	12	7	16	22	17	12	15	12	29	11	21	26	17	19	26	18	10	12	14	21	7	21	15	8	15	6	21	16	10	8	13	0	0	0	0	8	5	5	12	5	8	2
CviQIprimer	ACA	5	33	14	13	12	4	5	9	11	6	7	11	7	9	14	5	13	19	12	12	16	7	5	9	6	8	8	7	6	5	2	2	7	11	5	12	13	0	0	0	0	2	4	3	13	6	8	6
CviQIprimer	ACC	6	16	26	14	19	8	11	17	17	19	15	7	21	6	21	14	18	21	13	27	18	9	7	15	9	23	13	23	8	4	6	14	19	9	6	8	11	0	0	0	0	10	9	13	17	7	16	8
CviQIprimer	ACG	7	25	13	20	4	18	11	11	9	9	20	15	17	3	19	10	24	30	15	20	10	13	7	10	11	16	12	24	7	8	9	10	14	25	5	6	13	0	0	0	0	3	7	1	6	1	8	3
CviQIprimer	ACT	8	34	21	8	7	4	9	13	5	27	18	16	16	11	14	15	13	23	11	18	13	12	7	10	4	11	8	12	8	8	9	8	7	19	6	4	12	0	0	0	0	10	5	4	7	4	10	6
CviQIprimer	AGA	9	35	19	16	18	17	12	4	12	9	11	8	13	10	21	15	25	25	14	24	16	9	6	10	6	24	10	9	11	3	11	4	14	19	14	7	21	0	0	0	0	6	6	6	6	7	12	9
CviQIprimer	AGC	10	32	29	20	18	21	18	17	14	18	17	14	24	12	24	14	15	45	28	22	19	14	12	15	10	26	19	27	16	5	17	5	9	24	11	8	16	0	0	0	0	17	7	5	14	4	7	13
CviQIprimer	AGG	11	18	10	25	10	17	11	9	8	11	23	16	21	7	16	14	10	35	13	15	20	12	6	7	6	19	10	16	9	4	12	8	19	16	7	8	20	0	0	0	0	12	14	3	4	5	8	8
CviQIprimer	AGT	12	22	22	16	16	24	16	6	11	17	15	13	13	6	18	12	20	26	9	19	20	15	12	7	10	16	9	23	9	7	10	9	16	12	1	16	16	0	0	0	0	12	6	6	4	1	9	2
CviQIprimer	ATA	13	19	7	12	19	7	10	4	8	19	13	7	9	7	15	3	11	7	9	4	10	9	1	6	5	9	7	6	5	6	5	8	6	19	3	4	9	0	0	0	0	8	4	4	6	4	4	3
CviQIprimer	ATC	14	44	16	28	32	18	18	12	23	27	17	16	18	10	23	19	30	45	34	36	30	18	12	7	12	21	21	23	15	7	24	14	17	35	5	13	13	0	0	0	0	9	7	7	17	7	4	7
CviQIprimer	ATG	15	30	30	32	28	10	10	8	10	20	21	23	14	14	20	12	11	20	20	21	17	7	10	14	12	23	10	18	13	6	13	4	13	17	12	4	15	0	0	0	0	11	6	4	16	3	6	6
CviQIprimer	ATT	16	61	23	23	32	17	16	15	7	18	24	17	13	16	22	18	15	34	15	24	17	10	10	7	10	19	13	8	19	6	6	14	20	10	8	10	9	0	0	0	0	15	10	8	6	6	4	6
CviQIprimer	CAA	17	21	19	9	12	12	15	7	9	28	22	10	16	11	18	15	19	38	16	22	19	8	4	4	9	13	13	29	15	4	9	7	19	13	3	9	11	0	0	0	0	16	6	6	5	4	4	3
CviQIprimer	CAC	18	20	16	19	16	9	9	9	9	16	10	10	14	13	18	8	12	21	20	18	27	8	9	8	10	15	13	21	9	4	14	4	14	12	11	9	10	0	0	0	0	12	10	7	9	5	5	8
CviQIprimer	CAG	19	21	17	15	19	14	10	9	11	12	30	17	12	7	19	18	20	20	17	16	28	10	5	11	12	20	13	17	11	6	8	5	13	16	11	4	16	0	0	0	0	9	6	9	8	10	7	8
CviQIprimer	CAT	20	27	16	15	20	11	11	3	13	32	20	7	8	7	15	11	18	19	15	14	15	12	6	5	4	13	10	8	7	3	8	5	8	12	3	4	12	0	0	0	0	5	5	7	8	4	6	10
CviQIprimer	CCA	21	15	17	10	8	2	10	5	4	10	14	4	10	10	15	6	10	20	12	12	10	9	1	3	6	2	3	11	9	1	5	2	8	3	4	4	6	0	0	0	0	1	6	5	3	5	1	5
CviQIprimer	CCC	22	3	3	4	4	8	3	2	5	4	7	1	2	6	2	3	4	8	6	11	7	5	0	4	1	4	2	5	7	2	5	4	3	5	3	6	2	0	0	0	0	4	1	5	5	1	1	1
CviQIprimer	CCG	23	10	13	14	3	16	8	7	6	8	9	11	16	8	12	4	10	19	14	13	10	16	6	10	8	12	7	10	15	5	8	6	12	8	6	4	7	0	0	0	0	5	9	6	7	0	7	4
CviQIprimer	CCT	24	14	10	1	11	2	6	1	5	8	9	4	11	3	10	3	11	12	10	6	4	12	1	2	4	11	7	6	9	3	3	0	5	5	3	7	4	0	0	0	0	4	3	1	3	3	2	4
CviQIprimer	CGA	25	33	22	14	12	13	11	8	12	22	25	14	22	4	18	17	12	28	20	8	22	10	18	12	5	11	12	30	18	5	18	8	11	16	9	6	12	0	0	0	0	9	2	7	4	6	6	7
CviQIprimer	CGC	26	9	13	12	10	6	10	5	7	14	17	11	14	4	26	10	9	19	15	16	17	7	4	2	4	17	6	18	14	3	12	10	6	11	5	11	16	0	0	0	0	12	6	2	5	7	6	2
CviQIprimer	CGG	27	29	18	20	20	14	13	12	8	22	22	19	9	10	17	6	13	23	22	18	15	17	10	13	5	26	12	24	18	8	15	17	21	27	19	6	10	0	0	0	0	14	11	2	8	4	3	8
CviQIprimer	CGT	28	24	17	8	12	11	7	7	10	10	9	6	23	7	16	7	7	32	21	21	8	13	2	7	4	10	11	18	6	5	4	9	7	20	8	5	10	0	0	0	0	16	4	3	8	6	8	4
CviQIprimer	CTA	29	8	4	4	14	8	12	8	4	12	3	1	2	8	6	2	5	7	9	8	2	2	1	0	7	1	7	2	4	2	7	7	5	7	3	5	7	0	0	0	0	4	3	7	4	4	2	8
CviQIprimer	CTC	30	17	7	14	8	1	8	6	8	11	13	10	23	1	7	9	9	16	15	13	8	11	5	2	1	9	6	1	9	1	5	11	12	2	5	0	4	0	0	0	0	4	1	3	7	1	4	3
CviQIprimer	CTG	31	13	13	3	10	10	9	9	8	11	10	7	9	7	11	7	10	16	19	12	11	15	4	6	13	10	10	11	9	2	11	4	5	10	5	1	9	0	0	0	0	8	4	4	4	3	3	2
CviQIprimer	CTT	32	8	17	5	7	17	10	8	6	12	10	9	11	8	16	9	11	14	12	11	9	7	3	2	9	13	7	11	11	1	8	6	7	16	3	10	1	0	0	0	0	7	6	4	4	4	5	6
CviQIprimer	GAA	33	38	17	23	18	25	13	18	16	21	30	20	28	9	37	21	22	38	28	25	40	17	6	15	22	26	24	28	21	5	23	13	20	17	7	9	19	0	0	0	0	16	14	4	11	9	18	4
CviQIprimer	GAC	34	36	25	17	19	23	33	13	18	18	12	17	23	16	21	8	19	33	28	26	19	11	6	8	13	25	12	18	20	5	8	8	15	21	8	7	10	0	0	0	0	12	8	6	16	2	13	12
CviQIprimer	GAG	35	21	7	14	11	28	17	15	17	28	18	3	18	10	23	12	12	38	28	9	15	13	4	9	12	19	22	25	13	4	27	9	20	16	1	10	8	0	0	0	0	3	9	6	12	4	13	9
CviQIprimer	GAT	36	29	21	17	24	16	27	12	13	32	23	19	28	13	36	20	27	35	29	18	26	9	11	11	13	27	10	20	25	6	19	12	24	33	14	7	18	0	0	0	0	18	10	13	16	4	45	12
CviQIprimer	GCA	37	24	12	16	13	8	11	6	6	6	9	10	9	3	18	5	11	14	9	10	13	10	4	6	5	13	6	10	13	8	7	4	13	10	11	4	10	0	0	0	0	11	7	2	3	1	3	3
CviQIprimer	GCC	38	16	14	17	9	13	14	13	7	16	27	15	26	7	20	14	21	28	18	13	16	7	5	11	10	17	18	19	20	2	7	11	8	11	9	4	12	0	0	0	0	2	7	6	8	4	15	6
CviQIprimer	GCG	39	12	7	8	3	4	6	6	6	9	8	4	4	6	7	5	7	7	5	9	3	9	1	3	1	8	3	7	7	3	12	4	6	7	2	9	6	0	0	0	0	8	4	3	4	5	2	4
CviQIprimer	GCT	40	22	18	9	18	13	12	8	8	17	13	14	16	5	20	6	16	23	16	10	11	12	4	8	7	8	3	6	2	5	1	12	8	20	11	10	16	0	0	0	0	8	7	6	8	3	5	8
CviQIprimer	GGA	41	31	21	21	24	19	17	9	24	18	28	15	24	8	18	13	17	22	23	17	27	16	9	9	16	25	19	24	16	3	14	10	25	25	17	9	13	0	0	0	0	14	11	13	18	4	13	10
CviQIprimer	GGC	42	28	19	18	17	17	10	8	9	22	19	19	14	5	16	7	5	20	13	19	20	6	4	12	12	19	13	14	17	1	13	14	14	22	5	13	14	0	0	0	0	13	5	3	6	3	4	5
CviQIprimer	GGG	43	7	14	7	7	12	12	3	7	11	10	9	10	3	12	3	4	21	12	19	14	14	2	8	7	10	13	13	7	3	15	8	10	4	2	4	9	0	0	0	0	10	5	1	3	4	7	3
CviQIprimer	GGT	44	14	14	14	18	14	10	10	13	16	18	11	9	11	15	9	15	38	25	42	12	14	3	10	6	17	9	15	11	4	8	10	20	16	11	11	10	0	0	0	0	11	9	3	10	8	7	11
CviQIprimer	GTA	45	14	9	10	4	8	3	1	3	9	4	8	2	4	5	2	15	17	13	8	6	10	3	2	7	5	1	10	12	1	6	2	2	7	1	5	5	0	0	0	0	3	2	1	3	1	3	1
CviQIprimer	GTC	46	20	10	16	13	10	14	9	2	12	13	16	9	11	17	9	9	18	23	10	9	10	6	8	9	8	13	13	20	1	10	12	9	7	6	7	14	0	0	0	0	16	5	4	7	2	2	3
CviQIprimer	GTG	47	18	13	12	11	14	6	7	13	19	17	9	14	8	30	8	16	23	11	18	15	8	9	10	4	13	15	14	12	6	13	10	11	6	6	8	8	0	0	0	0	10	5	6	9	4	8	6
CviQIprimer	GTT	48	21	27	21	21	23	10	10	11	22	20	12	15	9	28	9	15	16	12	21	20	14	4	10	8	31	18	11	11	3	8	8	16	11	10	11	12	0	0	0	0	9	6	4	11	5	3	4
CviQIprimer	TAA	49	6	3	7	8	5	2	2	6	5	3	6	3	6	6	4	4	12	5	4	1	4	2	0	1	6	5	2	4	2	1	2	3	3	2	4	3	0	0	0	0	5	1	1	1	4	2	4
CviQIprimer	TAC	50	22	15	14	12	13	14	12	13	14	12	10	14	6	16	14	8	27	16	17	16	11	2	2	5	18	12	18	12	10	12	8	11	9	7	6	16	0	0	0	0	4	4	2	3	4	3	5
CviQIprimer	TAG	51	12	5	8	6	4	4	2	3	5	3	3	8	3	7	8	3	3	5	2	7	1	0	2	4	6	3	6	3	0	4	1	7	5	1	0	5	0	0	0	0	6	3	3	1	5	1	2
CviQIprimer	TAT	52	15	6	13	9	13	3	5	7	10	9	7	10	9	14	4	6	17	13	10	10	4	6	5	5	8	4	5	13	2	5	2	9	7	5	8	10	0	0	0	0	4	5	1	2	5	5	9
CviQIprimer	TCA	53	23	14	13	13	9	4	8	7	12	21	7	10	9	8	7	9	22	15	14	14	1	3	3	3	13	7	8	13	3	3	5	3	10	11	7	7	0	0	0	0	5	7	8	1	3	3	8
CviQIprimer	TCC	54	27	19	24	19	17	27	11	10	26	24	10	12	8	26	6	11	27	26	20	23	21	7	9	7	23	7	16	23	4	4	13	10	18	10	15	11	0	0	0	0	7	6	7	13	5	9	8
CviQIprimer	TCG	55	31	26	18	21	11	20	5	16	23	11	17	19	8	14	8	23	24	29	28	27	17	10	12	10	29	24	28	16	6	13	17	12	23	11	21	27	0	0	0	0	8	13	8	6	9	17	5
CviQIprimer	TCT	56	12	13	15	17	10	10	13	9	15	22	15	6	5	17	6	12	29	12	14	10	10	3	8	6	16	5	12	12	5	9	4	6	17	7	13	12	0	0	0	0	6	4	3	13	7	10	10
CviQIprimer	TGA	57	22	22	20	13	12	12	10	8	28	22	10	12	7	13	7	18	37	15	22	22	14	5	7	9	13	7	10	14	6	8	11	19	19	5	19	12	0	0	0	0	5	3	5	5	7	10	8
CviQIprimer	TGC	58	36	23	31	24	21	25	20	14	26	30	30	23	9	28	17	20	33	25	31	14	20	6	17	17	24	15	25	26	6	15	11	24	13	13	29	14	0	0	0	0	21	10	6	6	2	10	9
CviQIprimer	TGG	59	28	17	14	16	25	20	14	18	17	24	16	16	15	15	6	12	31	18	26	26	16	5	13	8	16	23	24	18	6	9	8	11	19	8	12	18	0	0	0	0	9	9	6	11	8	8	8
CviQIprimer	TGT	60	24	17	31	15	17	11	8	14	24	21	29	9	10	14	5	19	26	20	17	17	11	4	12	9	12	15	17	19	16	9	11	8	21	8	15	7	0	0	0	0	9	7	2	7	7	11	3
CviQIprimer	TTA	61	11	7	5	11	7	9	1	6	3	6	3	6	5	11	6	5	9	4	4	6	6	5	5	4	10	6	9	7	3	3	1	6	6	5	5	10	0	0	0	0	7	1	2	6	2	2	2
CviQIprimer	TTC	62	60	36	35	30	34	19	23	16	31	31	28	25	16	43	22	31	38	28	35	32	13	5	16	15	35	21	36	24	3	21	17	24	18	21	11	28	0	0	0	0	19	11	1	17	7	20	9
CviQIprimer	TTG	63	43	36	23	17	14	20	17	16	25	24	20	35	11	32	16	15	46	29	25	28	14	8	7	11	24	21	20	28	11	18	20	11	14	14	21	26	0	0	0	0	21	13	13	14	3	10	11
CviQIprimer	TTT	64	50	23	26	24	20	11	11	13	14	20	14	22	8	19	8	9	37	24	25	28	19	6	12	5	34	12	14	17	11	14	9	14	27	5	15	13	0	0	0	0	13	8	19	3	9	8	4
[truncated: 17 more columns]
