# Supplementary material for: Eukaryotic transcriptomics in silico: Optimizing cDNA-AFLP efficiency
Source: BMC Genomics. 2009 Nov 30;10:565. doi: 10.1186/1471-2164-10-565 (PMC2797533; doi:10.1186/1471-2164-10-565)
Supplement: Additional file 5 — Arrays of all selective PCRs for all species and enzyme combinations. Selective PCR arrays using three-by-three selective base pairs for all 87 NCBI and 39 ENSEMBL species included in the present study, tested on all 28 combinations of 8 restriction enzymes. [file 1471-2164-10-565-S5.ZIP › CSV_Arrays/ENSEMBL/Aedes_aegyptiCviQIandHpaII.csv]

			HpaIIprimer	HpaIIprimer	HpaIIprimer	HpaIIprimer	HpaIIprimer	HpaIIprimer	HpaIIprimer	HpaIIprimer	HpaIIprimer	HpaIIprimer	HpaIIprimer	HpaIIprimer	HpaIIprimer	HpaIIprimer	HpaIIprimer	HpaIIprimer	HpaIIprimer	HpaIIprimer	HpaIIprimer	HpaIIprimer	HpaIIprimer	HpaIIprimer	HpaIIprimer	HpaIIprimer	HpaIIprimer	HpaIIprimer	HpaIIprimer	HpaIIprimer	HpaIIprimer	HpaIIprimer	HpaIIprimer	HpaIIprimer	HpaIIprimer	HpaIIprimer	HpaIIprimer	HpaIIprimer	HpaIIprimer	HpaIIprimer	HpaIIprimer	HpaIIprimer	HpaIIprimer	HpaIIprimer	HpaIIprimer	HpaIIprimer	HpaIIprimer	HpaIIprimer	HpaIIprimer
			AAA	AAC	AAG	AAT	ACA	ACC	ACG	ACT	AGA	AGC	AGG	AGT	ATA	ATC	ATG	ATT	CAA	CAC	CAG	CAT	CCA	CCC	CCG	CCT	CGA	CGC	CGG	CGT	CTA	CTC	CTG	CTT	GAA	GAC	GAG	GAT	GCA	GCC	GCG	GCT	GGA	GGC	GGG	GGT	GTA	GTC	GTG
		0	1	2	3	4	5	6	7	8	9	10	11	12	13	14	15	16	17	18	19	20	21	22	23	24	25	26	27	28	29	30	31	32	33	34	35	36	37	38	39	40	41	42	43	44	45	46	47
CviQIprimer	AAA	1	64	51	88	107	46	17	46	27	37	42	56	56	46	56	71	56	35	29	30	22	42	9	18	17	32	16	31	28	20	25	32	32	50	17	29	28	22	30	21	17	29	16	16	11	14	11	32
CviQIprimer	AAC	2	76	50	69	48	38	19	34	35	42	32	40	34	34	32	57	59	36	23	31	21	34	5	17	21	27	12	27	30	8	26	26	39	27	24	15	28	19	20	11	19	14	16	13	16	24	24	26
CviQIprimer	AAG	3	30	31	50	38	23	14	28	19	20	31	29	21	31	47	39	34	30	22	30	26	23	12	17	13	16	7	25	24	7	18	13	20	28	21	23	16	24	12	15	13	14	7	5	4	7	19	18
CviQIprimer	AAT	4	45	48	50	40	22	15	19	18	30	28	26	22	29	30	43	38	28	17	27	15	26	4	11	7	22	13	20	19	8	15	26	22	33	16	28	27	18	10	7	17	17	4	3	8	14	16	20
CviQIprimer	ACA	5	30	25	42	22	15	7	11	12	19	18	19	24	10	19	29	23	9	17	14	12	7	2	11	7	21	16	9	6	8	6	11	8	15	5	21	11	10	9	14	10	6	6	4	9	4	4	15
CviQIprimer	ACC	6	42	30	47	40	24	9	18	17	30	16	37	24	21	29	35	29	19	7	23	19	34	6	15	13	28	4	21	24	2	9	21	18	14	16	18	12	13	22	13	7	12	7	7	9	11	13	11
CviQIprimer	ACG	7	33	25	46	25	22	10	19	15	25	18	25	14	15	34	31	25	15	9	19	21	16	3	15	6	17	11	27	9	10	6	16	10	19	17	15	17	13	10	11	9	13	5	7	8	7	9	18
CviQIprimer	ACT	8	34	29	40	32	18	12	9	17	31	17	34	17	9	19	22	27	21	10	16	16	13	6	6	11	12	11	14	12	13	10	17	12	30	9	12	8	10	1	3	6	7	2	7	9	6	6	13
CviQIprimer	AGA	9	30	32	49	32	30	16	22	25	40	28	30	37	29	20	47	40	15	13	27	12	23	9	14	7	16	10	15	5	14	19	28	23	26	10	11	16	16	7	4	16	8	3	8	5	4	12	16
CviQIprimer	AGC	10	61	46	76	45	22	10	41	28	34	32	50	39	29	42	40	38	26	28	38	15	35	11	20	16	22	11	35	12	6	13	29	24	34	23	26	34	22	13	16	10	25	9	7	14	10	11	21
CviQIprimer	AGG	11	33	30	46	36	28	8	18	17	31	22	21	22	21	35	27	32	15	17	23	22	27	6	10	7	23	8	12	14	9	10	25	11	31	16	26	15	16	11	21	11	11	7	5	6	9	5	11
CviQIprimer	AGT	12	45	35	56	32	23	13	28	13	49	26	30	29	16	25	52	33	15	31	25	19	18	6	14	6	15	12	18	14	5	9	18	18	24	12	21	17	24	13	6	16	13	4	15	14	14	7	11
CviQIprimer	ATA	13	49	24	37	27	16	2	14	11	17	11	15	16	16	18	26	24	25	6	14	12	7	5	5	1	13	3	13	5	7	4	9	13	15	10	10	14	11	4	9	7	4	3	2	6	3	7	8
CviQIprimer	ATC	14	59	53	68	58	38	16	25	14	42	35	31	31	26	31	44	40	29	20	29	19	55	12	12	11	39	12	22	27	12	16	22	31	20	24	19	19	22	8	21	13	20	13	5	16	8	9	25
CviQIprimer	ATG	15	49	50	61	33	24	1	30	10	36	20	26	29	27	41	28	40	23	22	22	25	25	10	13	8	29	7	27	24	6	18	18	24	24	24	21	14	9	6	5	13	14	6	6	11	2	21	12
CviQIprimer	ATT	16	60	51	60	45	43	16	33	17	37	23	29	26	30	30	43	39	27	14	27	23	24	12	14	13	26	9	10	21	5	7	13	21	39	13	26	16	11	7	17	11	10	5	10	7	10	12	13
CviQIprimer	CAA	17	38	25	39	33	13	7	41	8	28	21	26	27	28	25	36	36	33	33	38	13	15	7	8	14	33	14	9	10	7	10	25	24	25	20	25	19	11	12	15	17	12	16	9	16	7	13	21
CviQIprimer	CAC	18	24	31	39	26	34	10	17	18	31	26	18	23	32	20	29	27	14	14	36	11	20	15	17	5	22	8	11	18	13	10	23	15	20	10	21	15	19	15	8	8	17	12	9	7	13	13	14
CviQIprimer	CAG	19	43	38	50	32	26	10	33	13	29	18	24	18	33	21	44	33	21	16	23	18	24	7	9	7	21	21	16	12	6	8	19	17	11	20	11	11	11	10	10	13	20	8	10	12	4	7	25
CviQIprimer	CAT	20	37	23	39	25	28	9	8	13	28	20	22	18	24	29	34	25	15	24	15	16	19	9	4	17	21	2	8	11	13	9	17	17	12	9	17	11	21	4	7	20	5	13	8	8	3	8	15
CviQIprimer	CCA	21	19	19	39	16	10	0	14	15	18	12	16	9	16	15	21	21	11	14	11	9	11	4	3	3	10	4	9	10	2	3	11	6	12	16	14	9	10	7	3	3	5	4	7	2	9	11	11
CviQIprimer	CCC	22	9	9	13	9	9	4	3	2	7	16	16	10	7	5	12	6	8	6	11	3	6	1	3	5	5	6	4	1	0	4	9	4	13	5	5	3	6	4	3	8	5	2	3	2	5	3	4
CviQIprimer	CCG	23	19	21	20	13	7	8	12	10	12	10	13	4	19	14	9	13	6	10	17	11	9	3	13	2	16	11	7	4	6	7	9	6	14	3	6	6	12	2	6	3	11	3	3	6	1	6	4
CviQIprimer	CCT	24	10	18	19	13	7	10	6	1	9	7	18	9	9	6	22	11	17	6	8	9	12	1	7	3	9	4	7	6	2	4	9	8	8	5	6	9	4	1	2	3	10	4	5	3	2	3	3
CviQIprimer	CGA	25	28	34	60	45	23	8	33	12	22	31	40	25	22	31	48	27	25	24	34	18	22	5	15	15	28	13	25	12	5	8	27	18	25	15	14	19	23	7	16	12	27	8	9	9	3	12	25
CviQIprimer	CGC	26	29	36	33	17	9	7	19	12	23	16	32	13	12	27	17	27	15	12	17	10	14	5	9	13	15	5	15	6	7	11	18	12	16	8	14	7	10	7	11	5	10	7	2	3	15	4	13
CviQIprimer	CGG	27	0	0	0	0	0	0	0	0	0	0	0	0	0	0	0	0	0	0	0	0	0	0	0	0	0	0	0	0	0	0	0	0	0	0	0	0	0	0	0	0	0	0	0	0	0	0	0
CviQIprimer	CGT	28	47	27	48	33	19	11	7	9	28	20	16	24	13	23	39	30	19	20	17	13	15	6	11	16	22	7	23	10	7	6	25	16	28	16	13	17	19	3	7	11	11	9	9	4	8	10	14
CviQIprimer	CTA	29	14	16	20	19	10	6	7	1	7	5	7	6	6	11	13	11	7	5	9	4	4	2	8	7	2	2	4	2	6	2	8	6	3	6	2	2	7	2	2	2	3	11	6	5	2	2	4
CviQIprimer	CTC	30	22	15	23	17	14	1	10	12	19	7	24	12	5	11	20	19	9	7	21	8	19	4	8	15	10	2	6	4	4	4	8	14	13	7	9	10	5	4	4	1	3	6	4	2	1	11	11
CviQIprimer	CTG	31	22	30	30	18	14	4	15	9	15	19	14	16	16	17	20	18	17	11	19	19	19	4	8	7	20	3	14	10	6	7	16	13	13	12	6	12	13	5	10	9	11	13	8	6	5	11	9
CviQIprimer	CTT	32	32	16	36	30	18	7	17	9	18	19	19	7	18	15	20	23	15	15	24	9	12	4	4	13	15	9	11	3	6	13	15	13	11	11	9	12	9	5	19	8	8	3	8	4	3	7	13
CviQIprimer	GAA	33	46	44	61	40	37	15	22	22	36	35	53	27	30	37	44	48	23	28	36	29	31	11	23	19	27	24	27	26	8	18	34	16	34	21	22	15	17	11	21	11	19	11	6	12	5	16	28
CviQIprimer	GAC	34	41	45	41	31	41	19	30	25	34	24	26	25	26	36	47	26	29	23	35	24	18	7	19	13	27	12	19	13	6	10	23	21	22	8	23	20	22	9	13	12	16	9	8	7	9	12	29
CviQIprimer	GAG	35	27	38	55	39	23	12	16	14	30	25	28	19	31	49	30	41	21	24	32	23	34	11	18	10	20	18	14	26	14	15	23	25	17	11	15	22	13	10	7	8	12	10	4	10	9	19	17
CviQIprimer	GAT	36	39	49	58	41	38	14	24	24	42	34	39	30	24	64	51	53	40	25	43	14	22	8	22	12	21	15	39	25	10	23	22	20	37	25	29	29	18	8	16	9	15	14	9	8	9	23	22
CviQIprimer	GCA	37	30	22	29	18	18	2	18	13	19	14	21	13	10	16	22	19	17	10	15	7	21	8	9	6	19	18	9	9	4	5	12	11	14	6	13	13	11	9	9	10	7	3	4	6	5	9	6
CviQIprimer	GCC	38	37	29	39	25	27	10	23	13	22	26	30	27	11	19	35	49	11	17	20	16	17	9	12	3	20	10	11	12	3	11	20	10	21	13	20	15	4	9	7	5	5	9	8	8	5	8	10
CviQIprimer	GCG	39	15	20	27	15	13	4	11	9	9	12	19	16	12	21	9	10	9	9	15	4	13	1	9	6	21	9	8	7	1	4	15	11	15	11	8	9	5	6	6	12	10	4	0	4	2	5	5
CviQIprimer	GCT	40	27	24	35	27	13	12	8	10	17	19	29	13	8	17	11	13	24	9	13	21	7	2	9	6	7	10	8	9	8	14	20	28	18	13	11	16	8	5	7	8	8	12	2	5	6	15	11
CviQIprimer	GGA	41	49	49	41	52	30	21	29	18	35	25	29	33	31	45	42	38	21	25	26	25	36	13	21	16	22	17	22	9	18	13	16	26	30	21	23	18	16	10	15	14	19	29	13	18	7	15	20
CviQIprimer	GGC	42	35	24	43	22	33	9	14	12	29	18	29	25	15	26	45	27	17	12	23	22	16	5	20	15	21	14	21	17	8	7	20	15	18	13	9	27	17	14	12	20	8	10	3	7	1	13	23
CviQIprimer	GGG	43	30	35	34	37	13	8	12	11	25	16	20	13	10	25	15	7	18	10	21	15	12	4	6	5	19	8	6	10	10	11	14	15	18	13	6	5	9	10	7	6	2	1	5	3	10	10	6
CviQIprimer	GGT	44	39	43	47	30	22	19	25	14	33	32	35	18	10	27	28	21	23	14	21	16	32	11	16	7	25	12	11	13	5	5	12	12	23	14	14	16	16	9	11	8	4	8	8	9	10	15	11
CviQIprimer	GTA	45	24	19	30	17	9	3	17	6	12	8	11	7	15	9	12	15	6	5	16	6	17	5	4	2	4	0	8	3	2	5	10	5	6	8	10	6	9	4	4	0	3	6	1	2	1	4	3
CviQIprimer	GTC	46	23	22	39	35	18	4	13	6	24	25	12	14	20	22	28	18	18	13	21	16	20	7	12	5	17	11	9	6	1	4	17	8	22	13	11	7	7	10	10	7	14	2	7	5	3	7	15
CviQIprimer	GTG	47	39	28	45	41	20	12	22	14	15	19	24	21	24	44	29	13	25	10	25	23	14	5	14	13	19	5	31	9	6	13	33	13	17	5	19	13	13	6	8	4	14	6	6	6	4	11	11
CviQIprimer	GTT	48	36	29	44	55	21	13	24	13	35	23	15	17	25	30	37	30	19	13	17	10	20	8	7	8	21	10	19	17	9	4	9	13	21	14	9	7	16	4	8	10	9	11	9	4	5	17	11
CviQIprimer	TAA	49	15	11	19	16	7	6	4	7	8	5	5	3	2	5	9	12	8	8	6	6	8	1	0	4	6	2	7	5	1	5	5	3	5	1	6	1	4	4	1	4	0	2	4	0	1	1	3
CviQIprimer	TAC	50	22	21	38	29	24	9	27	7	17	18	15	10	15	26	32	23	21	9	20	14	19	9	12	4	15	12	11	13	0	17	18	18	26	10	15	17	14	6	7	12	11	15	8	5	13	12	13
CviQIprimer	TAG	51	16	6	19	5	9	4	6	8	9	5	6	6	10	12	12	9	10	1	12	3	5	0	2	3	3	4	4	1	5	2	2	3	2	4	5	4	1	3	2	1	5	6	1	4	2	2	3
CviQIprimer	TAT	52	12	19	28	23	13	5	8	5	22	2	16	6	11	26	28	20	16	3	17	21	7	1	8	9	13	5	7	8	3	6	10	2	17	9	6	6	6	6	8	2	4	10	4	6	10	9	9
CviQIprimer	TCA	53	25	24	49	26	26	5	10	4	23	19	24	23	16	19	23	28	12	11	10	8	9	6	8	6	14	1	6	7	0	8	13	7	13	12	9	9	6	6	12	5	7	8	5	3	8	2	9
CviQIprimer	TCC	54	51	26	55	35	25	16	29	20	35	21	29	22	20	24	35	35	16	26	26	18	20	9	13	7	33	7	30	17	18	15	8	14	38	14	21	15	13	7	14	8	10	15	6	5	7	9	15
CviQIprimer	TCG	55	49	48	69	39	32	18	36	17	43	33	38	29	20	48	46	41	27	23	43	21	38	11	14	10	29	19	30	17	11	11	44	23	24	19	39	28	17	13	17	10	8	17	5	7	8	14	23
CviQIprimer	TCT	56	32	28	39	25	15	9	16	10	45	21	23	23	14	23	26	16	22	17	18	10	20	4	6	10	29	11	10	14	11	14	14	11	18	18	12	25	13	2	8	9	9	1	7	4	6	8	8
CviQIprimer	TGA	57	60	38	36	29	21	7	26	20	29	26	26	19	16	34	24	31	26	16	19	9	26	7	12	9	16	16	24	9	10	16	9	12	22	14	15	16	11	9	12	1	7	11	4	8	5	9	14
CviQIprimer	TGC	58	58	49	95	39	30	21	33	24	38	29	34	15	34	57	38	49	48	28	38	25	32	11	30	18	28	16	20	28	16	4	40	32	33	14	20	14	17	15	20	11	19	6	6	8	11	14	15
CviQIprimer	TGG	59	53	36	52	40	28	19	30	24	47	26	32	25	19	39	36	31	28	14	37	14	29	12	11	9	29	13	21	22	7	19	25	11	22	16	36	14	11	7	13	7	16	7	9	11	11	11	20
CviQIprimer	TGT	60	56	32	55	30	25	9	14	14	39	25	33	25	25	30	20	24	32	17	30	15	21	4	10	8	30	8	6	18	9	6	20	14	26	20	22	19	11	9	9	8	12	10	7	12	12	11	13
CviQIprimer	TTA	61	23	10	26	20	7	5	10	6	13	17	10	10	11	9	15	14	6	11	9	12	11	3	2	1	8	4	8	6	4	1	12	5	10	3	11	3	4	3	2	6	5	2	2	4	3	1	4
CviQIprimer	TTC	62	90	74	102	63	46	14	33	23	48	31	62	39	47	63	57	67	40	26	60	26	50	10	29	17	40	16	31	26	7	34	38	21	38	25	38	25	16	13	22	14	16	15	15	16	21	19	29
CviQIprimer	TTG	63	73	46	95	57	43	18	36	23	36	41	38	32	46	41	46	31	39	19	41	29	31	15	17	14	33	16	27	10	11	25	26	22	29	24	25	20	11	4	22	13	20	17	8	14	11	21	19
CviQIprimer	TTT	64	64	36	64	52	34	6	33	19	34	21	36	33	36	34	44	35	17	20	30	16	29	9	12	10	24	12	25	18	18	19	24	22	37	21	20	17	27	8	11	13	14	11	11	12	9	7	22
[truncated: 17 more columns]
