# Supplementary material for: Eukaryotic transcriptomics in silico: Optimizing cDNA-AFLP efficiency
Source: BMC Genomics. 2009 Nov 30;10:565. doi: 10.1186/1471-2164-10-565 (PMC2797533; doi:10.1186/1471-2164-10-565)
Supplement: Additional file 5 — Arrays of all selective PCRs for all species and enzyme combinations. Selective PCR arrays using three-by-three selective base pairs for all 87 NCBI and 39 ENSEMBL species included in the present study, tested on all 28 combinations of 8 restriction enzymes. [file 1471-2164-10-565-S5.ZIP › CSV_Arrays/ENSEMBL/Aedes_aegyptiCviQIandMaeI.csv]

			MaeIprimer	MaeIprimer	MaeIprimer	MaeIprimer	MaeIprimer	MaeIprimer	MaeIprimer	MaeIprimer	MaeIprimer	MaeIprimer	MaeIprimer	MaeIprimer	MaeIprimer	MaeIprimer	MaeIprimer	MaeIprimer	MaeIprimer	MaeIprimer	MaeIprimer	MaeIprimer	MaeIprimer	MaeIprimer	MaeIprimer	MaeIprimer	MaeIprimer	MaeIprimer	MaeIprimer	MaeIprimer	MaeIprimer	MaeIprimer	MaeIprimer	MaeIprimer	MaeIprimer	MaeIprimer	MaeIprimer	MaeIprimer	MaeIprimer	MaeIprimer	MaeIprimer	MaeIprimer	MaeIprimer	MaeIprimer	MaeIprimer	MaeIprimer	MaeIprimer	MaeIprimer	MaeIprimer
			AAA	AAC	AAG	AAT	ACA	ACC	ACG	ACT	AGA	AGC	AGG	AGT	ATA	ATC	ATG	ATT	CAA	CAC	CAG	CAT	CCA	CCC	CCG	CCT	CGA	CGC	CGG	CGT	CTA	CTC	CTG	CTT	GAA	GAC	GAG	GAT	GCA	GCC	GCG	GCT	GGA	GGC	GGG	GGT	GTA	GTC	GTG
		0	1	2	3	4	5	6	7	8	9	10	11	12	13	14	15	16	17	18	19	20	21	22	23	24	25	26	27	28	29	30	31	32	33	34	35	36	37	38	39	40	41	42	43	44	45	46	47
CviQIprimer	AAA	1	35	22	37	34	18	10	22	13	22	13	17	16	19	20	23	46	29	22	34	20	22	10	26	14	29	9	23	22	4	27	22	46	41	19	13	20	15	8	3	11	15	10	9	9	5	13	23
CviQIprimer	AAC	2	30	25	16	31	14	11	2	11	15	12	7	14	15	16	18	24	40	16	22	23	7	10	17	7	24	13	20	16	6	31	22	20	28	13	17	11	6	5	14	6	10	13	8	6	11	11	16
CviQIprimer	AAG	3	21	17	14	16	8	9	9	5	14	6	3	12	14	19	12	15	29	15	21	18	14	4	6	7	10	13	8	15	4	16	19	24	15	14	4	11	2	1	3	8	13	14	5	4	7	10	5
CviQIprimer	AAT	4	29	16	25	32	10	11	18	10	17	5	13	12	15	24	15	26	34	22	22	18	11	5	8	7	21	19	8	7	10	7	25	19	18	12	14	23	12	5	13	4	7	6	9	14	4	10	10
CviQIprimer	ACA	5	13	11	12	18	7	3	7	2	9	9	12	4	10	8	9	13	11	16	10	10	8	3	7	4	17	1	10	5	9	6	6	20	11	6	10	14	4	0	9	3	8	2	4	3	3	5	7
CviQIprimer	ACC	6	14	10	16	15	4	8	14	10	10	11	16	7	9	11	13	12	27	15	27	12	14	3	16	5	20	12	12	4	6	10	13	14	5	7	9	10	5	4	4	3	7	9	2	5	2	10	11
CviQIprimer	ACG	7	8	17	13	13	10	8	15	3	7	13	11	3	7	9	8	7	18	12	10	3	15	4	10	3	11	5	6	10	3	8	14	12	21	4	7	19	6	4	4	6	6	3	6	10	3	5	8
CviQIprimer	ACT	8	17	13	10	8	6	6	7	5	10	5	9	5	8	7	13	23	17	13	11	13	9	3	11	2	12	10	7	6	3	9	12	9	8	11	3	7	6	0	4	11	7	5	3	2	5	4	10
CviQIprimer	AGA	9	17	18	30	11	10	5	3	7	7	7	9	5	13	14	17	15	17	9	13	12	14	3	12	6	19	5	17	11	7	17	15	23	20	6	7	7	6	1	10	8	9	6	8	3	8	5	10
CviQIprimer	AGC	10	14	12	24	11	13	18	9	9	11	14	7	7	9	13	8	13	16	7	15	20	12	7	18	11	15	13	26	7	9	11	20	17	11	5	7	12	4	7	7	9	6	8	10	5	4	7	6
CviQIprimer	AGG	11	13	10	13	8	16	4	8	6	9	13	9	7	18	4	12	10	14	10	14	5	17	6	13	5	16	4	5	14	3	9	14	13	16	8	2	11	10	7	3	2	5	6	5	6	5	7	9
CviQIprimer	AGT	12	12	13	15	12	9	4	6	12	19	12	9	8	13	17	13	25	16	20	23	17	17	6	15	9	27	6	14	19	5	14	12	11	9	4	7	15	4	7	5	8	2	6	3	7	7	10	7
CviQIprimer	ATA	13	21	4	10	9	10	5	5	3	5	10	4	2	8	5	8	16	22	7	12	15	7	5	12	2	18	1	11	7	3	3	10	14	15	2	12	9	4	2	7	4	6	5	1	1	6	6	3
CviQIprimer	ATC	14	26	23	22	17	12	6	11	7	13	6	17	6	14	19	9	18	34	11	21	17	15	6	18	11	19	14	8	7	12	15	13	22	24	5	8	11	6	14	9	4	8	14	5	7	10	7	9
CviQIprimer	ATG	15	19	10	20	14	5	5	12	9	5	14	12	7	12	9	24	13	19	16	19	17	17	7	14	5	8	8	7	15	10	13	22	20	15	4	8	10	6	10	3	8	8	6	5	4	6	4	7
CviQIprimer	ATT	16	36	24	15	17	12	6	12	12	9	9	14	19	13	24	17	17	30	17	22	19	21	14	23	15	11	7	7	8	14	21	17	15	22	6	7	20	10	6	3	8	7	10	7	6	12	1	7
CviQIprimer	CAA	17	12	13	13	15	3	3	11	6	20	9	10	9	10	15	6	10	13	15	19	14	11	7	10	11	16	13	10	10	5	13	22	25	24	10	12	13	4	2	10	5	12	7	7	6	2	10	14
CviQIprimer	CAC	18	12	15	15	9	13	3	7	12	9	11	12	5	10	15	11	8	9	6	19	10	6	9	13	11	7	13	7	12	1	10	6	12	10	8	10	11	5	3	1	3	8	2	2	5	3	12	6
CviQIprimer	CAG	19	13	9	19	15	8	1	10	6	12	6	10	3	9	12	12	15	18	17	19	19	18	7	16	8	19	3	11	5	5	15	12	20	14	7	18	12	9	4	7	5	8	4	6	9	5	2	8
CviQIprimer	CAT	20	15	10	16	13	4	6	3	7	17	3	8	8	15	11	11	12	20	10	13	18	10	5	9	11	12	9	11	18	6	16	20	11	13	12	8	9	9	3	11	2	4	4	5	7	7	3	9
CviQIprimer	CCA	21	12	4	7	9	4	3	4	8	8	6	3	7	3	10	6	8	7	7	9	8	11	1	8	11	10	3	10	9	2	9	9	5	13	6	2	5	1	2	1	1	6	6	4	5	3	3	3
CviQIprimer	CCC	22	7	2	4	7	4	0	3	0	1	5	3	1	5	6	3	1	10	2	2	4	2	5	3	2	3	1	3	5	3	2	3	0	6	2	1	1	1	1	7	2	1	1	1	0	2	2	2
CviQIprimer	CCG	23	9	3	4	8	1	7	8	7	4	6	4	1	6	10	3	4	6	8	9	6	6	6	8	2	8	5	12	1	1	13	10	5	4	4	6	6	2	3	2	5	7	3	3	3	3	2	0
CviQIprimer	CCT	24	6	8	5	8	3	0	2	5	5	3	5	3	3	7	6	10	10	2	10	8	10	0	3	2	5	3	2	3	0	6	5	3	8	0	3	6	3	2	2	3	2	4	0	6	2	3	6
CviQIprimer	CGA	25	17	10	20	14	8	11	8	6	7	8	11	11	8	26	8	19	20	12	20	12	5	9	13	6	7	7	14	14	2	18	16	20	20	8	9	17	3	6	11	2	12	11	5	6	9	7	9
CviQIprimer	CGC	26	10	6	6	8	5	3	6	5	5	9	5	4	3	9	5	8	15	9	12	8	9	6	4	7	12	0	11	9	3	7	12	25	11	6	3	7	4	6	4	3	2	6	0	3	2	6	3
CviQIprimer	CGG	27	16	10	5	10	9	7	10	6	11	13	12	7	11	16	15	18	7	9	18	13	10	5	13	6	16	7	13	5	6	8	18	13	19	4	7	7	8	5	9	8	5	3	3	7	5	7	6
CviQIprimer	CGT	28	18	13	10	6	19	4	13	4	12	7	5	8	5	13	8	9	17	5	11	12	15	2	6	6	9	5	11	5	6	14	12	19	18	4	3	8	10	6	3	10	1	5	3	4	3	3	6
CviQIprimer	CTA	29	14	8	2	8	4	5	3	6	1	3	2	2	6	8	6	3	10	7	2	4	2	0	2	1	5	1	3	2	2	1	6	3	7	3	1	3	2	1	8	4	1	0	3	1	0	3	0
CviQIprimer	CTC	30	11	6	7	7	3	3	8	4	6	7	10	4	6	4	2	6	10	5	14	9	4	5	9	4	5	3	4	7	2	5	8	8	8	3	6	13	6	5	8	8	2	3	1	10	6	4	1
CviQIprimer	CTG	31	11	7	6	7	3	8	7	6	5	7	4	0	7	2	6	8	8	10	5	11	6	2	12	2	7	8	5	5	2	7	13	9	9	2	3	14	0	7	5	2	1	4	5	3	2	5	4
CviQIprimer	CTT	32	18	17	11	20	9	3	12	7	5	8	4	7	9	11	6	8	13	9	10	17	5	1	7	5	10	3	8	10	3	6	1	11	11	6	9	8	4	0	9	8	6	3	3	6	3	5	8
CviQIprimer	GAA	33	25	21	16	18	13	7	17	8	16	13	12	10	14	21	20	19	30	20	19	17	12	7	20	20	20	10	15	10	9	19	13	35	10	11	11	10	9	9	9	8	18	10	8	7	7	4	11
CviQIprimer	GAC	34	17	15	19	21	13	6	11	5	16	18	12	10	14	19	20	14	15	14	22	25	17	10	9	21	18	5	13	14	0	17	10	21	21	10	11	12	5	5	8	5	7	5	7	7	6	7	4
CviQIprimer	GAG	35	18	9	7	10	12	3	5	3	8	6	8	3	14	18	15	14	17	10	22	10	17	0	16	10	11	5	13	5	3	14	8	31	16	7	9	19	7	2	4	6	8	6	3	2	4	9	6
CviQIprimer	GAT	36	25	11	25	26	13	11	13	8	14	14	5	5	14	19	20	24	35	25	38	24	18	5	13	9	28	11	11	18	7	23	22	21	24	12	10	20	40	7	10	8	13	10	6	7	8	6	16
CviQIprimer	GCA	37	11	11	9	12	9	2	3	2	9	7	7	3	10	3	9	4	13	7	12	8	8	4	7	2	6	3	5	6	1	6	9	11	9	7	4	6	7	2	4	2	3	10	0	6	2	0	3
CviQIprimer	GCC	38	7	6	9	12	7	12	7	4	4	7	12	4	14	7	7	19	12	8	17	15	10	4	8	10	17	9	4	12	5	4	18	9	10	7	3	18	3	3	5	3	6	12	4	6	1	2	4
CviQIprimer	GCG	39	8	10	6	8	2	6	6	4	3	3	3	5	5	6	5	6	10	7	8	7	7	4	5	7	6	6	6	2	3	4	7	6	8	4	0	4	7	1	2	4	4	1	2	0	4	5	4
CviQIprimer	GCT	40	6	11	15	9	8	6	8	1	5	9	8	4	9	11	10	22	9	18	12	9	12	4	3	3	6	6	2	8	4	4	8	6	5	4	1	12	7	2	3	2	5	2	5	6	1	3	3
CviQIprimer	GGA	41	15	20	15	16	12	5	11	5	11	16	4	9	18	11	13	11	17	19	16	23	16	8	13	9	21	12	12	10	9	13	14	22	14	5	12	15	4	7	6	7	6	12	4	1	5	6	9
CviQIprimer	GGC	42	13	5	27	9	6	3	7	7	12	6	10	4	4	4	13	11	9	12	11	3	8	2	9	15	10	10	11	13	6	11	21	19	9	6	5	11	7	1	7	2	11	1	7	8	3	4	8
CviQIprimer	GGG	43	15	6	14	10	2	3	6	4	5	4	4	4	1	5	5	7	10	9	9	5	5	7	4	8	13	2	5	8	5	7	8	6	12	1	6	3	1	2	6	4	6	2	5	2	3	11	3
CviQIprimer	GGT	44	10	13	13	23	12	7	3	6	5	4	8	4	13	13	15	18	8	16	17	10	12	4	10	10	8	14	6	7	2	14	14	21	9	1	5	12	4	8	2	4	5	9	4	6	3	4	4
CviQIprimer	GTA	45	6	2	11	7	5	1	2	1	6	4	5	10	7	8	14	8	5	6	6	4	7	0	3	0	4	1	4	2	5	17	8	7	14	5	8	3	3	1	6	1	6	2	2	1	1	2	0
CviQIprimer	GTC	46	12	6	11	8	3	5	11	4	1	8	2	4	2	8	8	11	5	6	16	7	9	8	2	1	16	9	7	6	4	5	15	18	17	3	2	13	1	6	5	5	2	3	3	3	1	4	3
CviQIprimer	GTG	47	8	8	14	15	7	7	4	5	5	5	3	6	15	9	6	10	9	5	11	10	11	6	12	3	10	11	4	6	3	18	7	10	16	8	7	9	6	4	3	7	4	6	2	3	2	7	6
CviQIprimer	GTT	48	6	14	21	15	7	3	8	2	12	11	13	4	8	14	4	12	15	9	15	12	14	6	10	10	22	13	25	8	3	13	11	14	17	7	3	5	3	3	5	2	10	0	9	4	14	7	4
CviQIprimer	TAA	49	9	5	6	5	2	3	6	6	6	3	2	6	5	7	9	11	3	2	10	5	3	4	1	3	5	0	7	2	6	2	3	5	7	2	2	5	7	2	4	3	4	0	1	2	7	4	1
CviQIprimer	TAC	50	19	16	15	9	6	5	5	4	7	6	2	9	12	11	7	18	24	11	11	14	11	4	12	7	8	6	12	10	2	16	8	21	9	6	9	8	4	10	1	9	5	4	2	7	2	2	9
CviQIprimer	TAG	51	0	0	0	0	0	0	0	0	0	0	0	0	0	0	0	0	0	0	0	0	0	0	0	0	0	0	0	0	0	0	0	0	0	0	0	0	0	0	0	0	0	0	0	0	0	0	0
CviQIprimer	TAT	52	12	13	13	13	3	6	2	6	4	8	0	9	7	4	11	8	9	14	9	11	4	3	7	4	12	4	4	4	4	6	10	8	26	8	8	6	9	0	6	5	7	7	2	3	1	3	1
CviQIprimer	TCA	53	13	8	12	13	4	6	3	2	6	10	5	11	8	12	2	9	13	5	9	9	10	2	9	7	15	6	9	4	1	8	13	6	11	4	4	3	6	4	2	2	12	3	2	5	7	0	2
CviQIprimer	TCC	54	12	13	20	12	6	5	9	5	10	10	13	6	7	8	6	7	19	11	14	10	11	9	12	8	23	8	13	8	4	9	10	19	13	9	12	11	7	4	5	10	3	13	6	7	3	8	8
CviQIprimer	TCG	55	16	16	17	18	12	2	9	5	21	17	13	9	15	26	17	14	16	14	13	14	14	8	24	8	13	7	14	7	4	13	17	16	15	6	5	6	8	6	12	8	9	5	1	12	3	8	8
CviQIprimer	TCT	56	9	12	11	15	5	3	7	9	13	15	14	7	8	17	1	14	18	11	11	9	9	1	4	3	11	5	1	5	3	6	17	6	11	4	5	7	2	6	6	4	4	6	2	1	2	3	5
CviQIprimer	TGA	57	13	17	22	11	9	4	11	9	9	3	13	5	9	19	10	11	19	10	13	7	12	10	8	10	10	5	13	8	4	8	13	24	15	10	9	8	6	2	8	5	11	5	8	4	7	9	5
CviQIprimer	TGC	58	31	19	11	21	5	12	19	2	11	12	12	6	20	22	12	16	17	20	19	23	18	7	13	8	10	15	20	13	12	11	15	18	26	8	9	24	12	9	10	1	15	9	1	5	6	5	10
CviQIprimer	TGG	59	20	12	17	18	9	10	8	6	11	14	8	8	8	14	9	11	18	17	21	11	14	12	10	8	17	8	17	2	5	13	11	17	15	6	10	12	4	10	3	6	12	9	4	5	6	1	5
CviQIprimer	TGT	60	20	13	10	6	10	3	9	9	11	7	12	10	12	9	7	14	18	13	10	19	15	3	13	7	14	8	15	10	2	8	12	22	11	7	10	20	3	5	4	8	11	9	3	7	6	10	5
CviQIprimer	TTA	61	10	10	12	12	5	6	4	7	9	7	5	8	9	6	6	7	5	6	6	6	4	2	2	2	16	2	4	5	2	8	6	10	10	7	6	4	1	0	3	6	3	3	0	1	10	4	3
CviQIprimer	TTC	62	31	15	32	37	19	8	19	19	24	14	17	7	19	22	25	20	30	20	28	18	25	18	19	11	26	11	13	11	9	19	14	22	39	8	16	20	8	2	6	8	9	7	6	10	5	9	11
CviQIprimer	TTG	63	24	19	23	19	6	11	18	6	11	23	17	9	11	18	15	16	26	24	18	22	12	16	10	15	19	10	19	17	1	19	16	15	19	8	7	12	9	11	7	9	7	12	3	8	4	5	11
CviQIprimer	TTT	64	37	24	19	25	12	5	10	9	22	19	3	8	18	18	20	27	22	16	15	20	20	11	16	7	10	3	12	9	7	18	19	29	13	3	6	12	10	7	15	6	14	13	7	8	8	5	12
[truncated: 17 more columns]
