# Supplementary material for: Eukaryotic transcriptomics in silico: Optimizing cDNA-AFLP efficiency
Source: BMC Genomics. 2009 Nov 30;10:565. doi: 10.1186/1471-2164-10-565 (PMC2797533; doi:10.1186/1471-2164-10-565)
Supplement: Additional file 5 — Arrays of all selective PCRs for all species and enzyme combinations. Selective PCR arrays using three-by-three selective base pairs for all 87 NCBI and 39 ENSEMBL species included in the present study, tested on all 28 combinations of 8 restriction enzymes. [file 1471-2164-10-565-S5.ZIP › CSV_Arrays/ENSEMBL/Aedes_aegyptiCviQIandMaeII.csv]

			MaeIIprimer	MaeIIprimer	MaeIIprimer	MaeIIprimer	MaeIIprimer	MaeIIprimer	MaeIIprimer	MaeIIprimer	MaeIIprimer	MaeIIprimer	MaeIIprimer	MaeIIprimer	MaeIIprimer	MaeIIprimer	MaeIIprimer	MaeIIprimer	MaeIIprimer	MaeIIprimer	MaeIIprimer	MaeIIprimer	MaeIIprimer	MaeIIprimer	MaeIIprimer	MaeIIprimer	MaeIIprimer	MaeIIprimer	MaeIIprimer	MaeIIprimer	MaeIIprimer	MaeIIprimer	MaeIIprimer	MaeIIprimer	MaeIIprimer	MaeIIprimer	MaeIIprimer	MaeIIprimer	MaeIIprimer	MaeIIprimer	MaeIIprimer	MaeIIprimer	MaeIIprimer	MaeIIprimer	MaeIIprimer	MaeIIprimer	MaeIIprimer	MaeIIprimer	MaeIIprimer
			AAA	AAC	AAG	AAT	ACA	ACC	ACG	ACT	AGA	AGC	AGG	AGT	ATA	ATC	ATG	ATT	CAA	CAC	CAG	CAT	CCA	CCC	CCG	CCT	CGA	CGC	CGG	CGT	CTA	CTC	CTG	CTT	GAA	GAC	GAG	GAT	GCA	GCC	GCG	GCT	GGA	GGC	GGG	GGT	GTA	GTC	GTG
		0	1	2	3	4	5	6	7	8	9	10	11	12	13	14	15	16	17	18	19	20	21	22	23	24	25	26	27	28	29	30	31	32	33	34	35	36	37	38	39	40	41	42	43	44	45	46	47
CviQIprimer	AAA	1	34	18	22	30	0	0	0	0	36	27	20	27	16	29	22	58	32	33	19	69	42	17	33	41	44	28	27	43	22	18	21	37	38	28	15	55	18	21	23	30	45	27	21	49	28	37	21
CviQIprimer	AAC	2	25	25	14	32	0	0	0	0	21	19	19	25	11	16	16	28	32	18	21	17	51	31	30	34	40	16	27	43	16	20	14	46	28	28	25	25	24	25	16	40	44	37	24	28	11	17	21
CviQIprimer	AAG	3	18	9	13	30	0	0	0	0	29	27	11	20	6	22	12	27	26	24	15	25	31	20	33	16	19	14	20	27	5	12	15	13	30	17	18	25	19	11	15	32	20	25	15	27	10	20	12
CviQIprimer	AAT	4	25	13	14	18	0	0	0	0	21	14	16	18	12	27	20	12	35	17	15	40	44	21	18	20	29	21	20	19	13	17	17	16	23	15	23	31	27	21	15	31	43	22	15	22	10	25	26
CviQIprimer	ACA	5	11	8	6	19	0	0	0	0	9	3	12	8	8	7	9	12	26	7	5	17	17	8	9	14	16	10	14	9	7	6	8	13	18	14	5	21	18	14	11	16	22	11	7	15	9	10	12
CviQIprimer	ACC	6	18	14	4	19	0	0	0	0	13	21	8	22	13	16	7	18	29	13	17	20	33	9	15	14	30	15	21	21	6	6	16	15	25	18	14	25	18	9	17	18	50	26	29	21	4	26	7
CviQIprimer	ACG	7	8	3	2	5	0	0	0	0	9	5	7	12	5	8	3	9	19	11	12	11	17	10	4	17	16	4	8	18	3	8	10	14	16	12	7	21	13	8	9	15	15	12	8	18	2	10	10
CviQIprimer	ACT	8	13	7	6	18	0	0	0	0	11	15	5	7	6	14	9	20	26	9	14	13	25	13	12	9	35	13	15	13	7	12	13	20	19	11	11	16	17	13	13	10	29	25	6	12	6	6	21
CviQIprimer	AGA	9	20	10	13	9	0	0	0	0	16	17	10	10	10	20	13	27	30	19	13	24	23	10	23	17	30	16	24	16	17	14	8	28	39	6	18	29	23	11	11	21	28	24	11	26	4	17	19
CviQIprimer	AGC	10	12	11	10	32	0	0	0	0	20	17	3	25	7	27	4	34	23	15	20	31	39	23	23	33	39	19	22	42	12	16	16	16	35	15	17	40	21	10	28	55	37	27	11	17	13	20	21
CviQIprimer	AGG	11	11	17	5	12	0	0	0	0	9	16	3	15	3	13	6	23	19	11	16	25	30	15	13	18	24	18	18	23	16	13	10	14	21	15	6	15	24	13	20	27	39	22	15	18	6	16	20
CviQIprimer	AGT	12	14	11	9	15	0	0	0	0	21	12	10	15	5	20	21	29	25	14	10	27	26	10	15	16	32	13	10	28	17	11	7	24	19	8	9	27	17	8	26	20	38	26	14	10	12	15	14
CviQIprimer	ATA	13	13	17	6	6	0	0	0	0	13	7	1	6	4	5	8	15	14	10	27	11	22	9	10	10	13	7	9	11	8	3	4	11	13	10	7	14	12	6	13	23	17	12	6	14	8	10	18
CviQIprimer	ATC	14	26	13	8	18	0	0	0	0	33	12	9	20	10	25	17	22	30	23	24	35	35	21	24	34	34	15	15	27	11	14	23	13	32	23	7	42	20	23	21	19	51	37	18	43	17	21	23
CviQIprimer	ATG	15	16	9	13	12	0	0	0	0	21	11	8	29	10	15	12	7	30	14	12	24	31	15	21	21	29	17	27	18	10	15	8	20	24	17	5	22	29	11	10	27	40	38	15	21	6	17	11
CviQIprimer	ATT	16	23	19	8	17	0	0	0	0	26	12	14	15	16	31	18	20	26	13	15	20	28	17	23	20	25	19	16	14	22	13	13	24	42	15	18	29	18	14	16	29	35	26	8	26	16	26	15
CviQIprimer	CAA	17	25	21	14	23	0	0	0	0	22	14	9	15	8	24	7	19	26	14	7	12	45	15	23	15	26	18	12	24	8	10	16	13	30	16	16	33	18	29	14	19	26	24	22	8	5	15	11
CviQIprimer	CAC	18	9	13	11	14	0	0	0	0	10	12	8	7	13	11	7	12	26	17	11	19	29	11	22	13	24	11	18	20	10	18	10	18	23	15	7	16	12	11	10	26	33	14	7	16	5	13	13
CviQIprimer	CAG	19	7	13	11	11	0	0	0	0	10	19	14	19	11	18	13	19	24	10	15	25	46	11	21	16	33	26	24	10	13	12	17	23	21	18	14	38	29	16	13	15	19	8	19	20	6	14	26
CviQIprimer	CAT	20	10	16	10	22	0	0	0	0	19	17	7	10	11	14	9	21	15	19	10	15	21	10	14	10	13	10	10	24	4	13	10	9	18	8	10	33	14	10	9	15	23	21	7	17	10	8	14
CviQIprimer	CCA	21	9	7	7	7	0	0	0	0	7	11	4	15	2	6	11	11	12	6	10	13	10	15	8	20	13	7	9	12	3	3	6	7	23	9	3	12	6	8	5	16	14	10	9	11	4	10	4
CviQIprimer	CCC	22	3	5	4	5	0	0	0	0	6	2	3	1	0	5	4	5	6	3	1	6	8	1	6	2	3	4	8	12	1	2	4	4	7	8	2	5	5	3	4	3	5	7	9	5	2	3	5
CviQIprimer	CCG	23	10	7	7	12	0	0	0	0	5	7	4	7	4	16	4	8	15	10	15	14	16	6	13	23	22	20	12	11	4	7	10	12	17	12	5	13	5	13	10	12	20	13	5	14	10	12	18
CviQIprimer	CCT	24	6	3	2	4	0	0	0	0	1	3	6	6	2	14	4	3	9	4	4	10	5	5	8	8	6	4	8	7	10	8	1	11	13	11	3	7	7	9	3	9	9	6	6	14	6	7	3
CviQIprimer	CGA	25	15	7	5	13	0	0	0	0	23	13	15	17	4	23	10	14	23	12	14	17	37	15	24	26	23	20	17	16	8	10	9	21	14	13	16	27	23	15	7	25	35	15	13	31	16	14	7
CviQIprimer	CGC	26	10	6	5	14	0	0	0	0	7	10	7	7	0	4	5	12	23	13	7	11	12	13	20	16	26	10	13	17	4	8	6	14	16	10	4	25	10	21	11	16	28	21	5	20	2	21	10
CviQIprimer	CGG	27	16	7	7	16	0	0	0	0	16	15	10	13	1	15	12	24	33	16	12	18	43	17	22	25	30	22	22	23	6	18	8	14	23	17	16	20	31	19	15	19	25	18	18	17	6	20	17
CviQIprimer	CGT	28	18	13	4	6	0	0	0	0	12	17	6	16	6	10	4	11	13	13	7	19	36	8	15	18	33	10	19	17	13	12	9	10	14	17	8	35	18	7	19	16	27	16	15	21	4	13	9
CviQIprimer	CTA	29	9	4	2	3	0	0	0	0	6	4	4	7	1	4	5	12	7	5	3	8	8	1	10	6	14	8	3	7	0	6	5	4	6	5	3	9	4	9	3	8	7	8	6	5	4	5	3
CviQIprimer	CTC	30	7	11	9	11	0	0	0	0	15	3	6	2	3	10	6	11	11	7	7	7	21	5	5	7	16	6	13	11	6	4	8	20	15	12	7	11	8	10	9	8	15	12	10	11	4	8	9
CviQIprimer	CTG	31	14	8	6	9	0	0	0	0	23	12	14	7	5	21	12	20	19	7	11	27	23	12	19	20	17	13	12	30	8	3	6	10	14	19	12	13	18	12	3	12	20	15	7	8	3	9	10
CviQIprimer	CTT	32	23	9	6	7	0	0	0	0	12	7	13	4	8	8	12	17	25	8	8	10	23	6	7	17	11	12	4	12	3	8	6	16	12	11	10	23	16	9	10	14	33	18	5	7	9	13	18
CviQIprimer	GAA	33	28	9	15	15	0	0	0	0	21	19	13	21	24	21	13	26	25	13	8	45	27	25	16	33	39	22	12	37	5	22	14	24	42	14	10	43	37	15	15	23	44	29	18	27	14	29	12
CviQIprimer	GAC	34	10	11	20	24	0	0	0	0	24	12	15	23	7	16	8	28	25	13	16	26	32	15	21	30	38	22	16	36	11	15	11	17	21	10	17	30	22	15	21	17	24	21	23	21	7	14	18
CviQIprimer	GAG	35	14	15	7	20	0	0	0	0	20	21	13	24	10	16	10	21	17	13	15	28	30	14	20	20	40	12	11	35	7	10	20	21	23	19	12	15	19	19	14	17	26	20	8	18	11	18	12
CviQIprimer	GAT	36	25	13	11	26	0	0	0	0	29	14	11	25	5	32	7	30	28	23	15	20	51	19	22	33	38	17	18	38	17	26	14	33	35	22	16	49	17	19	26	23	41	28	19	38	14	13	17
CviQIprimer	GCA	37	7	14	4	19	0	0	0	0	14	9	9	10	6	4	3	16	10	17	10	12	14	8	15	9	20	9	16	11	0	8	6	15	21	12	9	10	7	5	6	12	13	7	7	23	5	8	9
CviQIprimer	GCC	38	11	18	4	7	0	0	0	0	21	8	4	13	7	23	8	8	16	13	6	21	27	14	13	19	23	14	10	18	11	11	13	18	31	13	9	14	36	15	13	22	29	28	15	17	8	20	38
CviQIprimer	GCG	39	3	3	3	2	0	0	0	0	10	4	2	8	3	8	2	8	11	3	7	10	16	5	17	8	15	6	9	10	9	4	7	8	9	4	4	13	10	10	1	4	16	10	6	10	2	6	5
CviQIprimer	GCT	40	14	11	13	8	0	0	0	0	18	9	4	10	7	17	13	9	24	9	8	10	17	8	11	27	17	13	15	10	7	11	7	17	17	11	10	13	19	17	12	22	32	16	7	17	2	10	9
CviQIprimer	GGA	41	17	12	13	23	0	0	0	0	16	12	11	17	7	24	12	17	19	38	15	37	29	12	16	23	23	14	13	34	18	18	13	30	40	21	11	29	18	17	12	33	43	17	17	31	8	22	15
CviQIprimer	GGC	42	14	9	7	9	0	0	0	0	20	12	5	10	4	8	7	9	35	11	12	10	34	26	25	19	28	15	24	26	8	15	27	17	22	12	9	36	18	7	10	15	34	30	15	21	2	21	8
CviQIprimer	GGG	43	9	8	5	11	0	0	0	0	11	10	1	6	0	13	9	10	11	9	8	20	21	4	18	6	28	8	7	14	8	17	5	9	16	10	7	22	15	10	9	12	14	14	10	7	9	21	10
CviQIprimer	GGT	44	12	12	10	9	0	0	0	0	18	13	7	15	15	13	6	12	20	10	14	15	22	15	22	17	37	21	16	14	9	17	13	14	21	18	8	18	21	23	19	15	23	17	11	23	8	16	18
CviQIprimer	GTA	45	0	0	0	0	0	0	0	0	0	0	0	0	0	0	0	0	0	0	0	0	0	0	0	0	0	0	0	0	0	0	0	0	0	0	0	0	0	0	0	0	0	0	0	0	0	0	0
CviQIprimer	GTC	46	0	0	0	0	0	0	0	0	0	0	0	0	0	0	0	0	0	0	0	0	0	0	0	0	0	0	0	0	0	0	0	0	0	0	0	0	0	0	0	0	0	0	0	0	0	0	0
CviQIprimer	GTG	47	0	0	0	0	0	0	0	0	0	0	0	0	0	0	0	0	0	0	0	0	0	0	0	0	0	0	0	0	0	0	0	0	0	0	0	0	0	0	0	0	0	0	0	0	0	0	0
CviQIprimer	GTT	48	0	0	0	0	0	0	0	0	0	0	0	0	0	0	0	0	0	0	0	0	0	0	0	0	0	0	0	0	0	0	0	0	0	0	0	0	0	0	0	0	0	0	0	0	0	0	0
CviQIprimer	TAA	49	11	3	3	11	0	0	0	0	2	8	2	5	3	6	5	11	8	9	2	4	5	3	9	12	2	8	2	8	5	5	7	9	8	6	4	8	5	4	4	8	13	2	3	7	0	5	8
CviQIprimer	TAC	50	14	9	11	17	0	0	0	0	17	12	9	12	10	11	10	12	11	16	11	13	26	15	20	16	13	7	16	17	8	10	3	11	15	16	7	27	23	15	6	20	13	12	12	12	6	20	11
CviQIprimer	TAG	51	6	5	6	10	0	0	0	0	5	3	2	6	1	6	4	6	5	9	5	7	10	4	2	11	14	9	3	8	3	1	2	5	8	13	2	7	7	4	6	7	7	10	5	5	13	4	5
CviQIprimer	TAT	52	4	14	5	18	0	0	0	0	9	4	9	11	5	6	8	20	10	9	12	13	18	3	5	22	17	8	8	13	5	11	6	17	14	7	6	13	12	7	8	9	21	7	5	11	6	7	10
CviQIprimer	TCA	53	11	18	3	15	0	0	0	0	12	3	4	3	4	15	2	11	23	6	7	9	19	12	18	14	20	4	4	10	4	8	8	9	19	8	8	18	11	13	7	10	7	11	6	14	8	10	9
CviQIprimer	TCC	54	18	10	9	15	0	0	0	0	19	16	7	12	5	22	11	14	38	21	15	12	30	15	21	18	29	19	25	25	13	9	14	12	41	16	20	35	19	16	12	29	51	34	18	23	5	13	10
CviQIprimer	TCG	55	16	18	13	26	0	0	0	0	21	19	9	12	13	16	8	14	29	21	14	22	36	24	17	26	46	23	19	35	16	15	22	13	33	21	7	42	22	17	16	34	51	36	14	20	12	20	12
CviQIprimer	TCT	56	22	6	5	10	0	0	0	0	21	8	3	10	2	7	17	13	21	6	9	12	14	6	19	13	13	4	10	15	8	13	6	11	18	17	8	31	14	11	4	15	15	10	6	14	7	19	15
CviQIprimer	TGA	57	18	7	8	13	0	0	0	0	24	6	4	9	16	13	8	19	22	13	12	28	31	20	11	19	21	15	11	27	9	9	10	20	48	26	15	20	26	14	12	21	33	26	14	14	6	17	13
CviQIprimer	TGC	58	32	21	7	24	0	0	0	0	37	13	6	19	11	29	22	34	39	23	20	28	49	22	27	31	33	26	22	37	17	20	13	28	46	15	11	26	34	14	22	35	43	30	10	20	15	24	17
CviQIprimer	TGG	59	12	14	10	18	0	0	0	0	23	19	9	15	13	22	10	18	43	21	20	18	27	22	16	16	39	23	22	18	8	17	14	18	28	19	19	30	24	20	16	20	33	23	11	22	9	15	19
CviQIprimer	TGT	60	13	11	8	15	0	0	0	0	10	12	9	15	13	22	9	11	36	26	8	20	40	12	21	18	26	15	7	28	13	12	18	15	17	13	11	30	27	16	17	16	20	20	10	15	13	11	16
CviQIprimer	TTA	61	16	4	10	8	0	0	0	0	10	9	3	4	5	15	9	8	5	8	6	7	9	7	8	5	8	4	10	6	8	3	8	3	8	8	12	14	5	7	4	16	12	9	8	7	10	2	4
CviQIprimer	TTC	62	28	15	11	16	0	0	0	0	25	31	13	21	14	23	11	19	33	28	40	24	52	25	35	52	50	22	38	39	18	12	27	33	63	29	15	44	35	22	24	24	42	38	22	37	10	36	23
CviQIprimer	TTG	63	16	24	10	22	0	0	0	0	20	15	12	15	8	25	14	25	58	25	17	33	35	10	33	25	39	18	27	29	8	13	26	27	38	29	23	40	34	25	24	28	38	34	14	40	20	24	23
CviQIprimer	TTT	64	27	10	21	15	0	0	0	0	22	12	11	12	14	16	10	27	39	17	13	21	37	15	28	32	31	11	17	21	9	13	15	20	57	20	12	29	14	26	12	21	52	23	16	20	14	17	21
[truncated: 17 more columns]
