# Supplementary material for: Eukaryotic transcriptomics in silico: Optimizing cDNA-AFLP efficiency
Source: BMC Genomics. 2009 Nov 30;10:565. doi: 10.1186/1471-2164-10-565 (PMC2797533; doi:10.1186/1471-2164-10-565)
Supplement: Additional file 5 — Arrays of all selective PCRs for all species and enzyme combinations. Selective PCR arrays using three-by-three selective base pairs for all 87 NCBI and 39 ENSEMBL species included in the present study, tested on all 28 combinations of 8 restriction enzymes. [file 1471-2164-10-565-S5.ZIP › CSV_Arrays/ENSEMBL/Aedes_aegyptiCviQIandMseI.csv]

			MseIprimer	MseIprimer	MseIprimer	MseIprimer	MseIprimer	MseIprimer	MseIprimer	MseIprimer	MseIprimer	MseIprimer	MseIprimer	MseIprimer	MseIprimer	MseIprimer	MseIprimer	MseIprimer	MseIprimer	MseIprimer	MseIprimer	MseIprimer	MseIprimer	MseIprimer	MseIprimer	MseIprimer	MseIprimer	MseIprimer	MseIprimer	MseIprimer	MseIprimer	MseIprimer	MseIprimer	MseIprimer	MseIprimer	MseIprimer	MseIprimer	MseIprimer	MseIprimer	MseIprimer	MseIprimer	MseIprimer	MseIprimer	MseIprimer	MseIprimer	MseIprimer	MseIprimer	MseIprimer	MseIprimer
			AAA	AAC	AAG	AAT	ACA	ACC	ACG	ACT	AGA	AGC	AGG	AGT	ATA	ATC	ATG	ATT	CAA	CAC	CAG	CAT	CCA	CCC	CCG	CCT	CGA	CGC	CGG	CGT	CTA	CTC	CTG	CTT	GAA	GAC	GAG	GAT	GCA	GCC	GCG	GCT	GGA	GGC	GGG	GGT	GTA	GTC	GTG
		0	1	2	3	4	5	6	7	8	9	10	11	12	13	14	15	16	17	18	19	20	21	22	23	24	25	26	27	28	29	30	31	32	33	34	35	36	37	38	39	40	41	42	43	44	45	46	47
CviQIprimer	AAA	1	32	34	31	53	24	18	12	40	26	15	19	22	20	25	31	40	39	27	28	31	27	17	18	17	47	20	19	26	28	19	33	31	34	14	19	31	20	19	11	18	38	24	18	20	11	17	16
CviQIprimer	AAC	2	43	23	10	32	23	15	24	25	11	16	14	20	24	17	13	32	30	14	22	26	20	13	25	19	20	16	17	28	10	13	14	35	22	3	12	23	14	16	12	19	18	15	12	28	13	13	10
CviQIprimer	AAG	3	34	35	1	41	16	14	7	17	12	8	13	13	12	18	15	14	22	10	16	20	13	7	21	16	20	10	13	21	12	9	9	27	23	7	5	22	9	8	6	10	17	9	11	8	5	7	11
CviQIprimer	AAT	4	34	26	8	28	21	9	22	20	15	20	16	14	29	15	15	38	26	9	10	26	23	9	15	10	37	16	14	15	7	14	10	26	26	13	8	23	21	3	8	21	13	17	7	8	17	8	8
CviQIprimer	ACA	5	17	17	9	27	17	7	7	20	11	4	10	17	17	11	14	14	16	5	12	14	12	6	20	10	11	6	4	9	2	4	4	7	22	6	5	13	10	3	11	7	6	10	2	4	7	3	9
CviQIprimer	ACC	6	16	14	14	24	18	8	10	13	11	11	4	15	7	13	12	9	21	9	8	10	10	6	9	16	15	4	19	16	14	12	14	11	26	4	5	11	10	6	5	19	18	9	7	7	2	4	9
CviQIprimer	ACG	7	20	15	8	18	13	10	9	7	9	17	8	8	10	12	16	18	14	7	12	12	13	6	5	10	19	6	12	4	9	9	4	14	15	12	4	7	7	9	3	13	8	6	3	10	12	3	6
CviQIprimer	ACT	8	31	13	10	28	22	6	11	13	10	10	4	11	12	8	8	14	16	8	7	16	14	7	6	10	18	5	13	21	4	6	14	20	13	2	1	22	10	7	6	14	15	9	6	7	7	5	5
CviQIprimer	AGA	9	33	29	7	26	10	16	17	15	12	13	3	22	18	11	13	18	21	12	9	18	13	3	12	8	20	6	12	13	4	13	21	19	24	5	4	15	10	5	4	6	20	11	10	16	7	6	10
CviQIprimer	AGC	10	43	20	11	30	25	19	8	25	12	12	9	11	12	22	12	22	25	14	9	31	11	6	12	13	19	13	15	11	8	10	11	18	21	8	5	13	18	14	17	16	13	9	10	12	7	8	11
CviQIprimer	AGG	11	21	11	8	21	17	11	16	18	4	6	5	5	7	18	4	7	22	2	7	18	7	7	12	6	9	7	12	11	9	5	7	17	15	3	10	7	14	10	4	15	10	4	9	11	5	7	5
CviQIprimer	AGT	12	31	25	14	19	28	15	10	22	23	6	9	11	14	16	12	14	10	17	11	29	13	9	10	14	15	15	15	9	12	11	8	15	15	11	8	12	7	7	6	21	16	10	6	17	10	5	8
CviQIprimer	ATA	13	27	24	18	21	20	5	9	16	14	6	5	24	31	9	11	21	20	8	9	16	10	7	10	3	8	6	6	13	13	7	11	12	13	6	10	17	17	2	8	15	17	6	2	10	3	2	13
CviQIprimer	ATC	14	30	13	12	24	17	7	10	16	14	15	13	8	20	22	17	34	31	13	4	25	15	16	14	15	33	13	13	22	9	12	18	24	36	13	10	10	11	12	9	22	19	7	6	13	8	8	16
CviQIprimer	ATG	15	20	16	11	37	14	7	11	18	12	4	9	13	15	15	12	25	30	17	4	28	16	7	16	7	22	7	20	18	15	10	15	15	21	4	14	13	23	6	9	17	18	9	9	14	9	4	8
CviQIprimer	ATT	16	44	32	16	32	20	15	18	18	15	18	10	17	24	17	15	39	41	17	13	23	15	14	4	9	17	12	17	14	14	14	13	18	27	10	15	12	24	10	8	18	18	10	6	15	12	18	9
CviQIprimer	CAA	17	28	28	9	30	12	15	11	20	9	15	8	16	12	24	18	18	15	21	18	24	10	5	15	10	21	4	14	16	27	18	10	23	26	6	2	13	18	2	14	18	20	6	2	7	4	10	11
CviQIprimer	CAC	18	17	15	14	20	12	9	7	16	13	13	7	16	16	13	9	20	11	7	8	15	9	5	8	5	17	5	7	12	4	9	11	18	10	11	5	14	9	1	6	11	21	6	2	10	3	7	11
CviQIprimer	CAG	19	24	15	9	22	18	8	10	25	12	11	5	12	19	13	9	24	17	8	13	19	10	7	15	16	12	10	9	11	9	15	17	9	16	7	1	3	13	4	4	13	19	13	5	11	4	6	7
CviQIprimer	CAT	20	19	12	3	16	15	10	9	8	7	14	6	12	19	11	7	18	26	8	9	15	10	3	9	15	23	10	13	15	6	5	13	14	19	7	5	19	8	6	6	11	19	10	9	8	6	1	8
CviQIprimer	CCA	21	6	8	7	11	6	3	7	7	10	5	5	12	9	12	5	10	14	3	4	5	12	1	12	10	5	0	11	7	2	5	7	8	14	3	1	9	6	3	3	9	7	5	4	7	10	2	4
CviQIprimer	CCC	22	5	2	4	7	4	6	2	2	3	1	1	5	4	2	3	4	5	1	1	6	4	1	0	2	5	2	3	7	2	2	5	5	5	0	2	4	5	0	2	5	8	2	3	4	2	1	3
CviQIprimer	CCG	23	8	12	3	16	3	8	2	6	8	7	9	4	4	6	7	10	10	6	5	6	4	6	7	7	7	7	10	7	1	5	7	8	9	4	1	7	6	3	5	8	8	1	9	7	1	5	5
CviQIprimer	CCT	24	9	10	4	12	6	3	4	6	3	7	6	9	5	11	0	6	9	8	2	9	3	4	2	5	7	2	5	3	1	6	6	5	9	0	1	6	2	3	2	4	8	4	7	1	4	1	5
CviQIprimer	CGA	25	23	15	6	22	13	14	8	12	21	10	6	11	10	11	11	13	23	11	13	14	21	5	17	15	18	5	18	24	9	5	9	18	19	5	3	20	9	6	10	8	23	8	5	8	8	7	6
CviQIprimer	CGC	26	11	5	6	22	12	4	10	4	5	5	3	5	4	12	3	13	13	9	12	16	5	4	9	14	4	8	14	6	5	6	9	13	9	3	2	7	16	3	5	10	10	3	3	8	3	2	4
CviQIprimer	CGG	27	16	17	5	28	21	8	16	12	5	9	5	15	9	12	8	17	14	18	8	11	12	13	9	11	15	11	10	11	11	5	9	8	14	4	6	10	14	12	5	12	16	12	5	5	6	5	9
CviQIprimer	CGT	28	15	11	16	13	6	9	7	6	10	8	8	4	9	10	5	12	21	7	2	15	13	7	9	19	13	11	11	16	3	9	5	17	13	5	2	7	10	5	4	12	11	10	5	8	5	4	9
CviQIprimer	CTA	29	10	13	6	12	6	8	1	11	4	4	2	9	10	11	5	12	10	2	13	6	2	2	11	10	4	2	4	5	3	1	5	11	8	6	4	3	8	6	3	1	2	0	2	6	2	2	5
CviQIprimer	CTC	30	6	10	1	9	8	8	6	4	7	10	4	9	7	8	1	8	7	6	9	3	4	1	4	4	10	3	6	8	1	7	3	2	14	2	6	14	7	1	5	9	7	4	4	10	1	3	6
CviQIprimer	CTG	31	12	8	2	14	21	9	5	17	4	8	1	13	7	14	5	17	8	10	11	12	4	2	3	9	11	6	6	14	1	5	5	11	10	4	3	12	6	7	6	8	10	8	1	8	3	4	9
CviQIprimer	CTT	32	20	14	6	15	10	4	8	9	14	14	9	12	18	15	9	13	10	6	17	8	11	3	7	4	14	11	6	5	8	6	6	18	8	5	6	14	7	3	5	10	11	3	5	6	11	6	4
CviQIprimer	GAA	33	29	36	14	45	19	13	17	24	13	18	3	16	18	21	10	36	23	17	13	29	28	15	19	20	19	9	9	15	18	15	19	32	18	12	10	20	14	6	6	15	12	13	8	9	10	9	9
CviQIprimer	GAC	34	16	21	8	28	15	12	9	26	15	10	23	10	11	17	19	23	23	12	11	14	19	1	22	11	14	5	11	16	11	13	8	17	12	12	2	9	13	12	13	19	7	20	4	15	8	8	4
CviQIprimer	GAG	35	15	11	19	26	18	9	13	21	12	13	5	9	13	17	16	17	19	17	8	14	18	8	20	13	17	16	12	18	5	13	14	23	13	13	4	8	12	6	7	23	17	6	2	11	6	2	10
CviQIprimer	GAT	36	29	21	14	43	20	14	16	24	13	17	7	18	19	20	25	26	20	27	13	24	24	12	25	21	22	13	24	25	17	17	17	20	20	17	6	17	19	14	3	20	31	19	13	17	8	17	11
CviQIprimer	GCA	37	8	7	7	8	6	9	2	11	2	9	6	3	12	7	3	11	12	5	7	14	11	1	12	6	10	6	7	9	6	6	6	15	10	7	2	9	4	5	2	12	8	5	1	9	5	7	10
CviQIprimer	GCC	38	21	6	9	13	10	5	9	7	6	5	7	11	11	7	14	9	21	5	12	9	12	7	10	8	7	5	14	11	2	4	5	14	15	4	6	9	10	5	7	11	7	7	5	9	2	1	10
CviQIprimer	GCG	39	11	9	4	12	6	1	7	8	3	2	3	3	3	7	5	11	11	4	5	8	9	10	4	3	12	9	7	6	4	6	0	4	4	2	2	6	11	2	2	6	8	8	3	3	3	2	2
CviQIprimer	GCT	40	15	13	6	21	12	9	8	8	17	11	1	5	12	6	5	11	23	15	12	14	7	2	13	10	10	8	5	10	7	4	4	8	14	6	6	12	11	2	12	10	7	4	4	8	3	4	7
CviQIprimer	GGA	41	24	19	9	24	17	12	8	19	14	14	12	8	16	10	20	16	20	30	10	23	20	12	17	16	27	15	14	19	9	10	17	18	14	4	5	17	9	3	11	14	10	35	2	9	3	6	18
CviQIprimer	GGC	42	19	11	5	19	13	12	6	10	8	17	3	15	8	4	3	11	16	12	16	14	10	5	10	7	17	5	12	9	7	8	7	8	11	1	2	11	7	6	5	8	15	12	6	7	2	8	4
CviQIprimer	GGG	43	13	4	4	7	4	5	10	4	4	14	5	8	8	8	6	6	15	3	0	7	2	3	3	6	23	1	4	4	4	3	7	10	9	3	3	4	6	6	11	9	9	8	2	6	7	5	3
CviQIprimer	GGT	44	24	13	8	19	10	12	10	11	21	13	7	13	11	11	10	14	19	7	10	12	15	4	12	16	18	10	16	6	7	6	10	17	13	3	5	4	10	10	7	19	15	12	5	9	3	5	5
CviQIprimer	GTA	45	19	13	4	10	6	5	3	9	8	3	10	5	9	7	5	11	5	6	6	8	4	4	3	2	6	2	8	8	4	5	1	4	10	4	3	7	5	5	6	4	9	2	2	5	6	4	3
CviQIprimer	GTC	46	17	13	7	13	7	8	5	9	8	8	3	5	11	7	8	4	12	9	13	12	13	4	8	14	13	7	9	10	6	7	6	2	13	5	7	6	5	4	9	5	8	4	1	2	3	3	5
CviQIprimer	GTG	47	21	17	4	16	17	6	9	22	14	9	3	13	10	9	12	6	12	17	11	6	10	10	5	22	12	10	15	14	10	9	5	14	17	5	4	8	9	2	5	16	12	2	6	7	6	0	3
CviQIprimer	GTT	48	33	21	7	29	13	10	14	21	14	15	12	9	7	14	9	17	26	5	11	15	12	5	17	9	16	17	6	8	14	12	8	12	35	10	6	9	12	3	3	12	17	7	8	8	9	4	6
CviQIprimer	TAA	49	18	15	11	15	9	1	7	8	6	4	6	5	10	7	7	9	7	5	4	12	6	2	2	3	6	1	9	6	7	4	7	10	12	4	4	9	8	3	2	4	6	1	4	10	2	1	1
CviQIprimer	TAC	50	16	11	10	17	17	9	7	17	5	15	5	9	17	16	10	14	21	16	12	24	14	7	11	9	11	7	18	9	6	13	3	18	9	5	2	11	4	4	3	8	6	6	3	6	8	7	6
CviQIprimer	TAG	51	12	13	7	10	5	2	10	4	8	4	2	8	4	6	5	13	14	7	4	11	5	3	4	4	2	2	2	3	2	6	2	3	7	3	0	1	2	3	3	1	9	9	3	3	2	1	0
CviQIprimer	TAT	52	17	16	11	19	15	9	9	8	4	5	4	5	11	13	7	13	11	9	7	17	6	1	12	4	9	8	9	8	5	7	10	15	9	5	4	11	11	1	4	12	4	7	4	5	4	6	4
CviQIprimer	TCA	53	14	12	11	9	11	9	3	13	9	16	9	18	5	9	12	10	16	3	6	14	13	0	9	6	13	6	7	14	13	6	5	13	9	5	1	9	4	5	4	6	21	3	5	12	4	6	10
CviQIprimer	TCC	54	19	12	9	14	15	9	9	13	13	14	5	10	9	15	7	22	16	9	8	22	10	9	11	8	15	13	17	8	6	3	15	11	27	2	8	13	19	6	8	13	28	10	7	8	5	3	3
CviQIprimer	TCG	55	31	15	12	19	22	19	13	21	11	6	6	9	14	20	18	26	18	13	14	17	12	11	14	19	32	11	13	9	6	3	15	19	22	14	4	12	19	7	5	12	6	11	10	19	8	3	12
CviQIprimer	TCT	56	18	9	10	17	15	10	14	11	8	12	3	10	16	8	11	17	29	16	7	12	7	10	12	8	17	13	7	13	7	11	7	13	24	10	0	9	7	6	7	11	7	9	8	4	5	6	5
CviQIprimer	TGA	57	18	22	6	36	12	11	6	18	25	8	11	12	23	18	12	18	23	13	11	22	12	8	11	4	20	5	12	15	6	9	12	15	20	9	8	10	13	4	13	13	12	6	4	11	7	6	5
CviQIprimer	TGC	58	18	36	11	28	19	12	13	39	11	19	15	11	16	21	12	17	33	12	15	21	20	6	20	6	30	15	13	20	13	12	11	15	18	10	4	12	16	13	11	9	30	9	5	10	7	7	12
CviQIprimer	TGG	59	25	15	10	17	16	13	12	15	11	7	5	15	13	16	13	12	22	15	11	13	14	7	12	17	22	7	17	15	7	11	8	16	15	4	5	7	14	10	11	15	20	9	4	15	13	7	2
CviQIprimer	TGT	60	30	17	17	28	21	11	15	14	15	12	3	25	11	11	12	20	34	9	13	16	20	9	12	8	10	9	9	17	7	8	5	9	18	8	4	16	18	9	13	12	25	4	10	8	4	7	5
CviQIprimer	TTA	61	23	6	5	18	11	6	2	11	12	1	6	4	8	4	4	9	6	8	7	8	3	0	1	4	8	3	9	1	1	5	2	12	9	4	1	9	4	3	6	1	7	4	1	4	8	2	1
CviQIprimer	TTC	62	32	31	15	38	30	16	14	28	26	22	13	17	14	23	18	29	27	11	17	28	15	3	21	13	37	11	19	20	12	14	20	18	31	13	12	21	20	8	15	22	30	18	5	17	7	10	11
CviQIprimer	TTG	63	24	27	20	25	26	22	13	16	16	15	4	10	25	22	9	21	36	9	20	23	9	8	16	16	24	17	13	16	11	10	12	14	18	11	8	10	15	7	8	19	24	15	5	13	13	4	8
CviQIprimer	TTT	64	35	34	17	44	24	14	14	27	15	19	14	19	11	20	17	17	25	18	12	25	18	9	13	10	23	13	14	11	13	11	6	8	41	17	5	11	19	7	13	17	33	12	10	15	8	12	14
[truncated: 17 more columns]
