# Supplementary material for: Eukaryotic transcriptomics in silico: Optimizing cDNA-AFLP efficiency
Source: BMC Genomics. 2009 Nov 30;10:565. doi: 10.1186/1471-2164-10-565 (PMC2797533; doi:10.1186/1471-2164-10-565)
Supplement: Additional file 5 — Arrays of all selective PCRs for all species and enzyme combinations. Selective PCR arrays using three-by-three selective base pairs for all 87 NCBI and 39 ENSEMBL species included in the present study, tested on all 28 combinations of 8 restriction enzymes. [file 1471-2164-10-565-S5.ZIP › CSV_Arrays/ENSEMBL/Aedes_aegyptiCviQIandTaqI.csv]

			TaqIprimer	TaqIprimer	TaqIprimer	TaqIprimer	TaqIprimer	TaqIprimer	TaqIprimer	TaqIprimer	TaqIprimer	TaqIprimer	TaqIprimer	TaqIprimer	TaqIprimer	TaqIprimer	TaqIprimer	TaqIprimer	TaqIprimer	TaqIprimer	TaqIprimer	TaqIprimer	TaqIprimer	TaqIprimer	TaqIprimer	TaqIprimer	TaqIprimer	TaqIprimer	TaqIprimer	TaqIprimer	TaqIprimer	TaqIprimer	TaqIprimer	TaqIprimer	TaqIprimer	TaqIprimer	TaqIprimer	TaqIprimer	TaqIprimer	TaqIprimer	TaqIprimer	TaqIprimer	TaqIprimer	TaqIprimer	TaqIprimer	TaqIprimer	TaqIprimer	TaqIprimer	TaqIprimer
			AAA	AAC	AAG	AAT	ACA	ACC	ACG	ACT	AGA	AGC	AGG	AGT	ATA	ATC	ATG	ATT	CAA	CAC	CAG	CAT	CCA	CCC	CCG	CCT	CGA	CGC	CGG	CGT	CTA	CTC	CTG	CTT	GAA	GAC	GAG	GAT	GCA	GCC	GCG	GCT	GGA	GGC	GGG	GGT	GTA	GTC	GTG
		0	1	2	3	4	5	6	7	8	9	10	11	12	13	14	15	16	17	18	19	20	21	22	23	24	25	26	27	28	29	30	31	32	33	34	35	36	37	38	39	40	41	42	43	44	45	46	47
CviQIprimer	AAA	1	75	63	50	49	60	77	50	46	62	52	48	47	35	44	44	57	53	30	38	33	20	26	34	35	59	27	32	29	21	28	33	36	63	18	20	19	44	23	24	32	55	34	25	21	17	17	38
CviQIprimer	AAC	2	48	26	37	55	52	42	23	43	56	43	42	35	25	36	40	27	19	25	38	29	43	15	23	28	47	23	30	32	14	17	30	17	51	21	18	29	30	18	28	31	51	15	24	21	14	14	34
CviQIprimer	AAG	3	35	33	29	25	36	24	40	44	38	43	20	27	20	21	29	29	31	27	25	18	23	10	12	9	18	30	16	27	11	15	18	24	36	11	14	24	19	17	18	29	21	12	12	8	21	12	11
CviQIprimer	AAT	4	50	27	21	57	53	40	23	30	49	36	22	26	31	25	37	35	27	24	15	29	18	12	17	16	35	19	22	25	17	18	25	15	38	12	12	24	26	16	15	23	26	13	13	15	24	19	21
CviQIprimer	ACA	5	18	26	14	24	29	13	19	15	21	15	17	12	12	17	21	16	18	8	9	15	11	9	14	6	19	21	9	7	6	6	13	14	20	8	11	12	16	9	8	13	16	10	10	9	3	10	16
CviQIprimer	ACC	6	31	21	11	28	41	20	34	34	36	29	22	22	9	26	24	16	30	25	17	18	18	8	16	15	42	18	29	16	11	20	23	19	23	13	11	16	18	10	21	23	32	14	15	11	11	9	24
CviQIprimer	ACG	7	30	22	19	25	28	16	29	19	29	29	32	19	5	28	22	14	21	8	13	18	20	3	21	7	37	11	17	14	9	14	16	7	21	12	17	15	18	16	16	12	13	8	12	8	17	9	18
CviQIprimer	ACT	8	31	23	28	23	27	28	21	23	30	28	17	11	17	22	20	27	27	13	7	17	9	8	17	16	28	6	19	8	11	3	12	14	30	12	16	18	21	13	8	15	17	5	5	4	8	6	22
CviQIprimer	AGA	9	42	30	22	23	40	18	29	33	42	20	30	25	24	26	19	24	27	17	18	27	22	11	17	15	22	22	20	12	13	8	26	14	37	19	14	17	39	13	14	22	32	6	14	18	12	15	27
CviQIprimer	AGC	10	52	38	41	32	31	34	25	31	65	37	27	24	31	34	26	30	37	27	20	27	21	11	24	15	49	31	27	18	7	16	30	30	42	13	21	24	31	18	17	24	48	20	11	19	17	18	27
CviQIprimer	AGG	11	31	31	21	32	33	20	17	18	27	16	30	15	25	21	16	21	23	13	17	23	22	13	15	8	37	16	22	22	6	11	25	7	22	15	16	13	18	12	14	10	23	13	15	10	8	2	18
CviQIprimer	AGT	12	40	35	23	39	39	19	27	18	41	20	29	17	26	25	19	9	27	17	13	14	20	16	12	8	42	25	18	12	11	10	14	14	31	16	12	26	23	13	18	17	25	7	16	13	10	19	14
CviQIprimer	ATA	13	26	25	14	24	12	11	22	20	19	23	11	17	18	19	24	18	28	14	20	13	14	3	9	4	20	12	12	5	3	6	6	6	21	6	7	14	13	4	12	14	21	8	7	8	8	5	11
CviQIprimer	ATC	14	35	31	30	49	38	26	40	33	53	43	27	22	20	24	34	23	30	22	18	27	29	13	23	14	42	20	24	16	10	15	17	21	37	15	20	28	32	11	18	19	36	22	21	11	6	6	23
CviQIprimer	ATG	15	34	37	32	23	34	22	48	24	39	22	27	25	18	23	29	22	36	20	16	16	26	17	24	17	28	8	30	21	9	14	11	14	33	7	12	19	23	5	10	13	24	10	11	20	7	10	17
CviQIprimer	ATT	16	47	34	40	30	55	22	31	21	44	37	34	26	27	23	42	24	30	23	17	25	30	11	12	16	51	20	19	23	18	9	13	21	39	9	9	24	20	14	13	30	31	13	10	19	11	15	21
CviQIprimer	CAA	17	53	33	17	35	34	16	19	21	36	26	27	34	21	19	30	21	21	15	24	16	24	10	22	9	22	12	18	26	10	13	21	27	25	15	12	15	23	8	18	17	22	15	11	12	9	14	15
CviQIprimer	CAC	18	34	17	17	26	26	28	18	16	27	25	34	15	11	19	24	17	21	16	23	26	11	9	20	21	42	13	32	21	10	9	30	19	21	7	11	16	15	6	8	21	20	16	9	13	7	13	18
CviQIprimer	CAG	19	37	26	15	31	38	24	38	29	36	25	28	13	19	22	26	17	24	13	13	23	25	13	16	13	38	18	33	24	6	14	18	16	32	11	18	17	24	5	18	17	26	11	12	7	9	12	20
CviQIprimer	CAT	20	29	22	17	15	32	17	23	22	28	26	26	19	18	24	20	21	21	13	18	17	17	10	8	15	20	18	24	26	11	9	15	8	22	10	8	22	26	11	12	13	18	6	4	5	8	11	19
CviQIprimer	CCA	21	15	21	13	18	12	17	14	9	20	19	16	11	17	12	15	10	10	3	3	7	8	3	8	9	15	9	19	18	2	6	11	29	16	4	5	10	12	4	8	13	11	6	6	2	7	5	7
CviQIprimer	CCC	22	9	8	7	11	9	10	8	5	8	7	15	10	5	5	7	5	8	4	4	4	4	1	8	4	7	4	13	5	1	4	4	3	5	9	7	4	11	2	8	5	6	4	2	3	4	0	6
CviQIprimer	CCG	23	17	23	11	8	16	12	17	24	19	20	23	8	12	10	11	9	13	5	14	14	16	5	12	8	19	14	14	12	4	6	5	3	17	5	6	24	20	5	9	12	18	2	7	8	1	6	11
CviQIprimer	CCT	24	10	10	6	18	7	4	9	10	16	11	4	14	5	9	7	15	14	4	10	5	15	2	4	5	11	7	10	7	3	1	6	3	10	2	1	13	13	5	9	6	14	11	11	8	1	9	4
CviQIprimer	CGA	25	30	28	21	29	39	29	20	29	30	25	14	26	21	36	21	23	19	8	23	24	21	12	31	9	29	17	34	20	12	16	13	19	23	6	14	18	25	13	14	34	24	13	5	16	11	11	21
CviQIprimer	CGC	26	11	18	12	17	27	16	22	14	22	15	21	14	9	12	15	10	26	10	11	9	11	11	11	12	27	19	21	10	9	10	17	5	22	12	23	12	10	11	11	12	12	6	20	6	11	5	14
CviQIprimer	CGG	27	35	26	17	23	34	32	24	38	28	21	28	10	21	24	25	16	27	28	19	18	18	10	19	13	41	15	23	22	11	18	18	20	25	11	26	10	22	16	15	17	30	13	14	13	7	10	22
CviQIprimer	CGT	28	39	25	16	18	32	10	19	25	30	25	22	21	20	26	20	17	19	9	21	13	19	9	33	10	27	9	18	22	13	6	22	8	24	9	14	13	20	9	12	19	24	6	6	7	9	6	17
CviQIprimer	CTA	29	23	14	6	18	14	10	8	8	12	14	7	5	11	7	7	5	6	8	10	8	5	0	6	2	10	5	0	4	9	10	12	10	4	6	4	9	9	7	2	10	5	6	4	5	6	2	7
CviQIprimer	CTC	30	17	12	9	21	9	14	10	17	13	9	17	12	11	11	14	16	9	10	10	18	11	10	7	11	20	10	14	3	10	8	10	4	16	7	7	6	15	4	14	10	15	8	11	3	6	8	9
CviQIprimer	CTG	31	21	16	10	17	28	15	22	23	18	17	17	25	12	17	21	15	17	11	9	17	15	14	9	7	27	26	25	14	8	5	17	9	16	5	6	7	14	15	9	9	10	9	8	8	4	4	11
CviQIprimer	CTT	32	29	16	20	25	22	9	14	21	39	25	21	25	11	17	17	15	27	13	12	9	12	7	12	6	30	12	19	15	10	7	4	9	16	6	10	9	16	4	11	12	20	7	7	6	9	8	17
CviQIprimer	GAA	33	37	46	38	39	59	45	42	34	51	46	37	32	22	39	29	33	38	26	34	25	36	10	19	18	40	24	30	24	12	19	20	25	34	8	23	23	24	33	15	29	30	11	8	21	14	19	40
CviQIprimer	GAC	34	29	27	25	33	33	34	44	32	17	34	26	41	18	34	44	27	28	16	21	16	30	11	26	11	58	16	34	20	6	14	16	26	33	15	14	21	16	19	23	18	31	17	13	16	5	14	23
CviQIprimer	GAG	35	30	35	25	26	44	30	40	28	30	24	34	15	25	27	21	33	24	8	26	17	31	17	26	14	31	15	30	21	5	11	22	12	20	9	13	34	30	6	13	29	20	13	14	16	3	15	21
CviQIprimer	GAT	36	35	44	28	69	54	27	63	38	62	44	38	33	28	40	30	32	35	21	21	30	41	15	33	22	50	24	29	19	4	10	20	16	35	14	10	18	28	13	14	21	30	12	20	22	18	18	29
CviQIprimer	GCA	37	17	10	12	15	18	19	10	21	23	18	18	19	11	16	17	12	21	13	3	13	7	4	15	12	16	6	13	6	7	5	17	14	24	13	14	15	17	7	9	16	8	7	13	9	10	6	17
CviQIprimer	GCC	38	19	20	18	30	33	24	24	20	35	40	16	22	11	21	16	18	17	19	21	28	16	5	24	13	34	24	22	21	12	11	20	15	20	8	30	11	27	7	13	12	27	11	10	11	3	7	11
CviQIprimer	GCG	39	16	11	11	12	20	5	17	6	17	7	11	14	7	13	8	9	10	6	8	5	10	7	8	8	11	14	11	9	12	9	9	10	18	3	5	9	16	6	15	8	14	3	6	7	4	2	10
CviQIprimer	GCT	40	26	17	19	14	23	22	17	21	27	19	20	16	10	19	19	34	20	21	16	16	13	6	14	7	34	25	17	12	2	7	14	14	22	7	10	17	15	4	18	15	20	5	12	6	10	7	17
CviQIprimer	GGA	41	36	48	21	36	47	19	32	30	49	32	25	23	17	22	27	22	27	20	11	29	25	8	32	19	53	22	34	27	9	13	20	19	24	14	17	21	23	6	19	21	39	15	20	11	9	22	27
CviQIprimer	GGC	42	25	28	26	26	28	29	25	48	46	31	35	24	15	16	19	13	23	12	21	25	25	8	12	10	38	10	21	24	13	12	18	13	22	11	9	11	20	9	17	21	28	19	13	9	10	13	28
CviQIprimer	GGG	43	25	17	8	15	13	21	26	16	25	19	7	12	12	24	18	20	15	14	4	13	8	11	6	15	14	14	13	11	4	9	10	13	8	9	13	7	14	12	15	12	17	4	10	8	2	9	8
CviQIprimer	GGT	44	42	26	25	26	31	27	22	36	29	33	20	25	13	22	26	26	27	16	15	20	21	14	20	17	34	13	25	15	18	17	25	12	23	5	11	17	30	10	10	10	27	6	9	6	4	10	20
CviQIprimer	GTA	45	14	15	6	10	13	12	9	11	34	9	11	11	4	14	13	12	7	5	8	10	10	5	10	2	14	5	5	10	1	3	9	1	9	4	3	6	10	5	6	4	10	3	4	6	5	1	5
CviQIprimer	GTC	46	11	17	22	10	18	19	14	34	21	22	17	16	17	11	7	7	17	16	14	8	20	7	11	11	27	5	20	12	7	9	20	15	17	3	11	8	15	4	14	7	20	4	15	7	10	6	11
CviQIprimer	GTG	47	30	21	17	30	43	21	13	29	36	22	19	16	20	19	22	18	13	8	21	11	17	6	13	21	22	11	16	10	8	15	18	8	32	16	10	17	18	8	8	7	21	8	11	6	4	7	10
CviQIprimer	GTT	48	45	30	22	28	29	8	36	21	27	23	14	10	13	21	24	28	26	13	19	20	25	8	14	17	38	10	26	19	13	15	14	18	42	8	13	23	9	5	12	21	23	21	7	19	5	5	16
CviQIprimer	TAA	49	11	9	11	14	6	12	14	6	12	13	12	11	5	13	14	7	10	6	5	3	5	6	14	7	9	4	3	5	4	0	10	6	13	2	1	9	1	3	3	3	6	4	4	5	6	6	4
CviQIprimer	TAC	50	28	22	20	28	27	30	21	20	33	19	15	24	19	19	20	33	17	17	20	12	17	5	12	15	27	10	14	18	5	10	10	15	22	5	8	7	13	15	7	13	20	6	10	8	9	7	13
CviQIprimer	TAG	51	16	6	7	12	6	8	9	4	4	6	14	4	8	4	8	9	11	12	7	2	11	2	10	4	11	9	6	3	4	3	5	7	4	7	2	7	7	0	3	7	10	3	11	1	6	2	3
CviQIprimer	TAT	52	19	17	12	20	26	7	14	21	14	14	12	18	8	22	22	10	20	16	14	13	10	12	6	10	19	9	15	14	4	25	14	10	19	4	7	7	10	8	6	12	9	9	7	4	4	1	12
CviQIprimer	TCA	53	21	15	16	19	31	12	10	8	30	11	16	19	17	20	15	18	13	9	11	11	15	7	8	15	23	10	14	7	8	4	11	11	21	9	10	19	16	8	8	14	16	5	12	10	4	8	15
CviQIprimer	TCC	54	42	27	22	32	39	19	24	25	21	23	18	23	13	25	27	21	29	18	24	25	22	14	12	12	54	13	30	25	13	8	20	13	42	16	14	24	19	13	21	25	42	11	21	12	11	18	19
CviQIprimer	TCG	55	42	30	14	17	23	22	29	19	30	35	25	16	11	17	20	11	27	17	20	16	14	8	26	12	37	16	22	16	8	10	17	11	30	8	6	19	21	12	12	20	23	11	15	16	7	11	12
CviQIprimer	TCT	56	42	16	20	26	26	19	17	20	33	26	19	25	12	20	25	19	13	10	7	10	9	11	10	24	36	13	15	13	8	8	8	15	25	7	16	15	19	10	10	23	17	15	7	15	12	7	13
CviQIprimer	TGA	57	36	35	27	26	46	27	30	28	33	31	21	16	14	30	32	26	30	14	14	20	23	9	22	9	32	8	17	18	16	10	21	11	25	9	14	16	16	4	12	18	19	7	15	11	8	7	25
CviQIprimer	TGC	58	38	34	42	35	51	29	45	30	61	44	34	22	19	43	36	22	37	10	12	29	32	18	21	17	54	32	27	17	21	13	22	30	42	17	24	40	26	17	16	22	44	20	7	13	13	14	32
CviQIprimer	TGG	59	31	34	39	37	44	29	34	29	50	35	27	18	16	26	20	24	30	12	33	29	23	23	20	20	37	19	32	21	9	15	19	24	48	6	15	20	26	16	21	12	30	11	19	8	11	10	16
CviQIprimer	TGT	60	33	26	26	32	42	31	32	28	46	39	29	21	22	33	24	22	25	14	25	16	21	17	13	3	38	11	13	19	10	14	22	18	24	13	8	13	15	11	26	11	13	4	12	11	13	10	26
CviQIprimer	TTA	61	18	25	17	17	14	7	10	12	20	5	18	11	9	13	11	11	15	6	7	10	6	9	4	8	17	2	8	10	6	7	9	8	16	6	4	8	11	7	6	13	12	7	5	8	15	3	9
CviQIprimer	TTC	62	67	49	36	48	57	39	41	34	76	47	49	54	21	44	24	36	39	32	25	24	36	19	29	19	76	27	36	39	11	22	34	24	66	16	13	27	35	10	20	24	51	25	23	20	13	12	36
CviQIprimer	TTG	63	46	27	20	47	48	38	43	32	55	35	40	32	29	45	45	39	68	27	34	27	30	10	24	17	60	29	40	29	19	6	21	23	52	14	16	29	38	14	27	26	57	15	18	19	15	11	17
CviQIprimer	TTT	64	59	51	33	47	36	28	20	32	64	43	31	31	26	37	29	32	38	17	18	24	22	12	11	16	42	16	19	21	14	18	38	24	52	10	38	8	33	13	13	26	35	11	9	15	8	19	37
[truncated: 17 more columns]
