# Supplementary material for: Eukaryotic transcriptomics in silico: Optimizing cDNA-AFLP efficiency
Source: BMC Genomics. 2009 Nov 30;10:565. doi: 10.1186/1471-2164-10-565 (PMC2797533; doi:10.1186/1471-2164-10-565)
Supplement: Additional file 5 — Arrays of all selective PCRs for all species and enzyme combinations. Selective PCR arrays using three-by-three selective base pairs for all 87 NCBI and 39 ENSEMBL species included in the present study, tested on all 28 combinations of 8 restriction enzymes. [file 1471-2164-10-565-S5.ZIP › CSV_Arrays/ENSEMBL/Aedes_aegyptiHpaIIandHinP1I.csv]

			HinP1Iprimer	HinP1Iprimer	HinP1Iprimer	HinP1Iprimer	HinP1Iprimer	HinP1Iprimer	HinP1Iprimer	HinP1Iprimer	HinP1Iprimer	HinP1Iprimer	HinP1Iprimer	HinP1Iprimer	HinP1Iprimer	HinP1Iprimer	HinP1Iprimer	HinP1Iprimer	HinP1Iprimer	HinP1Iprimer	HinP1Iprimer	HinP1Iprimer	HinP1Iprimer	HinP1Iprimer	HinP1Iprimer	HinP1Iprimer	HinP1Iprimer	HinP1Iprimer	HinP1Iprimer	HinP1Iprimer	HinP1Iprimer	HinP1Iprimer	HinP1Iprimer	HinP1Iprimer	HinP1Iprimer	HinP1Iprimer	HinP1Iprimer	HinP1Iprimer	HinP1Iprimer	HinP1Iprimer	HinP1Iprimer	HinP1Iprimer	HinP1Iprimer	HinP1Iprimer	HinP1Iprimer	HinP1Iprimer	HinP1Iprimer	HinP1Iprimer	HinP1Iprimer
			AAA	AAC	AAG	AAT	ACA	ACC	ACG	ACT	AGA	AGC	AGG	AGT	ATA	ATC	ATG	ATT	CAA	CAC	CAG	CAT	CCA	CCC	CCG	CCT	CGA	CGC	CGG	CGT	CTA	CTC	CTG	CTT	GAA	GAC	GAG	GAT	GCA	GCC	GCG	GCT	GGA	GGC	GGG	GGT	GTA	GTC	GTG
		0	1	2	3	4	5	6	7	8	9	10	11	12	13	14	15	16	17	18	19	20	21	22	23	24	25	26	27	28	29	30	31	32	33	34	35	36	37	38	39	40	41	42	43	44	45	46	47
HpaIIprimer	AAA	1	52	26	26	28	22	24	29	30	43	45	34	35	20	40	15	36	43	42	34	39	33	10	11	22	24	26	0	34	10	21	30	29	32	14	18	28	0	0	0	0	25	9	16	14	12	14	12
HpaIIprimer	AAC	2	64	37	23	34	21	12	30	22	24	51	24	35	17	29	18	31	54	28	30	27	16	16	17	21	45	21	0	30	10	18	17	20	23	16	21	25	0	0	0	0	18	13	9	11	12	14	6
HpaIIprimer	AAG	3	46	48	42	49	35	32	24	32	44	38	28	39	24	39	25	46	66	41	45	40	30	14	18	26	34	50	0	29	9	27	29	37	28	29	24	38	0	0	0	0	24	9	17	19	22	20	18
HpaIIprimer	AAT	4	39	28	30	23	22	25	22	17	38	30	24	37	21	29	17	25	50	38	52	33	33	12	10	30	23	23	0	22	6	16	19	26	34	16	17	30	0	0	0	0	15	15	8	16	10	14	8
HpaIIprimer	ACA	5	33	22	29	15	23	19	9	21	23	24	12	17	12	27	15	13	46	23	35	26	17	10	7	13	28	18	0	18	7	13	19	17	18	14	12	23	0	0	0	0	19	6	9	15	8	11	11
HpaIIprimer	ACC	6	22	13	4	6	4	6	11	7	8	7	14	6	1	12	5	10	20	8	10	18	8	1	3	3	11	7	0	15	6	5	8	4	11	6	6	8	0	0	0	0	4	4	4	12	1	4	7
HpaIIprimer	ACG	7	27	14	20	18	14	16	21	19	13	29	23	18	8	33	16	21	28	33	28	23	14	6	11	15	20	17	0	18	12	13	12	22	13	7	10	17	0	0	0	0	8	6	9	19	11	17	9
HpaIIprimer	ACT	8	29	14	20	16	18	11	9	8	22	10	9	20	9	18	10	7	15	20	15	18	14	3	8	7	17	11	0	15	2	13	6	5	16	10	9	12	0	0	0	0	8	5	5	6	7	5	3
HpaIIprimer	AGA	9	40	31	31	30	17	12	15	12	19	31	19	29	12	34	14	20	49	31	18	16	26	11	2	10	18	18	0	25	10	25	62	19	26	13	18	15	0	0	0	0	17	14	11	10	7	12	7
HpaIIprimer	AGC	10	33	22	17	31	15	14	8	15	25	18	23	12	19	20	15	25	45	38	25	22	14	14	7	11	25	11	0	22	8	19	15	20	22	11	4	22	0	0	0	0	9	9	10	17	10	7	9
HpaIIprimer	AGG	11	33	26	16	34	33	20	16	16	36	39	18	27	17	28	7	18	37	33	24	21	25	10	6	16	30	19	0	42	11	22	12	18	29	13	13	21	0	0	0	0	15	9	8	9	15	12	11
HpaIIprimer	AGT	12	22	20	20	22	16	10	7	16	25	19	14	23	13	16	15	17	31	27	20	18	17	9	12	8	25	5	0	17	5	24	14	13	19	7	9	22	0	0	0	0	19	14	1	15	10	9	4
HpaIIprimer	ATA	13	33	16	18	16	11	12	13	15	23	26	13	19	9	15	11	17	29	18	22	15	8	9	0	5	14	13	0	17	5	13	7	13	19	4	10	8	0	0	0	0	10	6	7	7	8	6	6
HpaIIprimer	ATC	14	56	39	31	23	21	20	33	11	40	23	23	28	8	22	25	23	30	29	38	31	21	8	7	14	44	18	0	21	11	12	14	30	28	14	15	15	0	0	0	0	17	19	5	10	14	18	11
HpaIIprimer	ATG	15	38	25	37	25	30	20	25	26	37	32	21	33	14	56	11	24	53	49	32	28	13	5	16	14	41	13	0	20	7	22	11	32	35	16	11	28	0	0	0	0	21	26	23	8	8	15	15
HpaIIprimer	ATT	16	44	36	37	29	23	13	20	23	26	30	25	37	22	34	9	24	40	39	29	35	15	11	10	17	31	17	0	23	5	19	11	34	26	9	10	16	0	0	0	0	26	9	6	12	7	14	7
HpaIIprimer	CAA	17	25	19	17	21	15	9	8	24	17	23	6	15	5	19	15	11	21	13	14	25	6	4	6	4	22	11	0	27	6	10	10	18	20	10	10	19	0	0	0	0	14	9	11	12	8	7	9
HpaIIprimer	CAC	18	23	12	20	12	16	12	8	12	14	31	32	18	7	18	15	16	24	21	23	19	7	6	2	9	9	12	0	13	3	6	11	14	14	6	13	19	0	0	0	0	7	9	9	21	5	9	3
HpaIIprimer	CAG	19	13	30	29	25	18	15	15	21	21	22	18	11	17	26	10	17	30	20	28	12	14	9	6	9	24	19	0	28	8	8	7	24	34	11	16	16	0	0	0	0	18	8	11	14	5	16	11
HpaIIprimer	CAT	20	26	15	11	18	12	12	7	8	18	20	13	13	4	22	8	7	42	11	24	15	3	8	4	6	17	13	0	20	3	12	6	16	25	9	10	12	0	0	0	0	7	2	11	13	2	11	5
HpaIIprimer	CCA	21	21	19	20	18	22	13	10	8	25	21	20	17	13	26	11	20	22	33	21	23	8	6	9	14	17	8	0	26	7	15	11	15	17	9	15	14	0	0	0	0	14	14	11	12	6	14	11
HpaIIprimer	CCC	22	5	12	7	7	8	3	9	3	11	11	11	11	1	6	2	5	8	10	14	5	10	2	1	2	6	11	0	3	3	2	3	11	8	2	4	4	0	0	0	0	3	1	3	3	1	6	4
HpaIIprimer	CCG	23	23	17	16	8	19	10	7	10	19	17	11	8	1	17	11	12	9	13	18	6	8	10	5	6	9	13	0	4	3	14	9	6	7	4	8	6	0	0	0	0	8	8	10	5	7	8	14
HpaIIprimer	CCT	24	9	18	9	4	6	6	4	9	11	5	13	7	5	6	11	5	24	12	14	9	9	0	2	4	7	7	0	11	1	6	8	4	8	7	9	6	0	0	0	0	4	4	3	4	1	7	3
HpaIIprimer	CGA	25	26	22	18	15	5	11	13	14	30	20	23	17	12	24	14	11	33	24	36	24	13	3	8	11	23	19	0	17	4	9	22	17	17	19	23	11	0	0	0	0	11	12	6	11	5	6	5
HpaIIprimer	CGC	26	0	0	0	0	0	0	0	0	0	0	0	0	0	0	0	0	0	0	0	0	0	0	0	0	0	0	0	0	0	0	0	0	0	0	0	0	0	0	0	0	0	0	0	0	0	0	0
HpaIIprimer	CGG	27	24	24	17	19	13	13	8	9	13	24	14	7	10	25	8	9	31	17	23	16	22	7	4	13	17	22	0	13	8	4	14	10	17	7	7	17	0	0	0	0	13	16	5	8	8	6	8
HpaIIprimer	CGT	28	19	20	8	13	15	13	7	7	16	10	12	13	2	16	10	9	36	16	31	9	3	10	3	6	14	11	0	12	3	12	7	4	15	9	7	9	0	0	0	0	15	7	7	9	4	9	4
HpaIIprimer	CTA	29	12	3	6	3	7	2	4	4	8	8	3	7	2	4	5	8	3	6	7	11	4	0	0	1	8	6	0	11	3	4	2	3	9	3	4	7	0	0	0	0	3	0	0	1	8	3	5
HpaIIprimer	CTC	30	17	14	10	6	8	7	5	4	6	11	8	10	4	10	2	16	14	16	15	13	12	2	12	2	15	5	0	15	1	4	8	6	12	7	2	7	0	0	0	0	6	5	7	2	6	3	4
HpaIIprimer	CTG	31	36	10	20	19	17	12	8	16	11	25	13	25	15	32	17	10	36	21	17	11	24	12	10	10	30	13	0	24	4	16	15	9	26	13	12	11	0	0	0	0	10	12	10	8	8	14	9
HpaIIprimer	CTT	32	31	19	19	10	14	11	7	6	23	23	13	12	2	18	8	9	27	10	12	22	15	1	8	9	18	10	0	19	2	12	12	12	14	8	7	11	0	0	0	0	14	5	3	6	4	7	5
HpaIIprimer	GAA	33	28	15	19	20	18	11	16	8	22	21	19	22	13	22	8	18	27	21	26	22	13	8	8	14	32	11	0	9	7	19	5	15	18	8	12	14	0	0	0	0	13	12	13	17	8	7	4
HpaIIprimer	GAC	34	15	8	11	15	15	9	10	11	14	10	13	11	0	12	10	11	12	10	14	16	15	6	2	6	11	10	0	12	2	7	10	14	6	11	9	5	0	0	0	0	12	11	2	12	10	7	7
HpaIIprimer	GAG	35	21	8	12	21	15	15	5	11	16	16	17	14	15	18	12	23	33	15	16	14	17	9	7	12	22	14	0	11	5	16	16	12	13	11	8	15	0	0	0	0	9	9	7	6	4	9	4
HpaIIprimer	GAT	36	14	15	11	17	16	15	5	11	14	25	5	9	8	19	14	8	47	14	12	14	6	7	6	12	15	10	0	21	2	11	9	12	12	7	8	10	0	0	0	0	10	6	1	5	2	4	6
HpaIIprimer	GCA	37	14	11	20	6	9	11	9	6	18	15	7	6	9	13	7	15	24	20	14	20	14	2	2	4	16	9	0	14	4	8	10	11	12	12	5	13	0	0	0	0	7	10	4	5	2	3	9
HpaIIprimer	GCC	38	12	16	9	9	4	3	1	4	12	10	5	4	7	7	4	10	13	10	5	7	3	2	3	1	5	5	0	13	1	6	8	6	11	3	6	5	0	0	0	0	13	8	2	9	0	2	3
HpaIIprimer	GCG	39	13	17	3	13	8	5	7	12	11	8	6	18	9	8	4	8	14	6	14	5	12	2	3	3	13	11	0	11	3	7	10	5	7	6	7	5	0	0	0	0	2	1	3	6	4	5	2
HpaIIprimer	GCT	40	12	10	9	11	4	6	9	12	6	9	3	6	1	11	7	12	7	8	8	11	14	1	3	6	11	3	0	10	1	4	8	9	13	0	5	4	0	0	0	0	2	1	5	6	3	8	3
HpaIIprimer	GGA	41	13	5	12	10	16	12	4	7	18	11	8	5	8	7	6	6	13	14	12	16	12	6	5	9	10	8	0	13	1	14	6	7	17	0	10	9	0	0	0	0	3	5	4	6	2	3	6
HpaIIprimer	GGC	42	14	3	10	10	8	10	3	5	14	6	6	4	2	20	5	5	16	6	13	8	7	2	4	6	11	4	0	6	4	1	6	7	5	3	5	13	0	0	0	0	8	4	2	5	5	0	3
HpaIIprimer	GGG	43	6	5	9	4	8	1	1	2	7	2	7	7	1	9	3	2	7	7	10	4	6	1	3	3	9	11	0	3	2	5	3	6	11	0	2	7	0	0	0	0	4	1	1	3	1	2	0
HpaIIprimer	GGT	44	15	10	7	12	7	4	7	4	13	5	9	7	3	6	2	1	17	10	11	4	10	6	1	4	6	5	0	6	3	2	2	4	5	4	9	3	0	0	0	0	2	1	2	2	3	4	2
HpaIIprimer	GTA	45	8	7	2	3	12	7	3	6	7	10	7	8	5	10	10	3	14	6	8	7	3	2	5	5	8	1	0	7	3	5	5	4	9	3	11	9	0	0	0	0	4	5	2	5	7	3	8
HpaIIprimer	GTC	46	13	6	10	4	7	10	5	3	14	14	13	11	6	13	4	5	23	15	21	11	6	5	7	11	12	5	0	9	1	10	10	12	10	10	5	5	0	0	0	0	5	4	2	5	1	9	2
HpaIIprimer	GTG	47	25	20	10	21	15	13	8	8	19	23	11	17	10	19	11	22	30	16	12	11	15	7	0	7	16	9	0	13	4	7	9	13	13	7	4	12	0	0	0	0	9	7	3	4	11	6	3
HpaIIprimer	GTT	48	26	18	17	19	11	11	7	8	19	9	7	10	4	22	11	11	21	20	12	20	13	0	7	4	10	7	0	10	5	10	9	7	13	3	7	14	0	0	0	0	3	6	6	7	6	6	4
HpaIIprimer	TAA	49	18	13	19	7	12	4	10	5	10	16	11	11	9	13	6	16	17	11	14	15	8	1	3	7	21	3	0	18	2	9	4	11	12	1	6	18	0	0	0	0	11	8	4	6	5	5	3
HpaIIprimer	TAC	50	24	14	15	19	12	9	9	9	5	12	4	20	5	17	9	12	23	12	13	15	13	3	6	7	10	6	0	18	3	8	6	8	14	5	6	14	0	0	0	0	13	2	6	7	1	4	8
HpaIIprimer	TAG	51	25	24	21	18	15	10	11	8	9	17	6	14	7	17	10	16	24	14	9	26	15	2	6	10	12	11	0	18	9	13	9	14	12	14	18	15	0	0	0	0	13	8	8	8	3	6	4
HpaIIprimer	TAT	52	16	14	14	10	6	10	8	12	10	21	14	10	6	10	7	10	31	14	19	12	8	2	1	6	11	9	0	7	4	10	10	12	10	8	7	13	0	0	0	0	13	6	2	13	3	7	2
HpaIIprimer	TCA	53	21	10	19	16	15	11	10	18	19	12	11	12	10	14	12	7	21	18	12	12	10	1	9	8	31	12	0	11	4	13	9	21	15	10	8	15	0	0	0	0	14	10	13	9	7	14	10
HpaIIprimer	TCC	54	19	12	11	13	11	11	11	9	18	10	11	13	8	15	10	9	18	17	14	18	15	5	1	9	15	8	0	13	1	8	5	7	22	6	4	16	0	0	0	0	6	4	7	9	7	4	2
HpaIIprimer	TCG	55	33	18	24	7	11	9	9	16	17	21	21	12	10	19	12	12	15	21	37	14	16	12	11	12	27	11	0	17	5	18	13	13	15	6	11	10	0	0	0	0	10	17	4	11	4	14	8
HpaIIprimer	TCT	56	11	8	20	4	8	4	6	7	24	13	11	5	5	10	6	8	12	10	9	10	5	3	3	1	18	6	0	9	3	4	3	10	4	3	5	7	0	0	0	0	11	3	2	7	1	2	5
HpaIIprimer	TGA	57	35	24	32	16	24	11	9	18	25	24	17	17	8	38	16	17	43	26	24	23	16	9	8	9	25	13	0	26	0	20	14	18	28	12	12	10	0	0	0	0	10	13	9	9	12	13	9
HpaIIprimer	TGC	58	31	16	22	19	18	15	19	17	33	20	16	37	10	38	16	19	27	26	20	17	14	9	7	9	28	27	0	15	6	12	5	14	24	7	15	22	0	0	0	0	17	9	8	9	15	8	6
HpaIIprimer	TGG	59	42	29	29	19	22	28	22	20	40	31	31	26	17	40	21	22	42	29	40	35	17	12	10	19	41	24	0	27	9	23	25	26	22	7	23	21	0	0	0	0	12	6	12	16	11	13	12
HpaIIprimer	TGT	60	28	29	25	10	21	20	10	9	27	24	7	14	13	11	15	14	49	27	21	19	12	0	1	10	9	13	0	22	3	9	14	19	17	13	9	17	0	0	0	0	7	8	5	9	7	9	5
HpaIIprimer	TTA	61	12	11	13	4	10	10	4	3	16	5	6	7	9	9	12	7	6	10	12	10	4	2	0	6	12	10	0	2	4	8	4	5	8	8	4	4	0	0	0	0	7	0	1	0	5	5	5
HpaIIprimer	TTC	62	42	32	31	34	20	23	13	17	33	25	32	23	13	23	16	28	53	29	30	34	24	6	12	17	57	25	0	26	4	21	20	21	37	18	12	14	0	0	0	0	16	12	14	10	6	22	8
HpaIIprimer	TTG	63	57	42	25	22	20	21	28	20	16	20	16	15	8	26	16	26	52	24	26	22	26	11	10	14	29	16	0	39	11	15	10	15	21	19	12	19	0	0	0	0	21	11	10	9	6	5	8
HpaIIprimer	TTT	64	34	30	29	25	21	20	10	14	24	26	21	26	15	20	9	17	31	24	43	34	31	10	4	8	34	14	0	17	6	21	12	18	32	6	17	21	0	0	0	0	14	10	9	23	11	5	14
[truncated: 17 more columns]
