# Supplementary material for: Eukaryotic transcriptomics in silico: Optimizing cDNA-AFLP efficiency
Source: BMC Genomics. 2009 Nov 30;10:565. doi: 10.1186/1471-2164-10-565 (PMC2797533; doi:10.1186/1471-2164-10-565)
Supplement: Additional file 5 — Arrays of all selective PCRs for all species and enzyme combinations. Selective PCR arrays using three-by-three selective base pairs for all 87 NCBI and 39 ENSEMBL species included in the present study, tested on all 28 combinations of 8 restriction enzymes. [file 1471-2164-10-565-S5.ZIP › CSV_Arrays/ENSEMBL/Aedes_aegyptiMaeIandHinP1I.csv]

			HinP1Iprimer	HinP1Iprimer	HinP1Iprimer	HinP1Iprimer	HinP1Iprimer	HinP1Iprimer	HinP1Iprimer	HinP1Iprimer	HinP1Iprimer	HinP1Iprimer	HinP1Iprimer	HinP1Iprimer	HinP1Iprimer	HinP1Iprimer	HinP1Iprimer	HinP1Iprimer	HinP1Iprimer	HinP1Iprimer	HinP1Iprimer	HinP1Iprimer	HinP1Iprimer	HinP1Iprimer	HinP1Iprimer	HinP1Iprimer	HinP1Iprimer	HinP1Iprimer	HinP1Iprimer	HinP1Iprimer	HinP1Iprimer	HinP1Iprimer	HinP1Iprimer	HinP1Iprimer	HinP1Iprimer	HinP1Iprimer	HinP1Iprimer	HinP1Iprimer	HinP1Iprimer	HinP1Iprimer	HinP1Iprimer	HinP1Iprimer	HinP1Iprimer	HinP1Iprimer	HinP1Iprimer	HinP1Iprimer	HinP1Iprimer	HinP1Iprimer	HinP1Iprimer
			AAA	AAC	AAG	AAT	ACA	ACC	ACG	ACT	AGA	AGC	AGG	AGT	ATA	ATC	ATG	ATT	CAA	CAC	CAG	CAT	CCA	CCC	CCG	CCT	CGA	CGC	CGG	CGT	CTA	CTC	CTG	CTT	GAA	GAC	GAG	GAT	GCA	GCC	GCG	GCT	GGA	GGC	GGG	GGT	GTA	GTC	GTG
		0	1	2	3	4	5	6	7	8	9	10	11	12	13	14	15	16	17	18	19	20	21	22	23	24	25	26	27	28	29	30	31	32	33	34	35	36	37	38	39	40	41	42	43	44	45	46	47
MaeIprimer	AAA	1	15	21	17	15	15	3	6	10	17	12	12	18	8	7	4	9	14	16	11	23	12	3	8	9	15	7	10	18	4	6	13	13	11	11	9	10	0	0	0	0	7	5	5	9	7	12	7
MaeIprimer	AAC	2	27	13	9	12	15	6	5	3	13	10	9	9	9	8	5	6	17	17	11	11	6	6	3	4	15	3	12	15	5	13	3	7	14	4	10	14	0	0	0	0	7	9	9	3	5	5	7
MaeIprimer	AAG	3	25	13	17	13	13	11	6	11	12	18	16	12	7	15	7	17	20	16	6	12	11	6	2	5	11	11	11	5	6	11	6	13	14	2	18	17	0	0	0	0	7	4	4	8	4	3	2
MaeIprimer	AAT	4	24	27	22	12	13	7	14	11	15	9	11	16	20	13	15	13	17	9	12	12	16	1	6	9	5	5	17	12	1	11	10	7	17	11	10	4	0	0	0	0	12	2	4	1	7	8	5
MaeIprimer	ACA	5	13	9	5	2	11	5	10	8	11	3	6	8	2	11	4	7	12	14	8	16	3	0	5	2	6	2	7	9	4	2	2	6	5	3	6	10	0	0	0	0	10	1	1	3	2	5	2
MaeIprimer	ACC	6	6	2	8	11	6	2	2	5	2	10	3	4	4	7	3	10	8	8	11	10	4	0	3	4	2	2	6	4	0	3	1	4	3	5	4	2	0	0	0	0	4	1	0	1	2	1	4
MaeIprimer	ACG	7	14	8	3	2	5	4	2	3	8	9	5	20	3	10	7	8	17	9	5	10	6	6	3	8	3	9	10	11	2	11	6	3	4	4	1	3	0	0	0	0	6	1	1	2	2	4	3
MaeIprimer	ACT	8	13	5	5	7	2	5	4	6	8	6	8	3	1	4	3	4	8	8	9	8	2	4	7	4	5	2	5	4	2	5	4	4	7	3	4	6	0	0	0	0	3	1	4	3	1	3	0
MaeIprimer	AGA	9	24	15	3	9	8	6	7	4	6	9	12	8	8	9	5	12	11	16	13	7	9	0	2	4	8	8	13	6	1	13	2	0	3	7	3	10	0	0	0	0	13	5	1	3	4	7	5
MaeIprimer	AGC	10	16	7	12	18	12	10	4	4	4	11	13	10	0	3	10	6	15	11	12	10	5	1	4	1	10	7	2	8	2	8	36	8	3	3	3	11	0	0	0	0	1	1	7	4	7	3	5
MaeIprimer	AGG	11	13	11	5	13	6	6	2	4	11	12	3	12	1	5	2	8	18	9	8	8	5	1	3	4	3	3	4	9	1	5	3	3	5	9	7	14	0	0	0	0	7	6	2	2	3	5	2
MaeIprimer	AGT	12	15	5	2	5	5	5	3	5	6	9	5	7	2	12	7	6	13	3	2	6	7	3	2	3	4	3	10	12	1	5	5	12	13	3	3	9	0	0	0	0	6	3	0	5	5	4	4
MaeIprimer	ATA	13	14	9	12	10	8	7	1	4	10	7	4	11	6	9	10	8	19	10	10	14	7	1	5	4	17	7	2	3	3	7	1	7	8	5	5	3	0	0	0	0	7	4	0	5	3	1	6
MaeIprimer	ATC	14	15	15	15	8	8	7	3	6	7	13	13	14	3	13	8	9	26	14	22	9	14	3	5	7	6	14	13	12	2	7	5	4	6	3	12	7	0	0	0	0	3	5	4	12	6	8	5
MaeIprimer	ATG	15	13	16	3	9	5	4	8	14	16	9	6	9	6	8	13	10	15	10	11	14	10	4	4	3	8	7	12	6	2	10	5	10	5	3	6	7	0	0	0	0	7	4	3	9	2	12	6
MaeIprimer	ATT	16	24	19	20	17	13	8	5	15	7	15	17	10	6	10	14	12	22	9	15	14	10	6	1	4	13	7	13	9	4	6	6	11	19	6	10	15	0	0	0	0	5	3	11	5	6	4	9
MaeIprimer	CAA	17	28	9	9	16	12	12	9	15	16	19	20	35	6	29	13	16	18	12	27	22	6	6	5	6	17	9	14	10	4	6	7	15	15	16	16	18	0	0	0	0	13	8	6	7	8	11	3
MaeIprimer	CAC	18	22	9	11	6	8	8	6	7	11	12	15	11	3	20	3	12	13	12	14	10	9	2	4	9	12	4	11	10	3	6	9	13	17	5	11	7	0	0	0	0	10	7	2	5	3	0	4
MaeIprimer	CAG	19	24	14	17	12	20	8	15	12	15	18	14	16	13	14	5	12	22	11	19	9	11	4	6	11	14	10	13	12	3	9	9	12	14	10	5	7	0	0	0	0	12	6	7	8	3	8	10
MaeIprimer	CAT	20	23	16	18	13	9	6	7	5	14	18	9	11	6	16	7	7	25	19	10	16	7	4	5	8	22	6	9	8	2	8	4	10	17	12	8	13	0	0	0	0	11	6	3	4	5	8	2
MaeIprimer	CCA	21	13	14	8	9	12	8	6	6	14	8	2	11	6	18	8	9	15	11	11	9	7	2	10	2	9	15	8	3	2	9	4	5	10	9	9	9	0	0	0	0	6	3	1	4	9	4	3
MaeIprimer	CCC	22	11	7	3	4	3	2	9	3	5	10	6	5	2	5	5	7	8	5	3	5	0	1	9	3	5	1	10	6	0	4	2	1	5	2	2	2	0	0	0	0	2	4	1	3	0	1	1
MaeIprimer	CCG	23	13	12	9	14	9	7	3	5	6	8	7	7	4	16	13	12	10	15	19	9	4	1	5	3	8	9	8	9	4	8	8	9	16	5	14	14	0	0	0	0	8	12	3	10	2	4	5
MaeIprimer	CCT	24	11	4	3	5	2	7	2	8	4	9	10	13	8	9	5	3	13	8	9	7	8	2	5	4	14	3	7	7	0	2	5	4	7	4	7	3	0	0	0	0	1	3	13	1	0	2	0
MaeIprimer	CGA	25	15	25	11	15	13	4	10	18	13	17	8	11	14	15	6	12	15	20	10	19	17	5	9	4	13	13	14	17	7	13	2	14	11	6	3	7	0	0	0	0	15	7	2	19	2	10	2
MaeIprimer	CGC	26	0	0	0	0	0	0	0	0	0	0	0	0	0	0	0	0	0	0	0	0	0	0	0	0	0	0	0	0	0	0	0	0	0	0	0	0	0	0	0	0	0	0	0	0	0	0	0
MaeIprimer	CGG	27	10	10	9	6	6	7	1	9	11	15	6	9	7	14	6	18	8	16	37	13	6	8	7	3	6	6	9	8	1	9	6	5	13	7	4	12	0	0	0	0	5	2	4	4	7	4	5
MaeIprimer	CGT	28	11	12	7	5	7	3	4	6	7	14	9	12	7	7	1	9	11	12	13	16	7	1	3	0	15	9	7	9	4	5	6	6	14	3	11	9	0	0	0	0	9	5	1	4	3	4	1
MaeIprimer	CTA	29	5	5	4	2	5	4	3	2	7	3	4	3	2	5	3	5	6	6	4	8	2	1	0	2	6	4	3	6	0	3	3	1	6	2	2	3	0	0	0	0	1	0	2	2	2	3	4
MaeIprimer	CTC	30	19	15	15	11	11	13	7	4	15	12	6	11	5	21	5	14	14	16	11	11	5	2	4	7	16	2	20	8	4	8	4	4	14	6	8	9	0	0	0	0	6	7	13	2	0	2	3
MaeIprimer	CTG	31	26	8	16	15	18	9	13	11	13	10	11	7	3	11	11	17	30	12	11	3	8	5	2	3	20	5	8	7	3	5	3	18	16	3	8	11	0	0	0	0	9	4	1	1	2	2	2
MaeIprimer	CTT	32	25	14	26	14	14	8	5	13	19	22	8	12	4	19	10	9	19	12	21	9	8	9	5	8	25	8	16	11	12	8	10	13	21	6	18	12	0	0	0	0	7	5	3	6	5	2	4
MaeIprimer	GAA	33	13	23	10	18	5	7	7	3	15	9	15	8	14	14	12	8	11	5	13	24	13	10	7	9	7	6	11	10	3	10	11	15	11	5	6	14	0	0	0	0	5	5	0	7	5	5	7
MaeIprimer	GAC	34	15	3	4	12	9	5	5	2	4	3	7	4	5	5	1	4	8	5	4	11	2	2	2	2	4	4	5	7	4	1	4	1	5	0	2	5	0	0	0	0	3	4	4	3	5	1	4
MaeIprimer	GAG	35	7	11	9	6	8	3	2	4	10	5	4	9	1	9	3	8	8	11	1	6	6	2	2	5	15	2	3	4	1	1	3	3	7	5	5	6	0	0	0	0	1	1	1	3	4	2	2
MaeIprimer	GAT	36	20	10	9	11	10	8	3	6	8	13	11	11	9	10	5	5	18	10	10	11	14	4	3	7	6	8	6	3	5	4	3	11	8	5	5	4	0	0	0	0	5	4	6	5	6	8	6
MaeIprimer	GCA	37	20	5	8	1	6	8	2	1	11	10	5	5	1	5	4	43	4	3	9	2	4	1	4	1	7	1	6	3	2	4	4	0	5	3	3	1	0	0	0	0	2	3	3	3	0	2	1
MaeIprimer	GCC	38	9	6	5	4	1	4	3	1	7	2	3	5	2	3	3	1	6	7	4	6	2	1	2	2	4	6	3	1	0	6	1	6	7	1	4	2	0	0	0	0	2	1	0	4	4	4	0
MaeIprimer	GCG	39	3	7	4	2	1	2	6	2	6	3	5	2	2	5	6	11	8	6	9	3	4	2	3	1	7	10	3	5	1	1	3	4	7	4	5	6	0	0	0	0	3	0	0	3	0	2	3
MaeIprimer	GCT	40	7	4	6	6	5	4	3	0	5	6	1	4	5	7	1	5	10	3	6	6	8	7	0	4	4	5	4	4	1	3	3	3	4	3	2	7	0	0	0	0	6	5	0	2	0	3	1
MaeIprimer	GGA	41	9	4	6	5	3	9	2	4	4	7	5	6	5	7	4	4	6	5	5	3	3	4	2	2	5	5	5	4	2	3	5	4	3	4	3	7	0	0	0	0	5	1	5	1	1	3	0
MaeIprimer	GGC	42	15	2	7	3	9	3	2	1	2	4	4	11	3	7	2	8	14	5	3	7	8	3	3	2	7	5	5	10	3	3	3	4	8	4	3	6	0	0	0	0	3	1	2	2	0	2	2
MaeIprimer	GGG	43	2	5	6	4	2	0	0	2	5	2	2	3	2	1	3	1	8	5	5	6	7	7	1	3	8	3	4	4	1	4	4	1	7	0	1	5	0	0	0	0	2	2	5	1	2	1	1
MaeIprimer	GGT	44	13	4	7	11	6	3	0	0	7	2	5	3	5	8	3	4	8	9	2	6	3	5	1	4	6	3	2	3	0	3	1	5	2	0	3	4	0	0	0	0	2	4	0	3	1	2	0
MaeIprimer	GTA	45	8	6	8	9	6	9	2	2	2	7	5	8	8	2	4	8	9	8	5	8	5	0	2	0	8	1	2	1	0	3	1	6	5	1	2	4	0	0	0	0	9	4	1	3	1	2	5
MaeIprimer	GTC	46	9	4	6	9	7	4	2	1	3	10	4	9	4	4	4	2	7	11	7	5	1	1	2	3	7	2	6	3	3	5	8	3	5	0	2	5	0	0	0	0	0	1	1	4	3	0	3
MaeIprimer	GTG	47	4	4	12	7	2	3	2	1	7	7	7	6	4	13	3	3	12	6	5	3	1	1	2	2	5	3	8	5	0	1	2	8	7	3	6	2	0	0	0	0	5	2	0	5	2	2	4
MaeIprimer	GTT	48	18	10	6	5	6	8	3	10	5	4	2	9	5	9	2	4	22	2	11	6	5	4	6	5	12	9	5	13	2	6	2	7	8	2	3	4	0	0	0	0	6	1	0	6	2	3	2
MaeIprimer	TAA	49	20	7	8	12	9	11	5	9	9	10	7	15	5	14	7	6	24	13	4	9	0	7	3	1	5	5	3	3	8	4	3	8	6	6	4	6	0	0	0	0	2	3	2	3	2	3	5
MaeIprimer	TAC	50	15	9	7	3	9	2	4	2	7	13	6	7	5	11	5	6	8	7	11	5	2	3	2	0	5	4	7	3	1	7	6	4	5	3	4	5	0	0	0	0	4	1	1	5	3	4	2
MaeIprimer	TAG	51	11	7	11	9	7	10	5	14	8	14	5	2	7	7	6	0	14	14	9	14	3	2	4	5	6	10	5	9	2	4	4	7	5	2	8	18	0	0	0	0	6	2	2	2	3	6	2
MaeIprimer	TAT	52	7	5	9	3	4	6	3	2	10	5	9	7	7	7	6	5	8	7	5	6	7	2	0	2	8	6	6	6	0	4	4	1	11	3	7	8	0	0	0	0	7	1	3	6	3	6	4
MaeIprimer	TCA	53	9	8	10	10	8	6	5	9	10	11	10	9	8	19	11	13	19	10	10	12	7	2	3	6	12	10	12	10	2	11	7	11	3	2	3	8	0	0	0	0	11	4	6	4	12	2	0
MaeIprimer	TCC	54	9	7	4	7	6	7	5	7	10	4	3	7	9	10	3	14	9	9	10	4	2	2	6	7	7	1	11	7	2	6	4	5	8	4	10	1	0	0	0	0	6	2	4	2	2	3	2
MaeIprimer	TCG	55	9	11	9	12	8	4	3	8	11	6	6	4	4	4	5	13	11	6	7	11	6	3	4	3	11	3	9	9	1	2	6	5	8	5	5	2	0	0	0	0	3	0	8	10	3	4	4
MaeIprimer	TCT	56	9	2	2	4	6	2	2	2	7	7	2	7	5	11	0	3	14	5	9	3	3	2	4	4	7	2	1	5	3	1	2	4	8	0	4	4	0	0	0	0	7	1	7	2	5	5	2
MaeIprimer	TGA	57	10	12	10	12	11	8	10	6	7	15	8	14	10	11	6	10	13	21	7	16	4	8	6	9	34	9	11	14	3	7	5	9	8	7	10	8	0	0	0	0	8	7	6	7	7	2	6
MaeIprimer	TGC	58	20	6	12	13	5	7	3	11	11	11	9	12	8	6	6	6	12	12	19	12	8	8	4	2	11	4	9	10	3	11	4	9	9	0	3	8	0	0	0	0	3	7	3	5	5	3	2
MaeIprimer	TGG	59	24	27	18	8	10	7	11	14	16	12	9	14	6	13	8	17	19	23	16	13	9	3	8	5	16	9	24	7	4	8	15	6	10	10	7	11	0	0	0	0	5	3	7	10	40	4	2
MaeIprimer	TGT	60	13	13	7	10	14	3	8	8	12	13	10	6	6	10	6	5	10	17	9	9	9	5	14	3	10	4	12	6	1	5	5	3	9	8	4	6	0	0	0	0	6	1	3	5	2	3	7
MaeIprimer	TTA	61	9	8	6	1	4	2	3	5	5	5	5	3	5	4	3	6	10	8	6	10	3	5	3	5	11	3	6	15	0	5	5	1	3	1	3	6	0	0	0	0	1	2	3	8	5	3	4
MaeIprimer	TTC	62	31	17	17	19	18	9	7	6	10	13	10	9	13	18	5	10	27	16	12	14	10	3	5	6	16	16	21	14	2	9	6	14	18	3	7	10	0	0	0	0	10	5	4	5	5	6	4
MaeIprimer	TTG	63	14	14	7	9	11	9	6	5	8	10	8	12	8	7	17	13	18	9	10	7	9	6	5	1	8	7	9	9	5	4	3	4	15	2	9	12	0	0	0	0	4	2	2	4	5	5	3
MaeIprimer	TTT	64	36	11	13	12	19	10	16	14	19	21	11	13	13	17	14	13	25	20	18	13	16	7	9	7	21	11	23	15	4	15	7	12	13	3	8	22	0	0	0	0	5	3	6	15	15	12	13
[truncated: 17 more columns]
