# Supplementary material for: Eukaryotic transcriptomics in silico: Optimizing cDNA-AFLP efficiency
Source: BMC Genomics. 2009 Nov 30;10:565. doi: 10.1186/1471-2164-10-565 (PMC2797533; doi:10.1186/1471-2164-10-565)
Supplement: Additional file 5 — Arrays of all selective PCRs for all species and enzyme combinations. Selective PCR arrays using three-by-three selective base pairs for all 87 NCBI and 39 ENSEMBL species included in the present study, tested on all 28 combinations of 8 restriction enzymes. [file 1471-2164-10-565-S5.ZIP › CSV_Arrays/ENSEMBL/Aedes_aegyptiMaeIandHpaII.csv]

			HpaIIprimer	HpaIIprimer	HpaIIprimer	HpaIIprimer	HpaIIprimer	HpaIIprimer	HpaIIprimer	HpaIIprimer	HpaIIprimer	HpaIIprimer	HpaIIprimer	HpaIIprimer	HpaIIprimer	HpaIIprimer	HpaIIprimer	HpaIIprimer	HpaIIprimer	HpaIIprimer	HpaIIprimer	HpaIIprimer	HpaIIprimer	HpaIIprimer	HpaIIprimer	HpaIIprimer	HpaIIprimer	HpaIIprimer	HpaIIprimer	HpaIIprimer	HpaIIprimer	HpaIIprimer	HpaIIprimer	HpaIIprimer	HpaIIprimer	HpaIIprimer	HpaIIprimer	HpaIIprimer	HpaIIprimer	HpaIIprimer	HpaIIprimer	HpaIIprimer	HpaIIprimer	HpaIIprimer	HpaIIprimer	HpaIIprimer	HpaIIprimer	HpaIIprimer	HpaIIprimer
			AAA	AAC	AAG	AAT	ACA	ACC	ACG	ACT	AGA	AGC	AGG	AGT	ATA	ATC	ATG	ATT	CAA	CAC	CAG	CAT	CCA	CCC	CCG	CCT	CGA	CGC	CGG	CGT	CTA	CTC	CTG	CTT	GAA	GAC	GAG	GAT	GCA	GCC	GCG	GCT	GGA	GGC	GGG	GGT	GTA	GTC	GTG
		0	1	2	3	4	5	6	7	8	9	10	11	12	13	14	15	16	17	18	19	20	21	22	23	24	25	26	27	28	29	30	31	32	33	34	35	36	37	38	39	40	41	42	43	44	45	46	47
MaeIprimer	AAA	1	21	18	45	30	14	7	11	15	23	24	18	23	15	25	29	24	16	12	16	16	8	4	7	1	16	7	10	7	4	7	21	9	18	14	18	16	7	7	10	5	12	4	13	9	15	6	25
MaeIprimer	AAC	2	26	19	26	26	10	10	16	3	15	18	16	10	14	19	17	17	12	9	19	15	11	4	4	7	13	7	11	10	5	12	11	14	11	7	8	10	7	7	9	4	10	9	3	5	7	2	6
MaeIprimer	AAG	3	24	25	29	24	17	6	14	12	24	20	14	19	20	20	22	24	17	11	27	8	14	2	10	4	13	5	24	11	3	12	8	12	15	7	6	13	5	12	5	6	10	3	7	3	4	9	13
MaeIprimer	AAT	4	39	39	36	32	13	11	11	5	12	21	24	9	16	15	24	23	17	10	14	18	13	5	3	8	14	6	16	10	2	8	11	10	9	6	14	6	10	8	1	8	6	7	7	3	10	6	15
MaeIprimer	ACA	5	14	19	15	21	13	5	7	6	16	7	12	15	4	14	19	11	11	8	13	6	13	1	4	5	5	2	5	5	6	3	5	9	14	14	9	6	2	1	4	1	6	4	3	4	2	2	2
MaeIprimer	ACC	6	9	11	4	5	5	2	6	2	10	4	9	10	9	7	6	7	9	2	10	4	2	0	1	1	10	6	5	2	1	3	7	5	4	3	2	4	4	1	2	2	2	4	3	1	9	5	0
MaeIprimer	ACG	7	17	16	6	16	8	5	7	7	15	5	14	9	8	16	18	12	9	3	17	8	5	2	4	4	12	5	5	1	1	12	10	8	14	4	10	3	9	5	8	8	8	2	2	2	7	4	11
MaeIprimer	ACT	8	10	14	16	6	9	2	9	3	6	10	8	12	11	9	16	16	6	3	12	5	11	1	2	3	9	1	5	4	5	0	6	2	1	3	4	6	5	2	1	4	1	3	0	1	4	4	5
MaeIprimer	AGA	9	17	15	23	24	7	5	11	7	5	7	16	13	10	8	20	7	9	4	17	7	7	4	2	4	9	3	8	4	10	5	8	4	10	5	6	12	7	4	3	3	2	6	3	5	6	1	2
MaeIprimer	AGC	10	16	18	29	57	14	12	6	4	14	15	20	11	15	16	16	20	9	9	9	8	9	1	3	2	8	2	5	4	3	3	8	7	20	3	9	10	6	4	1	1	8	5	1	5	0	6	10
MaeIprimer	AGG	11	12	15	20	11	5	5	8	7	22	7	13	12	10	7	14	14	8	8	9	3	7	3	12	5	7	11	7	6	6	7	3	4	11	5	5	4	12	2	4	1	2	1	3	0	5	6	5
MaeIprimer	AGT	12	10	16	29	5	9	3	6	7	13	13	17	12	6	14	11	15	11	5	6	11	13	3	5	3	10	3	7	2	4	1	8	7	10	6	7	2	5	0	3	1	4	3	2	1	3	4	7
MaeIprimer	ATA	13	24	12	29	17	10	9	14	10	14	11	14	15	13	9	18	15	12	7	14	8	18	3	8	4	7	3	12	10	5	2	12	5	15	6	13	6	5	3	3	5	5	2	4	3	4	8	5
MaeIprimer	ATC	14	39	20	33	29	14	9	15	10	20	14	19	10	9	20	17	14	12	20	10	9	7	0	6	5	15	1	12	4	2	8	15	6	15	9	15	11	10	3	2	2	5	1	5	6	8	6	8
MaeIprimer	ATG	15	17	10	32	20	15	9	13	13	11	7	19	13	11	17	21	17	10	11	11	6	12	1	7	2	12	8	18	6	1	7	14	7	21	5	4	6	5	4	9	4	7	10	4	3	3	1	5
MaeIprimer	ATT	16	31	20	36	24	15	6	16	12	20	14	18	11	15	22	26	28	20	14	10	10	17	7	5	5	21	6	8	11	2	4	8	12	15	12	9	10	20	7	10	6	9	4	9	9	12	6	17
MaeIprimer	CAA	17	32	29	30	31	21	7	16	10	28	27	20	23	29	15	27	26	20	12	19	10	24	5	11	3	17	7	17	10	4	14	27	18	21	11	10	9	6	5	5	1	7	7	5	19	12	7	11
MaeIprimer	CAC	18	16	12	32	26	16	5	11	7	21	20	24	7	7	13	17	25	13	10	16	17	17	2	6	9	16	9	8	5	6	11	12	3	11	9	17	6	9	6	6	5	16	5	7	5	6	7	9
MaeIprimer	CAG	19	33	30	45	28	20	8	15	15	32	23	18	15	18	28	37	31	10	18	20	8	13	6	8	4	13	12	11	8	10	15	21	7	23	13	19	15	6	13	5	15	10	7	2	5	6	15	19
MaeIprimer	CAT	20	32	28	39	22	25	5	18	6	17	21	11	14	15	18	21	29	17	12	18	10	8	4	6	3	19	15	14	19	6	8	12	10	18	19	12	10	12	8	7	5	6	6	3	7	2	7	14
MaeIprimer	CCA	21	22	25	29	15	13	7	15	7	10	24	15	22	24	26	11	17	12	13	10	11	6	2	12	5	8	8	9	7	1	6	25	10	15	7	2	7	5	0	8	4	12	4	6	2	6	10	8
MaeIprimer	CCC	22	12	9	14	4	3	3	7	3	6	3	8	5	7	5	8	9	10	4	7	6	6	3	3	3	8	0	11	1	0	4	6	8	9	3	3	5	6	2	6	3	6	2	1	6	4	3	6
MaeIprimer	CCG	23	12	11	24	14	7	4	15	11	14	11	13	7	7	18	28	16	8	7	11	11	3	4	6	7	7	4	7	8	5	4	20	8	12	3	15	8	3	4	10	8	6	5	1	5	3	6	8
MaeIprimer	CCT	24	12	14	15	15	5	9	8	4	12	3	12	12	8	17	16	13	5	5	7	6	12	8	3	4	12	4	4	5	3	6	9	8	8	3	9	11	5	5	4	7	9	6	4	1	3	5	5
MaeIprimer	CGA	25	26	24	24	25	18	4	25	12	14	20	19	19	22	21	26	24	15	13	21	12	10	2	9	4	14	3	11	14	3	14	10	14	19	6	10	10	10	17	4	15	11	7	4	6	8	8	12
MaeIprimer	CGC	26	12	8	17	15	11	3	7	8	11	3	15	6	11	22	19	7	6	5	7	7	4	5	3	6	11	6	3	5	2	5	7	7	8	8	4	1	3	0	6	1	2	4	4	3	3	1	14
MaeIprimer	CGG	27	19	25	41	18	19	16	4	7	11	18	18	13	9	15	15	17	11	12	17	10	11	6	6	2	8	6	11	9	8	12	12	8	10	9	12	6	8	3	4	4	7	2	5	3	10	14	8
MaeIprimer	CGT	28	20	10	33	17	18	7	10	13	12	8	16	7	14	10	8	14	9	13	10	11	8	3	15	1	2	7	15	6	1	4	6	6	9	3	14	9	4	2	2	1	8	5	5	6	6	3	6
MaeIprimer	CTA	29	11	7	10	8	5	4	3	3	4	3	2	8	9	6	7	13	8	4	4	4	5	1	4	3	1	3	5	4	1	4	4	0	4	3	5	3	2	3	0	3	2	3	1	2	6	4	2
MaeIprimer	CTC	30	23	18	47	20	22	4	16	6	17	10	16	16	7	16	25	28	13	7	18	11	8	2	5	6	11	6	12	8	5	3	9	8	12	12	11	17	6	7	6	5	11	8	7	9	11	7	10
MaeIprimer	CTG	31	37	13	22	24	15	2	15	14	14	25	15	17	18	16	17	20	19	7	8	9	17	6	8	3	12	7	16	16	6	6	18	20	16	4	7	8	8	6	6	2	10	4	4	7	5	2	7
MaeIprimer	CTT	32	38	27	47	26	26	11	19	10	29	14	26	26	15	15	29	28	19	7	22	19	23	5	11	10	23	5	12	18	2	7	27	6	19	4	10	17	11	5	13	3	5	6	2	3	8	3	15
MaeIprimer	GAA	33	40	21	46	26	22	8	16	15	17	17	22	22	20	20	24	18	26	10	19	11	18	6	10	8	10	11	10	17	6	9	13	14	10	5	9	9	9	7	5	9	5	9	3	4	10	12	8
MaeIprimer	GAC	34	12	11	16	13	2	0	10	3	6	4	7	6	6	4	3	11	4	6	9	9	6	1	3	3	9	6	6	6	1	2	5	7	13	5	8	7	3	3	10	6	6	3	3	2	4	3	12
MaeIprimer	GAG	35	11	13	12	18	14	6	4	4	11	4	7	13	6	7	14	12	10	3	10	8	8	2	6	2	3	2	4	6	4	6	12	12	11	5	7	3	7	3	7	7	2	0	4	6	7	1	4
MaeIprimer	GAT	36	22	16	31	20	17	8	13	12	20	12	22	5	13	13	21	20	17	7	19	10	11	3	5	1	14	7	16	1	7	3	9	13	8	4	5	8	6	28	4	7	10	5	6	3	6	3	3
MaeIprimer	GCA	37	13	11	11	15	4	1	7	8	10	7	7	9	7	15	10	11	4	8	5	5	3	2	6	2	7	3	8	2	0	3	9	4	6	3	7	6	10	1	2	1	0	6	2	1	1	3	4
MaeIprimer	GCC	38	7	8	8	4	5	1	8	4	6	3	14	3	8	6	1	4	2	2	5	8	1	3	2	2	6	5	4	2	0	3	4	2	4	5	3	4	2	0	2	1	1	2	2	0	2	3	5
MaeIprimer	GCG	39	10	10	18	7	6	5	4	2	11	6	12	5	8	17	14	9	12	3	16	5	10	3	5	3	5	4	8	3	2	10	6	0	8	3	8	8	1	0	5	1	4	0	5	2	2	6	2
MaeIprimer	GCT	40	8	17	14	7	7	2	9	6	10	15	7	5	5	10	5	3	12	6	11	2	8	4	1	7	7	5	3	2	3	2	5	10	3	1	7	6	0	2	5	1	3	0	3	0	0	0	0
MaeIprimer	GGA	41	12	13	12	14	9	4	1	9	8	9	9	10	14	17	15	10	11	11	9	3	2	3	4	4	8	3	2	1	3	3	6	3	13	7	6	1	8	1	1	3	3	1	2	5	1	1	3
MaeIprimer	GGC	42	15	7	14	18	15	3	7	6	12	6	8	4	9	4	17	5	11	3	7	5	9	6	6	1	3	4	6	5	4	1	7	2	11	3	4	7	3	2	4	5	4	3	2	3	0	0	8
MaeIprimer	GGG	43	4	11	5	13	5	0	3	4	6	3	5	2	5	8	12	14	6	0	7	1	2	0	5	6	3	3	5	4	2	3	4	3	5	36	6	1	3	2	2	1	4	3	1	2	1	6	3
MaeIprimer	GGT	44	10	7	13	8	11	5	5	8	13	5	11	11	3	5	14	7	9	2	5	5	6	6	1	7	6	3	2	8	1	3	6	5	6	4	5	2	1	1	3	3	6	1	0	2	1	3	1
MaeIprimer	GTA	45	23	11	17	5	0	2	2	2	6	5	15	5	5	5	6	10	6	1	9	3	8	1	8	5	6	2	6	5	2	4	1	5	8	4	13	5	5	4	2	2	5	1	0	3	0	2	5
MaeIprimer	GTC	46	14	7	13	8	5	4	8	9	8	6	6	5	11	12	7	4	5	5	5	6	15	0	0	2	8	2	0	3	0	3	7	7	9	6	1	4	4	1	1	4	3	2	3	1	3	4	5
MaeIprimer	GTG	47	16	5	23	11	2	0	8	5	8	1	14	8	13	15	14	2	6	7	15	6	8	0	1	4	4	2	4	3	4	5	5	5	7	8	5	11	6	0	3	1	2	4	0	2	3	2	3
MaeIprimer	GTT	48	22	16	27	7	18	2	9	2	11	19	14	15	13	8	18	12	7	9	11	6	11	1	6	2	9	4	10	4	3	5	8	8	13	3	7	5	3	3	6	10	5	5	6	5	5	4	7
MaeIprimer	TAA	49	22	16	23	19	9	6	9	11	19	7	17	12	9	15	16	11	11	11	5	3	5	1	4	3	6	5	11	10	5	3	5	8	5	7	14	6	4	4	7	5	6	9	0	4	3	4	7
MaeIprimer	TAC	50	17	12	18	18	9	4	9	6	9	9	11	9	1	5	10	14	7	5	8	5	11	4	2	1	9	5	7	3	1	2	10	7	7	7	4	8	0	4	3	0	0	5	4	1	0	8	2
MaeIprimer	TAG	51	19	29	25	11	7	9	8	3	19	15	12	11	11	11	13	16	14	12	25	6	3	4	2	5	13	7	6	5	4	6	10	9	13	10	14	4	4	7	4	6	14	1	3	5	9	8	5
MaeIprimer	TAT	52	13	14	10	13	8	5	9	5	9	10	10	6	6	3	13	9	7	6	6	9	8	1	7	4	4	3	5	2	7	1	7	4	8	4	9	6	5	5	3	2	3	1	8	3	2	4	7
MaeIprimer	TCA	53	23	13	23	22	6	7	17	9	13	15	12	16	10	24	23	10	13	12	16	4	14	1	8	4	11	13	8	12	1	8	5	8	13	3	10	7	6	4	8	12	5	2	15	3	2	6	6
MaeIprimer	TCC	54	14	3	15	17	13	5	8	14	10	12	19	11	9	12	11	4	6	8	10	3	8	1	2	2	10	3	7	9	0	2	10	7	11	3	12	6	4	1	6	2	7	3	5	1	1	5	14
MaeIprimer	TCG	55	20	13	29	13	12	5	5	2	18	7	12	9	8	10	16	8	11	6	12	5	19	3	1	3	3	6	8	9	4	4	14	6	9	3	9	5	5	6	5	4	6	8	5	3	3	4	10
MaeIprimer	TCT	56	11	13	10	10	5	2	2	3	11	6	6	11	5	11	18	7	4	4	11	2	8	3	0	2	6	3	10	6	5	2	6	4	6	6	7	8	3	1	2	6	7	3	5	3	3	5	4
MaeIprimer	TGA	57	24	27	32	41	14	3	11	16	27	23	18	17	15	21	19	15	14	15	11	13	8	5	8	9	11	10	15	10	4	8	16	19	12	8	13	14	8	4	2	8	4	4	8	5	11	11	4
MaeIprimer	TGC	58	21	22	34	18	9	6	10	8	14	20	25	13	7	18	15	23	11	13	10	11	13	3	10	1	6	12	11	9	3	9	19	6	18	5	7	7	6	5	1	8	4	7	4	5	4	9	12
MaeIprimer	TGG	59	33	29	40	20	22	11	14	11	28	16	16	18	13	18	15	36	18	57	17	25	18	5	13	13	18	6	13	13	7	16	15	15	16	6	12	11	7	8	8	9	5	5	1	5	10	5	20
MaeIprimer	TGT	60	27	19	25	17	12	4	14	6	17	10	9	15	12	12	16	10	10	10	11	14	15	4	5	5	8	8	16	8	5	2	11	10	11	4	14	4	11	10	10	0	6	0	2	6	8	3	6
MaeIprimer	TTA	61	11	13	36	7	8	1	4	2	10	5	5	8	1	12	7	9	5	9	10	3	4	5	12	5	8	3	3	6	1	2	5	5	5	3	2	5	6	4	4	3	2	4	2	3	2	3	1
MaeIprimer	TTC	62	28	16	33	31	15	10	11	16	22	17	29	17	14	23	24	22	25	15	18	14	10	6	7	15	18	2	12	8	4	6	7	12	20	10	12	6	14	12	9	10	6	6	3	7	4	6	12
MaeIprimer	TTG	63	25	19	30	15	9	4	10	5	16	18	14	12	9	20	16	18	9	9	8	5	12	3	8	7	12	7	6	8	6	5	13	5	6	9	8	8	5	6	9	4	4	23	6	2	3	5	8
MaeIprimer	TTT	64	58	25	69	41	14	5	24	14	33	25	23	25	13	20	26	27	23	15	24	26	20	5	10	3	23	4	10	8	12	17	11	14	25	7	11	15	10	5	4	9	24	6	5	8	10	8	14
[truncated: 17 more columns]
