# Supplementary material for: Eukaryotic transcriptomics in silico: Optimizing cDNA-AFLP efficiency
Source: BMC Genomics. 2009 Nov 30;10:565. doi: 10.1186/1471-2164-10-565 (PMC2797533; doi:10.1186/1471-2164-10-565)
Supplement: Additional file 5 — Arrays of all selective PCRs for all species and enzyme combinations. Selective PCR arrays using three-by-three selective base pairs for all 87 NCBI and 39 ENSEMBL species included in the present study, tested on all 28 combinations of 8 restriction enzymes. [file 1471-2164-10-565-S5.ZIP › CSV_Arrays/ENSEMBL/Aedes_aegyptiMaeIandMseI.csv]

			MseIprimer	MseIprimer	MseIprimer	MseIprimer	MseIprimer	MseIprimer	MseIprimer	MseIprimer	MseIprimer	MseIprimer	MseIprimer	MseIprimer	MseIprimer	MseIprimer	MseIprimer	MseIprimer	MseIprimer	MseIprimer	MseIprimer	MseIprimer	MseIprimer	MseIprimer	MseIprimer	MseIprimer	MseIprimer	MseIprimer	MseIprimer	MseIprimer	MseIprimer	MseIprimer	MseIprimer	MseIprimer	MseIprimer	MseIprimer	MseIprimer	MseIprimer	MseIprimer	MseIprimer	MseIprimer	MseIprimer	MseIprimer	MseIprimer	MseIprimer	MseIprimer	MseIprimer	MseIprimer	MseIprimer
			AAA	AAC	AAG	AAT	ACA	ACC	ACG	ACT	AGA	AGC	AGG	AGT	ATA	ATC	ATG	ATT	CAA	CAC	CAG	CAT	CCA	CCC	CCG	CCT	CGA	CGC	CGG	CGT	CTA	CTC	CTG	CTT	GAA	GAC	GAG	GAT	GCA	GCC	GCG	GCT	GGA	GGC	GGG	GGT	GTA	GTC	GTG
		0	1	2	3	4	5	6	7	8	9	10	11	12	13	14	15	16	17	18	19	20	21	22	23	24	25	26	27	28	29	30	31	32	33	34	35	36	37	38	39	40	41	42	43	44	45	46	47
MaeIprimer	AAA	1	34	31	14	34	31	6	8	16	14	17	12	19	27	17	7	32	16	5	19	18	14	7	15	15	13	9	11	15	3	14	16	19	25	11	7	20	17	5	11	14	9	14	3	22	10	8	6
MaeIprimer	AAC	2	13	13	10	18	10	4	9	14	13	12	8	3	14	16	9	12	21	10	10	7	9	10	7	9	19	6	11	11	8	7	9	8	14	5	6	2	11	5	11	12	9	14	2	6	14	12	6
MaeIprimer	AAG	3	20	18	10	32	22	7	12	13	11	8	4	20	15	13	4	12	13	13	11	20	7	4	7	12	11	10	5	20	9	11	11	18	17	7	8	14	13	3	8	10	5	7	6	7	13	3	5
MaeIprimer	AAT	4	37	17	6	25	16	14	17	15	10	13	8	19	13	15	19	14	28	14	15	19	11	5	5	7	10	5	4	15	4	12	7	11	16	9	7	9	8	6	7	10	13	6	2	7	7	5	10
MaeIprimer	ACA	5	18	10	9	14	7	7	4	11	12	14	5	7	14	5	4	11	12	0	9	9	6	3	8	4	14	3	8	6	3	3	8	2	10	5	7	7	4	1	2	7	9	4	1	3	5	6	2
MaeIprimer	ACC	6	4	6	8	5	6	1	3	7	1	1	4	5	8	9	2	11	4	8	6	4	2	5	5	4	6	5	5	7	0	8	5	2	2	2	0	1	3	1	5	4	6	1	4	2	6	4	0
MaeIprimer	ACG	7	9	10	6	12	8	7	5	9	4	7	4	5	6	4	6	4	16	3	6	15	8	0	5	4	12	6	14	7	1	6	6	13	6	3	2	10	3	2	3	4	13	5	3	6	7	3	5
MaeIprimer	ACT	8	10	5	2	17	12	7	3	4	4	1	2	5	5	4	6	8	9	4	8	7	5	1	5	7	11	2	3	4	1	6	5	5	5	0	4	6	5	0	0	7	12	3	1	2	8	1	3
MaeIprimer	AGA	9	21	16	13	19	5	4	13	17	6	7	7	6	7	8	7	11	15	9	9	14	10	5	3	7	7	5	5	13	9	5	13	4	16	3	5	15	7	4	4	8	4	9	6	6	2	4	5
MaeIprimer	AGC	10	14	9	10	21	6	8	6	11	5	5	5	9	9	3	9	11	14	4	10	12	6	6	16	5	11	5	8	10	6	20	6	10	9	0	10	7	9	4	6	9	10	3	3	3	9	5	3
MaeIprimer	AGG	11	10	8	4	11	5	5	2	8	5	5	3	11	20	9	11	9	7	5	9	6	12	0	5	9	12	3	4	4	4	8	2	10	8	0	2	8	10	3	3	14	8	6	6	6	2	2	1
MaeIprimer	AGT	12	19	8	6	12	7	2	12	9	5	3	4	1	9	11	6	7	5	5	2	6	5	3	9	3	10	5	2	2	1	6	2	4	9	1	1	13	9	3	4	8	5	4	2	1	3	4	2
MaeIprimer	ATA	13	15	13	4	26	11	2	6	10	12	7	3	8	9	12	9	12	18	12	8	9	9	3	11	3	19	4	12	7	5	5	7	9	12	5	8	6	4	5	5	12	11	8	8	5	8	2	4
MaeIprimer	ATC	14	24	9	4	15	9	8	9	9	14	8	6	9	9	15	10	16	20	4	8	9	9	6	9	5	18	2	8	11	3	6	14	17	14	4	7	10	5	6	4	7	17	12	1	8	8	9	5
MaeIprimer	ATG	15	13	16	8	15	13	6	6	15	6	7	6	10	17	11	4	13	12	11	12	11	11	1	4	4	12	4	5	5	9	13	6	12	14	5	3	15	11	6	7	9	14	11	2	8	7	6	14
MaeIprimer	ATT	16	28	32	12	18	12	6	5	25	11	15	6	18	17	14	18	17	24	16	9	14	7	6	6	6	11	7	7	11	9	5	8	18	14	5	5	11	13	9	6	8	14	8	1	8	11	4	6
MaeIprimer	CAA	17	34	19	16	29	17	4	8	8	10	10	8	19	12	13	14	20	22	18	16	17	15	4	7	11	19	12	21	9	6	4	5	11	29	12	4	16	14	5	14	14	15	6	3	15	10	7	12
MaeIprimer	CAC	18	13	24	8	15	9	11	4	18	9	11	4	8	20	6	4	10	13	10	5	17	2	9	9	14	4	4	5	9	5	1	7	7	16	4	1	7	6	1	10	13	11	3	3	5	3	2	4
MaeIprimer	CAG	19	26	16	7	16	17	10	5	17	7	5	4	13	9	15	10	22	22	7	8	12	12	9	14	5	19	12	8	6	6	10	10	13	20	4	1	14	8	5	2	12	21	9	7	6	14	3	10
MaeIprimer	CAT	20	16	8	6	21	10	11	13	16	12	7	5	10	5	9	7	15	11	11	7	13	10	4	6	4	33	4	7	8	9	8	8	9	13	2	5	10	11	10	8	12	13	6	7	9	14	3	3
MaeIprimer	CCA	21	17	7	0	20	13	2	4	10	14	10	5	10	5	9	2	13	14	6	8	4	5	1	8	6	13	7	9	6	6	7	1	15	16	5	5	7	2	7	6	6	18	7	7	13	10	10	6
MaeIprimer	CCC	22	3	2	3	9	8	1	4	6	4	2	3	1	2	3	3	8	6	5	1	8	2	0	7	5	8	0	6	5	2	3	4	2	5	2	2	3	9	1	3	5	5	3	1	3	2	2	3
MaeIprimer	CCG	23	10	0	6	18	14	5	5	10	7	9	2	10	5	8	10	13	13	3	5	6	10	2	7	6	11	8	4	7	2	5	4	3	12	3	4	7	9	7	8	5	10	5	3	7	3	4	6
MaeIprimer	CCT	24	5	5	11	6	7	4	3	2	5	3	4	3	6	8	3	6	9	5	3	14	6	1	6	3	9	6	5	1	2	5	1	7	16	2	2	4	4	3	3	6	4	10	0	2	2	5	3
MaeIprimer	CGA	25	18	9	7	20	10	9	7	16	2	8	7	12	10	8	9	16	14	14	17	6	8	4	10	11	6	10	18	29	9	7	5	16	19	6	10	11	8	6	9	6	10	9	5	6	7	5	11
MaeIprimer	CGC	26	12	8	4	14	8	5	6	2	5	2	2	2	7	8	3	0	11	6	3	5	4	4	5	12	8	5	3	5	0	2	8	3	6	3	2	7	3	3	5	9	6	1	3	4	4	3	3
MaeIprimer	CGG	27	10	5	9	11	7	5	8	15	7	6	9	10	10	8	7	11	16	8	10	7	7	3	11	14	14	7	7	8	3	6	5	9	9	2	4	11	8	2	4	4	5	2	1	8	4	1	4
MaeIprimer	CGT	28	14	9	11	14	6	5	9	3	4	3	4	9	8	7	8	6	13	11	3	9	9	2	10	7	8	4	12	9	3	3	10	10	11	1	2	8	7	0	2	6	10	9	5	4	8	1	4
MaeIprimer	CTA	29	4	5	3	9	7	1	2	6	3	2	1	4	12	1	5	5	5	4	3	6	2	2	4	2	5	5	1	10	4	2	2	9	7	2	5	1	7	2	0	2	2	3	3	4	4	0	1
MaeIprimer	CTC	30	8	4	3	9	10	7	14	15	15	8	9	7	6	10	4	15	9	8	7	4	7	5	9	8	12	2	12	10	2	3	8	11	21	5	44	6	2	2	3	18	8	8	2	12	10	3	9
MaeIprimer	CTG	31	16	17	6	20	9	9	7	11	7	5	9	10	10	12	3	12	15	12	9	17	12	4	4	3	17	8	15	12	11	3	7	7	21	7	4	6	5	7	5	8	16	4	5	8	18	7	4
MaeIprimer	CTT	32	20	28	10	21	18	9	12	12	9	5	8	15	14	16	13	17	19	13	13	15	16	1	9	4	18	11	10	11	4	9	8	14	15	5	6	12	12	4	11	6	24	6	9	10	17	5	10
MaeIprimer	GAA	33	33	25	11	16	15	17	18	21	14	15	6	6	13	18	8	23	19	11	15	12	20	6	11	17	20	10	15	6	10	8	15	3	17	10	5	15	13	5	4	6	10	12	8	10	8	5	4
MaeIprimer	GAC	34	16	8	9	15	11	3	4	5	0	7	1	7	6	4	1	6	7	8	2	5	5	1	1	1	9	8	5	4	8	4	9	6	10	6	1	7	5	1	0	5	8	0	2	3	2	7	3
MaeIprimer	GAG	35	4	9	7	7	5	4	7	8	5	12	2	7	4	9	8	14	7	3	3	7	6	5	3	8	7	3	0	3	2	0	8	7	7	2	4	5	9	0	4	11	10	5	1	2	4	9	4
MaeIprimer	GAT	36	29	18	8	23	14	8	12	9	10	12	4	8	13	6	7	12	16	5	8	6	6	2	8	4	14	5	2	20	10	5	4	10	14	6	1	10	4	3	6	5	16	8	7	7	7	4	7
MaeIprimer	GCA	37	4	4	8	14	5	3	1	7	6	3	1	3	12	6	1	7	8	5	5	3	5	3	2	1	3	4	4	1	1	2	5	4	8	0	1	4	4	0	5	2	7	3	0	2	0	1	4
MaeIprimer	GCC	38	5	7	1	1	3	6	5	1	2	3	4	1	4	1	4	3	5	7	1	5	3	0	3	2	0	3	2	5	1	0	5	4	3	4	1	1	3	0	0	3	6	0	0	1	4	1	7
MaeIprimer	GCG	39	8	10	2	14	7	3	8	9	2	6	3	6	9	5	6	6	8	3	2	7	4	6	4	4	2	4	7	2	6	3	2	4	4	5	3	4	4	1	3	3	8	2	4	6	2	2	4
MaeIprimer	GCT	40	8	7	2	11	3	3	1	3	5	6	4	5	12	3	6	4	8	2	1	7	2	1	4	3	2	8	4	7	0	1	0	4	3	0	2	1	5	4	3	2	6	1	2	2	4	1	2
MaeIprimer	GGA	41	9	2	2	11	7	2	4	4	2	1	3	7	6	8	3	7	8	3	5	3	4	1	6	4	7	4	7	3	3	8	8	4	3	1	3	6	6	1	3	7	5	2	3	10	6	4	1
MaeIprimer	GGC	42	6	8	5	12	4	4	1	5	3	3	2	8	1	4	3	8	9	3	3	10	3	7	6	4	4	3	1	5	1	2	1	12	6	3	2	4	4	2	4	6	2	4	4	2	1	0	1
MaeIprimer	GGG	43	6	6	2	8	2	4	2	5	5	2	3	4	1	5	3	6	3	0	4	3	7	1	1	4	3	1	4	0	5	1	2	3	5	0	1	0	3	2	2	4	1	0	2	2	0	0	3
MaeIprimer	GGT	44	11	8	3	9	8	2	3	7	5	5	4	1	5	6	3	10	13	2	2	5	4	2	1	3	4	4	5	1	1	8	1	5	3	1	2	5	4	3	2	4	3	3	2	3	3	1	4
MaeIprimer	GTA	45	19	11	5	3	6	3	9	12	6	3	5	3	8	8	5	10	8	3	5	4	5	0	3	3	5	8	5	4	3	2	6	0	5	0	0	4	6	6	3	6	5	1	4	2	6	0	3
MaeIprimer	GTC	46	5	3	4	9	8	3	4	5	1	2	0	0	4	4	3	5	9	6	2	2	4	1	3	1	0	4	7	3	0	5	6	4	6	5	2	6	3	1	0	3	7	1	3	4	3	3	0
MaeIprimer	GTG	47	12	8	4	7	7	2	10	6	7	8	3	6	6	6	2	5	9	2	10	13	3	2	7	1	7	0	5	6	2	3	5	9	4	2	0	4	12	1	3	5	6	4	0	2	5	3	1
MaeIprimer	GTT	48	24	7	9	20	6	3	7	7	2	11	0	8	8	4	9	14	15	4	7	11	6	4	5	8	7	4	9	9	4	11	3	11	11	7	6	7	7	4	7	7	2	4	1	3	10	3	5
MaeIprimer	TAA	49	24	8	11	14	12	8	10	16	6	6	2	9	7	19	6	19	13	9	5	10	4	3	7	10	12	5	8	9	6	6	13	11	15	5	5	6	8	4	3	17	7	2	4	6	4	6	7
MaeIprimer	TAC	50	16	12	11	10	12	3	6	17	6	12	5	6	4	3	4	13	11	6	1	9	7	1	9	8	0	2	4	4	2	1	9	2	9	3	8	4	4	2	1	4	7	5	4	7	4	2	2
MaeIprimer	TAG	51	11	13	10	14	8	10	12	13	8	10	6	15	14	15	6	16	16	6	4	12	6	1	7	1	13	4	5	7	2	4	5	3	4	4	4	14	8	4	5	5	8	11	6	5	5	3	7
MaeIprimer	TAT	52	11	6	8	11	13	4	4	10	7	7	3	5	9	8	7	13	10	1	4	12	13	5	2	7	9	9	2	4	6	3	9	3	9	6	8	2	9	3	1	7	5	1	1	5	9	0	7
MaeIprimer	TCA	53	12	7	7	19	13	9	8	15	8	12	5	5	9	12	2	13	15	7	3	12	6	4	8	7	13	4	15	22	6	3	2	8	5	6	3	4	8	3	5	7	5	3	2	7	7	0	3
MaeIprimer	TCC	54	14	12	4	9	8	2	1	11	13	2	3	9	6	6	4	9	15	5	4	5	5	1	7	2	9	1	14	4	2	5	4	9	6	1	4	5	2	1	4	4	6	5	4	4	3	3	8
MaeIprimer	TCG	55	13	10	5	11	7	3	8	3	4	7	2	8	10	6	2	10	13	6	4	16	10	3	6	4	10	6	4	5	2	3	6	7	7	4	9	4	10	0	4	4	13	3	4	3	3	3	3
MaeIprimer	TCT	56	10	2	5	3	6	6	2	4	7	4	3	5	2	4	3	7	6	1	9	7	6	3	5	5	8	2	5	9	7	2	2	3	6	2	7	1	6	0	0	5	10	5	2	2	4	3	3
MaeIprimer	TGA	57	19	19	8	19	12	4	9	17	7	9	9	10	23	8	9	16	19	14	9	18	15	8	5	7	29	4	5	13	10	12	6	19	15	2	8	8	8	4	5	17	10	5	6	7	3	8	9
MaeIprimer	TGC	58	26	10	7	18	12	5	10	7	9	5	7	5	10	4	6	21	14	10	4	11	9	2	15	5	17	5	7	9	9	2	11	14	11	3	2	10	9	4	5	6	7	5	5	11	9	6	3
MaeIprimer	TGG	59	16	15	7	11	12	9	11	20	6	5	13	18	5	16	21	9	12	10	5	13	10	7	11	15	11	16	13	12	3	13	9	17	10	8	5	10	7	4	5	8	20	11	3	6	13	3	8
MaeIprimer	TGT	60	10	13	10	8	24	11	6	10	10	3	4	9	6	13	7	8	16	7	13	8	5	6	7	4	9	7	5	7	4	8	9	8	8	2	5	3	8	8	5	7	5	2	2	4	4	2	7
MaeIprimer	TTA	61	3	14	5	8	2	1	2	2	6	2	5	4	10	2	6	4	8	3	3	7	0	1	2	1	3	1	4	5	4	7	3	5	4	1	6	4	8	1	2	1	5	5	2	2	5	4	2
MaeIprimer	TTC	62	20	26	10	26	5	13	10	17	11	8	6	8	11	15	7	19	8	8	13	17	12	6	5	9	5	10	10	10	3	16	14	19	9	4	4	11	7	10	4	9	18	9	15	15	9	7	6
MaeIprimer	TTG	63	35	10	5	20	11	5	6	11	10	7	5	4	19	16	7	8	12	15	2	12	5	3	3	3	16	6	6	1	5	6	10	18	9	8	3	13	11	4	5	14	12	1	3	6	5	5	3
MaeIprimer	TTT	64	38	19	14	38	26	21	15	18	24	14	10	21	18	17	10	28	22	13	10	21	14	11	16	6	16	6	11	13	15	11	9	16	23	8	3	11	13	10	4	12	16	5	10	9	13	9	6
[truncated: 17 more columns]
