# Supplementary material for: Eukaryotic transcriptomics in silico: Optimizing cDNA-AFLP efficiency
Source: BMC Genomics. 2009 Nov 30;10:565. doi: 10.1186/1471-2164-10-565 (PMC2797533; doi:10.1186/1471-2164-10-565)
Supplement: Additional file 5 — Arrays of all selective PCRs for all species and enzyme combinations. Selective PCR arrays using three-by-three selective base pairs for all 87 NCBI and 39 ENSEMBL species included in the present study, tested on all 28 combinations of 8 restriction enzymes. [file 1471-2164-10-565-S5.ZIP › CSV_Arrays/ENSEMBL/Aedes_aegyptiMaeIIandCviAII.csv]

			CviAIIprimer	CviAIIprimer	CviAIIprimer	CviAIIprimer	CviAIIprimer	CviAIIprimer	CviAIIprimer	CviAIIprimer	CviAIIprimer	CviAIIprimer	CviAIIprimer	CviAIIprimer	CviAIIprimer	CviAIIprimer	CviAIIprimer	CviAIIprimer	CviAIIprimer	CviAIIprimer	CviAIIprimer	CviAIIprimer	CviAIIprimer	CviAIIprimer	CviAIIprimer	CviAIIprimer	CviAIIprimer	CviAIIprimer	CviAIIprimer	CviAIIprimer	CviAIIprimer	CviAIIprimer	CviAIIprimer	CviAIIprimer	CviAIIprimer	CviAIIprimer	CviAIIprimer	CviAIIprimer	CviAIIprimer	CviAIIprimer	CviAIIprimer	CviAIIprimer	CviAIIprimer	CviAIIprimer	CviAIIprimer	CviAIIprimer	CviAIIprimer	CviAIIprimer	CviAIIprimer
			AAA	AAC	AAG	AAT	ACA	ACC	ACG	ACT	AGA	AGC	AGG	AGT	ATA	ATC	ATG	ATT	CAA	CAC	CAG	CAT	CCA	CCC	CCG	CCT	CGA	CGC	CGG	CGT	CTA	CTC	CTG	CTT	GAA	GAC	GAG	GAT	GCA	GCC	GCG	GCT	GGA	GGC	GGG	GGT	GTA	GTC	GTG
		0	1	2	3	4	5	6	7	8	9	10	11	12	13	14	15	16	17	18	19	20	21	22	23	24	25	26	27	28	29	30	31	32	33	34	35	36	37	38	39	40	41	42	43	44	45	46	47
MaeIIprimer	AAA	1	17	11	21	15	10	9	10	6	7	11	8	14	11	19	36	21	13	10	12	14	11	7	10	11	11	9	4	7	17	14	25	16	30	14	11	20	22	25	9	10	14	4	11	7	11	10	16
MaeIIprimer	AAC	2	13	11	20	11	6	13	6	8	8	9	4	8	11	16	18	13	8	4	16	10	5	6	12	7	11	8	7	9	2	12	20	11	26	9	10	21	17	14	6	13	9	9	8	8	1	5	16
MaeIIprimer	AAG	3	11	9	11	7	4	2	3	6	1	6	7	7	6	10	16	12	10	9	5	5	8	6	6	6	9	6	5	6	5	10	7	7	16	9	7	10	9	15	9	2	13	7	3	5	7	9	12
MaeIIprimer	AAT	4	39	14	9	18	8	6	14	13	9	13	8	9	12	19	23	21	7	15	12	6	9	8	12	7	13	7	7	6	7	19	37	15	23	14	20	36	17	17	18	9	17	10	8	12	12	12	8
MaeIIprimer	ACA	5	19	27	28	15	12	13	18	8	9	20	6	18	18	26	46	13	21	12	19	12	14	11	18	6	15	12	16	7	5	14	19	11	21	17	15	24	18	24	12	21	11	15	7	16	11	8	30
MaeIIprimer	ACC	6	10	12	14	7	5	10	7	6	4	6	2	6	6	22	16	11	12	6	12	1	3	4	9	1	5	7	6	3	8	9	20	12	19	6	9	6	15	10	6	12	11	6	1	2	13	12	14
MaeIIprimer	ACG	7	19	17	14	14	3	9	9	11	5	13	2	8	18	16	15	22	16	6	13	6	10	10	16	9	9	6	7	4	0	6	23	4	23	9	16	9	16	19	12	10	7	10	5	10	7	17	18
MaeIIprimer	ACT	8	26	26	30	10	8	13	10	10	7	13	6	8	7	33	22	18	8	12	17	8	10	9	13	9	11	10	5	10	13	12	27	15	42	16	7	13	21	13	6	16	13	9	8	5	9	17	21
MaeIIprimer	AGA	9	26	26	29	20	14	13	7	11	6	13	8	3	14	12	23	23	20	16	17	10	17	9	10	6	4	5	14	7	6	14	35	15	26	16	16	26	23	23	10	14	13	11	9	11	16	12	11
MaeIIprimer	AGC	10	17	11	13	13	10	14	2	5	5	7	2	5	5	22	14	10	17	9	17	10	16	12	11	8	4	6	6	6	10	9	15	9	18	13	14	24	16	16	15	4	13	11	4	10	9	12	18
MaeIIprimer	AGG	11	6	14	16	6	5	4	8	8	6	2	4	2	4	17	13	5	1	4	14	4	11	3	7	9	6	7	9	5	5	6	10	8	11	9	13	7	10	12	7	6	6	6	3	6	9	10	10
MaeIIprimer	AGT	12	15	15	23	10	13	13	9	3	7	11	6	6	12	21	19	12	21	12	15	10	12	17	18	6	16	6	11	6	5	11	22	11	29	19	25	22	6	19	12	11	14	11	4	9	9	18	19
MaeIIprimer	ATA	13	13	9	17	12	5	4	4	2	2	8	3	3	4	8	18	13	9	3	12	4	5	5	0	1	2	0	6	3	7	7	8	7	16	5	9	13	7	6	8	8	3	5	1	2	11	6	10
MaeIIprimer	ATC	14	19	29	28	16	17	13	10	7	10	16	11	7	25	28	25	17	21	14	16	8	18	10	16	8	15	7	13	11	5	14	23	20	23	17	13	27	18	11	13	17	20	7	7	6	2	9	25
MaeIIprimer	ATG	15	17	7	12	13	7	8	4	1	4	4	12	4	13	14	18	13	10	3	6	9	4	6	7	4	3	3	5	4	4	4	9	9	24	5	10	9	14	10	9	8	4	4	4	5	4	9	5
MaeIIprimer	ATT	16	45	33	28	17	13	21	9	12	6	17	10	10	14	24	28	27	13	13	23	11	16	16	12	10	10	4	8	20	13	15	27	25	33	20	29	21	17	32	10	11	18	13	8	13	9	17	11
MaeIIprimer	CAA	17	24	26	36	17	7	20	15	14	9	12	9	15	11	38	30	25	23	25	22	17	16	21	23	12	9	9	25	4	8	27	40	28	24	11	23	27	30	31	22	23	17	21	13	19	15	19	28
MaeIIprimer	CAC	18	16	17	21	7	12	26	6	11	3	10	10	3	11	16	16	18	6	8	6	10	12	12	11	9	16	7	3	9	3	10	15	7	15	10	15	15	19	27	10	8	13	2	13	4	7	12	22
MaeIIprimer	CAG	19	9	24	21	10	10	15	7	5	7	9	11	8	7	13	24	8	11	9	14	8	6	9	9	6	9	6	7	2	7	10	18	9	23	28	11	13	7	17	8	8	15	0	7	15	3	9	16
MaeIIprimer	CAT	20	20	21	22	17	14	17	8	6	5	10	7	14	16	29	20	17	11	16	15	7	13	6	17	9	7	7	8	4	3	14	16	12	30	8	11	26	21	20	20	20	7	13	3	9	10	9	19
MaeIIprimer	CCA	21	22	45	45	37	13	24	15	18	17	32	17	18	15	29	22	21	24	25	23	12	15	18	20	12	27	14	26	13	10	20	53	33	34	29	34	36	37	41	25	15	22	14	7	14	13	38	35
MaeIIprimer	CCC	22	11	21	22	11	6	6	12	4	11	12	4	10	13	16	14	15	13	11	17	4	8	6	14	6	6	13	8	11	5	9	17	1	26	22	19	17	14	21	10	10	14	13	3	13	11	9	11
MaeIIprimer	CCG	23	17	25	30	15	9	27	9	15	8	14	5	7	11	25	28	10	26	9	26	16	16	19	16	14	17	6	11	8	9	17	21	23	32	17	15	20	17	25	15	10	17	11	13	9	7	21	26
MaeIIprimer	CCT	24	29	27	47	13	2	20	9	13	12	23	5	14	14	25	28	13	15	13	27	11	8	14	13	12	10	6	16	8	7	14	34	19	28	31	27	26	17	23	18	9	14	13	5	9	9	18	36
MaeIIprimer	CGA	25	26	22	42	30	11	20	21	12	14	16	14	20	21	36	36	29	31	20	36	18	19	16	30	27	16	7	22	12	13	29	35	20	34	32	32	39	23	29	18	23	16	28	10	16	16	21	35
MaeIIprimer	CGC	26	8	17	36	12	8	15	7	12	5	9	5	13	1	25	24	16	17	6	18	7	12	5	9	7	9	7	2	12	12	4	14	14	16	7	12	14	9	8	12	6	13	7	7	11	14	12	21
MaeIIprimer	CGG	27	18	27	33	19	2	21	7	10	8	11	12	9	10	29	29	11	17	13	17	10	10	14	19	10	11	9	5	9	7	17	20	11	22	18	28	15	13	30	8	14	14	11	6	11	7	15	32
MaeIIprimer	CGT	28	32	27	31	20	17	19	21	17	12	13	5	8	9	37	26	22	19	16	25	17	30	11	29	11	22	6	15	14	7	11	32	19	39	24	27	18	19	42	19	18	22	26	5	20	10	22	13
MaeIIprimer	CTA	29	23	16	5	13	7	8	7	11	1	6	8	3	4	20	18	14	8	11	9	6	7	1	6	4	6	5	7	3	7	8	7	13	11	9	7	10	6	6	7	9	7	8	0	7	3	10	18
MaeIIprimer	CTC	30	15	14	19	8	12	7	11	3	7	12	6	7	10	19	32	11	15	6	16	10	11	5	13	3	7	4	14	4	4	6	25	11	16	14	14	19	8	16	9	8	14	7	5	8	10	8	18
MaeIIprimer	CTG	31	19	12	21	10	7	23	4	5	13	7	6	10	9	17	18	12	8	10	8	4	7	13	7	6	6	8	7	8	1	12	16	15	23	9	5	10	13	19	13	10	12	10	3	9	2	17	9
MaeIIprimer	CTT	32	16	24	36	19	6	17	7	6	6	11	9	17	18	28	34	16	26	7	16	7	8	16	23	10	10	12	18	5	8	13	22	15	31	19	23	28	16	21	15	24	10	9	12	13	10	20	17
MaeIIprimer	GAA	33	24	37	31	26	14	16	13	15	15	15	12	13	13	50	29	27	35	19	20	19	15	13	19	14	8	15	17	13	13	17	48	26	30	11	35	16	21	32	18	17	28	24	8	16	11	15	34
MaeIIprimer	GAC	34	23	14	23	18	7	10	9	8	10	11	9	5	17	25	31	20	10	7	14	7	11	12	13	8	14	8	11	5	4	12	22	16	38	11	15	17	17	17	8	10	12	14	2	4	6	8	14
MaeIIprimer	GAG	35	21	15	24	11	12	5	3	2	8	8	6	4	6	13	17	10	13	11	14	7	9	5	12	4	13	4	3	7	5	16	24	14	22	21	13	17	12	9	15	10	6	6	4	14	4	14	11
MaeIIprimer	GAT	36	31	31	44	24	20	22	15	22	16	14	8	13	14	39	48	21	26	13	19	17	18	10	18	12	22	6	19	24	19	26	27	28	27	16	24	33	17	30	17	23	17	14	20	14	10	7	45
MaeIIprimer	GCA	37	21	26	24	14	12	10	18	8	5	14	8	8	11	42	31	13	12	16	14	12	13	8	19	5	28	10	10	12	9	19	23	13	19	25	12	15	11	25	16	11	8	16	6	12	10	12	16
MaeIIprimer	GCC	38	10	25	34	17	5	11	5	4	10	8	1	6	14	19	19	12	15	8	16	7	9	6	15	8	12	8	10	10	5	15	17	16	19	10	15	11	22	23	9	8	19	7	8	9	13	9	31
MaeIIprimer	GCG	39	9	16	19	11	5	10	10	12	8	14	3	8	14	22	24	16	14	8	10	11	5	9	18	7	7	9	6	8	7	12	25	18	17	12	12	19	9	10	16	17	8	9	7	8	10	15	12
MaeIIprimer	GCT	40	19	36	32	23	6	17	16	13	7	13	8	3	15	28	33	21	18	17	20	16	13	8	19	7	7	15	15	9	12	26	26	9	27	16	16	18	17	26	19	26	20	14	11	14	10	23	16
MaeIIprimer	GGA	41	20	46	56	21	13	25	8	16	12	15	19	14	20	59	43	40	26	23	31	20	30	18	24	14	19	14	19	12	11	30	42	24	44	27	21	26	28	29	32	19	22	18	15	21	20	31	35
MaeIIprimer	GGC	42	24	24	32	28	5	15	17	19	16	15	14	10	9	39	44	35	12	11	26	6	14	17	20	5	11	10	13	14	8	18	24	18	34	19	14	14	20	32	14	16	23	20	7	8	13	28	26
MaeIIprimer	GGG	43	14	21	21	6	3	12	4	2	46	7	5	1	5	20	18	16	18	10	15	5	11	12	11	4	10	6	9	7	6	8	13	19	27	6	17	14	7	14	12	19	7	9	7	7	9	8	8
MaeIIprimer	GGT	44	26	25	27	18	14	18	9	13	10	17	15	7	18	26	27	15	13	15	28	9	22	15	16	9	24	11	13	8	10	18	25	12	27	19	14	24	24	19	20	19	17	14	12	9	8	22	20
MaeIIprimer	GTA	45	11	28	25	9	9	16	10	10	8	11	8	5	7	25	22	15	16	11	22	9	10	3	17	5	8	9	5	8	5	12	17	13	17	12	13	24	12	8	4	5	9	8	2	4	9	8	15
MaeIIprimer	GTC	46	16	26	26	10	7	14	10	7	7	14	9	4	3	18	35	21	8	14	18	9	13	8	11	7	9	5	15	9	6	18	37	17	27	16	12	15	18	7	13	18	7	10	5	11	8	17	16
MaeIIprimer	GTG	47	17	20	15	21	7	19	7	4	5	4	7	7	13	20	16	13	14	12	21	7	10	4	9	7	10	8	8	10	3	10	14	11	22	13	11	13	13	19	14	6	12	10	4	11	5	17	24
MaeIIprimer	GTT	48	29	34	40	21	17	9	14	13	15	17	14	14	12	30	37	28	22	11	21	22	11	17	27	10	20	20	19	5	9	20	44	23	29	29	19	31	29	26	24	18	17	13	12	7	20	31	18
MaeIIprimer	TAA	49	13	12	12	15	6	22	5	6	4	4	5	14	8	23	19	13	14	11	8	2	9	13	2	12	13	2	7	8	7	9	13	20	10	7	5	11	15	11	7	12	10	9	2	6	13	13	24
MaeIIprimer	TAC	50	16	18	12	9	4	3	6	13	5	11	5	4	7	19	37	17	15	6	22	11	21	4	5	5	9	6	5	10	8	5	21	14	20	16	12	18	17	11	11	11	9	7	10	4	4	18	17
MaeIIprimer	TAG	51	12	13	13	3	5	9	4	5	5	7	8	5	5	12	11	14	6	13	14	14	14	5	9	6	11	5	6	4	7	4	16	9	20	5	8	14	9	7	16	11	6	4	8	5	5	8	10
MaeIIprimer	TAT	52	16	17	26	16	11	16	6	9	7	11	7	7	7	15	16	26	22	9	15	9	13	5	9	14	8	3	6	4	9	19	17	9	26	9	17	16	16	18	16	8	17	11	11	8	8	10	26
MaeIIprimer	TCA	53	32	36	45	33	12	18	13	10	12	9	12	19	25	44	35	36	17	15	19	29	20	13	23	15	23	9	29	18	18	32	29	39	40	29	31	32	28	49	19	16	18	23	4	20	13	21	46
MaeIIprimer	TCC	54	40	45	63	31	23	28	27	27	16	21	15	17	9	38	47	29	23	18	37	14	15	23	34	13	28	18	22	23	12	25	56	17	52	21	17	52	24	39	19	19	25	31	17	21	18	27	31
MaeIIprimer	TCG	55	28	29	43	22	10	20	16	8	11	20	8	11	17	36	57	24	30	17	19	21	23	14	13	15	14	12	14	8	9	26	40	23	31	27	23	29	37	27	18	29	23	12	7	11	21	19	23
MaeIIprimer	TCT	56	22	38	34	21	23	15	19	20	18	21	11	15	19	31	49	25	20	13	25	14	20	19	17	14	24	17	11	6	9	18	38	19	35	32	33	37	28	30	20	17	24	11	4	13	9	21	24
MaeIIprimer	TGA	57	40	34	42	32	21	32	20	25	14	38	11	15	31	48	38	34	32	19	49	16	28	26	46	19	23	13	16	15	12	28	38	36	55	36	47	44	36	45	40	34	18	22	11	13	24	36	43
MaeIIprimer	TGC	58	23	25	31	24	13	23	17	14	9	28	11	8	25	38	42	30	33	19	28	17	24	14	19	8	16	13	19	19	15	28	29	23	36	23	17	21	22	29	33	21	18	15	13	10	11	23	22
MaeIIprimer	TGG	59	48	28	57	29	20	26	21	11	15	20	12	13	21	26	49	22	41	16	40	7	27	19	28	14	24	8	22	20	15	29	45	25	40	18	38	36	35	38	23	18	27	24	11	20	16	25	27
MaeIIprimer	TGT	60	34	46	36	23	11	29	15	19	11	16	8	16	18	41	34	23	18	21	26	10	23	15	20	13	14	9	23	14	14	14	49	23	36	23	28	39	14	24	25	31	28	21	6	17	10	16	31
MaeIIprimer	TTA	61	11	28	21	16	9	7	10	7	9	14	5	9	14	19	20	19	16	15	11	8	10	8	8	7	8	3	6	5	7	9	9	12	24	9	14	12	21	9	10	14	12	10	8	4	11	4	12
MaeIIprimer	TTC	62	57	39	54	33	18	36	31	19	23	36	15	16	27	52	62	43	35	27	38	17	25	14	24	15	21	9	19	9	9	24	41	32	54	32	48	38	30	37	25	19	32	22	21	23	15	22	33
MaeIIprimer	TTG	63	46	37	48	31	16	32	14	14	31	19	8	18	12	22	39	49	29	6	20	28	26	13	25	15	18	10	13	5	10	20	41	24	50	14	33	29	31	26	23	30	28	21	10	9	18	20	24
MaeIIprimer	TTT	64	48	46	59	41	22	16	15	22	19	29	14	21	22	29	48	48	37	27	38	18	25	25	30	18	23	16	22	11	17	29	36	23	49	21	40	35	30	22	39	26	32	20	12	14	21	27	34
[truncated: 17 more columns]
