# Supplementary material for: Eukaryotic transcriptomics in silico: Optimizing cDNA-AFLP efficiency
Source: BMC Genomics. 2009 Nov 30;10:565. doi: 10.1186/1471-2164-10-565 (PMC2797533; doi:10.1186/1471-2164-10-565)
Supplement: Additional file 5 — Arrays of all selective PCRs for all species and enzyme combinations. Selective PCR arrays using three-by-three selective base pairs for all 87 NCBI and 39 ENSEMBL species included in the present study, tested on all 28 combinations of 8 restriction enzymes. [file 1471-2164-10-565-S5.ZIP › CSV_Arrays/ENSEMBL/Aedes_aegyptiMaeIIandHinP1I.csv]

			HinP1Iprimer	HinP1Iprimer	HinP1Iprimer	HinP1Iprimer	HinP1Iprimer	HinP1Iprimer	HinP1Iprimer	HinP1Iprimer	HinP1Iprimer	HinP1Iprimer	HinP1Iprimer	HinP1Iprimer	HinP1Iprimer	HinP1Iprimer	HinP1Iprimer	HinP1Iprimer	HinP1Iprimer	HinP1Iprimer	HinP1Iprimer	HinP1Iprimer	HinP1Iprimer	HinP1Iprimer	HinP1Iprimer	HinP1Iprimer	HinP1Iprimer	HinP1Iprimer	HinP1Iprimer	HinP1Iprimer	HinP1Iprimer	HinP1Iprimer	HinP1Iprimer	HinP1Iprimer	HinP1Iprimer	HinP1Iprimer	HinP1Iprimer	HinP1Iprimer	HinP1Iprimer	HinP1Iprimer	HinP1Iprimer	HinP1Iprimer	HinP1Iprimer	HinP1Iprimer	HinP1Iprimer	HinP1Iprimer	HinP1Iprimer	HinP1Iprimer	HinP1Iprimer
			AAA	AAC	AAG	AAT	ACA	ACC	ACG	ACT	AGA	AGC	AGG	AGT	ATA	ATC	ATG	ATT	CAA	CAC	CAG	CAT	CCA	CCC	CCG	CCT	CGA	CGC	CGG	CGT	CTA	CTC	CTG	CTT	GAA	GAC	GAG	GAT	GCA	GCC	GCG	GCT	GGA	GGC	GGG	GGT	GTA	GTC	GTG
		0	1	2	3	4	5	6	7	8	9	10	11	12	13	14	15	16	17	18	19	20	21	22	23	24	25	26	27	28	29	30	31	32	33	34	35	36	37	38	39	40	41	42	43	44	45	46	47
MaeIIprimer	AAA	1	28	8	16	16	18	8	2	9	14	9	9	7	9	21	11	16	18	10	11	18	12	4	10	7	13	5	14	18	8	8	4	11	15	13	4	10	0	0	0	0	13	2	7	7	5	5	5
MaeIIprimer	AAC	2	17	8	3	12	12	7	4	2	12	15	5	9	2	20	3	16	27	14	14	11	10	7	3	11	9	8	9	9	0	9	5	7	8	6	5	9	0	0	0	0	4	4	7	7	0	5	3
MaeIIprimer	AAG	3	14	7	2	5	5	3	4	6	4	7	5	4	2	4	6	6	5	2	17	5	5	2	6	4	4	5	9	5	2	5	2	3	15	0	0	4	0	0	0	0	6	1	4	3	2	3	4
MaeIIprimer	AAT	4	18	13	10	17	11	13	4	7	15	9	7	18	3	23	7	12	22	17	23	12	8	2	8	5	12	2	12	3	4	4	6	8	8	7	9	15	0	0	0	0	11	5	3	10	1	6	3
MaeIIprimer	ACA	5	25	9	7	20	14	12	5	5	20	10	17	12	16	22	7	14	26	19	20	16	18	11	15	10	19	7	8	11	6	8	13	11	16	10	13	6	0	0	0	0	10	9	2	17	10	7	6
MaeIIprimer	ACC	6	11	16	4	11	5	6	7	8	7	8	5	11	10	14	7	13	14	12	12	12	5	1	2	4	9	1	19	8	4	7	2	7	7	3	5	12	0	0	0	0	8	4	1	4	4	3	1
MaeIIprimer	ACG	7	19	10	15	15	3	12	2	6	12	7	15	9	5	15	12	7	8	7	38	19	3	6	6	1	15	14	10	11	1	8	12	7	14	1	8	7	0	0	0	0	6	6	4	3	3	9	2
MaeIIprimer	ACT	8	21	21	18	13	12	18	9	7	14	11	18	8	6	17	12	10	27	12	10	11	5	4	5	6	16	10	6	11	4	13	10	6	9	6	8	11	0	0	0	0	6	1	6	4	2	11	8
MaeIIprimer	AGA	9	26	9	17	13	12	5	5	6	17	13	16	18	8	6	8	10	22	9	20	20	15	3	9	5	14	18	18	12	6	14	11	14	18	7	6	10	0	0	0	0	15	11	1	2	4	6	7
MaeIIprimer	AGC	10	20	5	9	9	6	5	7	5	3	9	7	11	3	8	5	7	17	10	8	12	12	3	5	4	4	9	13	12	2	3	4	6	14	7	1	7	0	0	0	0	8	2	5	3	2	7	5
MaeIIprimer	AGG	11	9	8	14	10	14	4	0	4	6	7	14	7	3	5	5	11	9	8	8	11	6	2	4	3	4	6	8	9	4	8	4	3	3	4	5	6	0	0	0	0	3	4	3	5	2	3	2
MaeIIprimer	AGT	12	21	13	20	10	11	7	5	6	8	6	12	14	6	14	13	11	21	11	15	9	8	2	6	12	11	9	10	18	3	11	10	11	18	3	7	16	0	0	0	0	7	4	10	5	4	6	8
MaeIIprimer	ATA	13	12	12	4	8	9	2	4	5	4	5	6	6	5	6	5	10	8	7	2	7	6	2	0	2	4	4	6	1	2	2	3	4	5	2	2	6	0	0	0	0	2	1	1	2	2	1	0
MaeIIprimer	ATC	14	15	12	15	13	8	8	5	8	17	18	11	11	6	17	12	20	15	16	13	16	19	2	10	2	21	6	19	13	5	13	6	11	14	4	7	4	0	0	0	0	6	7	7	5	7	8	1
MaeIIprimer	ATG	15	8	9	7	6	14	6	5	4	12	9	6	7	4	11	3	6	12	5	10	12	11	1	4	5	6	6	4	6	1	5	5	3	6	3	3	6	0	0	0	0	3	4	3	2	2	5	2
MaeIIprimer	ATT	16	20	15	15	11	13	7	2	14	19	9	9	15	15	19	11	19	18	17	21	14	11	1	4	7	36	6	14	11	7	9	4	7	14	5	7	17	0	0	0	0	6	9	2	9	4	5	7
MaeIIprimer	CAA	17	15	18	19	25	14	20	6	18	39	27	14	21	7	27	11	12	32	28	26	23	11	8	8	11	15	16	18	19	2	21	14	19	32	9	12	14	0	0	0	0	13	10	2	10	9	8	12
MaeIIprimer	CAC	18	20	5	13	13	10	13	10	3	17	7	8	15	5	16	7	7	20	7	11	12	6	5	6	6	15	7	11	12	5	11	9	10	6	6	9	11	0	0	0	0	10	6	6	11	1	5	3
MaeIIprimer	CAG	19	17	8	12	7	12	14	4	8	8	15	3	11	4	14	9	15	23	13	7	13	8	4	7	3	6	6	7	7	1	8	4	13	9	6	4	11	0	0	0	0	14	5	7	5	6	5	1
MaeIIprimer	CAT	20	29	15	17	23	15	6	1	8	21	17	17	22	12	25	8	16	25	12	10	23	11	14	11	3	14	8	16	8	7	12	11	12	22	11	7	14	0	0	0	0	11	8	5	10	47	8	10
MaeIIprimer	CCA	21	40	25	37	23	17	15	9	21	30	22	16	28	8	31	19	26	35	27	38	11	15	15	9	13	25	16	35	24	10	11	15	14	18	14	18	21	0	0	0	0	11	11	8	16	13	8	8
MaeIIprimer	CCC	22	16	15	17	5	19	7	8	9	18	12	13	7	4	11	3	8	10	7	10	7	13	6	8	5	11	12	19	14	2	7	10	12	10	7	11	10	0	0	0	0	10	8	2	8	1	7	3
MaeIIprimer	CCG	23	29	26	12	17	18	23	7	8	10	21	15	12	5	19	7	6	27	18	18	10	10	5	9	10	21	14	18	17	5	12	12	9	8	4	17	10	0	0	0	0	11	5	9	19	7	6	10
MaeIIprimer	CCT	24	26	22	25	16	22	24	17	6	18	18	11	12	8	18	8	17	18	20	13	17	16	10	11	7	19	13	35	19	3	10	12	13	12	5	19	11	0	0	0	0	16	8	8	7	12	12	7
MaeIIprimer	CGA	25	45	28	25	15	16	16	7	21	30	33	20	31	9	34	15	20	44	26	21	25	14	10	13	11	23	15	23	27	0	14	9	22	24	20	4	15	0	0	0	0	9	8	11	9	10	17	12
MaeIIprimer	CGC	26	16	9	12	7	9	10	4	12	13	23	12	9	6	29	7	18	21	14	15	10	10	7	11	5	26	6	15	13	2	14	7	7	12	8	5	9	0	0	0	0	6	3	0	4	7	7	8
MaeIIprimer	CGG	27	20	16	15	9	15	13	8	2	14	13	11	11	11	23	16	10	28	16	16	11	16	3	10	12	16	15	20	12	9	10	9	17	15	4	11	15	0	0	0	0	9	11	9	9	6	3	5
MaeIIprimer	CGT	28	31	13	15	23	15	17	10	17	17	29	12	20	9	23	15	22	43	18	15	17	12	6	13	17	21	13	17	25	6	9	8	17	24	15	10	11	0	0	0	0	11	15	3	11	7	10	8
MaeIIprimer	CTA	29	10	5	10	16	5	5	2	5	4	5	3	9	7	10	8	9	11	11	6	25	8	0	6	1	9	6	9	9	1	6	4	3	3	2	5	6	0	0	0	0	4	3	4	4	3	3	7
MaeIIprimer	CTC	30	20	14	13	8	13	5	5	5	12	14	4	12	9	7	9	14	21	18	16	10	6	6	8	9	13	8	8	15	8	3	4	12	12	9	6	8	0	0	0	0	10	3	4	9	3	0	2
MaeIIprimer	CTG	31	15	7	6	13	7	10	4	2	13	17	6	5	4	14	4	12	16	6	16	11	11	6	4	7	7	2	8	5	6	5	5	7	11	6	5	13	0	0	0	0	4	4	5	9	2	3	3
MaeIIprimer	CTT	32	17	17	22	11	13	12	1	12	22	16	17	15	7	20	18	10	33	22	12	15	8	2	9	4	10	12	13	9	5	13	17	8	12	9	16	11	0	0	0	0	9	10	3	3	3	4	10
MaeIIprimer	GAA	33	31	22	17	28	18	16	12	17	31	23	20	22	18	22	18	18	19	20	21	31	11	12	8	13	24	14	19	15	3	17	16	25	12	20	15	17	0	0	0	0	15	8	9	4	8	16	9
MaeIIprimer	GAC	34	18	8	17	17	8	11	10	10	12	13	19	7	7	11	10	26	16	19	10	14	12	6	11	7	10	6	9	9	6	13	6	5	13	2	14	15	0	0	0	0	10	7	4	14	5	3	1
MaeIIprimer	GAG	35	18	10	6	10	6	5	6	4	13	17	6	11	4	19	4	6	12	12	20	9	3	3	1	8	8	8	6	13	1	9	4	6	11	1	4	8	0	0	0	0	5	6	5	2	6	6	1
MaeIIprimer	GAT	36	21	24	29	25	25	19	8	14	20	22	25	30	12	23	15	17	37	30	20	19	23	6	11	7	21	25	23	25	2	12	15	17	18	8	12	16	0	0	0	0	18	12	10	7	7	24	13
MaeIIprimer	GCA	37	20	10	19	10	14	11	5	12	24	14	14	11	7	33	9	34	19	25	13	19	10	8	9	10	15	14	16	12	8	8	11	14	17	15	6	16	0	0	0	0	11	4	3	9	7	6	9
MaeIIprimer	GCC	38	23	11	13	21	7	9	8	15	19	19	9	9	5	15	13	13	11	17	14	14	5	3	6	5	10	11	14	6	4	7	8	11	14	6	1	10	0	0	0	0	8	5	5	10	4	6	2
MaeIIprimer	GCG	39	15	13	5	6	10	9	4	8	14	12	6	9	6	15	9	11	14	14	11	9	3	1	13	4	12	9	12	4	0	6	9	7	2	8	3	9	0	0	0	0	2	4	0	3	5	3	2
MaeIIprimer	GCT	40	22	25	10	20	16	18	8	10	19	28	13	14	13	27	14	13	19	18	13	10	12	12	9	14	23	12	20	22	4	11	9	12	22	7	5	12	0	0	0	0	19	13	17	6	8	7	4
MaeIIprimer	GGA	41	36	21	25	26	20	21	7	22	22	24	17	22	12	30	15	27	31	20	23	24	19	8	14	13	31	18	29	31	1	10	18	21	18	7	13	18	0	0	0	0	8	11	6	16	11	10	8
MaeIIprimer	GGC	42	23	18	18	14	16	16	4	16	14	24	17	12	5	23	13	14	32	22	21	21	19	11	6	8	23	13	18	21	5	12	3	18	11	8	10	8	0	0	0	0	3	2	3	11	10	4	11
MaeIIprimer	GGG	43	18	13	14	9	11	5	3	3	9	5	6	10	5	9	13	13	21	10	18	10	7	3	4	12	11	8	7	9	1	13	6	9	6	2	7	16	0	0	0	0	5	4	3	7	8	5	0
MaeIIprimer	GGT	44	30	12	16	17	12	11	7	13	24	24	19	28	9	23	10	11	32	24	26	16	13	10	9	9	15	7	20	15	4	16	14	13	20	4	9	16	0	0	0	0	10	1	3	11	8	13	11
MaeIIprimer	GTA	45	29	9	9	17	10	9	3	15	12	15	8	18	6	4	7	11	22	12	12	11	10	4	7	4	4	9	11	15	2	6	5	9	15	8	4	7	0	0	0	0	1	0	2	4	2	4	8
MaeIIprimer	GTC	46	28	13	11	8	6	12	7	15	10	20	10	11	4	16	12	14	12	28	15	12	10	4	4	8	14	9	15	14	2	6	10	12	11	4	5	17	0	0	0	0	9	6	4	6	9	49	12
MaeIIprimer	GTG	47	21	13	13	10	21	7	5	8	10	17	15	12	4	20	4	9	6	15	18	9	5	9	5	6	14	15	5	5	3	7	2	14	8	6	2	7	0	0	0	0	10	7	6	6	10	8	8
MaeIIprimer	GTT	48	31	31	25	11	25	20	5	22	23	29	14	22	21	21	12	15	31	19	27	20	21	5	13	8	12	14	16	19	7	7	8	16	23	4	11	22	0	0	0	0	9	5	8	13	8	13	6
MaeIIprimer	TAA	49	17	5	10	9	8	4	5	10	17	8	8	7	10	6	8	4	15	8	10	8	5	2	6	7	8	7	9	8	2	9	11	11	10	5	15	8	0	0	0	0	3	5	5	9	6	4	7
MaeIIprimer	TAC	50	27	17	18	8	8	7	2	6	9	15	6	10	10	10	9	10	17	7	19	9	8	4	3	2	13	11	14	5	2	9	5	12	14	6	6	12	0	0	0	0	3	8	6	8	7	9	6
MaeIIprimer	TAG	51	12	7	10	10	5	3	3	6	9	6	3	8	6	6	5	10	7	7	7	17	2	4	4	1	4	13	9	7	3	13	6	4	9	1	6	14	0	0	0	0	4	3	1	7	6	1	3
MaeIIprimer	TAT	52	21	7	11	20	11	5	3	2	11	13	8	15	2	21	8	7	26	11	12	18	14	2	6	8	6	4	13	6	0	12	6	10	13	6	11	11	0	0	0	0	10	4	3	7	4	5	4
MaeIIprimer	TCA	53	39	18	35	22	23	20	3	14	34	27	21	22	15	20	20	21	32	19	29	19	14	8	7	14	26	15	33	26	5	24	15	15	15	10	14	23	0	0	0	0	10	11	18	11	9	11	5
MaeIIprimer	TCC	54	30	30	41	26	24	23	8	28	29	29	20	33	15	37	10	28	43	21	22	28	27	13	19	17	26	11	37	36	8	18	17	29	33	15	26	164	0	0	0	0	26	13	9	7	14	12	16
MaeIIprimer	TCG	55	44	21	28	26	15	22	9	14	33	24	20	13	7	21	9	25	39	26	28	31	6	14	7	17	24	13	17	11	7	19	13	18	24	9	18	21	0	0	0	0	14	9	7	19	7	23	7
MaeIIprimer	TCT	56	35	24	26	27	37	26	8	12	25	25	13	28	2	24	17	16	42	25	28	16	10	3	10	9	22	12	29	37	6	25	7	21	28	14	14	22	0	0	0	0	13	17	11	13	6	5	5
MaeIIprimer	TGA	57	51	37	21	25	20	17	19	16	28	27	20	27	11	35	10	25	52	30	33	28	22	17	14	8	30	20	32	31	12	16	16	22	24	8	18	15	0	0	0	0	16	14	12	8	7	16	15
MaeIIprimer	TGC	58	22	24	25	17	15	10	4	17	22	29	16	15	11	24	14	21	33	23	16	31	19	9	18	16	21	15	21	25	9	13	10	8	11	6	8	20	0	0	0	0	7	13	10	9	9	8	8
MaeIIprimer	TGG	59	39	33	21	21	21	12	8	20	22	26	15	15	19	28	10	17	49	25	38	37	24	10	14	23	23	15	20	25	7	19	13	31	17	14	10	12	0	0	0	0	19	14	7	11	7	14	11
MaeIIprimer	TGT	60	41	27	24	17	14	20	5	9	39	35	18	14	14	26	19	15	35	22	31	34	15	4	15	7	36	14	18	22	5	18	16	21	25	14	6	22	0	0	0	0	6	14	7	10	6	10	7
MaeIIprimer	TTA	61	17	14	13	11	11	9	9	7	6	18	12	11	4	18	11	10	19	12	9	19	7	4	7	5	13	1	15	4	3	9	5	9	10	2	4	11	0	0	0	0	6	4	4	5	3	4	6
MaeIIprimer	TTC	62	49	26	18	38	23	22	19	26	35	30	11	27	13	32	24	23	49	33	34	19	27	10	7	16	37	22	19	18	6	12	18	19	33	9	19	25	0	0	0	0	19	12	10	19	13	15	7
MaeIIprimer	TTG	63	39	37	31	39	24	10	6	21	21	16	21	17	12	23	18	19	42	23	33	29	18	6	7	6	19	12	23	16	7	10	15	17	12	9	21	19	0	0	0	0	13	5	4	11	2	7	8
MaeIIprimer	TTT	64	54	28	30	42	31	20	10	21	42	20	18	29	20	18	13	19	45	33	28	32	18	12	15	10	25	22	24	16	10	12	14	13	34	16	28	23	0	0	0	0	30	6	10	27	12	12	14
[truncated: 17 more columns]
