# Supplementary material for: Eukaryotic transcriptomics in silico: Optimizing cDNA-AFLP efficiency
Source: BMC Genomics. 2009 Nov 30;10:565. doi: 10.1186/1471-2164-10-565 (PMC2797533; doi:10.1186/1471-2164-10-565)
Supplement: Additional file 5 — Arrays of all selective PCRs for all species and enzyme combinations. Selective PCR arrays using three-by-three selective base pairs for all 87 NCBI and 39 ENSEMBL species included in the present study, tested on all 28 combinations of 8 restriction enzymes. [file 1471-2164-10-565-S5.ZIP › CSV_Arrays/ENSEMBL/Aedes_aegyptiMaeIIandHpaII.csv]

			HpaIIprimer	HpaIIprimer	HpaIIprimer	HpaIIprimer	HpaIIprimer	HpaIIprimer	HpaIIprimer	HpaIIprimer	HpaIIprimer	HpaIIprimer	HpaIIprimer	HpaIIprimer	HpaIIprimer	HpaIIprimer	HpaIIprimer	HpaIIprimer	HpaIIprimer	HpaIIprimer	HpaIIprimer	HpaIIprimer	HpaIIprimer	HpaIIprimer	HpaIIprimer	HpaIIprimer	HpaIIprimer	HpaIIprimer	HpaIIprimer	HpaIIprimer	HpaIIprimer	HpaIIprimer	HpaIIprimer	HpaIIprimer	HpaIIprimer	HpaIIprimer	HpaIIprimer	HpaIIprimer	HpaIIprimer	HpaIIprimer	HpaIIprimer	HpaIIprimer	HpaIIprimer	HpaIIprimer	HpaIIprimer	HpaIIprimer	HpaIIprimer	HpaIIprimer	HpaIIprimer
			AAA	AAC	AAG	AAT	ACA	ACC	ACG	ACT	AGA	AGC	AGG	AGT	ATA	ATC	ATG	ATT	CAA	CAC	CAG	CAT	CCA	CCC	CCG	CCT	CGA	CGC	CGG	CGT	CTA	CTC	CTG	CTT	GAA	GAC	GAG	GAT	GCA	GCC	GCG	GCT	GGA	GGC	GGG	GGT	GTA	GTC	GTG
		0	1	2	3	4	5	6	7	8	9	10	11	12	13	14	15	16	17	18	19	20	21	22	23	24	25	26	27	28	29	30	31	32	33	34	35	36	37	38	39	40	41	42	43	44	45	46	47
MaeIIprimer	AAA	1	49	25	24	26	10	8	10	3	26	15	19	11	20	15	22	26	23	18	14	12	9	2	9	10	11	5	15	19	9	11	16	18	23	9	7	11	9	2	7	5	11	5	2	5	5	17	9
MaeIIprimer	AAC	2	25	15	26	19	9	6	7	10	15	12	23	13	13	17	21	22	20	5	14	5	14	4	6	7	14	7	9	9	6	14	10	16	13	15	10	6	7	3	10	2	11	6	3	7	3	6	3
MaeIIprimer	AAG	3	17	7	20	14	15	16	6	4	21	11	12	8	8	7	9	12	12	5	10	6	8	3	4	2	10	3	7	4	4	3	10	13	8	7	12	2	9	2	4	2	5	5	4	1	3	7	10
MaeIIprimer	AAT	4	37	27	36	54	28	12	13	15	20	15	30	20	20	19	17	24	22	7	15	15	17	5	11	8	16	13	21	9	8	3	24	8	13	5	14	11	15	7	6	10	8	4	9	6	9	9	6
MaeIIprimer	ACA	5	35	26	51	36	27	10	13	10	24	19	29	20	19	31	54	31	11	11	30	19	14	7	4	11	20	7	13	9	5	9	19	18	23	14	18	20	11	5	7	10	7	13	9	7	9	8	23
MaeIIprimer	ACC	6	7	13	18	23	6	6	3	8	7	13	23	20	15	20	25	18	8	8	10	10	19	5	0	6	10	8	9	6	2	3	17	10	8	6	7	9	9	5	4	7	6	6	3	9	4	6	4
MaeIIprimer	ACG	7	23	19	33	19	13	12	9	10	16	19	23	17	12	29	22	19	8	9	23	17	13	3	11	13	13	12	16	11	7	7	18	12	24	9	14	10	6	8	6	5	8	5	3	4	5	7	7
MaeIIprimer	ACT	8	21	25	38	17	20	6	15	9	29	30	20	20	8	27	17	19	26	10	19	8	17	11	11	9	18	17	11	15	2	9	17	9	12	16	21	19	6	12	7	8	14	7	5	5	10	7	10
MaeIIprimer	AGA	9	34	27	30	27	10	6	15	16	24	24	24	22	30	30	27	29	26	12	18	2	16	12	9	2	21	3	12	6	12	5	16	19	9	19	15	9	7	12	10	17	4	6	1	8	7	2	14
MaeIIprimer	AGC	10	26	12	36	31	19	5	13	16	21	26	26	17	9	8	19	19	22	8	20	12	12	3	15	6	15	8	12	4	8	6	12	7	12	9	12	12	7	3	4	9	6	7	3	5	2	4	11
MaeIIprimer	AGG	11	25	14	25	11	14	2	12	6	11	6	13	11	10	13	10	24	16	8	3	6	19	4	3	3	10	2	8	4	1	5	6	13	8	4	11	8	4	2	8	3	4	1	2	5	2	6	7
MaeIIprimer	AGT	12	53	23	41	16	24	5	17	16	18	25	29	16	11	22	30	19	20	7	11	18	14	7	12	8	24	4	14	12	10	8	17	21	11	11	18	20	12	14	11	6	12	2	2	4	7	9	11
MaeIIprimer	ATA	13	13	14	23	25	8	1	6	3	5	8	11	11	9	8	12	11	3	8	8	5	6	0	2	3	6	2	4	10	5	3	14	6	15	3	3	2	4	1	1	1	6	5	3	4	5	3	8
MaeIIprimer	ATC	14	27	22	31	24	18	6	9	15	35	21	15	17	24	23	36	26	19	10	27	23	22	4	18	10	15	6	14	11	10	15	11	13	19	16	21	8	17	8	7	5	16	10	9	9	8	10	15
MaeIIprimer	ATG	15	23	13	31	14	13	5	6	4	11	6	13	12	3	19	17	15	10	10	14	15	13	0	4	5	8	6	6	3	3	3	15	11	14	4	8	9	3	5	3	1	5	4	2	5	6	2	5
MaeIIprimer	ATT	16	44	21	47	20	25	4	13	12	11	22	17	17	23	31	31	31	18	16	17	15	17	7	7	9	12	11	9	13	4	11	19	8	14	14	8	9	9	2	9	5	7	6	5	2	6	6	7
MaeIIprimer	CAA	17	31	45	51	45	27	10	18	30	37	21	23	29	33	52	39	38	31	22	26	37	17	9	10	7	23	12	23	30	2	22	20	32	36	7	22	15	11	11	18	7	13	10	9	14	20	10	27
MaeIIprimer	CAC	18	22	21	60	18	19	5	15	4	18	13	31	20	15	15	17	17	11	9	19	12	13	2	14	3	16	7	15	4	7	9	14	10	12	8	9	12	12	7	9	16	15	10	6	6	11	4	10
MaeIIprimer	CAG	19	26	22	31	22	20	5	12	15	21	11	20	17	14	15	28	19	7	5	16	8	13	2	7	5	19	13	14	10	3	16	15	14	18	14	11	7	7	9	6	5	9	3	9	6	11	8	15
MaeIIprimer	CAT	20	49	41	46	40	28	5	25	9	15	40	23	31	15	36	31	24	18	54	31	19	20	2	14	12	23	8	20	10	4	12	15	20	23	17	15	21	13	9	11	4	10	14	19	12	13	7	12
MaeIIprimer	CCA	21	70	56	61	47	23	11	26	32	49	37	43	34	28	44	36	43	29	26	37	28	24	9	17	10	32	6	29	23	9	15	35	20	36	20	27	24	16	10	14	11	11	16	20	10	11	17	18
MaeIIprimer	CCC	22	27	27	33	19	14	8	15	12	20	23	19	15	15	16	32	17	7	3	21	15	11	5	16	10	10	8	16	12	1	7	13	15	20	13	13	18	5	2	4	9	9	7	11	2	4	7	10
MaeIIprimer	CCG	23	23	25	29	20	18	13	17	10	23	25	16	12	21	14	22	21	15	8	20	15	18	6	4	1	16	4	10	3	6	15	11	9	16	16	16	8	5	8	11	5	9	8	6	5	8	4	7
MaeIIprimer	CCT	24	62	43	68	24	21	8	20	9	39	29	49	27	28	31	39	22	18	10	39	21	24	5	17	11	14	7	28	19	9	13	10	10	24	13	23	20	18	8	15	6	11	12	7	7	12	15	30
MaeIIprimer	CGA	25	49	47	59	42	40	18	41	28	31	39	28	31	33	45	46	23	27	38	40	21	34	14	18	17	22	21	29	20	5	18	25	25	32	24	30	23	10	9	13	15	16	10	11	13	8	20	24
MaeIIprimer	CGC	26	30	20	45	28	24	5	13	9	25	13	26	18	16	15	24	19	16	17	33	6	9	7	7	7	21	18	19	11	2	5	19	8	15	9	13	8	7	7	6	5	9	8	7	10	3	9	13
MaeIIprimer	CGG	27	23	30	51	44	22	9	11	10	18	19	29	16	14	21	25	28	18	18	33	12	26	9	7	12	15	4	23	13	7	16	17	21	22	10	13	13	22	9	7	12	15	9	7	8	5	9	14
MaeIIprimer	CGT	28	52	37	66	37	26	7	27	30	41	28	46	23	18	25	47	47	37	15	39	26	22	14	17	18	30	16	22	11	7	7	20	18	16	11	37	26	18	14	13	6	17	11	11	8	15	8	21
MaeIIprimer	CTA	29	25	20	25	10	5	3	7	10	12	15	17	11	6	16	13	17	15	6	16	10	12	2	9	4	23	5	11	9	1	6	11	9	12	10	9	7	11	2	4	2	4	2	1	6	7	5	8
MaeIIprimer	CTC	30	15	24	38	30	14	1	8	12	18	19	14	14	11	22	25	11	12	14	25	8	12	3	14	4	17	11	23	7	5	11	20	8	14	7	17	13	10	5	9	6	11	4	8	5	2	10	4
MaeIIprimer	CTG	31	29	13	28	25	17	13	7	11	10	10	13	19	16	6	20	30	8	8	13	8	10	4	4	5	6	11	12	9	2	12	3	15	21	6	8	10	8	7	9	4	12	9	3	5	6	11	5
MaeIIprimer	CTT	32	39	32	69	38	22	15	14	15	18	25	40	24	22	33	35	32	19	14	17	10	11	7	14	6	21	8	16	13	4	14	19	10	21	11	14	12	13	14	14	7	18	8	4	8	4	13	10
MaeIIprimer	GAA	33	31	29	67	47	25	7	14	19	31	35	37	26	18	49	31	45	24	13	31	27	32	11	23	14	35	16	17	24	12	11	21	24	38	10	17	23	28	14	15	6	15	14	7	11	11	15	18
MaeIIprimer	GAC	34	31	23	30	20	23	8	14	21	25	23	21	16	18	18	33	35	18	15	26	12	18	10	6	5	16	6	11	13	7	12	20	12	17	8	8	17	7	5	11	13	17	10	5	9	5	13	18
MaeIIprimer	GAG	35	28	18	17	25	10	4	18	3	21	18	19	19	9	20	18	15	8	11	21	19	8	6	19	7	10	8	9	7	2	10	16	5	17	3	13	8	7	4	8	4	8	2	6	5	6	8	13
MaeIIprimer	GAT	36	54	34	41	40	36	15	25	20	36	28	22	22	29	38	25	34	36	14	34	22	29	10	19	10	27	13	24	21	10	22	21	33	29	15	15	17	26	13	19	6	12	8	5	15	11	12	14
MaeIIprimer	GCA	37	34	30	47	41	19	7	15	14	17	29	25	15	12	28	31	30	22	13	24	11	21	8	16	11	24	14	25	15	10	17	19	19	24	9	20	12	10	16	17	16	14	10	7	7	9	14	15
MaeIIprimer	GCC	38	16	18	32	18	19	6	16	8	12	14	16	15	17	22	21	27	8	14	10	12	12	6	11	7	9	7	21	11	2	4	14	4	12	10	10	10	9	17	12	8	5	2	3	3	10	6	23
MaeIIprimer	GCG	39	20	19	26	20	10	12	11	3	16	14	12	20	5	20	21	20	7	15	17	10	9	3	7	6	13	8	16	15	10	9	10	12	11	10	11	7	8	5	12	14	10	2	1	5	4	6	7
MaeIIprimer	GCT	40	26	41	53	31	24	15	19	14	31	22	22	21	18	32	43	37	28	15	27	16	34	5	23	8	25	14	21	25	15	18	32	17	29	14	18	16	13	12	17	13	11	8	14	10	9	10	23
MaeIIprimer	GGA	41	61	40	55	53	30	15	19	17	42	27	37	27	21	52	64	47	32	28	45	25	32	16	16	13	27	14	29	29	14	22	27	33	26	13	17	15	19	12	18	14	16	21	11	9	10	25	20
MaeIIprimer	GGC	42	24	39	49	36	17	16	24	11	30	22	39	28	23	36	24	24	18	19	30	24	26	8	21	10	22	13	20	19	6	10	23	26	29	11	13	11	18	11	10	7	11	9	3	10	18	12	10
MaeIIprimer	GGG	43	15	19	41	17	16	12	8	4	34	19	18	14	15	17	21	16	16	14	20	12	17	5	15	5	9	7	11	11	39	12	15	9	20	12	11	7	8	2	2	5	7	11	2	11	2	6	12
MaeIIprimer	GGT	44	44	36	50	33	21	7	15	13	26	22	36	24	29	42	28	22	18	14	26	28	23	3	10	13	19	5	17	13	8	13	31	19	34	17	15	16	20	14	12	14	16	10	6	5	11	13	10
MaeIIprimer	GTA	45	23	21	32	23	26	7	15	4	23	17	13	24	19	24	25	22	14	15	22	14	15	5	10	6	10	7	16	12	6	4	12	7	10	7	14	4	8	9	6	9	6	6	3	12	4	5	11
MaeIIprimer	GTC	46	32	21	54	37	25	5	19	15	15	16	18	21	15	31	26	22	15	3	30	20	14	3	12	6	9	11	11	18	12	10	18	9	25	7	11	20	9	6	9	5	11	9	8	11	12	13	15
MaeIIprimer	GTG	47	14	28	41	28	17	2	36	19	18	15	21	17	14	19	32	19	12	9	15	5	14	6	7	8	13	7	13	10	6	5	17	11	13	7	18	12	14	7	7	10	8	3	6	7	8	0	16
MaeIIprimer	GTT	48	44	26	61	50	23	19	32	22	28	16	29	20	16	37	38	31	15	16	21	21	19	5	16	11	27	13	23	12	8	16	25	19	37	15	19	19	21	9	13	6	7	11	10	4	14	16	15
MaeIIprimer	TAA	49	31	17	22	13	12	9	7	7	12	20	8	14	8	18	11	23	12	6	11	10	11	1	12	2	11	8	7	7	4	5	11	3	15	4	6	10	18	3	2	3	7	7	5	1	3	10	12
MaeIIprimer	TAC	50	18	24	34	25	26	13	16	15	25	18	20	13	15	21	26	17	10	6	18	9	8	2	10	5	23	10	13	15	8	6	6	6	16	9	14	10	6	5	9	6	11	5	4	2	6	6	6
MaeIIprimer	TAG	51	23	15	22	21	14	5	4	4	22	9	12	13	8	9	15	11	7	9	15	6	7	10	8	2	9	2	6	0	2	6	13	3	15	2	6	9	4	1	7	9	9	3	3	4	5	3	14
MaeIIprimer	TAT	52	38	15	33	19	13	5	11	9	30	24	23	19	17	17	24	24	13	17	16	14	21	3	13	6	12	10	13	11	3	9	9	13	22	10	11	17	7	0	14	4	10	3	4	5	6	10	5
MaeIIprimer	TCA	53	58	35	82	42	26	17	19	26	41	41	38	44	27	43	43	50	43	16	38	25	28	9	15	11	41	12	16	12	14	20	27	29	31	25	19	28	15	16	15	23	23	6	8	14	14	25	24
MaeIIprimer	TCC	54	49	44	67	49	33	11	21	23	55	40	38	33	30	36	39	41	28	25	51	26	36	9	18	17	39	5	27	22	17	19	33	17	34	13	38	26	22	13	18	15	16	13	18	9	15	21	23
MaeIIprimer	TCG	55	66	53	75	33	16	15	28	21	34	32	47	27	36	36	60	42	32	28	39	20	37	9	24	16	24	14	19	14	15	21	18	13	29	27	22	14	11	7	16	9	15	8	12	12	6	8	17
MaeIIprimer	TCT	56	57	38	62	43	34	15	19	14	46	27	44	24	20	35	48	36	27	13	37	34	32	5	11	14	20	17	23	27	16	11	24	24	36	17	24	24	24	11	12	11	14	6	4	10	12	12	31
MaeIIprimer	TGA	57	63	38	90	61	30	17	33	26	42	46	38	33	39	53	65	52	47	12	46	32	36	10	17	29	49	18	26	25	23	19	33	25	43	25	32	23	19	8	16	19	9	15	11	8	20	20	25
MaeIIprimer	TGC	58	45	41	45	46	29	13	21	28	44	19	41	23	35	28	51	38	33	23	25	25	14	7	21	16	34	18	20	26	13	16	23	28	30	17	20	14	20	12	6	7	14	23	9	13	12	13	19
MaeIIprimer	TGG	59	55	40	72	54	29	23	30	14	42	28	40	36	23	63	57	50	27	31	43	32	29	10	20	17	36	25	23	22	4	14	25	23	29	14	25	17	14	13	16	17	8	12	5	14	20	17	25
MaeIIprimer	TGT	60	77	40	65	38	34	17	19	17	55	33	38	27	30	34	48	41	29	15	36	27	28	12	15	15	31	13	19	19	11	9	18	11	18	20	21	22	17	6	11	8	12	9	2	8	16	20	15
MaeIIprimer	TTA	61	22	14	36	26	26	9	9	12	13	12	14	12	17	17	24	20	14	9	11	5	13	5	11	7	11	5	16	5	4	10	11	5	12	7	9	8	5	3	4	4	3	4	5	3	4	6	12
MaeIIprimer	TTC	62	68	50	109	52	32	14	22	23	40	33	46	34	40	54	53	65	35	24	46	13	30	7	18	12	24	14	27	28	12	19	28	20	51	24	31	21	22	17	13	14	19	15	11	8	8	17	30
MaeIIprimer	TTG	63	60	56	64	56	28	13	28	24	54	26	33	25	40	45	47	49	36	18	35	21	36	10	19	20	28	11	18	22	8	11	22	18	29	16	15	18	17	11	9	15	10	17	5	11	9	14	32
MaeIIprimer	TTT	64	80	37	73	67	36	23	27	23	58	27	48	43	35	42	60	38	32	18	40	36	27	4	23	10	37	24	32	17	17	18	31	31	32	19	36	29	15	11	15	14	15	10	10	16	9	10	20
[truncated: 17 more columns]
