# Supplementary material for: Eukaryotic transcriptomics in silico: Optimizing cDNA-AFLP efficiency
Source: BMC Genomics. 2009 Nov 30;10:565. doi: 10.1186/1471-2164-10-565 (PMC2797533; doi:10.1186/1471-2164-10-565)
Supplement: Additional file 5 — Arrays of all selective PCRs for all species and enzyme combinations. Selective PCR arrays using three-by-three selective base pairs for all 87 NCBI and 39 ENSEMBL species included in the present study, tested on all 28 combinations of 8 restriction enzymes. [file 1471-2164-10-565-S5.ZIP › CSV_Arrays/ENSEMBL/Aedes_aegyptiMaeIIandMaeI.csv]

			MaeIprimer	MaeIprimer	MaeIprimer	MaeIprimer	MaeIprimer	MaeIprimer	MaeIprimer	MaeIprimer	MaeIprimer	MaeIprimer	MaeIprimer	MaeIprimer	MaeIprimer	MaeIprimer	MaeIprimer	MaeIprimer	MaeIprimer	MaeIprimer	MaeIprimer	MaeIprimer	MaeIprimer	MaeIprimer	MaeIprimer	MaeIprimer	MaeIprimer	MaeIprimer	MaeIprimer	MaeIprimer	MaeIprimer	MaeIprimer	MaeIprimer	MaeIprimer	MaeIprimer	MaeIprimer	MaeIprimer	MaeIprimer	MaeIprimer	MaeIprimer	MaeIprimer	MaeIprimer	MaeIprimer	MaeIprimer	MaeIprimer	MaeIprimer	MaeIprimer	MaeIprimer	MaeIprimer
			AAA	AAC	AAG	AAT	ACA	ACC	ACG	ACT	AGA	AGC	AGG	AGT	ATA	ATC	ATG	ATT	CAA	CAC	CAG	CAT	CCA	CCC	CCG	CCT	CGA	CGC	CGG	CGT	CTA	CTC	CTG	CTT	GAA	GAC	GAG	GAT	GCA	GCC	GCG	GCT	GGA	GGC	GGG	GGT	GTA	GTC	GTG
		0	1	2	3	4	5	6	7	8	9	10	11	12	13	14	15	16	17	18	19	20	21	22	23	24	25	26	27	28	29	30	31	32	33	34	35	36	37	38	39	40	41	42	43	44	45	46	47
MaeIIprimer	AAA	1	15	18	18	23	8	2	8	8	6	6	12	12	6	11	11	24	13	12	14	5	8	7	8	2	8	5	13	12	6	19	11	17	12	6	4	10	5	1	6	4	11	6	4	9	10	9	7
MaeIIprimer	AAC	2	12	11	9	10	5	0	5	7	11	13	2	4	9	7	8	14	6	7	12	11	5	1	5	4	6	11	2	8	1	7	4	8	11	0	10	4	7	2	8	7	2	5	2	7	6	4	6
MaeIIprimer	AAG	3	8	4	8	8	1	2	4	2	7	3	5	3	12	10	3	13	2	3	6	7	7	4	3	5	6	1	13	8	0	7	6	4	8	1	6	11	1	1	1	3	7	1	1	2	8	1	5
MaeIIprimer	AAT	4	11	12	15	12	5	1	4	5	7	5	4	5	12	18	21	16	11	7	9	12	11	3	9	10	10	6	23	6	12	11	14	13	17	10	5	10	5	7	7	4	6	6	4	7	1	1	8
MaeIIprimer	ACA	5	19	10	11	20	4	8	8	7	20	3	9	5	11	17	5	17	24	8	14	4	9	6	11	9	17	8	9	7	3	8	18	19	16	3	4	11	10	2	10	8	5	5	5	4	5	5	5
MaeIIprimer	ACC	6	13	12	7	6	4	1	7	3	7	5	2	5	5	5	2	7	7	7	9	4	9	2	4	2	6	6	7	8	3	3	1	4	9	2	2	6	1	2	1	4	4	1	0	5	3	4	3
MaeIIprimer	ACG	7	13	8	12	14	3	3	8	0	8	9	6	1	7	0	6	4	21	8	11	8	12	3	3	9	4	5	6	8	3	9	10	10	8	4	2	6	1	1	8	1	4	5	2	4	0	1	3
MaeIIprimer	ACT	8	8	7	12	17	3	7	2	3	6	9	7	8	5	12	5	9	11	9	11	6	11	4	12	8	14	6	7	5	1	5	7	11	11	8	4	12	6	3	5	4	8	2	2	4	7	2	2
MaeIIprimer	AGA	9	18	7	17	17	12	6	11	9	12	4	8	12	14	18	16	18	20	9	16	17	11	3	13	6	24	7	10	10	10	10	14	15	8	6	7	10	5	4	8	3	6	7	3	8	3	8	2
MaeIIprimer	AGC	10	11	4	2	11	8	3	3	5	6	10	4	6	8	11	6	12	9	6	14	11	5	0	7	6	11	4	4	8	4	8	10	14	16	4	6	6	1	3	3	4	4	2	1	1	2	1	3
MaeIIprimer	AGG	11	7	8	6	6	5	4	6	0	8	1	1	3	6	3	4	8	5	6	4	12	7	6	2	7	7	3	7	3	0	14	9	6	13	4	6	4	2	1	5	0	3	4	0	2	0	1	0
MaeIIprimer	AGT	12	14	10	8	8	6	5	4	5	4	8	12	4	9	8	3	14	10	15	14	7	9	4	12	7	8	4	11	5	5	10	9	7	12	9	4	6	4	5	2	3	4	7	1	4	5	5	6
MaeIIprimer	ATA	13	9	5	7	1	4	3	2	4	6	4	2	7	3	2	4	9	9	1	8	1	4	0	4	1	9	1	4	3	0	7	5	15	4	4	1	2	1	3	4	3	2	1	0	3	5	0	0
MaeIIprimer	ATC	14	13	10	12	13	7	3	4	7	10	9	4	6	16	18	13	12	13	10	11	17	8	4	8	6	7	5	15	5	6	8	12	15	16	8	7	6	9	10	7	2	9	5	5	4	4	10	6
MaeIIprimer	ATG	15	10	7	8	12	9	1	2	6	6	7	12	1	6	8	14	9	13	15	9	4	2	4	1	4	3	4	2	6	6	6	8	10	9	2	3	10	2	2	3	1	6	2	2	2	1	2	4
MaeIIprimer	ATT	16	14	13	12	15	9	2	5	8	7	11	6	7	8	11	26	24	12	14	11	18	12	4	3	11	14	7	8	3	6	8	6	20	7	5	9	18	4	5	1	6	12	2	4	7	3	12	7
MaeIIprimer	CAA	17	15	16	18	14	10	6	9	10	13	17	5	13	13	15	13	21	14	13	18	30	15	7	12	6	21	6	15	15	4	19	19	23	19	4	5	11	3	2	14	10	15	11	6	9	7	7	14
MaeIIprimer	CAC	18	12	15	11	11	5	3	3	9	11	6	3	4	17	9	4	14	8	11	13	8	5	1	9	6	15	6	14	10	5	7	9	11	14	3	4	9	5	1	0	5	3	6	3	3	3	6	1
MaeIIprimer	CAG	19	7	5	14	6	4	1	5	3	11	8	2	2	5	12	16	6	10	4	7	11	13	5	7	5	6	1	9	5	2	9	5	16	11	2	7	8	4	4	2	9	10	4	7	6	3	4	9
MaeIIprimer	CAT	20	8	7	15	15	9	7	11	10	9	41	7	7	15	14	11	13	13	8	11	15	13	5	5	5	15	6	14	10	7	20	10	18	18	7	4	8	8	6	7	4	9	6	4	7	8	10	11
MaeIIprimer	CCA	21	20	14	22	23	13	8	7	12	12	18	7	10	9	22	16	18	23	15	30	12	13	7	14	12	21	11	10	13	9	16	12	26	18	13	11	11	13	8	11	0	10	8	11	18	7	6	4
MaeIIprimer	CCC	22	6	7	9	9	8	5	2	5	8	12	7	5	9	7	7	9	10	3	12	7	5	1	9	2	7	9	9	13	1	4	9	11	14	6	2	8	1	3	5	1	4	5	1	3	6	2	2
MaeIIprimer	CCG	23	10	13	9	10	3	3	3	8	7	12	8	5	7	15	10	16	14	10	11	10	17	5	18	6	13	9	9	8	5	13	5	13	15	4	9	12	1	3	9	9	7	4	3	7	2	4	0
MaeIIprimer	CCT	24	13	15	10	13	15	5	7	7	13	19	6	9	13	16	10	11	15	10	24	19	12	4	15	6	19	6	8	7	6	18	14	17	8	5	9	12	6	3	5	4	5	11	7	7	5	3	6
MaeIIprimer	CGA	25	21	17	9	27	5	8	9	7	14	10	10	13	13	15	14	27	15	9	37	20	7	10	16	3	18	9	17	18	5	15	27	27	19	10	8	18	1	12	9	9	9	9	7	6	12	8	11
MaeIIprimer	CGC	26	12	11	15	10	9	1	10	6	5	8	7	8	7	7	12	13	10	9	15	3	4	4	6	2	11	10	10	7	7	7	8	10	12	6	4	9	4	1	8	4	7	3	4	4	8	7	4
MaeIIprimer	CGG	27	6	10	13	7	4	8	8	3	5	7	11	9	9	8	11	7	9	12	10	14	8	9	11	7	10	6	10	7	3	11	17	10	15	3	13	5	3	4	5	3	8	2	1	1	4	4	6
MaeIIprimer	CGT	28	17	14	22	12	10	7	4	7	14	13	11	13	11	11	8	14	18	20	18	13	3	9	10	10	9	12	10	13	8	12	8	12	12	9	4	8	7	5	7	5	11	6	10	6	5	8	12
MaeIIprimer	CTA	29	6	4	10	6	2	2	5	2	6	5	1	2	4	7	5	2	4	5	4	5	3	0	8	4	8	6	3	5	3	7	9	8	4	4	0	6	4	3	1	3	1	3	2	6	4	5	1
MaeIIprimer	CTC	30	11	4	11	8	5	4	4	4	9	4	9	12	13	8	12	6	15	9	7	9	13	0	10	5	3	6	12	1	3	14	8	7	8	10	8	8	9	1	7	2	4	4	2	3	2	3	4
MaeIIprimer	CTG	31	8	3	10	13	5	5	2	3	7	10	4	6	8	9	6	5	14	9	8	6	5	4	4	4	4	8	3	7	6	11	13	15	11	2	4	6	0	5	3	2	4	6	0	6	2	3	2
MaeIIprimer	CTT	32	20	16	16	11	6	8	16	7	8	11	13	4	13	10	6	16	19	14	16	10	14	2	9	4	17	9	12	6	1	7	14	16	7	2	6	12	11	2	7	9	9	11	6	3	6	4	4
MaeIIprimer	GAA	33	11	12	13	14	11	12	7	8	18	6	14	7	14	27	14	25	22	11	18	21	22	7	18	23	18	12	10	15	1	14	11	27	21	5	9	13	9	7	7	13	6	10	11	7	5	4	12
MaeIIprimer	GAC	34	8	6	6	11	5	6	4	5	10	7	7	5	12	7	9	7	11	13	11	9	5	6	8	3	9	4	10	7	4	6	10	9	15	4	9	9	7	4	7	3	6	3	1	6	3	2	4
MaeIIprimer	GAG	35	13	5	8	11	7	3	8	6	8	4	4	1	6	8	9	9	8	9	15	8	2	2	9	9	15	3	4	7	5	5	11	8	13	2	3	7	1	3	9	3	2	3	3	3	3	1	8
MaeIIprimer	GAT	36	34	13	21	18	13	3	8	10	14	11	14	17	8	13	20	17	23	13	14	18	13	5	9	8	19	15	9	13	4	18	11	14	16	6	10	14	9	5	10	10	6	4	5	8	10	6	9
MaeIIprimer	GCA	37	8	13	7	11	7	5	8	7	5	13	6	7	8	13	12	12	14	15	22	15	6	8	10	12	5	5	7	8	6	9	8	17	19	7	3	10	11	6	7	3	1	1	5	4	6	5	8
MaeIIprimer	GCC	38	6	9	9	12	10	3	5	3	2	9	4	3	6	14	13	8	17	9	8	6	10	5	9	3	17	5	5	7	2	7	10	23	2	6	6	8	6	4	8	6	12	6	1	3	4	8	1
MaeIIprimer	GCG	39	15	10	12	11	4	1	6	3	7	4	4	1	10	15	1	6	6	4	9	10	5	6	9	3	10	8	9	6	1	7	12	10	7	5	1	5	3	7	2	2	3	2	2	3	1	3	2
MaeIIprimer	GCT	40	16	9	10	16	11	3	3	6	17	11	6	7	5	12	13	15	15	13	21	14	16	9	10	8	20	16	6	8	2	7	10	15	18	4	6	8	8	3	2	6	15	9	3	4	6	4	13
MaeIIprimer	GGA	41	26	21	20	25	6	3	9	5	4	12	8	13	17	31	12	23	24	19	21	22	18	13	14	6	22	10	16	16	7	13	21	29	22	3	10	13	5	7	10	12	7	18	4	5	16	10	9
MaeIIprimer	GGC	42	14	7	11	23	4	8	3	7	7	9	10	12	11	9	15	13	17	15	16	15	11	7	19	10	21	9	7	10	2	11	15	17	11	4	9	12	4	1	5	10	4	10	4	5	11	5	13
MaeIIprimer	GGG	43	10	3	9	5	4	8	3	7	5	10	4	4	2	4	5	9	9	6	8	11	10	6	11	3	7	8	7	7	2	52	7	7	8	5	6	5	4	3	2	4	3	2	2	5	1	6	8
MaeIIprimer	GGT	44	16	9	10	12	10	7	5	2	4	19	10	14	17	7	10	19	9	12	16	12	14	8	11	4	13	9	13	8	11	10	12	21	18	7	9	15	10	7	5	7	4	8	2	10	5	7	5
MaeIIprimer	GTA	45	11	11	14	8	5	3	8	5	8	6	1	5	10	11	7	7	16	8	11	12	1	3	7	7	8	3	4	7	0	13	11	10	12	7	10	3	4	1	4	3	9	5	1	6	5	3	7
MaeIIprimer	GTC	46	8	6	11	16	8	4	6	4	7	10	9	4	6	8	4	17	7	11	12	11	8	2	9	6	8	12	22	7	1	6	6	18	14	4	3	10	42	4	5	5	8	4	7	1	1	5	5
MaeIIprimer	GTG	47	13	7	10	11	11	2	3	5	9	8	5	7	7	8	8	12	17	16	19	11	8	4	7	5	10	6	5	4	1	7	5	11	12	7	4	9	5	4	9	4	10	6	4	5	4	5	1
MaeIIprimer	GTT	48	27	18	26	21	7	3	7	5	11	11	10	8	7	23	13	19	22	13	12	17	8	1	15	10	13	15	11	8	9	12	16	23	26	12	12	19	6	3	10	3	6	15	6	7	7	9	5
MaeIIprimer	TAA	49	10	8	15	12	4	3	4	2	9	8	4	5	15	13	18	21	14	8	21	16	8	3	10	7	5	5	4	7	2	6	12	16	18	6	8	10	9	0	4	1	3	5	5	1	9	3	2
MaeIIprimer	TAC	50	11	12	7	20	6	1	2	2	11	10	11	5	8	4	9	5	16	11	9	12	5	4	5	6	15	5	20	9	14	7	14	7	14	4	4	12	3	5	2	3	1	4	7	6	2	3	7
MaeIIprimer	TAG	51	13	8	11	5	3	1	6	1	7	3	9	6	1	9	4	13	4	12	9	12	9	4	6	4	10	3	11	4	3	6	8	8	13	5	3	8	7	3	1	6	4	3	2	1	1	2	2
MaeIIprimer	TAT	52	20	14	6	17	7	4	6	7	11	5	7	8	11	8	4	15	19	5	7	13	14	2	11	6	7	3	7	10	3	5	18	10	10	9	6	12	10	3	12	4	11	5	5	4	8	5	4
MaeIIprimer	TCA	53	21	13	27	16	11	11	15	7	12	16	7	13	6	18	26	26	38	13	18	19	30	9	18	8	16	12	17	12	7	21	20	30	24	10	13	17	11	8	10	8	7	11	3	9	7	9	13
MaeIIprimer	TCC	54	23	19	40	23	13	10	21	14	14	8	14	10	17	11	17	17	30	16	28	21	16	12	18	12	26	12	13	11	7	20	26	16	23	11	11	18	14	8	14	17	10	14	11	5	6	16	12
MaeIIprimer	TCG	55	19	16	17	12	12	8	11	4	10	16	18	11	12	23	10	16	17	15	22	25	12	13	18	9	21	11	9	20	1	19	20	28	16	5	8	16	3	9	6	8	8	7	8	5	14	3	12
MaeIIprimer	TCT	56	23	17	20	22	9	5	17	4	12	16	12	17	10	16	13	17	24	17	14	17	20	8	11	5	17	16	10	10	10	9	12	16	16	5	10	20	6	9	9	5	1	8	9	9	15	8	6
MaeIIprimer	TGA	57	34	21	27	27	5	20	5	9	15	17	13	10	13	18	13	23	29	22	42	27	15	11	22	18	24	13	16	14	5	26	30	24	39	8	11	27	11	14	9	11	18	13	5	11	5	8	13
MaeIIprimer	TGC	58	26	14	18	19	17	11	8	7	6	7	4	12	10	25	12	20	19	21	23	11	17	5	14	7	12	9	16	8	3	17	23	14	23	5	7	29	10	5	13	12	9	8	7	4	9	8	9
MaeIIprimer	TGG	59	14	16	13	19	23	9	12	9	12	14	5	9	12	9	16	17	30	13	30	16	20	9	19	18	18	12	9	9	7	16	20	24	24	7	11	15	11	10	8	4	4	16	4	8	11	8	9
MaeIIprimer	TGT	60	28	9	19	16	7	8	12	18	16	11	9	9	8	11	19	22	37	18	22	19	12	11	18	13	12	2	21	14	7	10	10	26	28	9	11	22	2	2	5	5	5	3	4	5	5	6	18
MaeIIprimer	TTA	61	6	11	26	14	4	3	5	5	14	14	15	3	12	7	8	9	6	4	11	17	8	4	10	5	9	5	11	7	8	8	4	14	9	4	6	12	6	6	7	2	7	0	2	10	9	3	4
MaeIIprimer	TTC	62	29	30	33	22	19	11	14	12	20	19	15	10	18	27	9	25	26	17	20	33	27	8	13	8	38	5	27	20	12	14	19	27	28	16	20	16	13	5	16	9	7	7	11	13	10	12	6
MaeIIprimer	TTG	63	21	20	28	17	18	10	9	11	13	12	14	16	17	24	17	24	25	11	12	13	20	14	14	8	25	15	15	13	3	22	16	22	20	8	14	13	7	6	11	7	8	8	7	8	10	14	8
MaeIIprimer	TTT	64	33	19	27	31	13	9	11	13	21	21	17	21	28	20	19	23	22	10	32	25	18	11	25	18	27	11	13	21	11	19	17	28	36	5	9	25	11	12	7	12	7	6	6	8	7	7	10
[truncated: 17 more columns]
