# Supplementary material for: Eukaryotic transcriptomics in silico: Optimizing cDNA-AFLP efficiency
Source: BMC Genomics. 2009 Nov 30;10:565. doi: 10.1186/1471-2164-10-565 (PMC2797533; doi:10.1186/1471-2164-10-565)
Supplement: Additional file 5 — Arrays of all selective PCRs for all species and enzyme combinations. Selective PCR arrays using three-by-three selective base pairs for all 87 NCBI and 39 ENSEMBL species included in the present study, tested on all 28 combinations of 8 restriction enzymes. [file 1471-2164-10-565-S5.ZIP › CSV_Arrays/ENSEMBL/Aedes_aegyptiMaeIIandMseI.csv]

			MseIprimer	MseIprimer	MseIprimer	MseIprimer	MseIprimer	MseIprimer	MseIprimer	MseIprimer	MseIprimer	MseIprimer	MseIprimer	MseIprimer	MseIprimer	MseIprimer	MseIprimer	MseIprimer	MseIprimer	MseIprimer	MseIprimer	MseIprimer	MseIprimer	MseIprimer	MseIprimer	MseIprimer	MseIprimer	MseIprimer	MseIprimer	MseIprimer	MseIprimer	MseIprimer	MseIprimer	MseIprimer	MseIprimer	MseIprimer	MseIprimer	MseIprimer	MseIprimer	MseIprimer	MseIprimer	MseIprimer	MseIprimer	MseIprimer	MseIprimer	MseIprimer	MseIprimer	MseIprimer	MseIprimer
			AAA	AAC	AAG	AAT	ACA	ACC	ACG	ACT	AGA	AGC	AGG	AGT	ATA	ATC	ATG	ATT	CAA	CAC	CAG	CAT	CCA	CCC	CCG	CCT	CGA	CGC	CGG	CGT	CTA	CTC	CTG	CTT	GAA	GAC	GAG	GAT	GCA	GCC	GCG	GCT	GGA	GGC	GGG	GGT	GTA	GTC	GTG
		0	1	2	3	4	5	6	7	8	9	10	11	12	13	14	15	16	17	18	19	20	21	22	23	24	25	26	27	28	29	30	31	32	33	34	35	36	37	38	39	40	41	42	43	44	45	46	47
MaeIIprimer	AAA	1	31	22	11	47	16	10	6	21	10	8	15	6	19	11	7	27	26	9	14	16	12	7	10	14	9	4	11	0	13	13	13	24	21	10	11	12	19	4	15	16	11	5	5	15	18	7	9
MaeIIprimer	AAC	2	9	13	4	17	7	7	3	12	12	6	7	12	20	8	9	23	11	2	4	5	6	7	8	14	5	12	8	0	7	8	11	11	11	12	4	8	10	3	11	15	8	4	1	9	5	7	4
MaeIIprimer	AAG	3	10	8	5	17	16	6	3	9	4	6	5	10	9	9	8	10	7	4	2	6	9	5	3	6	5	5	3	0	9	5	6	14	7	1	1	4	5	2	3	12	2	8	2	12	8	2	2
MaeIIprimer	AAT	4	21	10	12	28	9	13	10	21	10	12	10	11	17	13	3	12	19	11	3	20	13	5	7	11	13	4	7	0	7	7	9	9	13	8	4	12	17	10	7	13	11	12	2	17	13	4	3
MaeIIprimer	ACA	5	30	20	6	21	18	8	8	21	7	7	6	14	17	15	16	21	17	10	9	17	16	5	10	8	20	5	13	0	9	8	14	17	17	5	5	15	9	5	5	15	12	8	11	10	2	10	7
MaeIIprimer	ACC	6	8	8	2	16	7	7	3	7	6	3	5	9	14	9	5	3	13	9	5	12	13	5	8	7	9	10	5	0	4	12	6	9	7	3	5	6	8	4	5	4	11	2	2	9	4	1	8
MaeIIprimer	ACG	7	7	15	6	11	12	5	4	7	9	11	3	6	3	10	9	11	5	7	10	14	9	7	17	3	14	3	10	0	5	3	3	11	14	4	4	13	2	5	4	9	7	7	0	4	0	6	2
MaeIIprimer	ACT	8	17	12	12	21	11	18	9	9	14	7	11	8	19	12	5	12	19	6	8	14	6	5	5	7	14	8	5	0	5	8	8	13	14	6	5	12	12	4	6	9	12	5	9	9	11	3	6
MaeIIprimer	AGA	9	21	18	5	27	16	13	6	20	18	8	4	13	13	17	9	14	13	9	6	25	14	11	16	16	15	11	11	0	11	13	7	14	13	6	4	12	6	4	3	11	9	6	5	11	9	4	9
MaeIIprimer	AGC	10	19	11	7	12	9	4	9	15	12	8	6	7	5	12	10	3	15	8	12	10	5	5	8	3	11	2	6	0	5	6	12	6	5	2	11	10	2	2	1	8	13	5	3	7	7	2	5
MaeIIprimer	AGG	11	11	14	7	8	6	1	6	6	4	1	4	5	7	4	4	7	6	3	2	6	7	1	5	8	14	3	7	0	3	3	6	8	6	0	0	8	4	3	3	4	8	7	2	5	4	2	11
MaeIIprimer	AGT	12	24	14	10	20	9	7	5	22	12	5	3	10	8	6	7	15	25	9	11	6	15	2	4	8	11	7	9	0	7	3	3	7	26	5	5	6	6	9	9	11	19	10	8	1	7	5	5
MaeIIprimer	ATA	13	16	17	7	17	8	5	6	14	7	5	6	5	13	8	10	11	7	3	4	10	6	4	6	1	5	4	10	0	2	5	5	5	8	4	2	3	4	2	2	3	3	3	6	8	5	3	1
MaeIIprimer	ATC	14	22	20	14	19	16	8	6	13	10	12	4	8	4	6	19	22	27	7	5	18	3	2	6	9	13	7	15	0	6	7	12	6	21	9	10	13	18	7	7	15	11	7	4	11	7	4	9
MaeIIprimer	ATG	15	19	17	5	20	15	5	2	6	6	7	2	9	11	11	11	14	14	18	8	6	8	4	8	4	11	7	2	0	4	4	5	15	4	2	7	3	8	3	7	3	13	3	3	6	8	4	9
MaeIIprimer	ATT	16	28	12	13	29	15	20	7	21	7	3	5	22	28	8	12	14	16	15	6	20	14	8	17	7	11	10	6	0	14	7	9	10	22	8	3	13	14	10	6	8	23	13	5	9	7	1	7
MaeIIprimer	CAA	17	14	14	22	33	15	9	5	22	16	12	10	23	20	18	6	18	20	19	13	13	16	7	14	20	10	6	9	0	10	11	14	16	20	10	16	25	17	13	5	18	18	16	8	10	10	10	13
MaeIIprimer	CAC	18	17	19	11	15	11	13	1	10	7	13	5	11	7	12	9	6	10	5	6	11	7	4	10	3	12	4	12	0	24	7	5	4	11	3	7	8	4	8	8	11	9	13	2	3	8	2	3
MaeIIprimer	CAG	19	8	10	15	18	13	2	4	7	4	3	4	5	12	7	9	17	12	10	2	12	8	7	6	8	22	5	13	0	13	5	6	8	10	3	5	11	1	2	9	6	7	4	7	11	5	4	6
MaeIIprimer	CAT	20	24	13	12	22	13	7	6	10	7	14	12	10	19	10	4	17	14	6	9	11	14	5	15	23	19	4	19	0	36	5	8	22	18	7	3	10	10	9	3	12	15	7	4	7	17	7	4
MaeIIprimer	CCA	21	23	21	13	31	13	8	7	24	17	6	9	17	15	16	6	21	32	13	15	25	19	11	13	8	23	15	22	0	7	13	17	22	22	3	11	12	26	10	13	16	34	11	11	19	4	8	8
MaeIIprimer	CCC	22	13	13	7	17	15	8	3	10	9	8	3	2	10	12	13	8	8	1	12	4	7	1	14	17	17	6	11	0	4	10	6	6	14	3	6	5	7	8	8	7	13	6	5	7	7	4	7
MaeIIprimer	CCG	23	11	12	5	19	17	12	4	11	11	7	13	8	15	12	18	17	10	9	12	10	14	8	9	8	13	2	5	0	8	6	12	9	11	5	5	9	9	8	2	10	19	8	4	8	3	7	8
MaeIIprimer	CCT	24	17	15	12	9	9	7	10	7	5	4	3	12	9	16	7	13	17	13	12	21	9	5	12	11	15	6	12	0	11	13	6	8	6	3	15	11	7	8	9	14	20	32	5	12	5	6	10
MaeIIprimer	CGA	25	39	17	9	23	9	7	14	21	20	16	10	13	8	18	13	19	21	13	18	20	11	13	22	12	26	13	15	0	6	20	11	26	11	7	7	10	14	10	6	22	12	10	15	21	12	13	14
MaeIIprimer	CGC	26	12	10	10	22	9	5	6	15	2	7	3	11	7	10	3	14	12	14	13	6	11	4	13	7	7	4	4	0	6	7	5	12	17	0	9	4	5	5	14	6	10	9	6	7	9	6	5
MaeIIprimer	CGG	27	14	21	7	16	14	9	8	13	8	5	7	12	8	9	5	11	12	13	5	7	15	8	8	10	7	7	9	0	6	9	10	6	13	3	1	15	13	1	9	8	15	5	3	8	9	3	5
MaeIIprimer	CGT	28	23	23	7	24	11	12	4	13	17	8	12	9	13	11	4	22	23	10	10	11	5	5	14	15	20	9	9	0	8	9	12	20	18	2	7	12	9	7	4	19	15	8	9	8	10	7	7
MaeIIprimer	CTA	29	11	7	7	20	17	8	9	9	5	7	1	5	4	10	7	15	12	5	11	8	11	8	6	9	8	0	5	0	12	4	5	12	6	4	3	6	7	4	2	7	3	6	1	12	6	4	8
MaeIIprimer	CTC	30	20	10	8	14	6	3	4	10	9	7	6	10	9	6	9	4	13	5	9	8	1	3	9	3	15	4	8	0	6	5	6	9	14	4	1	6	7	5	9	8	16	4	3	12	1	4	6
MaeIIprimer	CTG	31	25	11	8	13	6	6	5	7	6	16	8	11	11	11	6	15	13	9	5	14	5	4	10	10	11	10	9	0	3	7	3	9	10	3	7	7	9	2	2	16	9	12	3	5	8	0	2
MaeIIprimer	CTT	32	14	11	14	15	13	13	0	14	8	11	10	10	10	5	8	15	19	11	12	14	7	5	7	13	27	3	11	0	9	11	7	7	16	6	5	12	12	4	6	16	19	13	5	12	15	6	8
MaeIIprimer	GAA	33	29	12	21	31	25	18	9	22	11	18	6	27	19	20	17	30	30	10	20	29	18	9	7	23	24	11	13	0	12	7	14	23	26	14	7	10	12	9	12	21	26	14	3	19	11	6	8
MaeIIprimer	GAC	34	22	13	5	21	10	4	2	16	9	17	6	14	6	7	14	16	18	15	8	19	12	1	13	9	11	13	9	0	3	8	3	13	11	2	3	9	9	6	5	12	12	6	3	5	7	9	6
MaeIIprimer	GAG	35	12	23	4	9	11	3	7	21	5	3	4	7	8	6	4	17	11	7	8	14	3	2	6	7	24	8	5	0	3	10	7	9	8	3	5	10	6	7	2	6	6	5	0	7	6	1	5
MaeIIprimer	GAT	36	25	27	13	38	21	11	6	21	8	16	8	16	19	15	21	12	27	16	12	6	16	7	14	22	21	8	17	0	14	17	8	10	25	6	9	26	14	5	13	22	18	14	6	6	8	5	6
MaeIIprimer	GCA	37	26	12	4	23	16	12	5	15	9	10	8	15	19	12	17	24	13	7	10	11	10	8	10	21	14	6	12	0	5	14	9	20	16	5	4	17	16	7	3	12	17	8	4	9	12	3	4
MaeIIprimer	GCC	38	18	10	8	17	5	11	3	12	5	7	5	3	5	7	6	8	18	8	6	9	10	15	5	6	10	6	8	0	5	1	4	16	10	9	10	10	8	14	10	9	5	6	1	11	9	3	8
MaeIIprimer	GCG	39	11	10	10	12	13	4	6	14	3	8	1	9	5	7	6	14	5	7	5	10	9	4	7	6	12	9	9	0	2	7	5	8	11	1	7	6	4	6	6	7	13	3	6	9	4	4	2
MaeIIprimer	GCT	40	20	13	4	22	13	9	6	21	13	12	9	10	10	20	15	15	19	12	10	17	10	6	19	13	14	5	8	0	3	7	9	13	23	9	5	22	10	6	8	13	21	8	6	9	10	7	5
MaeIIprimer	GGA	41	15	23	16	35	23	8	14	22	17	12	10	23	15	25	12	30	34	19	10	28	23	15	18	19	23	17	12	0	9	14	13	23	18	14	5	21	19	10	13	21	8	11	11	11	11	8	10
MaeIIprimer	GGC	42	20	9	5	21	15	17	1	18	12	10	4	12	16	9	6	17	14	3	10	19	12	8	14	12	15	9	14	0	2	8	7	12	16	7	5	15	14	3	7	15	17	18	4	9	9	3	5
MaeIIprimer	GGG	43	10	8	3	5	5	8	2	9	7	3	4	7	12	10	11	7	16	4	8	8	9	2	7	6	8	12	15	0	5	2	7	10	5	5	0	8	7	2	3	9	11	2	4	5	3	5	7
MaeIIprimer	GGT	44	23	9	4	21	16	11	10	16	9	10	3	12	8	21	6	17	15	9	12	15	18	6	16	17	17	7	13	0	10	2	16	8	15	13	5	12	11	3	5	10	9	9	2	6	8	4	5
MaeIIprimer	GTA	45	17	14	13	17	19	8	4	10	7	9	4	10	13	11	18	13	14	6	7	10	11	2	8	7	8	8	10	0	3	5	2	8	10	5	3	13	15	7	3	19	17	9	5	10	7	6	13
MaeIIprimer	GTC	46	15	12	7	13	9	6	19	14	15	12	7	12	10	7	8	16	16	6	5	12	10	10	9	8	3	10	10	0	13	13	9	12	11	5	2	13	6	7	5	21	11	3	7	12	13	2	2
MaeIIprimer	GTG	47	26	17	10	21	14	8	8	13	5	8	6	14	11	18	10	10	13	9	13	7	7	5	7	8	6	13	8	0	7	8	9	7	9	4	4	7	11	5	2	8	15	7	2	7	5	4	5
MaeIIprimer	GTT	48	33	22	21	26	21	12	9	13	20	17	11	14	17	13	16	27	20	12	15	13	12	7	11	14	18	12	15	0	7	14	11	18	21	8	3	22	8	13	10	15	12	9	6	13	9	8	9
MaeIIprimer	TAA	49	0	0	0	0	0	0	0	0	0	0	0	0	0	0	0	0	0	0	0	0	0	0	0	0	0	0	0	0	0	0	0	0	0	0	0	0	0	0	0	0	0	0	0	0	0	0	0
MaeIIprimer	TAC	50	7	16	3	23	8	7	6	21	7	8	4	14	16	12	6	13	11	5	10	13	8	4	16	7	15	9	12	0	9	8	7	20	12	1	1	16	5	4	3	11	12	7	4	10	7	4	7
MaeIIprimer	TAG	51	11	14	4	12	9	10	7	9	3	6	4	8	9	5	8	13	7	6	2	12	10	3	12	7	16	2	1	0	4	3	12	15	9	6	1	5	11	2	3	15	4	0	2	4	5	5	9
MaeIIprimer	TAT	52	20	11	16	22	20	9	6	21	15	8	5	11	19	15	6	9	21	7	13	15	14	4	3	7	13	3	11	0	14	4	11	9	18	6	7	10	4	5	6	15	20	9	4	10	9	3	8
MaeIIprimer	TCA	53	44	33	17	30	23	14	11	24	16	14	8	23	29	23	16	36	24	16	27	31	27	3	28	18	29	16	21	0	8	13	18	23	29	11	3	26	19	6	5	27	17	10	8	13	12	9	10
MaeIIprimer	TCC	54	32	30	16	29	17	10	15	27	19	25	11	22	18	23	7	24	33	17	15	31	19	3	23	15	30	19	15	0	17	13	16	33	30	10	9	20	152	12	12	23	28	12	11	14	15	8	9
MaeIIprimer	TCG	55	36	19	12	24	15	11	7	22	16	18	14	18	17	18	11	17	31	11	13	23	15	7	16	14	33	9	26	0	16	8	10	17	25	12	4	15	16	10	11	18	24	7	2	12	10	2	5
MaeIIprimer	TCT	56	28	11	17	26	29	15	9	30	18	23	12	14	20	21	18	23	30	19	15	26	13	7	11	15	30	13	13	0	12	12	11	10	28	5	7	22	12	15	5	14	21	15	15	11	11	8	9
MaeIIprimer	TGA	57	45	31	22	37	24	15	14	22	22	20	5	31	31	32	18	29	50	19	13	26	34	11	28	20	21	19	26	0	10	22	16	38	42	9	14	16	15	9	17	25	34	14	6	13	22	7	9
MaeIIprimer	TGC	58	29	14	9	34	11	12	18	19	16	23	14	14	14	19	12	24	31	19	15	14	12	7	13	15	24	16	12	0	5	7	10	16	18	16	2	18	19	12	8	18	22	12	6	10	15	3	9
MaeIIprimer	TGG	59	21	27	11	44	22	18	13	23	14	18	18	13	15	17	14	29	40	16	14	21	12	10	13	13	29	24	12	0	9	11	18	22	24	5	10	15	20	8	15	12	22	8	11	14	11	7	7
MaeIIprimer	TGT	60	36	23	23	25	15	19	15	18	11	16	16	20	24	21	17	18	27	16	14	18	20	5	11	17	25	13	14	0	12	14	12	18	16	4	5	12	14	4	5	16	20	8	12	14	25	10	6
MaeIIprimer	TTA	61	28	17	16	20	17	5	11	21	7	6	2	11	19	9	11	19	19	8	12	15	5	4	7	4	8	1	6	0	6	2	5	9	13	6	1	12	9	1	3	11	7	9	4	4	3	5	8
MaeIIprimer	TTC	62	47	33	25	41	25	16	16	34	20	27	20	14	35	18	22	22	30	26	18	31	20	9	20	17	35	15	26	0	24	17	16	29	41	20	11	17	19	16	10	14	25	13	5	21	18	15	9
MaeIIprimer	TTG	63	52	27	19	30	20	15	14	22	29	16	9	31	18	23	18	26	32	14	14	36	17	3	16	15	31	19	20	0	15	15	15	26	20	8	11	15	16	12	13	16	22	10	8	16	15	9	10
MaeIIprimer	TTT	64	52	38	24	49	50	24	20	36	31	18	11	29	29	40	29	42	54	23	19	25	21	9	18	17	47	18	21	0	19	8	20	21	46	14	14	21	25	8	28	26	38	19	6	20	16	12	21
[truncated: 17 more columns]
