# Supplementary material for: Eukaryotic transcriptomics in silico: Optimizing cDNA-AFLP efficiency
Source: BMC Genomics. 2009 Nov 30;10:565. doi: 10.1186/1471-2164-10-565 (PMC2797533; doi:10.1186/1471-2164-10-565)
Supplement: Additional file 5 — Arrays of all selective PCRs for all species and enzyme combinations. Selective PCR arrays using three-by-three selective base pairs for all 87 NCBI and 39 ENSEMBL species included in the present study, tested on all 28 combinations of 8 restriction enzymes. [file 1471-2164-10-565-S5.ZIP › CSV_Arrays/ENSEMBL/Aedes_aegyptiMaeIIandTaqI.csv]

			TaqIprimer	TaqIprimer	TaqIprimer	TaqIprimer	TaqIprimer	TaqIprimer	TaqIprimer	TaqIprimer	TaqIprimer	TaqIprimer	TaqIprimer	TaqIprimer	TaqIprimer	TaqIprimer	TaqIprimer	TaqIprimer	TaqIprimer	TaqIprimer	TaqIprimer	TaqIprimer	TaqIprimer	TaqIprimer	TaqIprimer	TaqIprimer	TaqIprimer	TaqIprimer	TaqIprimer	TaqIprimer	TaqIprimer	TaqIprimer	TaqIprimer	TaqIprimer	TaqIprimer	TaqIprimer	TaqIprimer	TaqIprimer	TaqIprimer	TaqIprimer	TaqIprimer	TaqIprimer	TaqIprimer	TaqIprimer	TaqIprimer	TaqIprimer	TaqIprimer	TaqIprimer	TaqIprimer
			AAA	AAC	AAG	AAT	ACA	ACC	ACG	ACT	AGA	AGC	AGG	AGT	ATA	ATC	ATG	ATT	CAA	CAC	CAG	CAT	CCA	CCC	CCG	CCT	CGA	CGC	CGG	CGT	CTA	CTC	CTG	CTT	GAA	GAC	GAG	GAT	GCA	GCC	GCG	GCT	GGA	GGC	GGG	GGT	GTA	GTC	GTG
		0	1	2	3	4	5	6	7	8	9	10	11	12	13	14	15	16	17	18	19	20	21	22	23	24	25	26	27	28	29	30	31	32	33	34	35	36	37	38	39	40	41	42	43	44	45	46	47
MaeIIprimer	AAA	1	42	22	15	26	28	22	19	31	34	21	18	16	4	20	25	16	19	12	27	15	12	6	9	14	21	12	17	0	5	10	9	18	17	10	12	15	17	17	8	18	31	17	10	4	14	4	23
MaeIIprimer	AAC	2	16	15	9	17	19	16	18	12	25	13	16	14	8	14	20	13	11	18	14	12	14	5	8	9	24	5	10	0	8	13	9	9	22	5	17	12	11	10	3	13	10	4	16	7	8	3	5
MaeIIprimer	AAG	3	17	18	19	16	22	4	5	7	23	17	8	10	7	14	10	19	8	6	6	9	10	2	9	5	15	5	10	0	2	8	3	12	12	7	8	8	9	1	8	7	11	4	1	2	8	9	10
MaeIIprimer	AAT	4	15	19	14	18	25	8	23	14	32	26	33	12	16	16	28	24	21	10	23	19	11	6	11	6	28	15	15	0	8	8	11	12	35	11	13	18	11	7	12	13	17	11	14	7	20	10	25
MaeIIprimer	ACA	5	39	19	12	21	41	16	21	34	30	14	10	20	30	16	17	25	15	20	14	16	27	7	11	13	29	15	25	0	5	17	19	13	23	18	8	19	21	21	17	15	29	20	4	16	11	14	15
MaeIIprimer	ACC	6	16	14	9	15	21	15	9	16	25	11	17	14	16	10	12	6	12	12	11	11	6	6	8	8	20	10	18	0	9	6	13	13	18	7	8	14	15	6	13	19	20	5	7	7	14	5	9
MaeIIprimer	ACG	7	22	18	12	14	37	15	14	13	19	16	18	17	13	17	12	16	16	12	7	16	19	9	10	12	16	11	16	0	4	7	7	13	17	8	9	13	10	4	13	11	16	1	7	6	9	10	7
MaeIIprimer	ACT	8	31	28	25	29	24	17	20	16	37	16	13	21	6	20	31	20	25	9	17	18	12	7	10	11	28	10	20	0	5	7	18	11	19	11	8	21	21	3	16	9	27	9	9	12	7	2	17
MaeIIprimer	AGA	9	25	26	24	33	35	11	18	27	35	26	24	24	18	28	26	22	25	9	13	29	25	6	12	21	36	14	15	0	7	17	24	14	39	9	6	15	31	7	13	19	16	7	7	6	15	20	22
MaeIIprimer	AGC	10	23	21	5	14	24	16	10	11	30	19	12	11	5	14	15	20	27	10	12	8	13	7	7	13	15	10	18	0	10	7	11	11	22	4	3	11	13	6	18	8	12	11	7	14	11	6	9
MaeIIprimer	AGG	11	14	10	8	12	13	7	11	5	22	14	9	10	2	9	15	6	24	4	5	9	8	2	5	9	15	16	8	0	11	2	6	10	17	4	6	12	10	7	9	7	20	5	5	1	8	8	13
MaeIIprimer	AGT	12	37	19	20	24	24	18	25	17	31	19	14	24	13	20	15	11	15	16	16	14	12	11	12	10	33	8	16	0	8	8	10	9	21	11	15	9	12	6	11	13	32	7	4	8	18	5	27
MaeIIprimer	ATA	13	17	7	9	12	13	11	13	10	15	11	17	4	15	7	9	12	12	5	9	9	2	2	3	5	14	2	8	0	3	5	9	8	11	5	5	7	7	9	4	11	11	7	3	9	11	2	13
MaeIIprimer	ATC	14	33	15	26	19	24	16	17	21	28	23	20	18	14	17	12	16	14	11	12	22	11	10	17	10	35	6	18	0	8	12	15	12	22	13	8	12	14	6	8	14	23	8	14	20	14	11	24
MaeIIprimer	ATG	15	18	15	11	14	9	11	15	13	16	15	8	12	10	14	12	13	9	9	6	14	8	6	4	4	16	8	10	0	5	4	7	11	19	6	8	7	21	8	8	4	11	2	8	3	12	8	10
MaeIIprimer	ATT	16	36	39	28	27	29	23	23	18	42	28	23	17	19	27	14	15	21	11	8	11	21	5	13	18	28	17	14	0	9	7	16	19	33	7	16	20	21	9	20	16	17	10	13	15	13	9	18
MaeIIprimer	CAA	17	41	25	25	42	51	23	25	32	58	31	23	32	21	37	19	27	26	14	28	17	27	15	24	16	45	21	26	0	6	15	25	27	32	12	25	22	31	24	13	35	38	20	15	17	16	17	18
MaeIIprimer	CAC	18	28	23	18	18	21	30	15	20	27	20	21	20	15	21	20	15	9	14	13	20	16	13	14	12	36	7	22	0	12	5	10	9	22	2	10	18	19	10	10	11	23	9	5	13	13	11	19
MaeIIprimer	CAG	19	17	19	23	17	33	20	19	18	24	14	19	13	13	19	12	23	22	10	6	5	17	4	8	12	14	8	15	0	9	5	9	9	20	6	12	12	9	9	6	12	21	9	11	10	5	11	16
MaeIIprimer	CAT	20	38	27	29	27	32	15	18	28	33	37	19	25	14	22	19	24	13	12	27	13	19	11	16	19	38	16	13	0	5	10	18	8	24	10	15	17	17	16	13	18	24	13	22	13	12	9	19
MaeIIprimer	CCA	21	37	50	42	43	31	23	36	53	54	55	38	46	18	38	28	27	34	21	31	31	33	13	39	21	49	22	29	0	14	20	33	26	44	8	18	31	37	23	17	27	39	9	20	17	29	18	24
MaeIIprimer	CCC	22	15	10	17	10	21	15	15	30	31	11	16	20	7	17	14	9	21	18	12	11	19	10	14	14	30	12	28	0	6	6	14	10	25	9	8	14	18	8	10	9	32	6	21	13	7	6	14
MaeIIprimer	CCG	23	21	23	19	26	29	24	22	32	47	29	26	20	15	28	14	14	29	10	17	17	17	12	33	10	42	19	24	0	10	6	13	16	26	3	11	19	20	12	20	25	22	11	13	12	17	8	16
MaeIIprimer	CCT	24	40	28	21	24	36	21	19	32	35	29	22	37	15	19	35	21	28	18	17	22	34	9	20	13	40	14	18	0	9	9	22	12	24	7	13	23	25	10	18	25	41	17	14	13	14	3	17
MaeIIprimer	CGA	25	0	0	0	0	0	0	0	0	0	0	0	0	0	0	0	0	0	0	0	0	0	0	0	0	0	0	0	0	0	0	0	0	0	0	0	0	0	0	0	0	0	0	0	0	0	0	0
MaeIIprimer	CGC	26	17	14	18	23	21	17	19	23	19	17	15	13	14	16	17	16	18	14	19	16	18	4	21	7	27	16	24	0	9	10	15	9	30	6	8	11	13	7	20	13	13	21	16	11	14	6	16
MaeIIprimer	CGG	27	29	25	24	23	36	18	15	20	34	25	35	21	10	20	25	22	25	13	20	20	31	11	17	20	32	14	15	0	13	7	16	4	30	6	15	19	18	14	14	9	20	11	10	12	15	10	19
MaeIIprimer	CGT	28	41	28	18	30	36	34	30	21	54	40	23	31	17	25	22	18	20	32	28	23	21	13	13	16	35	15	25	0	8	19	19	19	38	12	16	17	22	12	14	24	26	17	19	5	13	6	23
MaeIIprimer	CTA	29	28	11	11	15	10	11	12	9	20	13	13	18	9	13	12	7	5	8	11	7	8	10	9	9	15	8	12	0	7	1	9	6	24	5	8	6	9	6	7	7	10	12	7	6	7	3	7
MaeIIprimer	CTC	30	9	16	16	21	18	8	14	21	29	23	15	18	3	17	7	11	19	7	11	16	4	2	6	2	18	11	21	0	8	10	12	13	17	7	12	12	18	4	7	10	20	8	11	8	6	5	16
MaeIIprimer	CTG	31	29	21	17	11	35	15	11	25	22	17	15	18	10	15	11	12	21	15	8	12	9	11	16	12	17	11	12	0	11	5	19	12	24	6	13	10	20	3	15	21	16	8	8	5	9	5	19
MaeIIprimer	CTT	32	27	34	21	33	32	20	14	19	30	30	26	26	12	23	27	24	20	19	13	14	21	12	23	10	40	17	17	0	8	12	16	15	38	15	17	14	20	11	17	15	28	9	17	14	12	10	21
MaeIIprimer	GAA	33	40	41	21	29	45	30	19	56	47	32	26	23	28	32	28	39	33	14	31	31	36	14	23	19	34	16	31	0	13	17	28	25	34	14	14	14	16	12	17	25	35	15	13	13	21	15	23
MaeIIprimer	GAC	34	22	27	13	19	24	22	22	34	24	20	20	16	7	17	38	12	15	15	14	25	10	11	23	11	19	13	15	0	13	13	15	17	19	15	7	17	24	9	10	11	10	14	7	18	9	10	11
MaeIIprimer	GAG	35	19	16	17	21	23	17	6	15	17	14	12	9	15	19	19	18	19	6	6	11	14	6	10	9	20	6	13	0	4	9	17	13	16	3	12	15	4	8	11	10	15	5	10	13	4	11	9
MaeIIprimer	GAT	36	48	41	36	38	43	19	34	30	39	43	33	25	32	44	42	24	17	19	26	24	26	9	26	25	54	15	24	0	12	15	16	22	30	8	15	24	24	13	16	30	23	15	12	19	14	8	20
MaeIIprimer	GCA	37	38	25	26	19	43	16	20	32	27	21	28	28	24	28	28	16	24	12	23	16	27	16	19	16	39	17	32	0	7	11	21	18	27	8	18	21	19	13	16	18	13	10	7	10	14	10	14
MaeIIprimer	GCC	38	18	11	8	34	17	19	18	17	16	19	22	15	13	12	17	23	18	9	19	18	16	3	24	18	22	11	17	0	8	13	10	4	21	6	11	9	16	8	13	17	9	14	17	9	9	19	12
MaeIIprimer	GCG	39	25	14	16	18	18	16	11	16	22	23	13	6	19	21	14	15	14	6	17	14	14	8	15	11	14	9	15	0	7	6	10	12	20	10	5	13	23	2	11	10	12	8	8	10	6	8	10
MaeIIprimer	GCT	40	25	23	25	29	39	26	21	30	45	37	12	15	24	22	23	28	22	17	20	16	13	11	14	11	28	23	26	0	13	10	30	17	18	8	20	12	22	19	17	16	28	9	13	11	18	10	11
MaeIIprimer	GGA	41	28	33	36	36	34	43	26	34	36	44	33	45	29	27	41	44	32	29	32	31	24	12	29	31	51	25	28	0	15	28	15	27	29	19	19	33	35	17	12	25	29	17	11	9	18	20	27
MaeIIprimer	GGC	42	39	18	25	31	41	32	24	25	32	34	15	31	20	28	16	27	28	18	30	22	23	17	13	16	38	9	23	0	13	9	22	33	24	11	15	13	31	19	10	27	29	7	19	14	13	15	22
MaeIIprimer	GGG	43	27	17	24	13	22	14	16	14	17	23	18	23	12	19	21	10	19	5	13	8	9	3	10	12	13	11	20	0	6	7	7	9	11	6	6	11	11	10	6	4	12	6	7	5	6	11	5
MaeIIprimer	GGT	44	32	16	24	30	19	26	20	19	28	16	28	36	17	30	33	30	35	13	21	13	20	12	24	12	28	19	23	0	8	10	20	22	21	10	15	18	16	11	16	22	24	12	6	13	16	17	13
MaeIIprimer	GTA	45	25	15	14	13	27	11	15	17	17	18	15	18	14	18	27	14	13	11	7	9	14	5	15	11	21	12	18	0	8	11	11	12	34	10	4	11	16	11	3	7	17	4	7	5	13	9	25
MaeIIprimer	GTC	46	26	17	18	16	20	21	16	17	40	29	23	28	10	20	13	16	19	9	16	14	21	12	9	5	25	19	12	0	3	13	17	17	16	7	9	19	18	12	8	9	19	2	6	7	11	5	18
MaeIIprimer	GTG	47	26	21	18	22	30	12	17	22	36	20	16	20	14	15	14	13	8	13	11	24	12	9	11	12	20	4	23	0	2	10	23	13	18	3	11	21	21	5	12	8	15	2	7	15	6	5	24
MaeIIprimer	GTT	48	44	37	22	53	47	28	27	36	46	33	32	21	20	30	23	22	18	18	23	31	28	10	14	17	30	21	19	0	16	8	16	25	33	6	14	16	20	14	25	19	25	9	10	22	15	5	30
MaeIIprimer	TAA	49	16	22	17	19	33	19	18	13	33	22	16	22	12	17	19	18	13	9	8	9	14	11	9	7	22	9	14	0	9	11	19	23	16	8	14	12	24	4	12	19	12	6	10	9	17	6	6
MaeIIprimer	TAC	50	27	17	14	14	27	13	16	25	18	19	21	15	11	14	11	14	11	4	19	15	17	6	17	11	43	10	12	0	8	9	15	15	17	11	9	18	14	9	10	18	21	8	7	14	10	6	15
MaeIIprimer	TAG	51	22	14	17	9	24	5	10	11	19	13	12	7	18	20	7	8	8	8	8	8	8	6	7	9	26	4	5	0	10	5	10	8	12	4	5	7	13	8	12	3	18	4	4	2	6	4	17
MaeIIprimer	TAT	52	27	22	22	24	20	19	17	21	30	14	22	21	15	18	19	14	18	15	11	8	14	8	6	8	29	14	11	0	14	5	19	12	19	5	12	14	12	6	9	8	22	13	6	10	13	6	14
MaeIIprimer	TCA	53	62	36	31	40	43	48	37	37	57	42	33	28	29	39	37	35	41	13	33	28	42	10	19	21	57	26	27	0	10	21	21	21	40	12	18	28	28	9	31	31	29	26	14	16	25	23	23
MaeIIprimer	TCC	54	53	41	38	40	57	40	38	32	60	57	48	22	26	57	36	32	37	18	23	32	37	14	24	25	72	29	37	0	15	17	31	26	35	14	29	31	33	23	27	29	41	26	18	24	21	30	40
MaeIIprimer	TCG	55	35	19	26	33	37	27	31	24	32	27	21	25	20	18	24	20	12	15	8	18	15	15	14	12	36	13	20	0	7	6	20	16	27	10	10	17	27	9	11	20	22	9	8	9	13	14	16
MaeIIprimer	TCT	56	40	31	37	33	31	32	41	31	43	38	35	36	35	35	32	28	49	21	30	23	29	13	29	11	34	16	26	0	16	12	26	35	40	9	16	21	25	15	12	16	43	12	20	14	12	12	26
MaeIIprimer	TGA	57	60	37	63	63	50	32	30	61	58	47	49	36	29	57	32	31	34	28	33	47	41	21	23	18	69	34	46	0	33	21	39	30	62	25	26	35	38	26	24	28	48	20	25	18	21	16	39
MaeIIprimer	TGC	58	40	48	31	32	43	36	24	29	65	33	41	36	17	28	28	30	37	34	16	25	29	10	20	19	40	24	36	0	13	18	18	23	47	10	21	22	34	13	20	27	36	12	10	17	22	14	25
MaeIIprimer	TGG	59	58	36	18	38	44	41	28	46	56	49	36	31	29	44	32	27	46	18	28	38	34	16	29	31	50	43	34	0	12	16	21	20	44	8	14	31	38	16	21	27	37	19	12	10	22	13	24
MaeIIprimer	TGT	60	43	38	33	35	35	23	28	33	59	30	35	23	25	35	29	25	35	19	24	19	30	16	18	13	34	20	33	0	7	31	25	30	48	23	18	22	25	22	20	29	37	24	12	13	20	16	27
MaeIIprimer	TTA	61	35	16	15	43	29	13	25	17	14	20	13	14	14	21	16	16	26	7	13	15	11	5	9	7	22	8	17	0	4	8	9	17	16	8	12	16	16	10	10	10	20	6	11	11	13	10	11
MaeIIprimer	TTC	62	64	55	39	48	60	29	30	44	62	43	54	36	19	30	47	31	35	18	26	35	40	12	22	15	54	20	39	0	15	16	20	20	51	22	35	37	45	21	18	32	41	23	23	19	23	17	38
MaeIIprimer	TTG	63	42	43	37	40	49	26	43	40	54	49	28	31	23	33	45	32	39	23	34	34	31	12	24	20	48	25	22	0	11	20	28	26	38	13	17	26	24	16	19	35	34	14	13	17	23	16	16
MaeIIprimer	TTT	64	83	43	59	66	46	36	30	30	57	46	38	48	33	43	39	42	45	24	26	19	36	17	29	18	70	22	27	0	21	23	24	26	44	12	23	45	40	20	16	22	43	18	23	17	36	14	33
[truncated: 17 more columns]
