# Supplementary material for: Eukaryotic transcriptomics in silico: Optimizing cDNA-AFLP efficiency
Source: BMC Genomics. 2009 Nov 30;10:565. doi: 10.1186/1471-2164-10-565 (PMC2797533; doi:10.1186/1471-2164-10-565)
Supplement: Additional file 5 — Arrays of all selective PCRs for all species and enzyme combinations. Selective PCR arrays using three-by-three selective base pairs for all 87 NCBI and 39 ENSEMBL species included in the present study, tested on all 28 combinations of 8 restriction enzymes. [file 1471-2164-10-565-S5.ZIP › CSV_Arrays/ENSEMBL/Aedes_aegyptiMseIandHinP1I.csv]

			HinP1Iprimer	HinP1Iprimer	HinP1Iprimer	HinP1Iprimer	HinP1Iprimer	HinP1Iprimer	HinP1Iprimer	HinP1Iprimer	HinP1Iprimer	HinP1Iprimer	HinP1Iprimer	HinP1Iprimer	HinP1Iprimer	HinP1Iprimer	HinP1Iprimer	HinP1Iprimer	HinP1Iprimer	HinP1Iprimer	HinP1Iprimer	HinP1Iprimer	HinP1Iprimer	HinP1Iprimer	HinP1Iprimer	HinP1Iprimer	HinP1Iprimer	HinP1Iprimer	HinP1Iprimer	HinP1Iprimer	HinP1Iprimer	HinP1Iprimer	HinP1Iprimer	HinP1Iprimer	HinP1Iprimer	HinP1Iprimer	HinP1Iprimer	HinP1Iprimer	HinP1Iprimer	HinP1Iprimer	HinP1Iprimer	HinP1Iprimer	HinP1Iprimer	HinP1Iprimer	HinP1Iprimer	HinP1Iprimer	HinP1Iprimer	HinP1Iprimer	HinP1Iprimer
			AAA	AAC	AAG	AAT	ACA	ACC	ACG	ACT	AGA	AGC	AGG	AGT	ATA	ATC	ATG	ATT	CAA	CAC	CAG	CAT	CCA	CCC	CCG	CCT	CGA	CGC	CGG	CGT	CTA	CTC	CTG	CTT	GAA	GAC	GAG	GAT	GCA	GCC	GCG	GCT	GGA	GGC	GGG	GGT	GTA	GTC	GTG
		0	1	2	3	4	5	6	7	8	9	10	11	12	13	14	15	16	17	18	19	20	21	22	23	24	25	26	27	28	29	30	31	32	33	34	35	36	37	38	39	40	41	42	43	44	45	46	47
MseIprimer	AAA	1	37	16	23	17	18	7	9	15	17	23	11	19	15	33	11	20	22	22	12	23	18	12	11	5	18	8	8	7	7	8	4	17	18	5	9	26	0	0	0	0	19	14	7	8	8	4	12
MseIprimer	AAC	2	37	16	19	19	17	9	6	12	22	10	11	23	11	14	7	17	29	14	11	18	4	5	7	9	13	7	13	13	5	7	18	12	12	7	21	11	0	0	0	0	9	3	10	11	7	12	4
MseIprimer	AAG	3	21	14	9	15	19	3	4	3	15	9	8	11	11	13	2	14	12	10	8	12	3	1	4	8	13	9	7	5	6	3	2	6	13	4	2	12	0	0	0	0	5	4	5	7	6	3	1
MseIprimer	AAT	4	49	16	18	28	20	14	10	11	22	21	15	25	19	12	19	25	32	15	6	21	11	10	7	8	38	9	20	12	4	18	13	10	30	14	7	11	0	0	0	0	11	2	1	16	6	10	17
MseIprimer	ACA	5	20	15	15	13	11	14	7	12	17	13	10	12	9	19	13	15	28	10	17	18	12	6	9	5	17	6	11	8	8	17	8	7	12	5	7	7	0	0	0	0	8	9	3	12	4	9	6
MseIprimer	ACC	6	15	8	6	5	10	4	13	2	12	5	4	16	8	16	7	11	12	5	10	17	8	6	3	10	7	11	7	13	3	2	7	2	6	8	3	5	0	0	0	0	12	6	1	7	3	2	4
MseIprimer	ACG	7	12	11	11	17	10	10	3	9	8	11	3	3	5	8	6	5	15	17	12	20	5	5	2	4	15	5	8	12	2	3	7	7	10	4	5	6	0	0	0	0	3	6	2	0	1	3	5
MseIprimer	ACT	8	17	23	21	21	13	8	11	16	15	19	8	16	10	15	15	13	23	16	20	18	8	3	5	2	19	13	8	15	5	8	9	8	12	10	10	10	0	0	0	0	13	8	5	8	4	8	4
MseIprimer	AGA	9	17	8	8	5	9	4	4	8	15	11	5	8	5	9	5	12	11	23	16	9	11	1	2	3	9	10	4	7	2	8	6	11	16	4	4	4	0	0	0	0	4	3	2	7	7	6	2
MseIprimer	AGC	10	18	4	6	17	5	9	6	6	10	7	10	11	3	13	9	7	16	10	3	9	6	4	4	4	9	2	8	7	7	6	8	5	14	5	2	9	0	0	0	0	3	2	3	5	4	5	1
MseIprimer	AGG	11	10	7	3	7	3	6	2	3	7	5	2	7	6	5	3	5	4	6	7	12	8	2	6	1	4	5	7	9	0	7	5	7	10	3	1	7	0	0	0	0	4	3	2	3	6	3	1
MseIprimer	AGT	12	12	15	19	8	6	9	3	8	10	11	12	10	10	10	10	6	23	11	12	4	11	1	6	4	9	9	11	10	3	11	4	8	11	7	3	7	0	0	0	0	7	4	4	3	7	2	2
MseIprimer	ATA	13	23	15	22	11	14	9	5	6	11	8	8	7	11	2	9	11	18	11	10	8	12	5	8	4	9	4	7	10	2	5	4	10	6	7	10	5	0	0	0	0	8	3	8	4	10	3	4
MseIprimer	ATC	14	15	18	9	17	6	11	2	10	12	16	8	7	8	18	10	17	24	7	14	11	8	6	2	6	9	5	17	5	6	13	10	5	12	4	4	8	0	0	0	0	4	5	2	6	5	7	8
MseIprimer	ATG	15	12	14	9	11	4	9	6	6	7	4	4	2	4	10	4	16	12	16	7	5	5	3	6	3	3	5	7	14	5	2	4	5	7	5	10	4	0	0	0	0	5	4	2	2	3	4	2
MseIprimer	ATT	16	21	14	17	11	15	8	13	14	16	15	15	15	11	19	8	19	14	19	18	22	11	4	6	7	10	7	9	9	2	7	6	15	16	3	9	14	0	0	0	0	8	13	6	5	6	6	5
MseIprimer	CAA	17	22	25	18	24	25	19	1	21	16	19	18	19	12	27	13	15	27	28	16	17	12	4	7	4	20	10	19	15	6	8	4	10	19	6	6	8	0	0	0	0	9	6	7	9	8	5	4
MseIprimer	CAC	18	20	17	7	13	14	8	5	5	17	10	12	11	2	13	2	6	21	12	12	12	6	4	1	5	6	11	7	4	3	2	7	3	6	4	5	7	0	0	0	0	5	6	3	6	5	9	6
MseIprimer	CAG	19	16	4	7	11	8	11	7	3	9	6	7	5	6	6	7	4	10	6	14	4	8	6	6	6	4	5	7	13	6	8	8	6	6	3	5	8	0	0	0	0	5	2	7	3	2	4	2
MseIprimer	CAT	20	30	16	13	19	11	18	3	11	15	16	10	15	5	9	6	15	19	12	17	17	11	5	9	7	12	4	12	5	5	6	8	9	9	10	9	10	0	0	0	0	11	7	6	4	4	5	6
MseIprimer	CCA	21	21	16	17	13	14	5	2	5	13	15	10	14	10	17	5	9	18	16	19	13	7	8	9	2	13	13	7	8	5	11	9	7	12	8	11	11	0	0	0	0	6	3	5	6	9	5	5
MseIprimer	CCC	22	0	3	4	3	5	3	6	6	5	3	9	3	1	10	2	6	12	4	8	0	7	2	3	6	8	3	9	4	2	4	3	4	13	1	6	7	0	0	0	0	4	4	4	3	1	3	1
MseIprimer	CCG	23	24	12	11	11	10	7	6	8	13	11	7	9	1	13	5	7	14	7	7	4	9	7	5	11	21	10	14	9	7	5	12	10	14	6	3	11	0	0	0	0	10	4	7	5	2	3	6
MseIprimer	CCT	24	8	12	17	8	13	7	4	8	9	14	6	10	2	14	5	10	19	13	17	22	9	2	7	8	8	8	8	8	3	3	6	11	10	3	6	16	0	0	0	0	9	3	5	0	6	6	1
MseIprimer	CGA	25	21	17	9	14	7	20	17	6	19	13	18	18	6	15	17	11	23	22	17	14	10	1	11	11	13	10	13	12	6	7	9	10	19	6	7	18	0	0	0	0	9	4	5	5	7	11	7
MseIprimer	CGC	26	9	11	7	6	12	2	2	7	14	6	6	7	2	7	5	4	7	9	6	10	1	6	2	1	2	4	8	9	4	3	2	6	12	4	10	9	0	0	0	0	3	2	2	8	3	2	4
MseIprimer	CGG	27	13	14	13	21	3	9	8	6	15	8	6	9	6	13	5	6	18	13	11	16	7	1	4	4	8	6	15	17	6	5	6	11	10	1	9	6	0	0	0	0	4	6	1	5	5	3	4
MseIprimer	CGT	28	22	9	15	14	14	7	5	7	18	13	16	10	2	10	8	11	19	8	14	23	8	5	14	9	16	7	12	9	5	4	6	8	10	7	11	15	0	0	0	0	9	4	3	5	7	8	8
MseIprimer	CTA	29	8	12	13	2	5	4	5	2	9	12	7	5	4	15	2	1	10	11	4	8	2	3	2	7	4	3	8	2	1	6	36	6	4	3	5	5	0	0	0	0	2	10	3	2	0	4	4
MseIprimer	CTC	30	17	8	8	8	9	5	4	5	18	5	6	5	1	12	7	4	15	9	12	7	7	3	3	3	15	1	4	5	3	6	2	12	10	2	10	7	0	0	0	0	3	3	1	1	4	4	2
MseIprimer	CTG	31	15	6	18	6	7	6	4	10	5	13	1	5	3	11	11	8	18	4	10	10	7	0	2	3	10	5	11	7	5	7	2	5	8	2	17	2	0	0	0	0	9	7	0	5	3	7	6
MseIprimer	CTT	32	26	14	20	20	9	8	4	15	19	16	18	16	8	12	12	12	20	13	17	11	13	8	8	5	14	5	10	10	3	6	5	9	13	7	9	13	0	0	0	0	6	6	3	6	4	4	5
MseIprimer	GAA	33	26	14	5	23	10	9	15	17	19	13	12	13	8	18	11	10	14	16	16	20	7	4	5	7	16	12	21	16	4	5	2	15	12	8	6	13	0	0	0	0	25	3	4	10	9	7	3
MseIprimer	GAC	34	6	3	6	7	6	5	7	3	8	12	7	5	2	17	2	13	10	3	8	5	5	2	2	4	12	4	4	4	1	4	1	3	7	2	0	4	0	0	0	0	3	1	3	1	5	2	0
MseIprimer	GAG	35	9	5	5	8	7	1	3	1	3	5	10	9	4	6	4	1	10	3	1	4	4	2	0	2	3	3	3	5	0	0	3	3	3	3	4	6	0	0	0	0	1	0	2	3	5	3	0
MseIprimer	GAT	36	27	7	14	10	5	10	7	5	10	17	8	11	10	12	5	5	11	6	13	12	4	4	7	6	14	10	7	9	8	4	7	8	16	3	5	8	0	0	0	0	6	5	5	8	2	2	0
MseIprimer	GCA	37	19	12	5	9	13	10	9	5	8	6	9	9	10	12	12	9	14	13	10	11	7	1	4	2	8	4	2	10	2	3	4	10	8	4	3	16	0	0	0	0	4	5	4	6	4	3	3
MseIprimer	GCC	38	6	7	5	4	2	3	7	4	7	4	7	5	3	3	6	9	9	7	4	6	5	3	2	0	8	7	6	9	1	3	0	4	5	3	3	4	0	0	0	0	10	1	3	7	2	4	2
MseIprimer	GCG	39	10	3	7	7	6	5	1	7	6	5	5	2	2	9	3	6	11	2	2	8	3	1	2	1	5	3	4	6	2	1	1	4	7	0	6	6	0	0	0	0	3	4	0	0	2	2	3
MseIprimer	GCT	40	16	11	24	18	8	6	4	4	13	18	11	10	6	18	6	8	14	12	12	9	13	2	4	5	24	5	11	4	3	10	7	8	16	6	6	11	0	0	0	0	12	3	2	7	8	8	10
MseIprimer	GGA	41	21	14	17	20	12	10	6	8	14	15	6	13	6	15	8	9	17	14	12	23	10	3	7	5	5	14	11	9	1	4	9	13	8	9	9	4	0	0	0	0	19	2	4	7	6	9	5
MseIprimer	GGC	42	8	5	8	7	6	11	3	2	3	12	9	8	3	10	2	9	8	10	7	12	5	4	5	8	4	8	8	8	1	8	3	6	3	2	1	6	0	0	0	0	5	2	3	2	2	10	0
MseIprimer	GGG	43	7	9	5	7	2	4	4	6	5	7	6	4	3	8	1	7	8	0	17	6	2	2	2	1	6	8	2	8	2	5	1	2	6	4	3	2	0	0	0	0	0	2	0	7	1	4	1
MseIprimer	GGT	44	19	11	17	11	13	11	9	3	13	13	6	6	4	6	4	6	15	12	10	12	10	3	1	8	9	2	6	6	2	7	5	7	11	2	5	2	0	0	0	0	6	5	2	2	7	6	5
MseIprimer	GTA	45	26	12	6	8	11	7	7	6	9	8	7	8	1	9	9	1	12	4	7	11	6	1	1	8	11	10	5	6	2	4	3	6	10	2	9	10	0	0	0	0	4	2	3	4	6	2	1
MseIprimer	GTC	46	11	7	5	7	3	3	6	1	4	3	7	5	5	7	2	9	5	8	6	7	5	2	1	2	5	3	7	2	3	6	3	2	1	4	4	1	0	0	0	0	6	1	0	2	0	1	1
MseIprimer	GTG	47	7	10	7	8	6	6	2	3	7	9	4	11	5	12	2	11	13	8	7	6	3	5	1	5	7	3	4	4	1	5	5	3	6	2	1	6	0	0	0	0	2	2	2	1	4	1	4
MseIprimer	GTT	48	27	14	7	20	12	12	11	8	16	18	10	14	8	12	4	12	15	11	10	5	14	2	13	7	10	4	8	12	4	7	9	8	8	5	10	12	0	0	0	0	9	7	7	4	8	7	4
MseIprimer	TAA	49	17	13	11	10	6	11	10	9	8	8	14	8	4	10	10	11	19	15	4	14	12	7	3	3	7	7	9	6	2	8	4	9	9	12	13	11	0	0	0	0	0	4	8	6	2	2	5
MseIprimer	TAC	50	10	13	4	10	6	2	6	10	6	7	9	5	7	5	3	5	7	10	16	7	3	3	0	3	0	7	7	5	1	4	5	3	11	0	2	6	0	0	0	0	2	7	3	3	2	3	6
MseIprimer	TAG	51	17	6	4	8	5	5	2	4	8	5	10	4	3	7	3	9	5	10	8	6	4	3	2	5	9	3	5	5	2	4	4	5	3	5	4	7	0	0	0	0	2	4	0	2	4	1	4
MseIprimer	TAT	52	17	7	16	9	11	6	8	6	14	13	10	12	4	11	3	8	16	8	7	10	5	5	1	8	10	5	5	7	3	1	0	0	11	6	4	6	0	0	0	0	4	3	7	10	4	3	4
MseIprimer	TCA	53	11	14	13	12	13	11	9	6	9	10	7	11	9	15	11	11	24	16	18	16	11	4	7	10	9	12	12	9	10	8	1	12	8	7	7	16	0	0	0	0	11	6	5	7	6	12	3
MseIprimer	TCC	54	18	13	10	6	12	3	3	4	5	9	8	10	9	13	8	12	15	11	11	7	6	3	4	5	13	8	5	9	1	6	10	11	7	3	8	9	0	0	0	0	4	7	5	9	5	3	5
MseIprimer	TCG	55	21	8	9	7	5	7	3	6	14	14	4	9	8	15	6	6	18	16	4	8	3	1	5	9	13	8	11	8	3	2	7	5	12	9	11	9	0	0	0	0	6	4	5	5	5	2	5
MseIprimer	TCT	56	27	12	16	8	8	8	2	6	15	14	12	11	5	19	6	12	18	13	18	22	9	7	5	3	21	6	24	21	4	8	9	5	12	9	7	16	0	0	0	0	6	6	5	4	8	6	2
MseIprimer	TGA	57	29	12	9	7	6	8	7	8	7	13	7	8	6	11	7	11	14	9	11	17	10	0	8	1	13	9	7	11	6	10	10	13	7	3	8	5	0	0	0	0	5	5	2	6	5	3	9
MseIprimer	TGC	58	20	9	5	8	8	4	3	5	4	7	4	7	5	9	3	7	17	9	8	7	8	2	3	6	2	4	8	5	4	9	4	4	11	5	3	4	0	0	0	0	2	3	3	3	1	3	1
MseIprimer	TGG	59	17	7	16	7	10	10	3	4	7	8	6	6	4	11	5	4	13	6	12	5	4	4	8	2	7	4	19	12	5	2	4	6	7	0	3	12	0	0	0	0	1	0	1	2	3	1	6
MseIprimer	TGT	60	27	13	16	6	7	6	1	8	13	5	7	7	16	11	11	8	23	12	7	18	9	3	4	10	10	8	20	5	5	7	5	5	6	7	6	13	0	0	0	0	4	4	9	6	4	2	4
MseIprimer	TTA	61	17	5	8	9	4	2	2	5	5	5	5	7	5	4	2	9	15	0	4	6	1	0	2	6	8	3	3	0	2	3	2	6	4	4	8	5	0	0	0	0	5	3	11	2	4	3	0
MseIprimer	TTC	62	17	8	14	11	7	2	7	11	3	10	2	4	7	17	7	7	16	8	9	10	11	2	3	4	25	5	9	10	5	6	1	6	9	12	6	9	0	0	0	0	9	4	3	8	4	2	7
MseIprimer	TTG	63	5	8	14	13	5	6	4	6	4	7	8	7	3	6	4	9	15	17	3	16	8	4	5	7	9	9	11	6	3	5	2	7	12	3	6	4	0	0	0	0	5	2	4	4	2	5	4
MseIprimer	TTT	64	42	18	9	20	12	10	9	10	23	22	14	19	9	38	13	22	23	9	14	16	12	8	8	13	20	4	21	27	3	17	12	14	18	7	11	10	0	0	0	0	12	6	5	8	9	16	5
[truncated: 17 more columns]
