# Supplementary material for: Eukaryotic transcriptomics in silico: Optimizing cDNA-AFLP efficiency
Source: BMC Genomics. 2009 Nov 30;10:565. doi: 10.1186/1471-2164-10-565 (PMC2797533; doi:10.1186/1471-2164-10-565)
Supplement: Additional file 5 — Arrays of all selective PCRs for all species and enzyme combinations. Selective PCR arrays using three-by-three selective base pairs for all 87 NCBI and 39 ENSEMBL species included in the present study, tested on all 28 combinations of 8 restriction enzymes. [file 1471-2164-10-565-S5.ZIP › CSV_Arrays/ENSEMBL/Aedes_aegyptiMseIandHpaII.csv]

			HpaIIprimer	HpaIIprimer	HpaIIprimer	HpaIIprimer	HpaIIprimer	HpaIIprimer	HpaIIprimer	HpaIIprimer	HpaIIprimer	HpaIIprimer	HpaIIprimer	HpaIIprimer	HpaIIprimer	HpaIIprimer	HpaIIprimer	HpaIIprimer	HpaIIprimer	HpaIIprimer	HpaIIprimer	HpaIIprimer	HpaIIprimer	HpaIIprimer	HpaIIprimer	HpaIIprimer	HpaIIprimer	HpaIIprimer	HpaIIprimer	HpaIIprimer	HpaIIprimer	HpaIIprimer	HpaIIprimer	HpaIIprimer	HpaIIprimer	HpaIIprimer	HpaIIprimer	HpaIIprimer	HpaIIprimer	HpaIIprimer	HpaIIprimer	HpaIIprimer	HpaIIprimer	HpaIIprimer	HpaIIprimer	HpaIIprimer	HpaIIprimer	HpaIIprimer	HpaIIprimer
			AAA	AAC	AAG	AAT	ACA	ACC	ACG	ACT	AGA	AGC	AGG	AGT	ATA	ATC	ATG	ATT	CAA	CAC	CAG	CAT	CCA	CCC	CCG	CCT	CGA	CGC	CGG	CGT	CTA	CTC	CTG	CTT	GAA	GAC	GAG	GAT	GCA	GCC	GCG	GCT	GGA	GGC	GGG	GGT	GTA	GTC	GTG
		0	1	2	3	4	5	6	7	8	9	10	11	12	13	14	15	16	17	18	19	20	21	22	23	24	25	26	27	28	29	30	31	32	33	34	35	36	37	38	39	40	41	42	43	44	45	46	47
MseIprimer	AAA	1	35	34	45	27	26	7	28	11	49	27	34	14	26	24	35	33	32	10	33	17	16	5	9	7	26	16	15	13	4	16	15	23	24	13	10	13	11	6	12	13	13	4	5	5	6	10	25
MseIprimer	AAC	2	37	17	35	22	26	8	17	12	29	26	23	21	20	24	27	33	21	16	28	9	13	3	5	3	19	14	13	16	1	7	20	13	21	13	11	15	17	4	6	8	9	3	4	5	7	13	12
MseIprimer	AAG	3	33	18	18	11	14	4	7	3	8	10	10	12	9	12	19	22	3	7	10	4	11	3	2	7	9	12	10	4	2	16	12	11	18	4	12	10	4	5	8	4	10	2	4	1	13	4	12
MseIprimer	AAT	4	47	52	75	36	18	6	17	14	32	35	40	16	26	38	31	45	28	16	25	15	38	3	13	9	21	11	13	9	14	10	19	14	21	11	16	21	9	12	8	15	7	10	8	4	6	10	20
MseIprimer	ACA	5	47	23	37	18	16	11	12	6	14	22	17	16	10	24	21	26	8	10	19	14	10	6	5	4	17	8	12	8	7	12	19	7	14	10	12	8	7	3	9	8	6	5	3	3	4	11	12
MseIprimer	ACC	6	17	13	26	20	9	8	6	5	19	10	14	14	10	16	14	20	4	9	10	10	7	3	8	3	13	3	2	6	1	7	6	6	7	8	8	13	7	4	10	5	4	6	5	2	8	2	2
MseIprimer	ACG	7	14	19	24	24	12	12	6	15	8	6	15	19	11	13	21	13	8	12	13	4	10	3	5	2	16	3	9	11	0	5	7	7	15	15	7	5	7	2	4	7	3	3	1	3	1	7	15
MseIprimer	ACT	8	28	32	53	22	23	6	24	18	19	24	21	19	12	20	29	22	19	9	26	17	11	4	7	10	11	7	11	8	9	5	16	12	18	9	14	11	8	15	11	5	16	6	6	4	3	13	15
MseIprimer	AGA	9	23	22	22	14	15	7	11	9	19	10	5	16	6	17	21	19	16	14	9	5	10	5	4	5	7	5	8	5	5	5	8	9	14	6	7	8	9	4	12	3	8	4	1	2	4	6	5
MseIprimer	AGC	10	23	19	40	18	13	6	7	9	25	12	17	17	9	5	11	15	21	3	10	15	9	4	2	3	6	4	6	10	5	4	8	9	18	4	8	2	5	7	4	3	3	5	6	7	6	9	7
MseIprimer	AGG	11	22	14	23	21	12	5	8	3	12	14	5	13	3	14	9	18	9	5	6	6	10	4	4	5	10	2	6	3	3	6	9	6	6	6	2	4	3	6	4	4	4	3	0	0	2	6	8
MseIprimer	AGT	12	28	22	24	18	9	13	16	11	21	17	13	19	10	20	15	12	9	7	22	9	7	6	9	5	13	2	14	9	6	3	7	11	18	9	8	11	11	8	6	6	13	8	3	1	4	8	8
MseIprimer	ATA	13	27	18	24	23	20	8	11	4	27	3	15	12	7	10	12	16	21	10	13	10	20	4	13	7	7	4	7	9	15	14	8	3	11	9	5	17	10	6	2	11	3	3	4	7	4	8	9
MseIprimer	ATC	14	21	20	28	30	11	5	12	10	25	21	21	19	14	29	20	22	20	10	13	9	15	2	13	8	10	5	9	10	5	14	8	6	13	3	15	5	4	5	6	8	10	7	5	9	6	7	13
MseIprimer	ATG	15	24	10	23	14	10	5	7	6	17	9	17	7	8	14	20	21	16	4	14	7	8	1	6	4	11	13	9	22	4	4	13	1	12	7	10	6	4	2	2	8	5	3	2	4	6	6	10
MseIprimer	ATT	16	32	28	42	24	15	7	17	9	23	28	24	22	16	21	22	22	24	7	17	15	14	4	2	4	15	8	16	7	7	9	19	13	12	7	13	19	14	9	12	12	9	6	14	10	4	11	13
MseIprimer	CAA	17	38	38	49	43	23	10	9	14	31	20	23	23	12	24	31	31	19	23	21	11	26	6	19	8	12	8	22	21	9	7	15	14	24	12	14	14	11	13	11	10	8	1	11	8	13	11	14
MseIprimer	CAC	18	22	21	31	18	17	9	8	9	8	6	14	12	14	15	21	17	7	10	7	12	8	2	6	4	7	12	8	3	5	0	12	9	13	12	4	10	5	9	3	8	4	4	4	0	9	4	7
MseIprimer	CAG	19	19	22	25	16	9	6	4	8	17	8	25	15	11	8	19	13	13	8	14	10	9	4	5	1	12	5	6	6	6	8	6	6	13	1	8	14	5	0	3	6	5	5	4	6	7	5	2
MseIprimer	CAT	20	42	20	31	37	16	8	15	9	24	9	19	13	15	18	23	22	20	11	20	14	16	4	5	8	22	4	19	4	3	14	8	12	26	8	11	14	12	5	4	8	6	10	3	7	10	4	9
MseIprimer	CCA	21	41	26	32	33	17	7	12	18	18	15	14	19	10	22	27	14	17	10	23	9	10	0	11	10	12	4	13	14	4	7	11	9	20	13	9	5	6	6	6	10	6	2	2	2	10	2	3
MseIprimer	CCC	22	7	5	24	10	11	5	6	3	14	7	7	10	5	13	8	12	7	2	2	0	6	3	4	3	9	5	6	2	2	5	4	5	10	6	7	2	3	3	4	3	5	2	1	4	1	5	4
MseIprimer	CCG	23	23	16	26	20	7	3	11	3	18	12	6	3	16	13	16	11	16	6	14	7	9	2	10	9	13	1	7	4	5	2	8	14	4	12	10	9	5	6	1	6	8	1	2	5	1	4	28
MseIprimer	CCT	24	27	15	39	12	8	5	15	17	20	16	17	9	5	10	19	12	18	11	19	9	12	5	8	11	14	8	10	6	4	6	10	10	18	11	9	6	8	5	6	3	8	6	5	2	4	5	15
MseIprimer	CGA	25	41	24	54	20	29	2	20	5	26	16	24	16	16	25	31	44	31	21	19	21	13	5	11	13	27	5	8	12	8	17	18	15	21	8	11	11	15	5	9	8	6	7	6	5	10	6	8
MseIprimer	CGC	26	26	19	23	14	14	7	14	6	15	8	10	6	11	11	13	16	8	7	10	10	5	1	6	5	10	4	9	4	4	3	6	9	9	4	15	7	7	7	3	6	5	2	3	2	1	5	0
MseIprimer	CGG	27	29	10	22	22	15	6	13	12	9	7	36	16	13	14	19	16	17	13	13	11	24	2	7	6	11	6	18	10	1	3	11	12	16	8	10	7	10	3	11	6	5	3	2	9	4	3	8
MseIprimer	CGT	28	31	17	29	22	16	9	18	7	23	12	27	16	15	17	30	25	20	11	18	7	12	3	24	11	14	4	6	10	3	5	16	10	13	13	12	7	10	3	9	3	11	6	9	6	8	6	10
MseIprimer	CTA	29	14	4	22	44	12	3	2	10	10	7	16	13	3	13	12	15	7	6	5	4	2	2	1	3	6	8	5	4	7	7	7	2	2	3	8	13	5	0	4	2	10	23	1	6	5	6	3
MseIprimer	CTC	30	27	21	29	13	9	3	10	4	11	9	15	13	10	8	15	9	12	6	9	11	11	2	7	5	4	6	10	5	5	9	4	3	4	8	7	13	1	1	3	4	4	6	1	1	0	5	5
MseIprimer	CTG	31	21	17	27	15	11	6	8	6	19	8	21	11	11	20	12	8	8	3	10	10	9	4	3	9	9	1	11	9	0	5	6	5	10	3	6	11	7	3	11	4	11	0	4	6	3	12	4
MseIprimer	CTT	32	33	31	44	22	13	9	21	8	22	26	21	21	12	29	18	27	21	14	15	7	12	3	9	7	15	10	17	5	7	19	14	15	24	4	18	14	7	7	11	8	5	7	3	7	10	8	10
MseIprimer	GAA	33	24	26	50	19	14	17	14	21	29	15	9	33	19	31	24	23	17	20	19	13	26	4	4	10	12	8	9	9	8	12	16	19	21	10	19	18	9	6	12	7	10	3	10	5	7	7	14
MseIprimer	GAC	34	10	6	14	12	7	7	8	2	7	7	6	10	4	7	15	11	5	4	7	5	11	0	0	3	9	2	12	4	0	1	8	6	10	4	4	2	8	2	3	1	2	6	1	3	4	4	5
MseIprimer	GAG	35	8	12	17	12	11	4	3	2	11	4	7	5	9	8	6	17	4	5	6	9	4	1	3	1	2	2	4	2	38	5	6	2	6	2	6	2	3	3	4	5	2	0	1	2	2	0	7
MseIprimer	GAT	36	29	13	37	20	13	5	14	11	14	16	15	6	9	14	25	17	13	7	11	7	7	4	16	8	15	4	7	10	5	4	11	10	16	5	10	5	8	0	2	2	5	2	0	8	8	10	5
MseIprimer	GCA	37	23	29	24	18	20	2	14	12	15	14	21	12	13	13	32	11	18	9	11	10	10	5	12	5	12	6	10	4	2	5	12	9	4	7	11	10	6	9	3	3	4	3	4	4	7	3	11
MseIprimer	GCC	38	17	5	19	7	15	1	7	4	11	10	8	11	4	10	12	8	3	4	3	2	8	1	4	3	9	4	6	5	2	4	4	2	11	3	3	7	4	1	0	6	6	2	3	3	2	8	3
MseIprimer	GCG	39	20	12	13	10	9	6	8	7	13	6	17	16	13	13	6	3	13	4	12	7	5	4	3	4	10	4	10	8	5	4	5	3	11	2	10	2	3	7	4	6	3	5	3	2	5	2	6
MseIprimer	GCT	40	32	24	34	20	20	4	11	13	17	19	31	7	15	21	22	11	11	8	21	13	18	2	4	3	20	10	17	13	6	5	17	5	19	4	19	13	7	0	10	6	8	3	4	5	3	6	11
MseIprimer	GGA	41	27	16	35	39	17	9	8	11	17	25	28	19	18	24	29	22	18	8	20	21	11	3	7	14	17	10	10	16	7	8	17	13	15	17	6	10	15	5	4	13	7	13	7	6	2	9	6
MseIprimer	GGC	42	26	18	40	24	6	2	5	8	9	9	14	12	7	8	13	17	14	9	12	13	9	4	7	6	7	4	4	7	0	4	8	11	7	4	2	4	2	3	10	1	4	3	2	4	6	2	6
MseIprimer	GGG	43	10	9	14	13	11	0	11	5	6	13	12	1	10	15	8	7	8	2	7	7	5	1	5	6	3	3	3	3	1	1	7	3	6	12	4	3	5	2	0	1	2	7	0	1	1	5	5
MseIprimer	GGT	44	20	17	23	11	11	5	12	13	8	12	16	6	11	14	20	15	11	9	13	9	6	0	8	2	10	4	15	12	8	2	8	10	12	14	4	7	4	5	3	7	7	1	2	6	8	8	5
MseIprimer	GTA	45	26	11	19	14	11	1	10	9	7	9	10	13	14	26	18	8	13	5	9	4	10	2	5	2	8	4	6	10	1	3	4	6	15	1	8	4	3	8	3	4	9	2	4	0	9	3	6
MseIprimer	GTC	46	20	8	28	7	14	4	9	6	5	10	6	9	3	3	18	13	3	5	8	5	4	1	2	1	6	4	2	1	2	5	4	7	14	1	4	3	4	1	1	5	9	2	2	2	4	5	2
MseIprimer	GTG	47	15	16	14	16	13	6	5	7	7	5	6	17	2	9	7	8	7	7	5	11	2	4	2	1	6	3	7	7	4	2	4	3	7	10	6	8	1	2	4	2	8	4	2	7	1	2	3
MseIprimer	GTT	48	38	18	36	37	11	9	14	7	24	11	14	13	15	8	16	19	15	9	15	6	13	6	4	4	14	15	17	4	14	8	15	15	18	10	10	13	7	1	12	9	7	2	6	3	9	7	5
MseIprimer	TAA	49	21	20	27	16	10	9	15	8	15	7	17	18	7	16	9	19	8	8	18	12	10	3	5	9	8	7	12	7	6	9	14	4	19	10	13	9	5	6	5	5	5	4	1	4	5	6	18
MseIprimer	TAC	50	33	17	18	14	9	5	8	6	13	11	7	10	11	9	8	13	10	12	15	6	6	5	2	2	11	1	9	5	1	3	6	6	4	8	7	7	4	2	0	4	7	5	5	2	8	4	5
MseIprimer	TAG	51	15	9	30	12	3	5	11	10	10	14	11	3	8	15	26	7	5	3	5	3	14	1	7	4	9	4	9	6	4	2	5	8	8	7	5	2	3	2	2	2	3	2	1	4	1	4	1
MseIprimer	TAT	52	27	17	26	17	16	9	8	9	21	7	14	19	12	11	17	8	9	7	17	10	13	3	7	8	5	5	5	7	6	10	10	15	16	3	11	13	5	4	2	7	3	2	4	5	4	6	12
MseIprimer	TCA	53	24	21	32	29	19	6	19	7	18	16	24	13	20	26	21	24	15	12	14	11	13	7	12	10	19	2	5	9	9	7	4	9	16	5	18	7	14	2	5	2	9	12	2	7	13	5	12
MseIprimer	TCC	54	19	17	37	12	17	9	12	10	19	8	24	23	15	28	20	15	8	6	12	4	11	3	8	4	7	6	11	4	0	6	11	9	14	7	5	6	8	7	8	3	8	5	0	5	7	0	11
MseIprimer	TCG	55	23	24	37	15	10	3	10	9	22	15	17	15	10	12	25	14	14	9	18	10	11	2	9	5	8	1	10	7	9	6	11	12	11	0	13	5	2	4	4	6	10	11	4	4	6	5	13
MseIprimer	TCT	56	27	34	35	30	18	8	10	6	26	20	32	15	25	21	29	22	15	11	21	12	26	7	14	4	23	3	4	6	6	5	19	7	23	4	12	8	14	8	13	11	13	8	8	4	4	5	10
MseIprimer	TGA	57	16	21	33	28	16	9	14	4	24	12	15	19	12	13	21	29	9	14	19	11	11	3	5	4	19	10	10	9	6	7	10	17	18	9	8	14	3	5	3	6	5	9	3	8	7	4	12
MseIprimer	TGC	58	21	12	19	16	8	5	9	5	18	5	15	14	9	9	17	28	14	7	10	6	11	2	2	9	3	3	7	3	1	3	13	7	10	6	5	10	5	1	3	2	5	6	1	5	1	4	8
MseIprimer	TGG	59	22	13	20	24	14	2	9	8	11	12	13	8	12	11	28	15	7	5	6	7	10	3	4	3	3	7	8	5	9	4	3	7	18	4	6	3	9	4	1	5	4	6	1	4	7	3	4
MseIprimer	TGT	60	47	34	25	29	24	1	22	8	15	7	18	7	20	12	32	21	7	13	17	17	23	2	11	5	9	6	11	3	4	13	4	11	17	9	13	9	1	2	4	4	5	4	7	5	7	4	9
MseIprimer	TTA	61	8	12	22	15	8	1	9	3	11	1	7	3	3	11	11	6	11	6	7	5	4	0	4	3	1	3	5	6	1	3	7	8	10	0	8	2	2	4	6	4	5	4	1	4	4	3	5
MseIprimer	TTC	62	19	25	27	16	10	4	8	13	17	15	18	9	6	11	24	13	12	5	7	6	13	2	9	1	12	3	11	7	9	4	9	4	13	9	4	5	4	2	14	7	7	3	4	3	4	7	5
MseIprimer	TTG	63	18	17	22	26	11	2	5	6	8	12	19	11	24	9	10	13	10	5	9	13	7	3	4	4	6	4	9	6	7	7	5	8	7	2	5	6	6	5	0	4	8	6	4	6	6	2	5
MseIprimer	TTT	64	72	36	53	34	20	12	16	16	26	19	18	27	28	32	26	46	26	16	19	22	14	4	11	9	25	4	21	12	12	11	9	10	23	14	20	18	10	13	12	8	7	4	6	12	12	5	12
[truncated: 17 more columns]
