# Supplementary material for: Eukaryotic transcriptomics in silico: Optimizing cDNA-AFLP efficiency
Source: BMC Genomics. 2009 Nov 30;10:565. doi: 10.1186/1471-2164-10-565 (PMC2797533; doi:10.1186/1471-2164-10-565)
Supplement: Additional file 5 — Arrays of all selective PCRs for all species and enzyme combinations. Selective PCR arrays using three-by-three selective base pairs for all 87 NCBI and 39 ENSEMBL species included in the present study, tested on all 28 combinations of 8 restriction enzymes. [file 1471-2164-10-565-S5.ZIP › CSV_Arrays/ENSEMBL/Aedes_aegyptiTaqIandCviAII.csv]

			CviAIIprimer	CviAIIprimer	CviAIIprimer	CviAIIprimer	CviAIIprimer	CviAIIprimer	CviAIIprimer	CviAIIprimer	CviAIIprimer	CviAIIprimer	CviAIIprimer	CviAIIprimer	CviAIIprimer	CviAIIprimer	CviAIIprimer	CviAIIprimer	CviAIIprimer	CviAIIprimer	CviAIIprimer	CviAIIprimer	CviAIIprimer	CviAIIprimer	CviAIIprimer	CviAIIprimer	CviAIIprimer	CviAIIprimer	CviAIIprimer	CviAIIprimer	CviAIIprimer	CviAIIprimer	CviAIIprimer	CviAIIprimer	CviAIIprimer	CviAIIprimer	CviAIIprimer	CviAIIprimer	CviAIIprimer	CviAIIprimer	CviAIIprimer	CviAIIprimer	CviAIIprimer	CviAIIprimer	CviAIIprimer	CviAIIprimer	CviAIIprimer	CviAIIprimer	CviAIIprimer
			AAA	AAC	AAG	AAT	ACA	ACC	ACG	ACT	AGA	AGC	AGG	AGT	ATA	ATC	ATG	ATT	CAA	CAC	CAG	CAT	CCA	CCC	CCG	CCT	CGA	CGC	CGG	CGT	CTA	CTC	CTG	CTT	GAA	GAC	GAG	GAT	GCA	GCC	GCG	GCT	GGA	GGC	GGG	GGT	GTA	GTC	GTG
		0	1	2	3	4	5	6	7	8	9	10	11	12	13	14	15	16	17	18	19	20	21	22	23	24	25	26	27	28	29	30	31	32	33	34	35	36	37	38	39	40	41	42	43	44	45	46	47
TaqIprimer	AAA	1	47	37	42	31	27	27	32	22	25	28	19	21	25	53	53	42	41	21	41	18	26	23	20	21	33	13	21	18	28	35	53	37	52	28	46	26	45	48	22	21	34	26	21	17	13	25	48
TaqIprimer	AAC	2	27	55	30	35	19	17	21	14	16	23	13	19	15	31	38	36	31	17	27	21	15	19	27	17	17	7	15	17	7	16	46	32	18	27	19	32	36	31	13	9	16	24	12	13	14	16	28
TaqIprimer	AAG	3	29	28	39	27	9	23	22	12	12	21	7	18	16	21	24	35	27	12	27	17	25	14	19	8	26	11	17	10	13	13	22	36	35	23	17	28	24	34	25	16	13	17	15	19	13	22	25
TaqIprimer	AAT	4	50	42	33	35	20	26	28	15	25	25	14	22	17	39	34	35	42	19	35	13	24	15	19	18	17	10	13	7	15	22	52	32	40	36	23	32	26	36	21	16	38	14	22	13	21	27	33
TaqIprimer	ACA	5	50	43	65	33	30	28	26	15	29	37	23	20	21	36	54	33	25	22	33	19	32	23	27	15	31	21	26	21	12	30	47	29	36	33	38	51	30	34	30	23	22	20	10	14	22	28	33
TaqIprimer	ACC	6	20	36	41	14	11	24	25	12	44	18	11	14	18	36	40	26	24	16	24	15	19	16	25	11	18	12	19	11	12	15	35	14	39	19	23	18	17	24	14	21	19	23	12	11	13	22	27
TaqIprimer	ACG	7	37	41	47	27	16	28	13	11	13	12	12	23	21	36	49	28	37	24	32	5	28	24	34	10	22	8	18	13	10	26	52	18	35	36	27	37	25	36	9	33	15	29	13	18	12	19	34
TaqIprimer	ACT	8	44	47	49	49	18	31	16	18	23	11	27	16	18	49	31	23	16	28	31	17	18	9	21	11	19	3	11	20	4	22	44	20	41	31	33	47	27	30	30	24	29	24	8	19	3	23	31
TaqIprimer	AGA	9	54	51	48	32	18	43	27	30	21	30	13	20	36	60	60	54	35	31	22	19	31	22	29	19	28	13	14	11	10	21	54	38	54	48	32	37	39	40	31	39	35	37	12	27	25	39	39
TaqIprimer	AGC	10	34	33	32	32	18	34	18	14	17	29	7	26	15	26	41	29	18	22	46	25	23	21	24	10	16	25	19	12	9	18	38	21	40	33	36	37	30	30	24	23	23	19	11	17	21	29	26
TaqIprimer	AGG	11	28	37	33	27	12	35	20	17	14	24	7	16	17	36	34	31	22	27	16	17	16	11	21	8	20	7	16	14	11	35	36	26	49	24	16	18	21	33	18	15	25	33	16	9	16	23	23
TaqIprimer	AGT	12	35	31	57	19	12	14	21	17	14	25	11	15	13	35	47	33	17	20	31	10	26	19	30	10	18	5	13	13	8	17	28	19	44	30	33	24	30	21	27	34	28	12	14	17	16	20	31
TaqIprimer	ATA	13	23	27	19	21	8	19	12	5	15	8	4	11	5	30	29	11	17	6	20	14	15	6	19	17	12	10	16	11	14	14	39	14	29	23	19	26	15	15	9	15	10	14	9	11	14	12	21
TaqIprimer	ATC	14	32	41	44	26	13	6	18	14	14	28	11	17	22	28	42	30	32	15	25	19	15	20	21	6	22	10	24	13	4	22	31	19	40	35	32	36	23	28	15	16	27	14	8	11	10	16	32
TaqIprimer	ATG	15	33	37	42	24	18	18	19	18	13	12	10	10	23	23	28	34	24	15	30	22	23	8	20	16	19	11	12	9	17	18	24	24	40	32	28	27	27	31	14	24	27	22	9	17	16	25	26
TaqIprimer	ATT	16	28	32	50	31	13	22	18	13	10	14	8	8	18	17	33	25	38	19	23	9	24	21	15	13	10	12	3	9	11	10	25	28	47	16	29	25	10	16	13	22	31	19	15	11	18	8	36
TaqIprimer	CAA	17	26	42	46	28	24	18	12	10	18	22	14	15	14	27	33	34	32	24	24	17	15	18	21	8	12	11	12	14	11	20	51	28	40	17	24	30	26	30	17	23	11	19	11	23	15	30	27
TaqIprimer	CAC	18	18	38	28	18	4	11	21	10	9	18	6	4	10	22	40	20	18	5	13	7	12	10	34	8	11	6	12	12	10	15	26	11	21	15	11	20	21	8	24	19	16	11	4	8	13	8	9
TaqIprimer	CAG	19	22	13	26	23	8	13	13	10	9	19	14	8	12	29	27	15	16	19	11	11	14	19	9	4	15	7	11	14	11	12	25	29	23	16	30	23	14	35	28	19	20	14	12	21	16	12	16
TaqIprimer	CAT	20	33	27	13	10	9	10	7	5	7	8	7	6	9	14	23	16	22	9	17	9	8	9	8	9	11	6	10	5	5	9	21	15	35	16	20	31	17	17	17	12	17	11	4	8	7	12	26
TaqIprimer	CCA	21	19	20	37	16	6	17	18	9	10	19	10	13	7	41	31	22	8	13	23	8	18	6	21	13	9	12	17	16	7	27	35	11	41	20	23	18	16	20	14	15	18	14	10	18	14	15	26
TaqIprimer	CCC	22	7	11	6	9	2	16	13	4	6	7	6	5	8	10	17	12	4	8	13	4	10	6	7	2	11	8	11	7	3	6	18	8	14	12	10	10	16	13	9	9	5	10	3	15	8	9	24
TaqIprimer	CCG	23	19	17	30	14	6	11	14	12	7	13	10	17	12	22	29	12	18	22	14	9	3	4	14	14	15	16	14	9	9	8	22	15	32	20	14	20	20	29	27	16	13	13	10	9	8	16	32
TaqIprimer	CCT	24	10	25	24	12	4	17	16	9	5	14	5	5	8	17	32	15	20	9	21	5	11	8	20	3	12	8	9	10	5	11	28	11	25	16	17	22	23	14	13	6	10	11	8	5	8	17	20
TaqIprimer	CGA	25	48	37	59	26	12	30	26	22	18	21	24	22	25	48	65	32	36	30	38	14	22	14	41	18	34	11	19	17	10	29	56	39	51	32	34	38	36	40	24	31	29	20	11	17	11	27	48
TaqIprimer	CGC	26	10	29	27	14	8	13	16	8	8	8	10	6	4	26	24	4	12	5	27	7	13	9	24	15	13	2	9	13	5	12	22	11	9	21	9	11	15	30	22	16	15	10	11	7	7	16	20
TaqIprimer	CGG	27	26	28	33	23	8	9	16	8	11	11	5	6	9	34	46	26	22	14	28	9	17	9	16	14	11	13	16	16	14	20	33	19	37	34	17	19	35	28	16	23	14	14	8	22	13	13	27
TaqIprimer	CGT	28	20	26	24	12	11	25	14	5	8	19	7	8	10	21	30	18	24	13	27	15	15	16	18	9	14	5	12	8	11	11	34	19	24	18	20	14	14	25	18	12	16	10	14	5	9	19	26
TaqIprimer	CTA	29	12	21	21	9	8	4	11	10	6	9	9	8	18	4	24	19	8	11	12	6	13	8	5	2	15	4	5	5	3	12	21	10	10	5	10	11	12	10	11	11	4	6	1	8	5	4	11
TaqIprimer	CTC	30	28	30	11	12	9	10	8	5	5	16	9	6	9	14	14	12	19	11	18	10	4	6	12	4	17	5	10	7	6	7	14	14	14	11	19	12	13	8	10	12	14	8	11	1	6	5	14
TaqIprimer	CTG	31	29	24	42	15	16	19	14	12	10	18	15	5	7	22	20	24	22	9	19	7	16	6	16	3	14	10	13	8	5	12	28	17	24	20	18	28	19	22	17	20	10	10	4	10	10	15	15
TaqIprimer	CTT	32	22	20	36	20	4	8	14	12	9	18	10	5	6	20	21	13	24	2	23	13	18	6	21	5	10	12	14	10	6	13	25	21	26	19	28	21	16	13	10	17	19	6	8	9	12	23	20
TaqIprimer	GAA	33	33	57	49	25	19	21	15	24	24	20	17	14	19	44	41	50	28	21	33	10	23	22	23	6	27	15	20	15	8	27	23	28	33	22	32	26	38	35	31	18	14	24	8	18	14	32	26
TaqIprimer	GAC	34	9	9	20	10	3	4	4	7	2	6	5	1	10	12	22	14	10	16	9	9	25	5	12	9	8	8	6	2	3	9	12	6	13	9	17	9	11	14	5	9	10	9	5	8	4	10	15
TaqIprimer	GAG	35	13	14	21	13	18	12	9	11	11	11	5	4	13	16	36	27	11	7	18	11	15	5	16	7	13	7	10	6	8	16	31	18	33	30	13	7	6	18	13	12	14	4	5	8	8	10	14
TaqIprimer	GAT	36	25	16	23	17	8	14	9	17	18	27	5	14	11	39	33	25	12	11	15	13	13	16	22	5	12	14	16	14	7	17	13	13	26	24	27	26	18	28	10	6	14	9	5	7	13	22	20
TaqIprimer	GCA	37	28	23	34	13	20	29	19	21	10	26	7	17	11	25	43	17	25	21	31	7	18	17	18	15	20	6	18	15	3	15	37	15	34	23	20	25	12	32	23	16	12	16	3	10	14	16	16
TaqIprimer	GCC	38	15	18	13	5	5	12	8	9	6	10	5	6	8	21	12	12	8	13	19	3	7	9	22	6	7	2	13	8	5	7	8	6	9	16	7	11	10	9	16	12	7	6	4	6	3	15	16
TaqIprimer	GCG	39	19	26	19	25	10	20	11	9	13	8	8	4	10	11	20	20	18	12	7	7	7	10	15	9	4	6	4	6	5	12	15	19	15	15	11	20	15	24	16	16	6	10	5	7	6	11	19
TaqIprimer	GCT	40	19	34	35	21	4	10	16	8	9	8	1	9	18	24	30	21	16	17	20	10	12	10	16	10	9	6	11	13	9	11	31	17	28	18	15	19	31	26	17	16	11	12	7	6	10	7	20
TaqIprimer	GGA	41	22	44	25	21	12	25	15	13	7	27	18	22	23	45	48	20	22	14	32	18	21	13	23	6	16	7	30	19	7	19	30	35	36	21	14	12	35	33	31	30	20	17	11	16	19	24	39
TaqIprimer	GGC	42	12	16	28	6	9	12	6	2	10	11	4	4	10	23	18	6	16	9	10	5	11	4	7	8	7	6	8	5	3	13	22	10	14	13	14	7	9	17	18	11	8	8	0	8	8	10	11
TaqIprimer	GGG	43	10	18	25	4	6	12	12	6	4	7	5	6	12	7	26	14	7	12	6	5	9	13	12	6	8	5	4	6	3	15	17	5	16	8	9	17	14	21	11	6	5	9	3	9	7	8	8
TaqIprimer	GGT	44	14	20	17	14	11	16	6	8	2	5	7	9	11	22	23	6	9	10	9	6	10	8	16	14	15	5	7	13	4	11	10	14	18	12	20	25	9	19	16	7	12	10	8	4	8	11	17
TaqIprimer	GTA	45	22	16	19	12	7	22	11	6	4	27	3	9	14	14	25	17	13	12	24	2	9	10	14	17	9	8	13	5	3	12	20	10	17	17	13	20	15	24	9	18	14	13	0	5	12	17	17
TaqIprimer	GTC	46	12	3	24	10	1	5	8	8	3	11	4	5	8	17	22	17	8	3	10	8	13	4	9	0	9	9	6	1	2	8	17	3	11	9	19	13	17	14	7	8	8	7	1	6	6	10	14
TaqIprimer	GTG	47	25	24	25	16	9	17	18	7	7	17	10	5	22	29	26	25	13	19	24	10	17	7	15	10	15	5	11	7	12	13	34	22	38	14	14	21	28	27	13	18	18	18	6	12	15	12	25
TaqIprimer	GTT	48	25	41	36	26	6	12	14	19	19	25	10	15	19	33	19	26	28	11	22	11	19	7	14	8	29	10	8	11	11	18	43	18	20	21	15	15	20	27	14	17	20	4	6	15	11	19	15
TaqIprimer	TAA	49	35	42	34	22	13	18	14	10	13	16	10	12	11	29	41	31	37	19	29	14	17	15	22	13	14	9	13	9	9	27	35	27	46	26	23	30	22	31	16	17	25	12	1	8	18	11	28
TaqIprimer	TAC	50	21	22	38	20	14	11	17	8	8	9	4	16	5	24	27	29	28	22	18	11	3	18	21	5	18	3	15	6	10	11	30	17	32	27	23	25	16	36	22	25	17	19	5	14	19	12	20
TaqIprimer	TAG	51	17	33	36	13	18	22	15	7	13	9	12	9	12	26	27	21	16	8	17	14	12	9	12	11	8	6	15	11	14	20	29	14	33	9	20	12	22	19	9	21	14	8	9	13	6	16	22
TaqIprimer	TAT	52	40	27	40	21	19	21	20	4	10	24	15	13	20	28	16	26	30	12	31	21	19	12	14	9	22	8	10	8	11	13	31	25	36	23	17	41	29	33	22	15	16	24	8	16	17	19	19
TaqIprimer	TCA	53	43	47	73	50	28	26	27	26	24	23	14	26	22	74	68	28	23	29	32	23	27	25	36	10	47	17	36	16	12	33	42	27	61	44	50	33	47	49	32	19	30	19	22	13	22	37	32
TaqIprimer	TCC	54	28	42	63	21	17	22	20	32	14	21	16	14	15	33	41	27	30	10	23	22	30	17	41	9	22	17	23	8	6	19	46	30	41	31	34	32	33	32	23	11	27	17	9	20	17	13	39
TaqIprimer	TCG	55	36	42	59	20	19	19	37	14	18	16	15	10	15	51	46	15	24	22	27	12	21	18	16	22	34	15	13	21	13	18	47	18	53	33	40	34	28	23	26	22	25	24	7	16	15	20	45
TaqIprimer	TCT	56	37	47	35	24	19	26	27	12	14	25	9	25	22	44	44	25	25	19	41	12	20	23	20	17	24	16	21	13	11	25	38	21	52	24	41	30	22	21	19	20	24	22	14	23	9	12	33
TaqIprimer	TGA	57	39	53	79	42	36	39	34	26	18	32	14	23	29	48	57	40	21	24	48	15	51	17	38	21	24	18	24	18	9	30	64	55	71	30	47	40	50	53	42	30	35	34	17	27	29	35	52
TaqIprimer	TGC	58	35	38	46	28	25	31	26	20	17	16	18	9	25	36	54	41	33	18	35	14	25	18	25	9	20	16	22	17	8	22	40	16	42	36	29	29	31	26	22	24	20	22	12	21	23	28	24
TaqIprimer	TGG	59	43	49	82	33	17	27	16	21	21	26	13	16	25	50	56	33	30	20	45	17	33	11	27	13	22	18	22	15	13	43	61	37	56	35	50	41	38	45	35	24	34	28	15	21	28	23	35
TaqIprimer	TGT	60	49	44	58	14	11	29	26	16	27	30	15	13	25	44	44	33	36	19	42	16	16	16	32	17	17	21	20	19	11	30	50	26	54	28	35	33	28	46	32	20	28	36	11	20	19	27	41
TaqIprimer	TTA	61	22	23	32	13	15	24	12	11	9	10	7	12	9	15	26	35	22	13	16	6	13	6	10	12	13	7	12	6	6	7	25	15	28	11	17	25	15	28	6	12	19	7	10	10	12	8	14
TaqIprimer	TTC	62	37	38	50	25	14	23	27	15	7	27	25	17	16	47	65	56	25	10	33	11	24	18	30	21	23	15	15	17	16	30	48	46	59	29	46	47	42	23	19	28	26	17	7	10	27	27	33
TaqIprimer	TTG	63	73	73	38	25	24	26	36	17	15	21	20	10	34	36	43	38	31	28	30	19	36	21	29	16	31	20	29	20	28	30	48	25	61	33	30	36	31	40	26	30	32	30	15	20	23	21	34
TaqIprimer	TTT	64	76	62	76	56	23	38	41	19	18	38	14	21	38	78	63	52	49	36	44	30	36	23	39	25	17	18	23	18	22	41	57	35	96	48	31	56	43	47	32	43	37	18	6	27	29	36	41
[truncated: 17 more columns]
