# Supplementary material for: Eukaryotic transcriptomics in silico: Optimizing cDNA-AFLP efficiency
Source: BMC Genomics. 2009 Nov 30;10:565. doi: 10.1186/1471-2164-10-565 (PMC2797533; doi:10.1186/1471-2164-10-565)
Supplement: Additional file 5 — Arrays of all selective PCRs for all species and enzyme combinations. Selective PCR arrays using three-by-three selective base pairs for all 87 NCBI and 39 ENSEMBL species included in the present study, tested on all 28 combinations of 8 restriction enzymes. [file 1471-2164-10-565-S5.ZIP › CSV_Arrays/ENSEMBL/Aedes_aegyptiTaqIandHinP1I.csv]

			HinP1Iprimer	HinP1Iprimer	HinP1Iprimer	HinP1Iprimer	HinP1Iprimer	HinP1Iprimer	HinP1Iprimer	HinP1Iprimer	HinP1Iprimer	HinP1Iprimer	HinP1Iprimer	HinP1Iprimer	HinP1Iprimer	HinP1Iprimer	HinP1Iprimer	HinP1Iprimer	HinP1Iprimer	HinP1Iprimer	HinP1Iprimer	HinP1Iprimer	HinP1Iprimer	HinP1Iprimer	HinP1Iprimer	HinP1Iprimer	HinP1Iprimer	HinP1Iprimer	HinP1Iprimer	HinP1Iprimer	HinP1Iprimer	HinP1Iprimer	HinP1Iprimer	HinP1Iprimer	HinP1Iprimer	HinP1Iprimer	HinP1Iprimer	HinP1Iprimer	HinP1Iprimer	HinP1Iprimer	HinP1Iprimer	HinP1Iprimer	HinP1Iprimer	HinP1Iprimer	HinP1Iprimer	HinP1Iprimer	HinP1Iprimer	HinP1Iprimer	HinP1Iprimer
			AAA	AAC	AAG	AAT	ACA	ACC	ACG	ACT	AGA	AGC	AGG	AGT	ATA	ATC	ATG	ATT	CAA	CAC	CAG	CAT	CCA	CCC	CCG	CCT	CGA	CGC	CGG	CGT	CTA	CTC	CTG	CTT	GAA	GAC	GAG	GAT	GCA	GCC	GCG	GCT	GGA	GGC	GGG	GGT	GTA	GTC	GTG
		0	1	2	3	4	5	6	7	8	9	10	11	12	13	14	15	16	17	18	19	20	21	22	23	24	25	26	27	28	29	30	31	32	33	34	35	36	37	38	39	40	41	42	43	44	45	46	47
TaqIprimer	AAA	1	48	23	51	37	22	19	10	26	17	21	23	33	17	28	15	26	38	26	27	30	25	11	11	10	24	17	17	19	10	17	11	24	26	14	16	26	0	0	0	0	21	8	14	10	8	14	10
TaqIprimer	AAC	2	36	34	25	25	20	8	2	19	22	21	24	31	10	21	13	27	25	27	13	20	21	5	15	7	26	12	26	29	13	19	15	15	21	13	23	23	0	0	0	0	15	7	7	34	12	11	20
TaqIprimer	AAG	3	18	19	12	13	16	10	15	11	13	18	15	12	9	9	14	20	30	30	19	25	13	6	9	4	23	16	14	15	2	17	8	19	17	10	11	17	0	0	0	0	8	5	10	8	5	11	6
TaqIprimer	AAT	4	34	32	23	31	21	16	14	7	21	28	12	18	10	30	20	34	40	21	24	29	12	8	13	9	22	15	25	17	1	16	16	10	30	13	17	12	0	0	0	0	15	8	4	14	6	9	8
TaqIprimer	ACA	5	36	34	31	34	19	17	15	14	24	37	21	22	15	33	20	32	45	35	23	31	20	10	21	12	36	25	26	25	9	25	18	15	33	23	18	29	0	0	0	0	15	16	13	10	10	15	12
TaqIprimer	ACC	6	23	21	22	37	24	21	9	20	22	18	8	19	6	25	14	14	25	21	34	27	15	12	15	4	19	10	18	25	5	9	13	21	15	9	7	15	0	0	0	0	13	13	12	13	14	8	8
TaqIprimer	ACG	7	32	33	26	23	30	12	10	13	31	25	31	21	13	28	17	12	33	23	21	32	21	9	21	6	32	21	31	18	3	13	12	10	23	11	22	38	0	0	0	0	11	7	4	12	9	3	6
TaqIprimer	ACT	8	38	27	30	21	23	33	12	14	22	28	17	20	10	18	13	15	36	21	25	26	11	10	10	14	27	21	26	10	4	11	16	15	22	13	11	25	0	0	0	0	18	12	8	14	22	8	10
TaqIprimer	AGA	9	54	37	37	34	28	18	13	24	33	16	24	25	23	26	19	15	41	25	39	35	21	15	10	19	25	21	28	32	9	30	20	27	23	19	19	25	0	0	0	0	13	13	14	19	8	13	8
TaqIprimer	AGC	10	39	19	25	21	15	30	15	13	23	31	20	33	11	18	7	17	39	25	42	15	12	5	14	15	24	23	29	29	6	13	12	19	16	9	11	31	0	0	0	0	11	6	18	10	12	4	10
TaqIprimer	AGG	11	32	17	18	17	20	14	10	15	20	23	18	19	13	24	9	20	35	29	28	23	17	6	10	9	18	18	11	18	7	20	11	12	23	13	7	12	0	0	0	0	16	10	8	9	4	10	5
TaqIprimer	AGT	12	37	23	31	18	23	18	13	10	18	22	10	22	13	17	10	22	45	28	25	31	14	4	12	17	24	21	35	17	4	7	14	15	12	12	11	27	0	0	0	0	18	12	7	11	3	5	9
TaqIprimer	ATA	13	24	11	11	15	14	16	14	12	17	11	13	22	8	11	10	10	17	12	7	16	8	6	3	4	18	5	7	13	8	15	3	22	14	5	13	13	0	0	0	0	7	7	7	3	7	6	6
TaqIprimer	ATC	14	28	17	25	23	14	20	13	16	19	23	20	25	14	20	11	18	35	31	23	18	14	8	19	12	28	8	20	16	7	14	5	13	19	7	13	13	0	0	0	0	21	7	11	12	9	8	12
TaqIprimer	ATG	15	36	19	13	21	23	16	19	20	36	15	20	21	11	17	13	14	29	29	15	18	13	10	11	10	17	11	18	13	8	5	14	24	17	21	6	11	0	0	0	0	15	10	2	12	7	15	5
TaqIprimer	ATT	16	34	19	20	20	21	14	14	9	23	19	16	9	17	14	10	16	30	14	21	18	12	4	9	11	21	7	13	12	11	14	5	21	24	11	12	10	0	0	0	0	9	10	5	9	13	6	4
TaqIprimer	CAA	17	26	17	16	21	16	18	15	23	24	28	19	24	9	24	19	19	24	22	25	18	11	6	12	7	16	10	16	18	6	16	15	15	16	6	14	18	0	0	0	0	12	6	8	7	12	6	16
TaqIprimer	CAC	18	13	8	20	8	12	13	5	14	15	18	8	20	10	14	20	14	24	13	29	15	5	4	12	4	20	15	14	12	2	1	7	7	15	7	11	6	0	0	0	0	14	4	3	6	5	9	6
TaqIprimer	CAG	19	29	13	20	20	13	11	11	11	24	14	15	13	11	21	7	13	28	17	24	9	11	8	9	10	12	13	11	13	7	8	18	14	11	5	7	15	0	0	0	0	8	9	3	5	4	9	4
TaqIprimer	CAT	20	20	12	12	18	17	12	9	9	18	23	11	15	22	22	6	19	14	19	18	17	9	2	11	8	17	14	20	16	6	15	6	5	25	6	11	7	0	0	0	0	17	10	6	14	6	8	7
TaqIprimer	CCA	21	29	18	10	15	14	18	14	6	30	28	12	10	13	15	11	20	40	13	19	20	14	7	8	6	13	11	11	25	4	11	10	14	16	8	8	25	0	0	0	0	11	14	13	11	11	13	8
TaqIprimer	CCC	22	17	5	7	11	7	7	6	8	6	14	12	12	4	3	3	11	11	12	5	5	8	8	2	5	5	5	11	10	2	10	8	3	15	2	4	6	0	0	0	0	11	9	5	4	3	3	2
TaqIprimer	CCG	23	40	13	18	14	22	11	8	11	14	14	18	19	9	28	8	8	31	17	26	16	7	6	9	10	12	8	21	24	10	11	20	8	20	5	11	7	0	0	0	0	11	11	3	13	6	5	3
TaqIprimer	CCT	24	19	20	24	13	16	11	5	19	15	17	13	5	11	17	8	11	4	11	15	13	10	9	10	9	13	12	13	9	6	8	7	10	18	10	6	9	0	0	0	0	12	5	1	8	3	4	3
TaqIprimer	CGA	25	46	27	29	38	19	16	9	19	35	21	23	38	20	47	22	25	43	30	28	40	24	18	29	10	46	19	41	42	7	22	14	24	26	17	13	24	0	0	0	0	23	16	11	17	7	16	14
TaqIprimer	CGC	26	21	10	16	10	7	8	11	3	14	13	11	10	4	14	10	6	27	21	14	15	6	10	10	1	16	10	11	28	2	12	8	21	13	8	8	8	0	0	0	0	9	14	7	8	4	6	2
TaqIprimer	CGG	27	28	26	16	33	12	22	11	17	29	37	12	21	10	22	10	17	44	14	17	13	7	6	11	11	19	13	18	22	6	15	15	21	17	16	7	20	0	0	0	0	21	11	6	5	6	7	14
TaqIprimer	CGT	28	34	20	15	9	11	11	14	23	20	23	12	20	10	21	6	12	25	27	19	21	10	6	15	7	9	14	14	10	2	6	7	4	19	5	7	13	0	0	0	0	6	11	5	10	5	5	5
TaqIprimer	CTA	29	13	10	11	10	10	6	4	3	13	14	4	10	4	5	7	10	18	11	12	15	5	4	5	4	11	7	9	7	1	6	5	4	14	5	4	5	0	0	0	0	6	2	6	1	2	2	5
TaqIprimer	CTC	30	14	17	19	9	11	8	4	4	16	13	6	5	5	11	4	14	16	14	6	8	6	2	4	4	9	2	10	4	4	3	7	6	10	1	4	5	0	0	0	0	4	1	7	6	1	2	7
TaqIprimer	CTG	31	23	13	15	14	7	13	18	15	23	20	14	19	8	23	6	13	25	16	14	13	10	8	6	5	14	16	16	13	0	7	10	17	10	11	6	13	0	0	0	0	12	4	2	9	5	7	8
TaqIprimer	CTT	32	26	14	16	12	12	6	9	8	17	14	10	19	4	16	15	20	22	13	16	16	8	10	8	10	25	11	9	8	10	19	5	9	10	9	14	5	0	0	0	0	5	12	10	5	5	4	3
TaqIprimer	GAA	33	34	18	21	19	23	12	19	18	28	26	17	17	16	25	13	24	33	31	36	37	18	8	22	18	20	27	23	17	2	14	8	20	21	24	10	15	0	0	0	0	6	8	8	6	10	11	11
TaqIprimer	GAC	34	20	11	6	8	6	7	2	8	6	11	15	7	4	12	5	11	7	9	11	12	5	3	4	2	15	9	15	7	5	5	2	4	5	6	6	5	0	0	0	0	6	5	5	4	7	3	4
TaqIprimer	GAG	35	14	17	12	11	5	18	6	4	17	17	10	9	7	22	7	11	26	12	10	11	15	3	12	6	14	4	8	17	2	8	9	12	11	3	6	8	0	0	0	0	5	7	1	3	6	4	4
TaqIprimer	GAT	36	26	18	20	22	12	10	9	12	26	14	9	20	15	14	9	15	32	18	14	19	22	3	11	7	15	24	18	11	1	14	8	8	12	8	10	15	0	0	0	0	7	14	9	9	9	2	7
TaqIprimer	GCA	37	33	18	14	20	28	20	12	8	19	19	13	14	20	13	15	17	35	20	21	30	15	14	13	9	26	14	12	25	4	12	9	15	18	4	10	4	0	0	0	0	15	4	6	8	8	8	3
TaqIprimer	GCC	38	15	7	15	8	3	14	5	8	8	6	18	8	5	2	7	7	21	19	12	9	14	10	1	4	10	11	10	8	1	5	3	13	5	5	3	6	0	0	0	0	4	3	2	7	2	3	9
TaqIprimer	GCG	39	12	14	7	7	4	9	6	13	17	16	11	13	11	13	6	6	13	16	14	6	9	6	6	7	13	10	11	11	1	6	3	8	9	6	9	10	0	0	0	0	11	1	3	5	5	11	5
TaqIprimer	GCT	40	19	16	11	16	9	10	15	12	10	9	17	20	7	15	12	11	28	26	27	13	12	10	9	6	16	14	8	14	5	16	10	4	20	13	7	11	0	0	0	0	9	11	6	2	7	4	8
TaqIprimer	GGA	41	18	24	17	27	22	20	12	16	23	21	21	17	12	17	17	12	42	32	30	19	17	9	14	9	17	10	18	24	10	22	16	26	31	7	19	17	0	0	0	0	13	8	8	12	5	18	12
TaqIprimer	GGC	42	9	13	14	8	6	5	6	10	8	6	7	12	3	14	9	10	17	15	30	8	11	8	9	9	22	6	7	13	1	8	6	6	10	8	2	6	0	0	0	0	3	4	1	6	7	5	7
TaqIprimer	GGG	43	14	16	13	13	7	6	5	8	10	16	8	13	8	18	4	11	22	15	20	5	10	7	7	4	10	11	9	7	1	8	9	11	11	1	6	5	0	0	0	0	8	4	5	5	8	5	6
TaqIprimer	GGT	44	21	10	4	16	9	7	4	7	10	18	7	12	4	9	5	10	20	18	12	11	14	4	3	4	10	8	16	3	2	11	6	9	15	8	4	7	0	0	0	0	11	5	2	4	3	3	4
TaqIprimer	GTA	45	17	17	5	6	12	15	4	7	15	17	5	7	5	12	8	9	16	11	10	9	12	2	3	12	17	9	9	7	5	14	5	11	12	14	9	9	0	0	0	0	15	1	3	6	2	9	5
TaqIprimer	GTC	46	10	14	10	8	5	13	6	13	8	13	10	10	4	10	0	8	22	12	9	8	5	4	3	8	12	4	8	12	2	5	8	10	11	8	5	6	0	0	0	0	5	6	0	6	2	3	1
TaqIprimer	GTG	47	23	9	14	21	20	13	6	14	29	23	10	23	16	24	7	18	30	24	15	12	17	7	5	11	11	10	24	14	7	7	10	12	18	7	7	9	0	0	0	0	10	6	5	9	7	5	1
TaqIprimer	GTT	48	30	25	19	22	20	9	11	7	18	14	10	12	6	14	7	27	25	20	22	15	11	13	7	5	25	18	8	12	8	9	7	14	10	5	7	13	0	0	0	0	13	3	2	8	9	8	7
TaqIprimer	TAA	49	41	17	13	11	16	9	8	13	23	23	10	15	4	30	7	20	19	20	18	18	14	6	1	13	16	8	22	8	5	7	17	15	22	9	11	21	0	0	0	0	10	7	3	12	3	4	4
TaqIprimer	TAC	50	25	21	19	14	21	8	13	6	17	22	12	22	10	23	8	23	28	19	39	14	13	4	4	4	14	14	25	11	7	9	11	8	15	7	12	9	0	0	0	0	9	6	5	7	8	10	3
TaqIprimer	TAG	51	23	14	12	8	17	13	12	6	13	12	11	10	5	11	9	13	23	20	19	11	8	0	5	8	25	9	14	7	6	2	6	4	6	6	6	12	0	0	0	0	6	1	6	6	4	3	2
TaqIprimer	TAT	52	30	32	31	16	22	10	8	15	20	22	21	12	8	14	7	15	34	30	24	13	11	6	4	8	16	10	23	16	5	15	12	12	11	9	7	15	0	0	0	0	8	6	4	9	7	4	9
TaqIprimer	TCA	53	53	30	36	27	27	27	24	27	41	38	27	20	11	22	21	27	46	41	34	33	19	11	19	15	29	23	31	27	6	16	27	15	30	14	20	51	0	0	0	0	24	11	9	23	14	18	13
TaqIprimer	TCC	54	23	18	34	26	18	15	17	20	25	20	26	21	11	16	21	22	44	29	38	34	26	7	10	6	29	17	24	24	8	7	13	23	25	12	21	17	0	0	0	0	19	8	13	13	6	14	11
TaqIprimer	TCG	55	42	19	26	20	25	18	23	10	31	34	15	20	26	28	16	22	31	32	26	26	14	13	13	13	29	20	30	21	7	19	16	11	24	20	14	29	0	0	0	0	18	15	3	10	9	8	14
TaqIprimer	TCT	56	28	27	25	26	32	12	11	12	22	29	19	32	8	25	13	22	38	15	23	20	14	3	5	14	30	15	32	22	3	14	15	14	28	15	26	19	0	0	0	0	17	13	8	9	12	9	14
TaqIprimer	TGA	57	47	44	46	31	30	19	16	28	48	35	26	32	21	39	24	26	62	37	38	29	21	11	15	30	39	18	42	29	4	10	18	38	24	14	20	23	0	0	0	0	27	20	10	13	10	14	17
TaqIprimer	TGC	58	41	32	22	22	20	20	16	21	32	34	10	27	9	28	21	21	47	36	37	19	18	9	8	11	22	22	25	28	6	13	18	23	27	15	16	14	0	0	0	0	20	6	13	12	10	14	15
TaqIprimer	TGG	59	36	34	26	21	14	24	13	18	28	28	25	30	15	41	29	32	53	31	36	26	28	14	10	24	26	12	22	29	6	24	13	24	33	11	20	26	0	0	0	0	17	18	10	12	13	12	10
TaqIprimer	TGT	60	37	45	26	33	22	20	15	14	20	35	17	16	16	21	12	16	47	24	27	22	22	12	12	11	28	13	25	27	5	22	18	18	30	12	21	18	0	0	0	0	13	8	10	13	8	17	10
TaqIprimer	TTA	61	31	12	13	14	13	0	8	11	16	20	17	18	5	11	14	11	16	18	13	16	11	7	7	6	10	14	4	8	4	11	3	9	15	7	4	6	0	0	0	0	10	4	4	11	6	8	9
TaqIprimer	TTC	62	38	30	27	24	25	22	16	17	24	27	18	26	17	29	17	24	57	24	33	22	18	10	15	13	43	19	31	20	8	15	57	15	27	14	21	19	0	0	0	0	13	6	10	10	6	14	8
TaqIprimer	TTG	63	54	31	32	22	31	24	14	21	31	30	15	36	21	36	17	17	57	30	32	37	18	18	15	20	40	16	31	29	15	20	12	14	30	18	17	25	0	0	0	0	20	11	12	7	17	7	11
TaqIprimer	TTT	64	71	42	39	44	26	29	18	20	31	29	30	25	24	37	19	21	68	40	33	37	27	9	18	21	37	23	31	38	12	20	15	21	23	18	22	29	0	0	0	0	17	14	13	17	20	24	13
[truncated: 17 more columns]
