# Supplementary material for: Eukaryotic transcriptomics in silico: Optimizing cDNA-AFLP efficiency
Source: BMC Genomics. 2009 Nov 30;10:565. doi: 10.1186/1471-2164-10-565 (PMC2797533; doi:10.1186/1471-2164-10-565)
Supplement: Additional file 5 — Arrays of all selective PCRs for all species and enzyme combinations. Selective PCR arrays using three-by-three selective base pairs for all 87 NCBI and 39 ENSEMBL species included in the present study, tested on all 28 combinations of 8 restriction enzymes. [file 1471-2164-10-565-S5.ZIP › CSV_Arrays/ENSEMBL/Aedes_aegyptiTaqIandHpaII.csv]

			HpaIIprimer	HpaIIprimer	HpaIIprimer	HpaIIprimer	HpaIIprimer	HpaIIprimer	HpaIIprimer	HpaIIprimer	HpaIIprimer	HpaIIprimer	HpaIIprimer	HpaIIprimer	HpaIIprimer	HpaIIprimer	HpaIIprimer	HpaIIprimer	HpaIIprimer	HpaIIprimer	HpaIIprimer	HpaIIprimer	HpaIIprimer	HpaIIprimer	HpaIIprimer	HpaIIprimer	HpaIIprimer	HpaIIprimer	HpaIIprimer	HpaIIprimer	HpaIIprimer	HpaIIprimer	HpaIIprimer	HpaIIprimer	HpaIIprimer	HpaIIprimer	HpaIIprimer	HpaIIprimer	HpaIIprimer	HpaIIprimer	HpaIIprimer	HpaIIprimer	HpaIIprimer	HpaIIprimer	HpaIIprimer	HpaIIprimer	HpaIIprimer	HpaIIprimer	HpaIIprimer
			AAA	AAC	AAG	AAT	ACA	ACC	ACG	ACT	AGA	AGC	AGG	AGT	ATA	ATC	ATG	ATT	CAA	CAC	CAG	CAT	CCA	CCC	CCG	CCT	CGA	CGC	CGG	CGT	CTA	CTC	CTG	CTT	GAA	GAC	GAG	GAT	GCA	GCC	GCG	GCT	GGA	GGC	GGG	GGT	GTA	GTC	GTG
		0	1	2	3	4	5	6	7	8	9	10	11	12	13	14	15	16	17	18	19	20	21	22	23	24	25	26	27	28	29	30	31	32	33	34	35	36	37	38	39	40	41	42	43	44	45	46	47
TaqIprimer	AAA	1	61	62	74	63	43	17	34	22	50	35	35	39	43	50	70	57	40	23	57	25	44	5	15	15	30	23	43	21	5	24	27	35	44	31	41	15	28	19	23	10	20	23	19	10	16	22	30
TaqIprimer	AAC	2	69	44	70	46	32	24	31	18	34	30	43	35	40	35	48	50	33	20	30	15	27	5	15	12	31	16	29	16	9	13	31	11	50	21	34	21	17	7	16	16	16	18	9	7	21	22	27
TaqIprimer	AAG	3	48	51	61	33	25	9	15	15	30	34	37	18	27	24	38	56	21	20	34	24	32	5	24	10	23	10	16	17	8	10	17	36	28	11	23	28	12	9	14	6	13	6	9	13	7	16	18
TaqIprimer	AAT	4	60	53	77	41	38	13	31	25	30	36	45	32	30	43	53	44	34	19	49	28	44	3	29	16	33	11	27	21	15	13	24	30	30	10	18	25	19	9	8	10	19	10	8	16	13	21	19
TaqIprimer	ACA	5	75	84	104	68	44	12	40	25	69	50	59	37	44	47	62	61	32	28	50	36	36	12	26	26	38	26	37	25	12	20	37	35	42	27	29	25	21	13	16	15	15	11	20	17	12	13	25
TaqIprimer	ACC	6	35	39	43	41	25	13	39	16	29	37	40	30	27	37	42	35	17	15	25	20	18	14	22	8	29	19	26	12	38	16	20	14	18	17	7	20	18	20	10	4	17	5	6	9	11	10	12
TaqIprimer	ACG	7	68	53	71	43	36	15	37	24	40	38	37	43	35	56	61	49	41	33	37	28	35	11	21	4	35	18	23	19	14	19	29	19	32	14	38	23	11	21	16	22	18	10	8	16	22	16	34
TaqIprimer	ACT	8	77	39	76	46	43	10	43	14	36	42	35	32	33	39	53	44	36	23	33	18	30	10	15	10	20	13	33	21	16	16	30	13	49	17	15	13	14	9	12	22	8	9	13	13	11	14	23
TaqIprimer	AGA	9	63	47	91	64	47	18	33	31	58	35	58	44	39	50	50	75	37	40	55	40	40	18	24	25	42	17	30	30	13	28	30	46	31	24	32	32	37	13	25	21	22	27	8	16	15	19	34
TaqIprimer	AGC	10	50	52	94	59	49	19	38	29	50	34	38	44	19	40	57	52	28	29	42	28	38	7	21	13	33	13	28	25	12	32	24	23	34	26	23	23	10	18	9	14	9	10	12	15	11	9	18
TaqIprimer	AGG	11	69	42	74	49	30	23	29	28	42	35	30	23	33	40	45	43	33	31	45	20	37	7	22	15	29	11	23	26	14	9	25	25	30	10	24	17	15	15	13	10	12	7	19	9	15	15	20
TaqIprimer	AGT	12	53	51	64	43	44	16	29	23	38	35	36	23	33	39	43	36	24	23	22	24	34	6	23	13	27	15	18	21	9	23	31	26	26	20	23	26	19	6	19	13	20	13	9	5	13	11	30
TaqIprimer	ATA	13	38	27	54	21	22	10	20	13	24	20	32	15	15	21	25	33	24	13	20	16	9	3	4	6	14	10	13	11	8	4	12	15	27	17	13	15	20	5	11	11	13	6	7	9	11	8	12
TaqIprimer	ATC	14	53	56	60	45	31	10	25	19	48	35	29	25	26	22	68	36	27	24	39	23	29	10	14	13	43	14	29	19	10	8	17	27	28	19	22	28	14	4	15	9	12	7	13	15	17	10	12
TaqIprimer	ATG	15	61	58	62	38	27	17	29	17	39	26	37	25	25	40	43	41	26	20	19	33	24	8	25	13	22	19	31	14	11	13	28	12	25	16	21	19	21	7	12	16	19	11	8	4	13	10	20
TaqIprimer	ATT	16	43	25	76	59	32	15	19	22	27	27	29	22	23	21	37	34	26	12	34	22	30	8	13	15	18	14	23	7	5	17	25	18	30	17	13	16	12	4	17	15	15	13	12	12	8	10	23
TaqIprimer	CAA	17	48	51	72	51	19	18	25	15	33	30	39	16	20	29	50	42	29	22	28	20	27	6	16	9	21	20	22	15	8	13	30	20	32	17	15	16	12	14	10	8	13	10	6	10	11	13	13
TaqIprimer	CAC	18	24	33	32	33	19	16	23	11	14	22	25	28	22	24	34	27	12	11	24	11	24	4	9	6	16	9	13	23	4	19	19	11	20	10	14	12	11	9	12	5	9	9	8	13	12	11	13
TaqIprimer	CAG	19	48	27	58	29	31	11	17	17	51	16	31	34	17	40	33	38	12	20	16	9	29	11	3	7	20	11	13	17	11	8	26	24	23	12	19	17	12	6	10	7	11	3	3	7	10	5	8
TaqIprimer	CAT	20	41	31	59	44	13	11	18	16	28	27	26	26	28	31	29	21	22	14	27	19	31	9	10	8	17	9	8	15	8	13	10	26	27	15	21	12	16	7	17	9	16	6	11	10	14	11	16
TaqIprimer	CCA	21	51	31	62	28	28	15	24	29	30	31	26	42	22	29	31	41	19	16	36	21	22	12	14	17	32	21	32	18	6	9	23	17	20	25	14	19	17	14	13	10	6	9	6	16	17	13	22
TaqIprimer	CCC	22	18	23	16	27	8	5	12	14	9	21	14	9	10	19	14	18	15	6	10	6	10	6	5	5	16	7	16	4	6	13	8	6	11	10	9	3	9	2	14	8	1	6	4	0	2	3	6
TaqIprimer	CCG	23	27	30	30	20	13	5	9	10	17	19	18	20	11	23	18	18	13	12	17	11	19	5	6	6	37	10	9	6	0	15	16	7	19	13	14	7	18	8	13	10	14	13	8	9	5	8	15
TaqIprimer	CCT	24	22	22	37	45	15	16	19	13	33	24	29	23	18	23	30	24	16	8	18	9	13	3	11	6	14	9	12	12	5	13	14	14	15	8	16	9	8	17	9	11	14	7	7	5	6	6	13
TaqIprimer	CGA	25	70	74	79	41	48	16	46	31	46	48	58	41	45	58	61	62	59	26	55	26	51	13	17	13	45	24	27	29	11	30	39	30	56	24	24	31	27	18	32	25	22	20	13	20	20	21	36
TaqIprimer	CGC	26	27	25	33	28	18	12	20	8	27	18	19	15	14	22	28	18	23	12	25	5	18	12	11	15	15	15	18	13	9	3	20	11	17	8	20	13	13	5	8	8	13	5	7	6	6	4	12
TaqIprimer	CGG	27	37	62	82	49	26	7	30	14	24	39	43	27	27	45	45	48	21	19	44	21	26	7	20	13	29	7	30	14	21	16	28	14	25	16	28	11	15	7	9	12	14	15	14	9	10	11	16
TaqIprimer	CGT	28	39	44	62	42	25	13	20	18	36	18	18	13	17	35	35	19	25	15	29	18	23	11	15	20	25	16	19	11	8	19	20	16	25	29	18	11	15	12	17	7	17	9	9	9	9	7	17
TaqIprimer	CTA	29	14	28	27	13	11	2	16	6	16	24	12	10	10	21	23	18	19	8	13	7	13	2	7	3	8	10	10	7	5	9	7	7	26	9	8	11	15	3	8	3	9	3	2	7	8	6	10
TaqIprimer	CTC	30	20	21	39	15	18	3	13	12	21	13	22	19	6	21	24	18	14	5	15	11	14	6	10	5	20	5	14	8	1	7	9	5	14	8	6	9	7	5	6	8	9	5	3	1	2	4	7
TaqIprimer	CTG	31	32	46	49	42	27	6	22	14	21	26	29	17	21	25	40	37	12	23	20	13	23	8	13	8	21	7	20	17	12	9	17	8	19	6	18	15	11	13	13	8	12	9	9	10	6	3	20
TaqIprimer	CTT	32	37	23	50	27	22	10	20	10	34	20	33	18	24	20	41	27	21	19	30	6	15	10	8	5	27	4	10	11	10	9	15	17	24	19	12	10	13	10	15	5	15	5	6	10	8	8	11
TaqIprimer	GAA	33	41	48	64	44	38	22	42	27	31	30	46	38	25	44	66	63	40	21	45	15	37	13	14	17	44	20	31	34	14	11	26	27	34	25	27	22	21	18	16	8	16	11	15	15	17	22	31
TaqIprimer	GAC	34	26	15	31	13	13	9	12	7	19	8	25	13	8	15	17	15	13	9	17	11	6	5	9	2	7	5	12	11	1	4	10	10	10	6	5	4	5	2	5	6	9	5	1	11	2	4	8
TaqIprimer	GAG	35	40	13	41	17	19	4	13	15	13	24	25	13	19	28	20	24	13	12	21	18	24	2	10	10	14	12	20	7	6	21	15	8	18	9	13	12	14	5	13	6	1	6	5	5	5	11	13
TaqIprimer	GAT	36	36	24	46	35	19	8	25	10	31	28	22	22	14	19	42	26	21	29	29	19	23	12	23	7	22	7	18	9	5	6	24	10	31	21	12	15	19	15	5	7	12	11	10	14	7	12	7
TaqIprimer	GCA	37	38	39	62	42	28	12	25	18	41	34	30	41	30	31	45	38	26	21	43	27	31	8	12	18	19	21	28	11	10	16	25	24	19	24	12	15	17	12	18	13	16	9	11	9	11	24	21
TaqIprimer	GCC	38	20	16	22	22	19	10	12	10	10	16	20	17	12	10	18	18	9	7	14	16	14	6	4	7	13	13	18	7	0	5	12	8	7	14	4	9	7	8	10	6	11	4	1	3	6	6	14
TaqIprimer	GCG	39	29	24	46	23	18	6	25	6	15	12	45	20	17	28	23	14	27	11	27	8	19	8	12	13	22	20	21	19	15	7	19	18	17	5	16	12	13	12	12	8	11	5	12	3	5	8	13
TaqIprimer	GCT	40	42	47	48	19	24	9	31	14	21	26	33	16	26	36	42	29	14	17	28	15	29	11	11	7	22	11	19	10	11	14	14	17	19	15	28	14	17	12	17	9	8	10	2	9	8	28	23
TaqIprimer	GGA	41	75	44	56	49	34	23	32	17	21	39	30	30	30	44	52	40	28	25	32	24	22	12	16	11	25	19	33	28	16	19	24	22	35	12	24	18	13	16	21	8	13	19	13	11	13	17	27
TaqIprimer	GGC	42	29	24	32	21	20	4	13	20	24	11	19	14	8	19	27	14	12	12	19	15	9	3	7	8	18	12	8	12	2	9	3	6	17	11	7	9	7	7	8	8	13	6	4	6	6	3	9
TaqIprimer	GGG	43	25	23	39	20	23	10	16	11	18	19	17	11	12	18	18	26	14	15	20	19	18	5	15	10	21	5	18	12	2	9	16	13	11	12	12	9	9	9	18	8	7	3	6	6	7	5	12
TaqIprimer	GGT	44	24	22	26	21	18	9	12	14	27	15	22	16	8	27	27	19	23	8	19	9	20	3	7	13	17	6	10	14	5	10	19	15	16	9	5	8	10	6	8	6	13	9	6	6	4	4	4
TaqIprimer	GTA	45	23	34	53	17	32	7	15	10	19	14	9	35	19	32	32	19	22	9	18	15	20	9	8	7	18	11	15	8	8	10	18	18	16	13	12	16	9	3	4	6	11	12	4	3	11	10	14
TaqIprimer	GTC	46	25	14	22	16	18	4	10	10	23	19	26	12	11	22	21	24	10	12	15	6	9	4	7	4	10	5	13	8	6	7	15	11	18	8	7	8	8	1	6	3	8	8	6	2	8	6	5
TaqIprimer	GTG	47	39	35	49	26	27	15	29	13	37	29	18	27	29	21	40	28	22	17	33	17	25	8	11	10	33	9	15	16	5	23	15	11	22	12	17	23	18	9	17	9	6	8	5	8	6	4	15
TaqIprimer	GTT	48	49	53	40	44	32	11	24	13	32	31	28	24	25	22	27	31	29	24	30	21	33	9	17	6	25	18	21	9	7	13	23	20	23	16	12	18	17	9	10	13	12	8	6	10	10	14	10
TaqIprimer	TAA	49	47	38	47	39	29	16	33	23	28	30	27	30	23	24	45	36	26	17	24	19	25	5	15	6	16	7	19	19	11	13	21	18	33	7	17	26	20	5	7	11	16	12	5	11	14	6	9
TaqIprimer	TAC	50	34	48	52	37	28	12	30	18	26	33	25	32	19	25	41	29	23	13	29	22	20	6	6	7	24	10	14	23	7	10	28	15	29	27	18	19	7	6	9	8	8	7	4	8	8	7	18
TaqIprimer	TAG	51	47	36	51	32	25	10	17	18	33	16	25	15	17	14	34	41	12	9	19	13	14	5	7	10	16	11	14	13	12	4	8	7	22	12	25	9	7	14	9	8	10	6	3	0	7	7	13
TaqIprimer	TAT	52	50	46	73	39	39	15	19	16	34	20	27	21	26	20	37	31	29	18	30	8	23	9	11	14	21	9	16	22	4	9	18	16	30	23	22	14	22	8	9	6	11	9	12	7	12	15	20
TaqIprimer	TCA	53	76	53	91	61	39	19	59	44	80	41	64	39	59	74	82	60	37	36	60	41	44	19	29	16	29	24	29	24	23	16	33	22	32	34	41	27	30	21	29	21	23	20	11	16	22	16	19
TaqIprimer	TCC	54	44	68	87	41	37	19	34	26	35	26	48	25	21	46	41	41	22	28	42	23	33	3	17	13	36	12	32	26	12	10	30	18	25	25	34	32	18	7	19	10	13	12	5	13	11	16	18
TaqIprimer	TCG	55	61	68	59	48	37	20	32	23	50	38	52	37	22	46	54	35	30	23	62	17	23	7	16	12	48	20	26	18	11	17	27	19	31	19	32	26	12	7	15	13	20	15	10	10	13	19	16
TaqIprimer	TCT	56	60	47	66	40	33	11	32	29	68	43	44	31	35	36	38	36	45	26	44	24	36	16	24	12	21	12	26	19	14	8	30	17	29	20	34	15	15	10	14	17	23	17	5	11	17	13	26
TaqIprimer	TGA	57	88	67	90	61	61	30	37	24	59	50	72	30	32	61	79	50	48	32	51	44	43	16	40	6	48	32	29	27	12	21	43	31	46	30	35	38	25	28	27	27	17	23	10	19	26	17	39
TaqIprimer	TGC	58	63	45	76	58	51	22	37	26	39	29	37	29	23	42	51	43	33	22	40	15	40	16	35	15	23	12	26	20	24	17	21	30	40	23	28	19	20	11	19	14	29	16	7	13	17	12	19
TaqIprimer	TGG	59	89	55	78	65	45	29	59	16	58	44	49	44	53	32	63	72	48	27	53	34	41	12	33	25	42	20	43	26	10	26	38	21	41	30	39	26	28	12	12	22	23	11	15	11	15	30	26
TaqIprimer	TGT	60	81	49	97	54	44	20	46	18	53	41	62	50	39	44	50	53	57	25	36	36	34	18	32	20	40	20	25	17	13	21	40	29	47	30	26	26	23	23	16	15	19	12	6	13	11	13	24
TaqIprimer	TTA	61	33	23	43	31	15	13	16	13	19	21	18	21	25	32	39	20	12	16	14	12	12	1	9	6	10	6	26	10	5	10	16	11	19	14	9	8	16	5	14	13	11	5	9	4	4	7	14
TaqIprimer	TTC	62	81	50	78	61	42	26	49	16	65	32	51	44	34	41	58	44	27	30	42	22	34	11	20	21	26	8	31	16	13	19	35	27	46	35	35	21	24	10	9	22	23	24	10	13	15	16	16
TaqIprimer	TTG	63	71	52	102	81	41	25	37	26	56	38	51	36	38	45	64	58	53	37	47	31	26	8	17	15	43	27	31	32	21	16	30	30	42	25	22	25	19	18	18	18	22	6	10	10	15	22	18
TaqIprimer	TTT	64	91	79	114	61	51	26	65	23	69	68	54	32	55	54	75	75	67	33	47	35	38	10	25	14	41	19	26	34	18	18	39	30	62	30	46	45	16	14	29	24	20	19	17	15	30	19	29
[truncated: 17 more columns]
