# Supplementary material for: Eukaryotic transcriptomics in silico: Optimizing cDNA-AFLP efficiency
Source: BMC Genomics. 2009 Nov 30;10:565. doi: 10.1186/1471-2164-10-565 (PMC2797533; doi:10.1186/1471-2164-10-565)
Supplement: Additional file 5 — Arrays of all selective PCRs for all species and enzyme combinations. Selective PCR arrays using three-by-three selective base pairs for all 87 NCBI and 39 ENSEMBL species included in the present study, tested on all 28 combinations of 8 restriction enzymes. [file 1471-2164-10-565-S5.ZIP › CSV_Arrays/ENSEMBL/Aedes_aegyptiTaqIandMaeI.csv]

			MaeIprimer	MaeIprimer	MaeIprimer	MaeIprimer	MaeIprimer	MaeIprimer	MaeIprimer	MaeIprimer	MaeIprimer	MaeIprimer	MaeIprimer	MaeIprimer	MaeIprimer	MaeIprimer	MaeIprimer	MaeIprimer	MaeIprimer	MaeIprimer	MaeIprimer	MaeIprimer	MaeIprimer	MaeIprimer	MaeIprimer	MaeIprimer	MaeIprimer	MaeIprimer	MaeIprimer	MaeIprimer	MaeIprimer	MaeIprimer	MaeIprimer	MaeIprimer	MaeIprimer	MaeIprimer	MaeIprimer	MaeIprimer	MaeIprimer	MaeIprimer	MaeIprimer	MaeIprimer	MaeIprimer	MaeIprimer	MaeIprimer	MaeIprimer	MaeIprimer	MaeIprimer	MaeIprimer
			AAA	AAC	AAG	AAT	ACA	ACC	ACG	ACT	AGA	AGC	AGG	AGT	ATA	ATC	ATG	ATT	CAA	CAC	CAG	CAT	CCA	CCC	CCG	CCT	CGA	CGC	CGG	CGT	CTA	CTC	CTG	CTT	GAA	GAC	GAG	GAT	GCA	GCC	GCG	GCT	GGA	GGC	GGG	GGT	GTA	GTC	GTG
		0	1	2	3	4	5	6	7	8	9	10	11	12	13	14	15	16	17	18	19	20	21	22	23	24	25	26	27	28	29	30	31	32	33	34	35	36	37	38	39	40	41	42	43	44	45	46	47
TaqIprimer	AAA	1	28	33	34	35	14	8	16	3	34	16	21	19	26	17	31	26	37	33	41	27	25	8	22	10	23	12	19	17	13	23	25	44	24	11	17	13	11	11	9	21	12	14	11	8	17	7	21
TaqIprimer	AAC	2	25	17	19	23	12	4	17	11	14	18	13	13	17	18	22	21	20	10	29	13	17	8	12	7	22	5	14	13	6	20	18	24	37	10	7	17	6	4	9	4	7	8	3	10	19	2	9
TaqIprimer	AAG	3	18	11	21	20	15	10	14	13	14	9	16	14	14	15	14	30	22	8	22	19	10	6	13	11	12	10	12	8	14	18	13	17	22	8	18	16	5	8	8	7	11	11	7	6	11	5	3
TaqIprimer	AAT	4	20	28	16	27	12	12	17	8	16	17	11	16	18	12	11	29	27	22	20	21	17	10	10	9	27	16	18	15	9	6	26	35	28	6	10	15	3	5	17	8	12	5	3	8	11	4	13
TaqIprimer	ACA	5	26	23	28	18	12	12	13	9	13	16	27	14	13	23	16	37	45	8	32	24	35	8	23	10	24	17	24	7	15	17	20	23	24	11	15	18	12	4	7	8	18	14	8	16	11	12	12
TaqIprimer	ACC	6	24	17	18	14	8	13	17	7	7	42	11	8	17	23	7	19	11	12	22	18	12	4	8	5	17	12	14	9	3	41	13	21	20	9	10	37	11	3	17	5	7	9	7	7	11	5	11
TaqIprimer	ACG	7	15	19	27	25	15	6	12	10	10	12	15	13	21	16	22	27	30	17	25	12	12	5	9	12	18	19	8	15	2	20	15	29	15	12	7	16	8	8	11	5	6	9	7	6	6	5	9
TaqIprimer	ACT	8	30	12	11	16	14	5	12	14	10	10	12	12	16	15	22	19	23	11	26	10	11	2	27	9	17	7	5	8	2	21	14	18	14	13	15	9	9	3	7	8	3	5	6	14	3	3	11
TaqIprimer	AGA	9	34	28	30	34	11	13	14	8	19	20	16	17	16	27	20	31	24	26	40	20	21	13	12	16	26	9	19	28	6	33	32	37	22	15	16	20	13	13	12	8	18	9	8	20	13	8	24
TaqIprimer	AGC	10	29	17	24	24	11	7	13	10	13	21	10	17	14	20	26	22	24	18	21	7	11	10	14	13	27	6	16	13	5	14	15	29	19	16	9	9	4	12	3	10	7	5	4	6	12	9	9
TaqIprimer	AGG	11	15	18	21	18	14	11	9	9	10	9	3	8	18	19	10	22	20	13	24	17	16	3	22	10	26	8	18	22	8	10	22	19	16	11	9	17	9	8	5	7	10	14	2	9	2	17	4
TaqIprimer	AGT	12	19	4	28	11	21	12	11	13	12	8	16	10	12	16	10	28	21	14	12	11	17	3	14	12	15	12	16	10	10	26	24	29	21	9	14	14	6	6	10	5	15	11	3	6	10	6	11
TaqIprimer	ATA	13	18	12	22	18	7	7	12	3	12	14	10	6	6	10	14	18	21	7	16	19	4	6	8	5	21	8	6	4	2	8	20	14	24	5	3	20	8	4	5	7	5	3	4	7	9	8	14
TaqIprimer	ATC	14	12	20	19	22	13	14	14	12	20	8	7	12	11	14	21	20	21	13	15	14	16	11	16	10	14	9	13	17	7	23	11	13	14	9	12	12	8	4	12	8	13	9	5	6	5	4	4
TaqIprimer	ATG	15	19	14	27	17	7	10	11	8	14	14	8	4	7	19	13	19	11	16	15	16	17	10	13	12	18	10	19	11	8	16	13	17	22	2	10	26	7	3	5	10	8	13	10	10	11	5	8
TaqIprimer	ATT	16	38	13	26	19	10	7	14	9	14	8	10	9	11	11	9	23	23	13	27	15	10	3	18	4	16	7	16	9	6	11	30	20	26	9	12	17	8	10	1	5	4	1	8	5	6	5	7
TaqIprimer	CAA	17	12	10	18	24	9	6	8	15	9	18	11	15	22	20	13	20	21	11	21	15	9	11	16	11	12	11	10	12	4	18	19	32	21	7	3	17	4	5	10	9	9	8	11	18	8	6	12
TaqIprimer	CAC	18	8	7	19	16	4	2	2	6	5	7	8	4	9	14	9	9	13	5	20	7	11	5	7	7	11	8	13	7	4	8	9	7	11	16	9	9	4	3	2	7	1	13	7	4	2	3	0
TaqIprimer	CAG	19	14	11	16	9	9	5	16	6	14	10	6	5	6	13	15	12	14	9	20	14	7	2	14	7	16	8	11	5	9	12	10	14	17	3	5	13	2	2	3	11	5	6	6	10	8	5	7
TaqIprimer	CAT	20	12	9	9	14	8	8	3	8	17	5	6	7	9	15	9	15	18	12	20	17	14	6	13	4	19	12	10	3	5	13	9	16	14	5	7	13	2	2	6	6	4	6	0	1	5	5	12
TaqIprimer	CCA	21	19	8	15	13	5	6	11	11	3	15	11	6	3	8	11	11	16	11	17	12	19	8	10	2	12	4	15	10	5	9	12	20	15	11	10	5	6	6	7	4	5	3	4	7	6	5	7
TaqIprimer	CCC	22	7	7	6	6	6	4	5	6	5	5	2	5	4	6	6	6	10	5	12	14	5	1	4	0	16	6	2	5	1	1	3	6	2	2	1	7	3	4	4	3	4	4	4	3	3	2	8
TaqIprimer	CCG	23	7	11	9	8	5	5	12	3	18	6	11	4	10	12	10	13	9	16	15	9	13	7	7	12	14	20	2	8	7	12	8	16	14	3	5	8	9	3	7	7	6	5	3	6	5	5	7
TaqIprimer	CCT	24	11	10	14	5	6	2	8	4	10	6	5	5	10	5	9	9	8	2	10	5	10	6	4	1	12	7	10	3	4	6	7	11	13	4	5	6	5	1	7	4	2	1	2	1	6	4	3
TaqIprimer	CGA	25	26	31	18	27	9	7	17	8	13	12	9	13	21	20	16	25	22	32	31	23	27	12	11	16	28	8	14	14	6	26	25	27	30	3	12	11	7	12	8	15	5	6	8	10	13	7	13
TaqIprimer	CGC	26	16	7	6	8	6	11	6	4	5	7	7	5	8	7	10	8	11	8	9	18	14	3	11	6	10	7	15	7	5	9	3	9	19	7	12	7	3	3	6	7	6	5	1	3	1	6	0
TaqIprimer	CGG	27	13	13	12	13	9	3	9	12	12	10	6	4	21	9	12	16	26	18	12	10	12	4	18	7	19	14	13	11	4	13	14	10	11	11	10	8	6	2	8	4	7	8	5	9	9	7	8
TaqIprimer	CGT	28	20	9	13	7	5	3	7	6	15	2	7	7	5	10	4	12	12	12	10	6	16	3	6	11	13	14	17	4	4	11	9	10	11	6	3	12	10	4	8	6	12	1	6	7	4	8	9
TaqIprimer	CTA	29	11	5	13	8	4	4	2	2	1	3	4	6	5	3	8	7	9	8	6	11	9	4	5	5	3	3	2	4	1	8	4	4	9	4	6	2	4	1	2	2	1	5	2	4	2	0	4
TaqIprimer	CTC	30	12	14	7	12	4	3	4	3	4	3	7	9	10	5	4	6	12	15	5	15	7	1	4	4	12	5	7	9	2	6	5	10	12	2	11	5	0	2	9	1	3	4	0	2	2	3	4
TaqIprimer	CTG	31	17	9	13	5	15	4	6	4	12	3	8	3	13	12	10	9	17	14	14	14	7	8	14	5	17	5	21	8	1	15	10	11	19	6	5	11	7	5	3	5	5	9	3	7	7	4	3
TaqIprimer	CTT	32	13	14	12	13	8	8	12	3	14	13	6	9	9	6	10	15	14	17	21	7	9	12	6	7	22	6	5	10	6	12	7	16	21	6	6	10	6	4	5	6	4	6	3	4	3	8	7
TaqIprimer	GAA	33	20	17	12	18	20	7	9	12	8	19	15	7	21	16	17	21	28	23	29	31	19	6	17	24	13	8	10	8	6	15	20	31	33	11	13	17	10	7	4	10	11	13	6	17	12	1	9
TaqIprimer	GAC	34	9	6	9	4	0	12	3	2	2	6	5	2	5	8	3	5	17	4	10	5	9	2	6	4	4	9	8	7	3	8	7	13	6	0	2	1	3	1	4	2	3	1	1	2	3	3	6
TaqIprimer	GAG	35	15	12	8	6	8	3	7	4	8	6	4	3	6	10	10	7	18	6	13	4	7	4	6	7	9	5	8	8	1	12	12	15	12	7	7	10	6	1	4	5	5	1	1	3	6	2	7
TaqIprimer	GAT	36	9	10	16	27	7	7	6	7	6	13	7	4	13	14	8	21	15	7	18	12	7	3	11	12	17	8	13	4	1	12	18	13	11	9	8	8	3	7	7	5	3	12	4	3	5	7	2
TaqIprimer	GCA	37	22	13	13	16	8	5	12	11	9	13	12	9	6	15	19	13	17	14	22	13	8	7	15	4	10	9	12	9	5	14	15	15	16	4	9	6	13	7	11	6	3	8	1	6	6	5	8
TaqIprimer	GCC	38	14	6	4	14	4	3	4	1	3	2	6	7	6	13	10	5	19	3	9	5	7	3	4	2	4	5	11	4	2	4	7	22	9	14	8	10	2	2	4	3	1	2	4	1	2	7	6
TaqIprimer	GCG	39	12	9	11	10	4	3	8	9	2	6	9	5	6	2	8	8	12	15	10	12	9	5	13	4	13	7	8	10	1	13	11	8	8	2	2	6	5	3	3	4	2	5	3	3	4	6	4
TaqIprimer	GCT	40	15	10	15	8	11	4	6	7	7	8	10	5	10	13	14	9	15	14	15	12	11	5	10	4	12	5	4	12	2	6	18	11	5	3	3	12	3	6	2	8	7	2	5	8	6	0	12
TaqIprimer	GGA	41	24	17	6	21	6	9	14	8	7	7	6	12	15	4	13	17	31	25	26	24	14	6	10	10	19	16	12	9	10	25	16	32	17	7	6	19	4	9	9	7	12	7	4	7	3	11	10
TaqIprimer	GGC	42	8	11	6	9	2	9	4	3	4	7	4	5	6	10	3	8	10	15	11	6	8	4	3	5	4	3	8	7	3	2	13	9	7	4	2	6	5	3	9	6	3	5	5	3	1	3	7
TaqIprimer	GGG	43	15	5	6	11	5	4	6	6	8	6	4	8	8	12	8	5	11	8	12	14	8	6	3	2	7	4	3	9	5	7	13	12	9	5	0	8	3	1	2	1	4	7	3	1	6	3	0
TaqIprimer	GGT	44	8	6	12	8	4	1	7	3	3	7	6	9	8	5	4	9	10	8	11	10	5	5	3	4	8	3	8	6	1	19	4	10	10	2	8	4	4	5	3	2	3	4	1	1	0	4	3
TaqIprimer	GTA	45	10	13	3	9	9	5	6	3	11	4	11	6	15	15	10	11	17	17	12	4	11	6	8	5	10	9	7	12	3	10	14	12	10	5	3	6	5	3	7	0	3	4	3	1	5	6	6
TaqIprimer	GTC	46	8	3	8	5	3	3	4	4	3	7	6	5	10	8	5	14	4	3	10	7	11	5	4	7	8	8	6	2	3	10	10	15	12	3	3	2	1	4	1	0	10	3	2	3	0	0	5
TaqIprimer	GTG	47	30	11	15	18	7	7	4	9	14	19	5	9	7	11	6	22	8	14	22	7	7	4	10	3	12	8	10	8	6	11	23	23	18	2	11	8	5	4	3	4	3	5	8	6	12	6	4
TaqIprimer	GTT	48	18	14	14	22	10	6	4	6	14	7	12	4	9	6	7	22	26	16	19	19	6	8	14	1	20	7	9	7	4	5	15	10	16	6	8	9	8	2	11	5	11	9	7	11	8	11	4
TaqIprimer	TAA	49	22	20	18	16	9	4	7	15	12	10	14	12	13	9	17	18	13	17	19	23	14	4	14	6	13	6	5	8	9	11	22	22	27	9	3	15	5	8	9	6	7	7	6	7	11	8	8
TaqIprimer	TAC	50	24	14	15	9	6	4	8	8	13	17	5	1	10	10	12	24	16	21	16	15	11	8	6	4	16	10	10	12	1	7	13	12	15	12	6	17	7	11	4	7	7	8	1	7	5	3	5
TaqIprimer	TAG	51	28	15	17	13	9	2	22	4	10	7	6	7	8	6	12	19	17	11	18	8	10	7	10	7	9	9	12	5	5	7	12	12	14	5	5	16	4	8	9	1	6	4	6	5	7	5	3
TaqIprimer	TAT	52	18	13	17	25	13	3	5	10	17	10	8	6	14	14	7	16	20	21	25	20	9	13	13	5	14	10	11	20	6	13	11	12	17	5	6	19	12	7	4	8	8	5	13	6	6	7	6
TaqIprimer	TCA	53	26	30	24	27	10	11	19	10	20	23	21	15	18	23	18	20	34	28	26	25	22	8	18	15	25	14	23	18	7	16	25	29	19	15	7	16	9	7	11	7	12	18	11	7	1	9	9
TaqIprimer	TCC	54	16	15	15	23	17	9	17	8	19	15	11	10	14	19	18	15	19	13	20	8	10	11	15	8	17	6	19	15	9	12	14	30	19	10	12	13	43	9	9	3	17	11	13	7	9	8	10
TaqIprimer	TCG	55	17	16	36	13	14	5	17	8	18	19	15	7	9	14	15	15	26	18	18	17	13	7	9	4	22	8	16	11	9	9	9	25	18	10	10	9	7	8	9	7	11	10	5	11	7	8	13
TaqIprimer	TCT	56	16	19	23	13	12	3	13	6	13	10	17	5	12	10	17	9	32	23	20	18	10	14	24	17	18	5	14	11	6	11	22	19	18	4	10	9	13	5	6	3	7	7	8	6	11	6	7
TaqIprimer	TGA	57	32	33	30	27	19	14	26	24	13	16	20	13	17	39	24	27	30	39	39	25	19	9	18	17	19	18	32	16	12	25	20	34	37	5	20	16	14	5	16	9	11	7	2	8	15	14	8
TaqIprimer	TGC	58	22	10	14	17	12	3	16	4	6	16	17	11	22	24	13	15	24	26	33	17	8	4	9	7	30	5	15	6	5	10	12	18	19	9	10	21	6	6	13	3	21	16	6	5	9	8	5
TaqIprimer	TGG	59	26	27	19	43	31	17	19	9	19	11	20	16	21	22	18	16	22	23	29	27	32	10	18	11	28	14	17	9	9	17	17	25	19	9	14	19	10	2	6	12	11	14	7	7	11	10	7
TaqIprimer	TGT	60	32	23	23	25	15	2	11	5	20	16	16	10	13	16	21	16	40	15	28	19	19	10	18	13	23	18	14	22	9	14	16	21	17	12	13	21	13	3	9	9	14	4	4	7	10	14	7
TaqIprimer	TTA	61	27	11	10	16	6	7	8	5	10	8	11	10	10	11	16	24	21	13	17	11	8	4	9	4	14	5	4	10	6	9	12	9	11	5	9	11	8	4	6	3	5	2	2	2	7	2	5
TaqIprimer	TTC	62	36	21	25	17	12	16	8	9	19	19	13	11	13	16	13	18	31	17	25	23	31	2	15	9	25	11	14	15	8	14	27	21	28	11	7	10	12	11	4	10	13	12	10	8	6	6	10
TaqIprimer	TTG	63	28	27	23	23	15	6	22	9	13	19	15	6	28	23	27	30	35	21	30	25	14	10	23	15	30	10	16	21	6	27	18	25	27	5	20	26	11	5	12	9	10	8	8	1	6	12	7
TaqIprimer	TTT	64	50	42	37	32	23	9	20	15	39	26	19	18	33	23	29	31	33	22	26	41	28	10	13	9	27	13	23	26	11	24	33	26	30	9	13	18	15	9	8	13	19	11	12	12	15	14	20
[truncated: 17 more columns]
