# Supplementary material for: Eukaryotic transcriptomics in silico: Optimizing cDNA-AFLP efficiency
Source: BMC Genomics. 2009 Nov 30;10:565. doi: 10.1186/1471-2164-10-565 (PMC2797533; doi:10.1186/1471-2164-10-565)
Supplement: Additional file 5 — Arrays of all selective PCRs for all species and enzyme combinations. Selective PCR arrays using three-by-three selective base pairs for all 87 NCBI and 39 ENSEMBL species included in the present study, tested on all 28 combinations of 8 restriction enzymes. [file 1471-2164-10-565-S5.ZIP › CSV_Arrays/ENSEMBL/Aedes_aegyptiTaqIandMseI.csv]

			MseIprimer	MseIprimer	MseIprimer	MseIprimer	MseIprimer	MseIprimer	MseIprimer	MseIprimer	MseIprimer	MseIprimer	MseIprimer	MseIprimer	MseIprimer	MseIprimer	MseIprimer	MseIprimer	MseIprimer	MseIprimer	MseIprimer	MseIprimer	MseIprimer	MseIprimer	MseIprimer	MseIprimer	MseIprimer	MseIprimer	MseIprimer	MseIprimer	MseIprimer	MseIprimer	MseIprimer	MseIprimer	MseIprimer	MseIprimer	MseIprimer	MseIprimer	MseIprimer	MseIprimer	MseIprimer	MseIprimer	MseIprimer	MseIprimer	MseIprimer	MseIprimer	MseIprimer	MseIprimer	MseIprimer
			AAA	AAC	AAG	AAT	ACA	ACC	ACG	ACT	AGA	AGC	AGG	AGT	ATA	ATC	ATG	ATT	CAA	CAC	CAG	CAT	CCA	CCC	CCG	CCT	CGA	CGC	CGG	CGT	CTA	CTC	CTG	CTT	GAA	GAC	GAG	GAT	GCA	GCC	GCG	GCT	GGA	GGC	GGG	GGT	GTA	GTC	GTG
		0	1	2	3	4	5	6	7	8	9	10	11	12	13	14	15	16	17	18	19	20	21	22	23	24	25	26	27	28	29	30	31	32	33	34	35	36	37	38	39	40	41	42	43	44	45	46	47
TaqIprimer	AAA	1	67	49	22	65	27	27	23	36	32	30	20	31	44	35	27	45	38	24	28	32	25	11	22	24	40	23	18	22	17	23	20	25	28	8	13	35	15	11	16	28	30	17	9	14	24	8	14
TaqIprimer	AAC	2	31	29	11	47	17	13	20	35	13	29	13	25	23	16	15	19	16	21	16	17	18	8	23	12	32	10	17	14	16	9	20	32	35	5	3	25	13	14	14	27	22	11	6	8	12	7	9
TaqIprimer	AAG	3	29	24	23	36	29	13	9	37	12	18	11	7	26	27	14	29	30	9	15	10	16	12	9	12	14	12	22	20	11	15	9	21	23	15	6	12	11	8	11	14	16	4	6	5	12	9	6
TaqIprimer	AAT	4	36	30	25	44	23	8	15	18	20	11	8	19	25	28	20	35	27	24	18	30	25	9	19	27	21	15	11	20	16	14	18	30	43	11	5	21	25	13	7	22	15	19	13	15	19	6	10
TaqIprimer	ACA	5	36	28	15	49	19	26	31	28	16	18	10	21	22	17	20	28	45	21	17	30	22	12	32	24	28	17	17	22	17	13	17	30	42	10	6	22	29	11	21	27	30	11	14	14	12	8	15
TaqIprimer	ACC	6	27	26	9	17	20	12	16	11	15	12	10	19	15	18	6	11	17	10	13	15	11	4	10	15	24	10	15	11	42	6	20	22	19	9	10	8	6	6	4	17	15	40	11	3	9	11	9
TaqIprimer	ACG	7	23	24	14	31	16	12	17	9	17	16	5	8	23	18	18	24	23	19	8	21	11	6	15	8	20	5	14	18	12	6	14	23	35	11	12	12	16	5	10	20	21	12	5	12	16	9	10
TaqIprimer	ACT	8	33	31	13	23	15	19	11	19	12	10	25	15	18	9	10	26	24	10	12	21	19	4	13	13	16	7	20	13	16	12	10	10	36	8	12	16	15	6	19	10	28	14	9	7	15	10	10
TaqIprimer	AGA	9	49	29	13	43	34	20	14	26	18	25	15	24	29	33	26	28	46	16	20	23	28	7	28	30	30	12	22	38	13	17	18	31	31	15	17	23	29	19	20	26	29	17	17	22	30	8	14
TaqIprimer	AGC	10	30	23	18	32	26	9	12	14	14	9	7	22	18	23	19	35	25	13	13	14	22	3	17	16	30	14	20	23	17	21	17	26	21	12	14	14	19	5	11	10	25	9	3	7	7	12	14
TaqIprimer	AGG	11	27	26	14	30	20	15	12	20	9	9	11	20	29	14	18	10	21	8	15	22	11	11	16	11	20	13	12	20	8	16	20	17	26	6	7	13	14	10	5	15	18	14	10	10	10	11	10
TaqIprimer	AGT	12	45	21	20	33	14	13	8	10	13	12	16	18	11	12	15	13	26	9	16	19	15	7	20	10	17	4	9	9	13	11	11	27	23	8	6	9	20	7	8	13	18	7	4	18	9	2	13
TaqIprimer	ATA	13	29	33	7	22	23	12	12	17	11	13	7	20	23	21	9	18	12	10	15	18	13	7	17	14	16	8	16	15	7	5	5	15	22	8	3	7	18	7	8	14	15	7	1	15	10	8	7
TaqIprimer	ATC	14	34	21	16	36	23	17	20	11	20	11	8	8	23	9	15	26	23	8	15	25	17	6	16	14	19	15	18	14	13	11	9	22	21	12	4	21	17	5	11	17	23	9	5	11	19	3	6
TaqIprimer	ATG	15	52	21	12	34	24	15	25	21	16	9	10	16	23	29	4	23	35	19	15	34	11	5	7	15	36	14	10	8	17	4	9	28	29	5	16	11	24	16	12	12	19	9	4	17	14	12	13
TaqIprimer	ATT	16	38	23	19	40	20	12	8	26	23	12	4	16	18	20	13	32	38	12	17	21	14	9	18	7	23	15	18	20	15	5	9	16	26	2	11	19	18	5	10	20	16	7	10	17	11	10	9
TaqIprimer	CAA	17	19	19	15	43	21	20	10	23	14	14	11	31	27	21	18	34	22	16	17	10	13	8	22	11	18	5	23	14	18	14	11	21	14	8	6	11	23	6	10	20	19	10	6	13	18	6	14
TaqIprimer	CAC	18	19	15	8	16	7	11	7	19	10	17	8	11	12	10	9	25	14	7	14	9	11	0	16	9	9	7	15	8	6	7	9	11	15	6	6	5	12	4	7	12	12	10	7	9	7	4	8
TaqIprimer	CAG	19	22	18	5	20	10	6	8	13	11	12	9	11	10	16	7	11	17	8	12	9	16	7	17	8	20	8	10	13	7	5	14	12	21	2	7	15	9	4	4	16	20	6	6	8	8	3	10
TaqIprimer	CAT	20	18	22	9	15	24	12	1	13	15	10	7	14	19	12	9	18	18	9	9	15	13	10	6	7	11	11	16	15	11	8	9	15	12	4	6	6	14	8	8	15	6	9	6	7	2	9	12
TaqIprimer	CCA	21	15	10	12	21	14	10	10	19	13	8	7	8	6	16	6	16	15	10	11	24	12	2	10	9	16	16	15	8	4	13	8	17	16	7	8	13	8	14	5	21	14	11	3	8	17	9	8
TaqIprimer	CCC	22	16	13	3	6	6	5	4	5	3	8	5	3	7	5	3	9	5	7	4	7	5	2	7	6	10	9	6	4	6	1	3	8	9	2	2	8	10	5	7	6	5	7	2	2	5	5	3
TaqIprimer	CCG	23	17	5	16	16	16	10	5	14	5	10	4	12	6	8	6	15	15	8	8	21	14	4	15	7	18	12	10	17	6	5	10	20	10	7	6	11	9	2	7	6	9	5	7	10	3	4	5
TaqIprimer	CCT	24	20	14	7	6	7	9	4	12	8	5	6	7	6	10	6	8	6	12	9	7	4	5	1	4	10	2	5	6	8	3	3	9	19	4	3	5	6	6	6	3	11	6	7	7	5	2	5
TaqIprimer	CGA	25	38	24	20	33	30	20	17	28	28	21	16	22	24	17	16	29	37	20	23	28	27	16	21	22	51	25	23	37	20	16	14	12	19	9	8	15	21	11	11	23	27	18	10	17	6	13	15
TaqIprimer	CGC	26	11	15	11	15	9	4	4	10	4	10	3	9	5	10	6	4	14	6	7	8	10	2	12	11	8	5	8	15	9	8	7	12	11	6	4	12	9	3	7	15	16	7	10	5	6	6	5
TaqIprimer	CGG	27	21	10	11	24	10	6	10	13	3	7	6	13	12	14	13	21	14	10	9	17	13	3	16	25	10	8	21	11	2	3	4	13	30	9	6	12	14	2	5	9	16	14	11	17	9	2	9
TaqIprimer	CGT	28	19	12	14	20	14	8	9	14	8	6	5	22	10	7	11	16	9	4	7	12	16	9	13	9	12	7	13	14	3	4	5	10	10	6	4	13	13	7	11	7	6	6	6	17	17	5	7
TaqIprimer	CTA	29	13	7	5	14	9	6	9	14	5	7	7	11	15	16	8	8	13	9	6	11	12	1	10	4	12	7	8	12	4	6	4	5	7	5	9	5	5	8	4	10	13	4	2	6	4	1	5
TaqIprimer	CTC	30	12	10	11	11	10	10	6	12	9	8	1	10	6	3	4	7	9	8	18	14	10	3	4	10	4	6	9	10	6	3	6	13	12	4	5	7	8	7	4	9	7	10	5	3	2	6	10
TaqIprimer	CTG	31	26	14	8	21	19	16	12	15	14	5	9	12	18	13	11	13	15	10	12	18	12	4	12	15	13	12	15	10	1	5	12	14	13	7	7	12	2	9	7	10	9	10	5	9	9	13	4
TaqIprimer	CTT	32	20	32	14	23	31	5	11	9	9	15	7	16	10	6	13	24	13	6	7	17	10	9	10	9	15	6	4	17	8	7	9	14	19	5	4	7	9	7	2	11	29	9	6	7	9	2	8
TaqIprimer	GAA	33	28	24	7	33	23	16	18	24	15	13	6	17	18	15	17	16	44	32	15	20	22	8	27	17	26	12	17	30	10	7	21	28	20	12	4	27	15	8	12	25	15	12	13	15	21	13	10
TaqIprimer	GAC	34	14	8	8	11	4	4	3	7	2	7	1	7	8	7	3	4	5	4	5	15	9	5	11	4	12	7	7	6	3	2	7	7	12	3	1	6	3	2	4	6	6	2	1	4	3	1	2
TaqIprimer	GAG	35	16	17	7	17	11	11	5	10	6	7	9	11	5	7	11	10	16	8	5	12	9	6	7	5	16	6	6	8	4	6	10	13	8	2	2	13	20	2	3	9	12	5	8	10	4	3	7
TaqIprimer	GAT	36	21	7	9	12	19	9	9	19	9	7	1	12	20	21	9	16	18	3	6	19	9	6	11	14	14	14	11	13	5	8	11	22	20	2	1	8	13	13	9	9	18	10	8	9	5	7	6
TaqIprimer	GCA	37	29	12	18	26	24	14	16	21	16	27	10	10	16	10	16	23	27	8	6	11	22	9	13	16	22	12	17	15	10	7	4	8	22	4	4	7	7	5	4	17	27	8	9	10	12	4	11
TaqIprimer	GCC	38	11	11	5	6	10	5	8	5	4	11	9	4	9	5	3	8	14	12	4	8	6	1	6	4	11	7	7	9	11	4	10	8	13	3	3	5	6	5	3	7	9	7	4	9	6	0	5
TaqIprimer	GCG	39	24	19	9	20	10	6	11	6	11	1	2	10	12	11	1	11	12	11	5	9	17	9	5	9	18	10	6	6	5	4	6	17	13	2	3	5	7	4	5	12	19	20	4	5	7	8	3
TaqIprimer	GCT	40	20	15	9	21	10	17	6	10	11	16	7	14	13	16	16	18	15	12	11	17	7	10	12	9	18	10	16	11	3	6	7	15	26	6	3	10	11	3	3	12	19	14	6	9	7	3	6
TaqIprimer	GGA	41	27	18	13	33	15	9	15	26	19	10	5	22	15	15	19	24	28	9	9	24	14	14	17	21	15	10	17	22	6	5	10	15	8	6	8	17	19	11	10	25	19	15	3	15	12	12	5
TaqIprimer	GGC	42	16	8	3	12	7	11	7	10	3	7	10	7	6	5	2	4	15	8	10	12	11	3	4	3	15	3	8	7	3	11	5	16	13	2	2	5	8	0	2	6	7	3	1	5	7	6	7
TaqIprimer	GGG	43	13	11	4	13	8	6	7	8	8	6	5	10	5	5	0	9	15	7	8	12	6	1	13	7	9	6	7	6	5	8	6	9	6	2	4	6	5	2	3	9	9	2	3	5	6	2	5
TaqIprimer	GGT	44	12	12	8	12	9	11	3	13	6	10	3	12	9	5	4	9	12	7	7	10	7	5	16	8	8	12	11	14	3	4	0	7	19	4	1	12	6	1	2	3	11	11	2	4	9	4	2
TaqIprimer	GTA	45	22	14	9	14	13	6	7	5	11	17	10	12	6	12	11	17	10	8	7	10	8	2	8	6	9	3	9	15	10	3	13	22	9	3	1	11	3	2	8	12	11	2	2	4	9	6	1
TaqIprimer	GTC	46	11	4	2	9	5	2	3	8	4	4	6	5	1	8	2	7	12	7	2	15	11	7	7	5	9	8	5	3	3	5	6	11	7	4	2	6	8	4	3	5	7	6	3	7	5	4	7
TaqIprimer	GTG	47	27	31	12	19	20	11	14	24	6	7	9	14	13	13	10	17	14	17	8	12	17	5	19	11	20	12	8	6	6	14	12	7	18	2	14	7	12	7	5	11	10	11	3	13	10	3	11
TaqIprimer	GTT	48	25	12	12	22	21	11	19	23	5	13	13	16	13	16	21	14	33	18	8	24	16	5	18	13	17	10	13	8	11	13	13	14	16	5	12	18	14	4	5	13	15	6	6	15	7	6	3
TaqIprimer	TAA	49	35	28	25	28	21	14	9	17	19	16	16	17	21	23	20	25	19	15	19	30	22	16	14	10	19	6	29	16	6	13	11	18	18	9	5	22	18	11	13	14	24	12	10	8	16	6	11
TaqIprimer	TAC	50	31	18	11	28	15	15	10	23	12	22	7	6	22	18	14	18	15	14	15	16	13	11	17	12	29	12	14	17	4	14	10	12	23	4	5	16	14	5	5	18	17	5	5	15	12	6	8
TaqIprimer	TAG	51	23	20	7	22	18	13	8	14	10	11	7	12	15	15	10	14	12	7	10	15	17	3	6	13	13	6	10	10	13	11	10	8	18	14	6	10	13	6	17	17	15	4	7	6	8	8	10
TaqIprimer	TAT	52	34	22	14	35	15	17	9	17	20	16	14	19	21	13	11	25	31	10	6	25	10	9	17	14	21	10	14	18	10	7	9	18	32	14	5	14	19	8	9	12	29	9	8	11	14	4	8
TaqIprimer	TCA	53	41	28	11	42	26	18	22	37	26	18	8	17	16	19	14	31	37	16	16	27	22	12	24	23	38	17	24	23	10	17	10	32	37	17	4	22	15	14	26	32	34	19	10	18	11	6	17
TaqIprimer	TCC	54	32	26	6	27	13	15	11	22	10	19	9	11	14	23	14	20	26	25	15	21	17	7	11	13	24	12	12	30	12	13	18	18	26	8	9	14	11	11	11	17	17	12	10	17	7	4	7
TaqIprimer	TCG	55	20	24	6	36	16	18	10	19	12	15	18	12	11	12	18	16	24	12	12	18	33	4	7	11	24	4	20	22	9	11	14	21	22	6	8	11	15	11	5	15	21	9	7	16	11	3	13
TaqIprimer	TCT	56	22	22	13	39	16	13	14	28	20	10	22	16	19	23	12	17	21	8	16	22	8	11	9	8	31	12	11	34	10	7	9	17	20	8	11	18	20	13	7	16	17	19	9	9	9	5	11
TaqIprimer	TGA	57	41	35	14	31	26	14	19	30	28	23	15	26	33	22	34	34	46	18	18	29	26	10	19	21	42	21	12	30	14	13	23	35	26	19	9	24	17	23	20	38	33	16	12	12	12	8	12
TaqIprimer	TGC	58	27	18	18	32	27	13	13	22	22	11	10	25	10	16	10	15	28	19	10	25	19	11	11	15	18	11	16	18	15	13	16	16	24	5	8	19	15	6	4	17	17	16	14	15	19	8	13
TaqIprimer	TGG	59	45	28	18	35	36	18	13	28	12	15	8	14	18	24	17	30	43	26	22	27	24	9	15	15	31	15	21	36	16	8	18	23	17	10	10	30	14	17	9	25	23	16	9	8	10	11	10
TaqIprimer	TGT	60	44	37	21	47	24	6	19	23	28	12	9	13	22	20	10	22	28	18	17	21	17	12	20	9	27	18	19	21	9	13	12	21	25	12	8	29	22	9	20	12	32	8	8	19	9	2	2
TaqIprimer	TTA	61	16	18	7	27	14	9	10	19	12	17	4	11	12	6	14	12	13	8	4	10	12	2	8	11	8	1	7	5	6	11	7	11	11	3	5	11	14	3	2	3	9	5	4	7	3	3	11
TaqIprimer	TTC	62	40	23	21	52	28	12	13	26	25	21	8	27	26	17	16	47	36	22	11	29	14	9	21	22	34	9	17	27	21	11	15	17	45	7	15	11	19	12	15	21	32	12	6	19	10	12	11
TaqIprimer	TTG	63	37	32	19	38	32	38	24	26	23	15	13	28	21	29	26	31	37	23	25	28	18	15	19	18	45	19	22	16	23	10	14	27	31	11	10	15	20	12	13	14	36	16	6	17	16	12	13
TaqIprimer	TTT	64	77	47	35	51	43	22	24	26	28	19	14	19	39	30	20	40	62	31	22	46	22	11	23	25	29	16	18	29	29	22	29	28	62	19	20	16	37	17	8	23	46	21	16	19	24	14	17
[truncated: 17 more columns]
