# Supplementary material for: Eukaryotic transcriptomics in silico: Optimizing cDNA-AFLP efficiency
Source: BMC Genomics. 2009 Nov 30;10:565. doi: 10.1186/1471-2164-10-565 (PMC2797533; doi:10.1186/1471-2164-10-565)
Supplement: Additional file 5 — Arrays of all selective PCRs for all species and enzyme combinations. Selective PCR arrays using three-by-three selective base pairs for all 87 NCBI and 39 ENSEMBL species included in the present study, tested on all 28 combinations of 8 restriction enzymes. [file 1471-2164-10-565-S5.ZIP › CSV_Arrays/ENSEMBL/AnophelesCviAIIandHinP1I.csv]

			HinP1Iprimer	HinP1Iprimer	HinP1Iprimer	HinP1Iprimer	HinP1Iprimer	HinP1Iprimer	HinP1Iprimer	HinP1Iprimer	HinP1Iprimer	HinP1Iprimer	HinP1Iprimer	HinP1Iprimer	HinP1Iprimer	HinP1Iprimer	HinP1Iprimer	HinP1Iprimer	HinP1Iprimer	HinP1Iprimer	HinP1Iprimer	HinP1Iprimer	HinP1Iprimer	HinP1Iprimer	HinP1Iprimer	HinP1Iprimer	HinP1Iprimer	HinP1Iprimer	HinP1Iprimer	HinP1Iprimer	HinP1Iprimer	HinP1Iprimer	HinP1Iprimer	HinP1Iprimer	HinP1Iprimer	HinP1Iprimer	HinP1Iprimer	HinP1Iprimer	HinP1Iprimer	HinP1Iprimer	HinP1Iprimer	HinP1Iprimer	HinP1Iprimer	HinP1Iprimer	HinP1Iprimer	HinP1Iprimer	HinP1Iprimer	HinP1Iprimer	HinP1Iprimer
			AAA	AAC	AAG	AAT	ACA	ACC	ACG	ACT	AGA	AGC	AGG	AGT	ATA	ATC	ATG	ATT	CAA	CAC	CAG	CAT	CCA	CCC	CCG	CCT	CGA	CGC	CGG	CGT	CTA	CTC	CTG	CTT	GAA	GAC	GAG	GAT	GCA	GCC	GCG	GCT	GGA	GGC	GGG	GGT	GTA	GTC	GTG
		0	1	2	3	4	5	6	7	8	9	10	11	12	13	14	15	16	17	18	19	20	21	22	23	24	25	26	27	28	29	30	31	32	33	34	35	36	37	38	39	40	41	42	43	44	45	46	47
CviAIIprimer	AAA	1	11	15	6	12	12	17	15	11	6	20	7	10	7	16	0	6	19	13	11	6	10	3	7	6	12	8	15	6	2	7	12	9	10	19	8	12	0	0	0	0	7	10	5	8	10	17	18
CviAIIprimer	AAC	2	29	35	29	18	25	55	41	20	31	64	28	20	12	47	0	10	25	44	35	23	20	16	28	17	17	24	27	16	4	30	20	20	27	30	22	27	0	0	0	0	19	33	11	15	28	31	18
CviAIIprimer	AAG	3	24	38	27	18	24	50	61	17	26	71	24	19	11	61	0	24	23	42	38	16	16	18	25	18	24	38	41	22	3	21	39	21	28	29	23	34	0	0	0	0	17	32	21	18	24	56	24
CviAIIprimer	AAT	4	9	6	10	8	5	18	11	6	6	4	12	4	4	12	0	6	3	7	6	3	4	4	9	3	8	8	7	2	1	6	4	4	6	6	5	7	0	0	0	0	5	2	4	7	5	12	9
CviAIIprimer	ACA	5	9	4	6	9	4	8	8	1	3	5	8	4	7	6	0	5	7	5	4	6	4	1	11	6	4	9	4	7	0	4	3	3	6	2	6	7	0	0	0	0	6	6	3	7	5	8	3
CviAIIprimer	ACC	6	15	13	12	8	21	24	14	7	9	27	13	6	6	18	0	7	13	26	20	7	8	4	14	5	8	14	14	10	8	14	11	8	16	14	12	16	0	0	0	0	13	9	3	11	11	16	14
CviAIIprimer	ACG	7	30	27	16	16	21	36	27	12	18	46	21	10	11	35	0	19	11	23	23	9	15	10	29	5	28	25	28	18	2	22	16	14	17	14	24	14	0	0	0	0	6	22	13	19	14	25	7
CviAIIprimer	ACT	8	0	5	2	4	4	8	3	5	2	6	2	3	5	6	0	3	4	5	6	5	0	1	8	1	3	5	4	6	0	1	5	3	7	2	8	6	0	0	0	0	1	2	2	0	3	4	4
CviAIIprimer	AGA	9	4	4	4	4	3	13	9	5	5	8	3	3	1	5	0	4	3	4	6	0	4	9	3	1	3	9	8	4	1	4	6	2	6	4	6	3	0	0	0	0	2	4	2	4	4	4	3
CviAIIprimer	AGC	10	18	19	24	9	9	29	20	12	13	43	16	7	4	20	0	7	8	19	17	9	10	8	21	9	20	16	20	13	7	14	13	4	17	15	17	11	0	0	0	0	10	14	5	8	7	16	11
CviAIIprimer	AGG	11	4	5	7	3	5	7	13	4	8	14	8	5	0	13	0	6	5	7	7	2	1	1	4	1	2	3	9	5	0	3	1	2	5	4	3	8	0	0	0	0	5	3	2	5	2	4	6
CviAIIprimer	AGT	12	14	5	4	2	5	6	6	1	2	13	2	5	5	10	0	5	0	3	5	2	6	2	3	3	6	2	4	6	2	4	7	4	5	5	6	6	0	0	0	0	8	4	5	6	6	1	5
CviAIIprimer	ATA	13	9	13	11	11	6	18	13	9	5	18	14	5	2	16	0	6	5	7	13	5	4	3	8	4	3	12	13	5	1	11	8	10	11	7	8	8	0	0	0	0	6	8	2	8	9	16	8
CviAIIprimer	ATC	14	26	54	43	20	31	39	56	28	34	51	28	22	13	64	0	27	18	37	43	26	11	16	35	6	23	31	40	25	4	21	12	19	38	25	37	43	0	0	0	0	16	23	9	23	16	39	31
CviAIIprimer	ATG	15	39	34	50	19	29	50	46	24	26	45	25	21	8	66	0	25	31	27	41	18	22	11	41	12	23	42	46	25	6	18	23	19	28	38	49	33	0	0	0	0	25	33	19	27	21	39	44
CviAIIprimer	ATT	16	15	13	11	22	11	13	19	12	14	22	13	8	7	11	0	6	12	18	14	10	8	5	13	2	13	10	8	6	6	6	2	3	13	10	12	8	0	0	0	0	12	8	7	4	8	7	7
CviAIIprimer	CAA	17	12	15	9	7	11	20	18	4	8	11	8	8	2	15	0	7	11	7	10	6	8	5	9	9	9	15	16	8	1	2	22	6	11	7	5	5	0	0	0	0	7	4	2	7	8	9	15
CviAIIprimer	CAC	18	23	21	28	14	12	30	27	15	22	35	12	16	11	41	0	11	6	18	19	14	15	10	26	14	27	24	28	29	3	15	19	8	21	23	21	16	0	0	0	0	17	17	14	11	20	12	24
CviAIIprimer	CAG	19	31	31	24	16	18	43	31	20	19	62	20	27	10	32	0	21	24	26	27	8	10	15	37	14	16	20	47	21	4	16	22	25	21	23	29	28	0	0	0	0	22	28	16	15	19	26	30
CviAIIprimer	CAT	20	7	14	10	9	4	5	5	7	3	9	9	10	3	11	0	6	10	6	10	4	0	0	6	4	5	9	6	8	0	4	3	4	11	2	10	12	0	0	0	0	5	3	1	3	2	4	6
CviAIIprimer	CCA	21	14	29	18	8	11	15	31	12	4	19	10	8	8	20	0	11	11	16	21	10	15	3	23	3	16	15	23	14	3	7	16	8	12	19	15	16	0	0	0	0	11	8	7	13	8	11	15
CviAIIprimer	CCC	22	28	45	31	17	28	42	36	13	15	30	19	11	2	36	0	17	24	32	21	13	15	8	24	5	25	26	39	10	4	11	13	4	24	25	29	25	0	0	0	0	8	36	17	18	21	25	21
CviAIIprimer	CCG	23	48	52	52	23	25	51	47	34	35	80	27	13	15	75	0	18	29	57	43	25	24	17	47	14	26	40	70	23	6	20	26	22	44	32	38	40	0	0	0	0	29	42	34	24	24	40	32
CviAIIprimer	CCT	24	6	9	6	5	2	11	4	5	5	11	9	5	8	11	0	4	5	8	4	1	3	7	7	2	8	8	11	3	6	4	8	0	8	2	5	7	0	0	0	0	3	4	4	6	3	7	2
CviAIIprimer	CGA	25	10	9	12	14	13	15	12	5	8	20	11	7	3	22	0	5	12	15	10	13	6	2	16	3	12	16	13	11	2	4	8	4	9	9	10	12	0	0	0	0	8	10	6	10	3	10	9
CviAIIprimer	CGC	26	0	0	0	0	0	0	0	0	0	0	0	0	0	0	0	0	0	0	0	0	0	0	0	0	0	0	0	0	0	0	0	0	0	0	0	0	0	0	0	0	0	0	0	0	0	0	0
CviAIIprimer	CGG	27	17	25	17	14	22	26	26	13	13	41	23	12	9	34	0	12	11	24	19	7	14	10	15	9	15	21	30	22	2	21	21	10	27	17	22	13	0	0	0	0	12	12	10	17	13	35	16
CviAIIprimer	CGT	28	13	13	14	3	8	10	18	10	12	22	10	5	4	9	0	5	11	8	23	11	4	4	5	4	28	9	8	12	1	7	11	5	13	15	9	11	0	0	0	0	5	12	6	8	10	7	7
CviAIIprimer	CTA	29	5	3	4	3	6	9	3	2	6	4	6	1	1	8	0	6	2	6	8	1	3	3	1	1	9	8	11	7	1	2	1	3	7	4	3	5	0	0	0	0	6	4	1	7	6	0	10
CviAIIprimer	CTC	30	39	27	30	18	14	33	36	15	16	30	16	13	2	50	0	11	18	12	20	12	14	10	35	16	17	22	30	9	1	7	17	9	36	22	27	20	0	0	0	0	16	24	12	19	13	29	18
CviAIIprimer	CTG	31	41	59	53	35	43	86	68	30	38	97	52	28	15	84	0	22	32	53	45	22	32	18	55	15	46	48	51	28	5	40	36	33	39	41	48	32	0	0	0	0	22	39	18	39	34	38	57
CviAIIprimer	CTT	32	18	25	26	10	10	15	36	8	10	17	8	12	5	18	0	12	14	14	9	4	6	6	11	6	12	15	16	6	2	2	8	10	17	9	12	20	0	0	0	0	2	12	10	4	4	9	14
CviAIIprimer	GAA	33	18	18	13	8	17	15	20	13	8	23	12	12	9	20	0	9	13	24	13	5	9	10	12	6	13	12	13	11	3	7	6	8	6	13	18	14	0	0	0	0	10	8	10	16	13	9	13
CviAIIprimer	GAC	34	19	21	15	20	15	39	34	12	20	41	16	10	14	38	0	8	7	19	16	17	9	14	41	5	13	26	27	14	3	12	19	12	17	19	18	25	0	0	0	0	16	24	18	13	15	34	23
CviAIIprimer	GAG	35	16	19	24	11	16	48	24	16	19	55	17	20	8	31	0	9	13	29	21	10	14	9	22	18	20	30	24	16	0	18	19	25	13	29	17	14	0	0	0	0	15	21	8	8	12	25	11
CviAIIprimer	GAT	36	9	16	6	7	17	21	10	9	4	26	8	13	7	21	0	20	7	13	16	6	6	6	16	4	9	8	13	13	0	9	9	9	13	3	12	15	0	0	0	0	19	11	3	5	1	14	19
CviAIIprimer	GCA	37	21	18	11	8	18	21	22	17	16	27	8	10	7	27	0	12	8	17	18	7	5	4	17	3	12	9	15	11	3	9	9	14	18	11	11	12	0	0	0	0	9	9	8	8	12	13	26
CviAIIprimer	GCC	38	24	35	30	19	16	37	30	11	16	43	22	6	10	39	0	17	16	35	22	13	13	10	28	9	10	19	19	12	2	18	10	10	21	24	16	21	0	0	0	0	8	17	15	20	11	23	13
CviAIIprimer	GCG	39	23	34	16	14	15	22	18	5	17	47	13	11	6	27	0	12	10	23	23	4	15	16	24	4	21	21	32	13	5	22	17	10	19	17	21	18	0	0	0	0	13	22	5	20	17	28	17
CviAIIprimer	GCT	40	7	11	7	14	9	15	18	4	4	20	6	7	3	11	0	8	3	15	12	2	9	6	7	2	6	3	14	6	1	9	5	3	17	11	9	9	0	0	0	0	5	9	4	3	8	8	14
CviAIIprimer	GGA	41	12	12	11	8	3	22	4	7	10	13	6	4	2	14	0	10	12	5	9	5	7	3	11	2	2	5	12	5	2	4	4	2	13	3	5	8	0	0	0	0	5	6	1	5	7	7	3
CviAIIprimer	GGC	42	12	28	12	8	15	34	27	8	12	23	17	6	12	27	0	23	13	22	21	9	18	9	23	9	14	27	28	11	2	15	13	11	26	14	20	20	0	0	0	0	19	25	12	14	13	18	11
CviAIIprimer	GGG	43	4	7	10	6	7	12	6	5	6	15	5	2	1	7	0	4	4	10	8	4	1	3	7	5	6	5	8	2	0	2	3	2	2	3	4	7	0	0	0	0	2	5	3	4	4	7	4
CviAIIprimer	GGT	44	10	5	9	6	7	12	4	1	8	27	11	2	6	20	0	4	5	17	3	10	6	1	9	5	4	12	17	10	3	5	5	4	12	4	5	4	0	0	0	0	6	7	0	6	4	12	7
CviAIIprimer	GTA	45	18	14	10	9	6	14	12	11	3	16	6	2	5	17	0	15	9	8	19	9	2	5	13	7	4	6	8	10	1	10	4	8	18	6	8	10	0	0	0	0	8	11	10	6	2	7	19
CviAIIprimer	GTC	46	33	10	11	14	11	16	14	7	12	20	15	11	4	22	0	10	10	11	24	12	10	2	19	3	9	15	17	13	5	10	12	11	13	15	16	14	0	0	0	0	4	16	8	16	6	13	17
CviAIIprimer	GTG	47	31	30	29	21	31	44	35	13	27	68	23	13	9	52	0	28	25	28	50	13	20	14	47	13	28	26	44	28	5	14	21	23	24	43	26	43	0	0	0	0	18	18	17	16	22	27	23
CviAIIprimer	GTT	48	14	17	18	8	12	12	13	5	10	16	9	6	8	10	0	6	12	10	11	6	5	7	15	2	12	7	13	7	1	6	3	2	17	16	12	20	0	0	0	0	8	9	6	11	4	12	11
CviAIIprimer	TAA	49	10	8	16	5	2	8	11	3	7	9	6	2	9	7	0	4	8	4	4	4	6	1	3	3	3	7	7	5	0	3	0	1	6	7	7	6	0	0	0	0	6	1	2	6	2	4	7
CviAIIprimer	TAC	50	30	39	35	32	25	48	44	19	24	63	30	15	5	57	0	28	23	30	36	14	15	15	34	21	33	31	50	21	6	19	29	14	27	41	32	36	0	0	0	0	19	27	14	17	16	34	27
CviAIIprimer	TAG	51	14	26	29	7	5	13	11	5	11	17	4	7	0	19	0	9	11	15	15	14	4	7	12	4	13	5	17	2	2	10	10	5	15	25	15	20	0	0	0	0	8	10	6	8	2	10	11
CviAIIprimer	TAT	52	15	3	8	6	4	9	6	4	0	6	8	4	0	9	0	10	9	5	6	3	4	1	3	3	10	11	9	4	0	2	3	1	7	4	6	3	0	0	0	0	1	4	1	3	4	7	7
CviAIIprimer	TCA	53	4	8	29	8	8	5	9	3	4	13	3	4	3	8	0	4	9	6	7	3	4	4	9	8	6	8	8	6	1	4	5	4	5	11	9	10	0	0	0	0	2	3	5	3	3	6	5
CviAIIprimer	TCC	54	26	40	36	20	18	34	45	10	20	49	19	24	10	52	0	21	27	34	22	8	11	4	23	8	13	31	38	15	2	16	22	7	34	31	40	30	0	0	0	0	15	22	10	24	11	26	20
CviAIIprimer	TCG	55	33	49	55	14	29	48	42	18	24	59	24	14	14	51	0	16	28	23	39	14	13	16	43	17	20	33	35	27	5	22	26	15	32	35	49	33	0	0	0	0	25	29	11	19	21	44	27
CviAIIprimer	TCT	56	9	6	6	1	2	10	8	3	8	10	4	7	6	5	0	5	3	10	4	4	2	6	6	2	8	1	4	2	3	3	8	6	6	7	4	4	0	0	0	0	6	5	0	2	4	5	7
CviAIIprimer	TGA	57	10	6	16	5	8	12	11	8	6	11	11	1	5	22	0	8	10	6	5	4	5	5	9	6	2	5	9	3	0	4	4	6	6	9	4	6	0	0	0	0	5	3	2	9	3	6	2
CviAIIprimer	TGC	58	32	33	32	15	28	32	38	11	15	42	24	22	10	47	0	12	20	43	28	21	17	7	17	11	24	24	32	14	3	8	12	12	31	26	34	11	0	0	0	0	7	18	15	19	15	16	17
CviAIIprimer	TGG	59	13	19	16	9	21	27	22	4	7	25	13	20	3	23	0	9	9	25	23	5	9	3	19	5	15	22	22	10	6	12	10	11	19	15	20	22	0	0	0	0	9	10	7	18	8	25	14
CviAIIprimer	TGT	60	10	15	14	12	9	9	14	2	5	13	7	6	5	18	0	6	11	8	5	5	6	2	5	8	7	5	9	5	3	3	7	9	10	6	12	5	0	0	0	0	4	10	4	4	8	13	6
CviAIIprimer	TTA	61	2	10	5	1	5	3	6	0	3	8	4	5	1	6	0	11	6	8	6	1	6	5	3	3	5	9	9	1	2	0	6	0	4	1	7	7	0	0	0	0	2	1	2	2	1	2	5
CviAIIprimer	TTC	62	34	49	28	17	18	45	32	11	19	47	30	20	8	46	0	17	18	41	37	17	9	16	29	9	26	32	42	13	7	19	21	15	31	23	43	27	0	0	0	0	21	28	13	24	20	27	23
CviAIIprimer	TTG	63	26	43	37	19	22	35	25	14	14	47	13	15	5	67	0	13	21	29	36	17	10	8	30	10	27	24	27	21	9	19	17	5	27	36	34	24	0	0	0	0	13	14	11	12	11	25	30
CviAIIprimer	TTT	64	28	25	30	26	19	18	23	15	9	45	26	20	6	27	0	21	12	20	27	8	10	11	10	4	12	13	24	14	2	11	20	6	22	15	13	16	0	0	0	0	14	8	3	8	13	22	12
[truncated: 17 more columns]
