# Supplementary material for: Eukaryotic transcriptomics in silico: Optimizing cDNA-AFLP efficiency
Source: BMC Genomics. 2009 Nov 30;10:565. doi: 10.1186/1471-2164-10-565 (PMC2797533; doi:10.1186/1471-2164-10-565)
Supplement: Additional file 5 — Arrays of all selective PCRs for all species and enzyme combinations. Selective PCR arrays using three-by-three selective base pairs for all 87 NCBI and 39 ENSEMBL species included in the present study, tested on all 28 combinations of 8 restriction enzymes. [file 1471-2164-10-565-S5.ZIP › CSV_Arrays/ENSEMBL/AnophelesCviAIIandHpaII.csv]

			HpaIIprimer	HpaIIprimer	HpaIIprimer	HpaIIprimer	HpaIIprimer	HpaIIprimer	HpaIIprimer	HpaIIprimer	HpaIIprimer	HpaIIprimer	HpaIIprimer	HpaIIprimer	HpaIIprimer	HpaIIprimer	HpaIIprimer	HpaIIprimer	HpaIIprimer	HpaIIprimer	HpaIIprimer	HpaIIprimer	HpaIIprimer	HpaIIprimer	HpaIIprimer	HpaIIprimer	HpaIIprimer	HpaIIprimer	HpaIIprimer	HpaIIprimer	HpaIIprimer	HpaIIprimer	HpaIIprimer	HpaIIprimer	HpaIIprimer	HpaIIprimer	HpaIIprimer	HpaIIprimer	HpaIIprimer	HpaIIprimer	HpaIIprimer	HpaIIprimer	HpaIIprimer	HpaIIprimer	HpaIIprimer	HpaIIprimer	HpaIIprimer	HpaIIprimer	HpaIIprimer
			AAA	AAC	AAG	AAT	ACA	ACC	ACG	ACT	AGA	AGC	AGG	AGT	ATA	ATC	ATG	ATT	CAA	CAC	CAG	CAT	CCA	CCC	CCG	CCT	CGA	CGC	CGG	CGT	CTA	CTC	CTG	CTT	GAA	GAC	GAG	GAT	GCA	GCC	GCG	GCT	GGA	GGC	GGG	GGT	GTA	GTC	GTG
		0	1	2	3	4	5	6	7	8	9	10	11	12	13	14	15	16	17	18	19	20	21	22	23	24	25	26	27	28	29	30	31	32	33	34	35	36	37	38	39	40	41	42	43	44	45	46	47
CviAIIprimer	AAA	1	16	13	19	13	7	6	16	8	13	11	11	6	21	15	16	7	13	7	21	9	10	7	12	7	13	11	28	8	5	14	9	4	9	6	11	3	9	9	8	7	9	9	3	5	3	5	13
CviAIIprimer	AAC	2	24	24	36	16	28	9	43	15	15	19	31	7	10	43	24	18	19	40	57	17	35	34	25	14	27	29	45	19	8	33	57	23	21	11	13	17	26	33	41	15	15	21	9	5	15	5	15
CviAIIprimer	AAG	3	25	29	41	24	29	14	26	10	12	29	15	13	22	29	36	25	27	55	66	33	28	28	37	24	43	28	34	39	13	35	52	28	27	18	19	15	31	33	52	21	13	27	11	17	11	18	18
CviAIIprimer	AAT	4	8	7	11	9	5	4	8	1	6	9	9	4	6	11	10	1	9	10	13	8	7	5	5	4	13	6	8	9	4	1	6	11	5	3	5	5	6	5	2	4	4	0	0	5	3	4	6
CviAIIprimer	ACA	5	8	12	10	6	6	0	16	5	1	4	4	5	1	5	7	5	7	9	8	10	11	4	4	3	8	5	12	7	2	2	9	11	7	6	5	3	7	4	4	4	1	4	2	4	6	2	5
CviAIIprimer	ACC	6	4	10	17	6	14	7	25	7	16	10	8	9	6	11	13	9	9	17	23	9	14	9	17	1	16	17	27	8	7	18	19	6	6	7	9	3	9	3	13	9	1	3	6	1	5	4	9
CviAIIprimer	ACG	7	13	20	35	16	25	5	19	12	14	19	11	8	10	20	26	15	18	31	46	14	33	19	42	8	21	29	36	22	8	24	22	13	22	11	16	10	14	23	23	18	6	14	5	1	14	16	11
CviAIIprimer	ACT	8	6	9	5	3	6	6	5	1	3	5	9	2	2	4	6	2	3	6	3	4	13	0	4	1	8	4	6	2	0	4	6	1	1	3	6	3	1	3	6	1	3	3	2	2	2	0	1
CviAIIprimer	AGA	9	7	4	8	2	6	3	6	3	3	4	4	6	4	7	6	3	8	7	5	9	2	0	5	2	5	3	10	7	3	1	8	2	3	1	2	3	9	3	6	2	1	4	3	0	1	1	3
CviAIIprimer	AGC	10	14	16	18	12	6	11	23	10	6	9	11	11	6	17	15	11	16	23	25	17	21	15	22	6	19	19	33	15	8	18	29	16	8	16	17	16	9	26	22	12	7	16	6	4	8	8	13
CviAIIprimer	AGG	11	6	3	10	1	4	7	8	2	2	7	5	4	4	6	11	1	6	8	8	3	6	5	6	1	11	5	4	3	1	5	11	7	4	3	5	1	2	7	3	4	2	1	4	3	2	2	4
CviAIIprimer	AGT	12	2	5	11	5	5	4	8	2	3	6	3	3	2	10	7	1	5	9	11	1	5	3	3	2	7	3	3	8	4	5	6	6	5	2	1	4	2	6	12	2	4	3	0	2	2	5	4
CviAIIprimer	ATA	13	18	7	13	2	9	6	4	4	6	7	11	6	7	12	14	4	10	14	22	3	9	4	9	3	13	11	26	6	3	6	13	3	6	4	7	8	7	4	10	5	2	5	3	3	4	2	5
CviAIIprimer	ATC	14	23	33	50	13	40	13	51	13	11	23	32	14	20	54	36	17	40	55	44	21	43	24	41	12	40	34	47	28	9	36	48	20	21	22	17	13	32	26	40	23	11	16	8	6	10	16	33
CviAIIprimer	ATG	15	39	37	56	21	23	24	40	18	14	33	30	27	15	34	21	23	30	60	58	23	34	32	40	20	46	40	57	41	15	36	53	24	41	33	29	21	31	23	50	25	25	23	6	3	18	16	29
CviAIIprimer	ATT	16	9	7	24	9	9	5	14	10	7	11	9	11	9	10	11	4	15	19	16	9	20	10	9	2	11	6	20	6	3	9	18	8	10	13	13	4	12	6	20	3	9	3	3	1	4	7	5
CviAIIprimer	CAA	17	16	4	16	6	13	5	15	5	9	2	8	8	10	19	15	10	7	11	16	5	12	6	6	7	10	6	20	6	2	9	15	9	12	5	3	5	8	3	13	7	6	8	1	3	3	5	13
CviAIIprimer	CAC	18	11	24	31	5	17	10	35	12	13	14	14	2	9	24	16	23	20	28	48	23	22	11	31	12	17	16	30	19	7	11	35	15	20	14	16	13	18	7	31	9	6	16	3	8	12	11	11
CviAIIprimer	CAG	19	23	23	24	7	28	9	37	12	12	22	22	12	14	39	19	21	24	51	49	17	40	20	24	15	29	23	36	26	6	29	32	24	18	15	21	14	15	14	39	22	11	19	9	5	13	16	16
CviAIIprimer	CAT	20	10	9	10	5	6	6	17	5	1	6	5	5	2	10	4	1	9	6	13	5	6	2	3	1	6	14	7	3	7	6	8	6	7	4	4	2	7	3	6	3	0	4	1	6	3	5	6
CviAIIprimer	CCA	21	13	18	22	9	17	6	21	13	5	11	17	10	9	14	19	7	19	11	17	7	23	7	10	4	23	13	21	35	7	10	26	6	10	11	12	12	13	3	16	10	11	9	9	2	9	7	16
CviAIIprimer	CCC	22	19	16	34	6	18	9	25	15	16	26	33	11	5	21	18	12	26	31	32	13	21	15	24	11	24	18	30	15	8	11	37	15	18	10	13	13	14	13	22	16	14	19	13	3	6	9	20
CviAIIprimer	CCG	23	15	37	29	17	26	10	39	10	15	34	18	9	10	31	25	9	30	45	57	22	36	24	42	21	41	34	47	30	8	17	53	19	18	12	20	6	17	17	43	14	12	31	6	7	6	8	18
CviAIIprimer	CCT	24	5	2	19	6	8	2	9	2	5	6	5	3	2	9	8	4	6	11	7	10	5	3	4	5	12	5	11	7	4	2	11	1	4	3	0	4	11	2	6	4	3	4	5	1	1	10	5
CviAIIprimer	CGA	25	17	11	11	10	8	4	19	8	8	16	8	7	10	19	11	8	10	8	10	14	21	12	18	9	12	11	14	5	5	14	19	9	6	5	13	10	11	4	22	6	5	6	2	5	4	4	6
CviAIIprimer	CGC	26	24	27	41	15	39	24	52	12	16	21	33	11	16	22	38	16	22	41	48	20	30	27	39	12	35	34	41	28	6	42	79	16	14	14	16	11	24	25	53	17	1	15	4	11	17	6	29
CviAIIprimer	CGG	27	13	18	25	12	9	14	26	12	5	23	23	7	6	23	28	16	21	33	38	13	21	20	24	24	17	29	36	17	11	20	37	17	12	14	16	11	23	18	35	19	9	9	6	2	9	13	20
CviAIIprimer	CGT	28	11	10	19	7	12	4	18	4	2	5	6	2	3	12	14	9	9	19	14	8	9	8	6	4	9	14	25	8	3	12	21	8	9	8	10	4	11	5	12	10	7	11	2	6	5	6	11
CviAIIprimer	CTA	29	5	8	19	3	5	6	8	2	1	5	5	5	5	9	6	4	4	8	8	1	11	5	1	3	7	11	8	5	2	4	7	3	4	2	2	1	5	3	4	1	3	1	1	1	3	2	4
CviAIIprimer	CTC	30	20	20	27	15	26	9	36	13	13	15	23	11	15	23	22	6	28	31	29	10	22	19	25	10	26	21	37	16	8	12	39	19	13	18	21	7	19	11	25	19	13	9	6	8	7	9	18
CviAIIprimer	CTG	31	36	37	82	19	36	35	48	19	17	34	29	12	12	46	64	33	38	82	90	21	53	32	53	21	54	61	79	36	14	52	81	30	39	29	19	24	43	33	59	33	15	45	17	11	14	22	33
CviAIIprimer	CTT	32	19	10	19	8	9	10	26	12	8	6	10	8	2	13	16	6	23	15	33	10	19	8	12	2	17	10	22	13	14	12	17	15	14	7	11	11	12	5	9	13	13	7	4	2	6	3	10
CviAIIprimer	GAA	33	18	18	15	10	13	9	13	11	4	8	12	9	10	15	16	16	25	23	21	11	25	9	14	2	17	11	14	9	8	11	16	7	9	13	8	9	7	7	19	12	10	4	4	2	7	6	13
CviAIIprimer	GAC	34	16	21	20	16	16	8	27	10	12	18	9	7	5	19	20	9	22	22	38	14	48	23	29	10	27	24	45	26	4	22	27	11	12	11	12	11	20	16	25	11	7	13	4	2	6	13	24
CviAIIprimer	GAG	35	21	16	24	16	23	18	20	6	10	10	13	4	19	43	30	18	30	45	35	15	33	17	35	20	27	24	36	21	5	30	26	23	16	21	12	21	15	16	27	15	5	9	8	4	9	7	16
CviAIIprimer	GAT	36	9	14	14	9	14	6	13	11	5	8	16	8	8	22	17	13	13	16	25	12	21	10	14	11	16	9	12	13	0	14	17	10	9	5	10	5	16	8	3	12	4	4	2	6	13	2	11
CviAIIprimer	GCA	37	16	19	36	11	17	9	24	7	8	11	15	2	7	14	16	4	20	20	34	9	21	7	19	8	17	13	20	18	3	12	15	9	10	9	16	10	17	8	12	12	3	4	5	3	9	7	9
CviAIIprimer	GCC	38	18	13	20	11	20	7	26	6	12	22	16	4	8	25	16	8	19	26	53	13	29	13	23	4	21	18	27	22	8	17	36	10	8	6	14	7	13	19	21	14	5	13	6	3	3	8	9
CviAIIprimer	GCG	39	18	26	37	19	31	15	26	12	15	15	12	8	8	49	21	13	22	39	43	19	41	16	32	15	32	20	41	22	10	34	50	17	10	17	24	10	26	16	38	15	11	27	5	2	11	17	16
CviAIIprimer	GCT	40	13	11	16	3	5	5	10	8	5	9	2	6	5	8	10	15	11	5	16	9	13	7	13	4	10	2	27	5	5	5	14	6	7	11	7	5	10	4	7	5	5	7	3	6	9	3	13
CviAIIprimer	GGA	41	6	10	11	6	10	2	9	6	4	6	8	4	6	12	13	2	7	17	13	5	8	7	15	2	4	5	12	9	1	9	12	6	4	10	4	9	6	5	10	10	1	5	6	2	8	4	12
CviAIIprimer	GGC	42	12	21	21	12	20	12	23	13	8	9	8	9	8	22	20	9	19	36	32	11	26	12	30	13	18	21	34	23	2	16	37	15	4	14	7	16	16	24	26	8	6	8	4	1	10	11	6
CviAIIprimer	GGG	43	4	1	3	2	9	6	4	1	2	7	1	4	4	8	3	2	5	11	18	4	7	2	8	3	6	6	8	3	2	7	6	1	3	8	4	3	8	5	13	3	2	1	3	0	3	1	6
CviAIIprimer	GGT	44	9	12	7	7	7	5	11	2	3	9	11	5	4	6	11	13	13	6	8	3	8	11	7	7	12	9	15	6	3	7	6	3	4	5	4	10	6	6	8	5	2	9	1	4	3	1	8
CviAIIprimer	GTA	45	12	15	23	16	16	7	14	3	29	9	9	3	4	8	9	6	25	6	17	11	10	7	5	2	9	11	10	11	4	5	13	10	8	6	6	9	18	2	10	8	5	8	1	0	4	3	15
CviAIIprimer	GTC	46	16	12	14	11	11	9	13	10	8	9	5	3	4	17	16	8	26	27	16	10	22	10	18	6	21	14	21	4	4	14	19	13	11	7	6	7	15	5	16	5	4	4	1	5	5	8	10
CviAIIprimer	GTG	47	26	37	28	21	24	28	42	9	14	25	21	15	18	42	44	18	26	52	59	23	44	26	30	19	32	21	46	27	12	32	50	26	20	29	14	10	32	23	36	25	6	14	8	4	12	17	18
CviAIIprimer	GTT	48	15	7	22	11	9	9	9	7	10	10	7	12	10	8	17	10	11	7	23	9	18	11	14	12	17	6	16	12	6	7	12	4	10	8	10	6	16	4	10	9	4	5	5	3	6	5	14
CviAIIprimer	TAA	49	13	5	15	6	9	2	6	2	2	5	6	6	4	8	9	4	14	6	5	7	4	2	5	2	8	6	6	10	15	4	10	5	7	4	3	2	4	1	8	3	4	1	8	2	2	2	2
CviAIIprimer	TAC	50	29	43	36	12	28	15	47	19	12	16	22	9	19	43	27	10	23	42	50	20	27	25	37	19	35	29	46	18	13	25	36	16	21	15	21	25	29	21	48	31	12	22	13	5	17	7	19
CviAIIprimer	TAG	51	16	14	18	7	8	19	25	10	16	13	8	7	8	13	13	9	15	14	22	8	18	10	17	6	13	12	29	9	8	14	29	4	9	13	8	5	14	14	35	12	4	9	2	1	7	2	13
CviAIIprimer	TAT	52	8	3	4	3	4	0	10	6	3	3	2	4	5	7	10	2	14	8	7	2	4	4	4	6	9	5	7	2	3	11	4	3	2	6	1	5	7	4	9	3	2	3	1	3	1	1	0
CviAIIprimer	TCA	53	6	8	9	5	5	4	2	29	3	5	12	4	1	8	17	5	12	12	9	5	15	3	10	1	8	7	10	5	4	4	12	4	5	2	3	4	4	7	8	1	5	5	1	2	0	6	5
CviAIIprimer	TCC	54	23	32	38	8	23	9	40	9	20	27	27	12	10	14	22	11	32	26	42	16	25	14	29	6	16	23	35	22	6	13	45	18	12	15	15	17	21	14	25	16	7	10	7	2	4	13	12
CviAIIprimer	TCG	55	26	34	45	14	35	20	38	15	7	36	24	24	16	25	44	17	34	58	52	20	33	27	41	14	24	38	58	40	12	33	56	21	34	24	25	17	34	25	57	19	13	21	7	5	17	16	22
CviAIIprimer	TCT	56	9	9	8	5	5	3	3	5	2	10	5	1	6	9	3	4	6	10	9	3	6	2	1	4	11	3	11	9	4	3	5	3	1	3	5	2	5	4	6	2	4	4	5	4	0	0	2
CviAIIprimer	TGA	57	7	4	13	10	8	9	10	1	1	4	2	2	6	7	16	6	6	11	15	14	5	6	8	4	4	8	13	9	7	6	10	5	4	2	5	5	2	6	2	4	3	8	6	1	5	1	6
CviAIIprimer	TGC	58	16	17	39	9	34	14	30	4	8	20	20	7	4	24	25	12	31	27	45	11	28	20	23	8	25	31	59	15	8	18	37	18	8	18	16	9	24	13	28	16	9	9	5	5	6	10	24
CviAIIprimer	TGG	59	16	20	20	7	13	18	27	12	11	11	11	9	6	15	20	8	17	37	15	5	16	20	20	11	29	23	20	13	4	15	17	6	14	14	15	9	23	6	15	11	7	6	4	2	7	5	10
CviAIIprimer	TGT	60	10	14	12	11	14	3	17	5	4	12	10	4	4	14	11	7	4	12	17	6	10	4	6	3	9	7	17	14	2	13	5	7	9	7	3	6	12	6	6	5	4	5	4	3	8	3	13
CviAIIprimer	TTA	61	2	6	8	2	5	0	5	6	2	5	4	2	1	3	7	1	5	3	7	1	5	2	6	3	4	5	8	3	5	5	7	2	4	3	5	1	3	1	7	1	3	1	3	0	4	1	1
CviAIIprimer	TTC	62	21	25	41	15	34	8	40	16	33	31	17	8	13	29	30	16	28	46	39	21	24	30	33	16	28	31	45	19	6	36	45	15	25	22	23	16	23	15	37	14	14	15	15	3	13	18	27
CviAIIprimer	TTG	63	52	28	37	14	24	9	49	17	22	29	21	7	7	28	29	11	42	34	44	16	40	21	37	11	26	27	41	20	14	28	48	10	15	20	21	10	28	17	41	15	14	14	10	6	11	6	27
CviAIIprimer	TTT	64	25	31	34	19	18	8	17	8	20	21	18	6	12	21	20	15	16	29	21	17	26	14	13	11	23	20	24	16	6	11	21	9	11	8	14	13	13	11	22	6	4	10	11	5	14	6	13
[truncated: 17 more columns]
