# Supplementary material for: Eukaryotic transcriptomics in silico: Optimizing cDNA-AFLP efficiency
Source: BMC Genomics. 2009 Nov 30;10:565. doi: 10.1186/1471-2164-10-565 (PMC2797533; doi:10.1186/1471-2164-10-565)
Supplement: Additional file 5 — Arrays of all selective PCRs for all species and enzyme combinations. Selective PCR arrays using three-by-three selective base pairs for all 87 NCBI and 39 ENSEMBL species included in the present study, tested on all 28 combinations of 8 restriction enzymes. [file 1471-2164-10-565-S5.ZIP › CSV_Arrays/ENSEMBL/AnophelesCviQIandCviAII.csv]

			CviAIIprimer	CviAIIprimer	CviAIIprimer	CviAIIprimer	CviAIIprimer	CviAIIprimer	CviAIIprimer	CviAIIprimer	CviAIIprimer	CviAIIprimer	CviAIIprimer	CviAIIprimer	CviAIIprimer	CviAIIprimer	CviAIIprimer	CviAIIprimer	CviAIIprimer	CviAIIprimer	CviAIIprimer	CviAIIprimer	CviAIIprimer	CviAIIprimer	CviAIIprimer	CviAIIprimer	CviAIIprimer	CviAIIprimer	CviAIIprimer	CviAIIprimer	CviAIIprimer	CviAIIprimer	CviAIIprimer	CviAIIprimer	CviAIIprimer	CviAIIprimer	CviAIIprimer	CviAIIprimer	CviAIIprimer	CviAIIprimer	CviAIIprimer	CviAIIprimer	CviAIIprimer	CviAIIprimer	CviAIIprimer	CviAIIprimer	CviAIIprimer	CviAIIprimer	CviAIIprimer
			AAA	AAC	AAG	AAT	ACA	ACC	ACG	ACT	AGA	AGC	AGG	AGT	ATA	ATC	ATG	ATT	CAA	CAC	CAG	CAT	CCA	CCC	CCG	CCT	CGA	CGC	CGG	CGT	CTA	CTC	CTG	CTT	GAA	GAC	GAG	GAT	GCA	GCC	GCG	GCT	GGA	GGC	GGG	GGT	GTA	GTC	GTG
		0	1	2	3	4	5	6	7	8	9	10	11	12	13	14	15	16	17	18	19	20	21	22	23	24	25	26	27	28	29	30	31	32	33	34	35	36	37	38	39	40	41	42	43	44	45	46	47
CviQIprimer	AAA	1	14	15	16	9	5	6	16	1	6	12	4	1	8	14	22	13	16	11	21	10	12	16	22	7	12	15	9	9	6	17	24	10	21	11	24	8	21	13	21	7	11	13	2	3	11	9	25
CviQIprimer	AAC	2	15	34	28	6	4	5	16	0	9	11	6	3	6	27	31	18	14	17	20	1	10	30	36	8	17	24	22	5	9	16	26	18	13	14	11	9	20	19	21	16	11	6	7	10	8	10	25
CviQIprimer	AAG	3	9	38	23	3	4	9	12	1	2	12	5	1	1	31	41	12	9	12	14	11	11	24	40	3	9	32	16	9	9	22	37	21	8	11	3	10	18	20	12	11	3	6	2	5	7	5	21
CviQIprimer	AAT	4	17	17	9	7	4	7	12	2	6	8	3	4	4	14	20	11	2	25	5	7	14	12	22	3	11	14	11	2	2	11	15	11	11	13	7	9	16	7	26	7	4	7	3	4	5	8	14
CviQIprimer	ACA	5	12	12	14	9	7	6	11	3	4	7	3	3	6	20	30	12	14	8	14	6	17	19	16	2	9	11	10	6	2	10	34	4	21	11	11	12	18	5	18	4	4	14	4	6	6	10	34
CviQIprimer	ACC	6	8	35	38	20	10	20	34	0	5	29	6	6	20	38	43	10	17	20	26	9	15	22	41	5	14	39	23	11	11	21	52	20	30	24	45	17	15	28	22	8	11	31	5	15	14	17	42
CviQIprimer	ACG	7	22	34	44	11	8	19	34	3	3	22	10	13	15	45	44	12	16	32	35	7	17	35	42	8	14	46	21	9	10	31	73	21	12	25	29	24	15	40	34	8	14	27	9	10	6	14	44
CviQIprimer	ACT	8	14	12	18	1	8	8	14	2	1	11	0	2	13	10	17	6	6	11	11	6	6	13	21	5	9	14	13	5	5	2	24	9	8	10	10	9	6	7	12	9	13	12	2	3	1	6	12
CviQIprimer	AGA	9	18	18	23	12	12	10	19	5	5	18	2	4	5	11	11	13	10	18	22	10	6	23	24	7	5	12	16	13	2	19	30	15	19	12	15	11	13	12	18	10	8	14	2	6	5	8	20
CviQIprimer	AGC	10	16	54	68	9	9	30	48	7	6	40	15	16	19	76	73	23	17	39	55	11	24	45	78	16	28	58	33	22	9	34	108	24	30	46	48	49	29	49	58	24	20	45	17	20	9	27	60
CviQIprimer	AGG	11	9	27	32	4	4	11	22	7	6	18	4	5	7	26	30	9	9	16	25	8	10	11	31	11	7	29	14	10	9	13	56	10	18	17	23	12	30	23	14	10	7	23	8	5	6	10	34
CviQIprimer	AGT	12	14	19	26	6	6	16	23	7	4	18	4	5	14	17	26	13	9	17	19	4	19	15	28	7	16	21	18	4	5	16	31	11	10	26	19	7	23	16	21	8	7	15	4	7	8	14	31
CviQIprimer	ATA	13	5	9	11	3	3	1	6	3	5	7	3	1	2	7	10	7	5	5	5	5	6	5	3	5	5	14	5	5	4	10	13	4	5	4	4	6	7	5	5	4	5	11	0	6	2	4	8
CviQIprimer	ATC	14	14	25	36	5	8	18	26	5	4	27	7	5	13	51	48	17	12	27	33	16	12	22	45	7	14	35	32	6	10	20	53	13	25	15	34	18	13	22	28	11	10	18	5	5	10	15	24
CviQIprimer	ATG	15	0	0	0	0	0	0	0	0	0	0	0	0	0	0	0	0	0	0	0	0	0	0	0	0	0	0	0	0	0	0	0	0	0	0	0	0	0	0	0	0	0	0	0	0	0	0	0
CviQIprimer	ATT	16	13	22	15	5	8	12	11	1	5	12	3	3	9	21	35	10	16	16	13	7	6	15	18	6	10	22	18	5	8	10	27	5	15	7	11	13	10	9	18	11	12	11	3	5	4	12	15
CviQIprimer	CAA	17	9	6	7	4	5	7	13	2	5	12	0	7	8	24	11	5	5	5	6	2	6	12	21	2	11	11	10	3	5	7	26	10	9	8	7	8	13	8	9	10	7	3	3	5	5	7	15
CviQIprimer	CAC	18	16	21	14	6	7	10	17	4	11	11	7	4	9	19	31	12	10	19	27	4	11	21	24	7	7	23	22	6	4	14	44	7	12	19	16	11	12	19	20	7	12	23	7	6	5	12	30
CviQIprimer	CAG	19	12	27	28	12	7	22	25	5	4	19	5	4	10	37	53	15	10	21	21	4	18	20	39	9	7	29	13	14	4	17	39	16	20	17	23	12	15	32	22	13	11	13	10	4	0	12	39
CviQIprimer	CAT	20	11	17	11	5	13	11	19	1	3	12	4	3	5	17	20	12	4	11	16	7	8	12	15	1	7	20	4	4	3	7	16	9	9	12	13	15	6	13	12	11	4	11	6	3	9	9	19
CviQIprimer	CCA	21	0	7	10	4	2	4	5	1	2	5	1	3	1	10	11	6	4	7	6	6	15	11	7	4	5	2	6	2	2	7	11	3	4	15	19	4	9	10	7	6	3	8	2	6	3	7	11
CviQIprimer	CCC	22	5	5	3	2	1	1	1	1	1	2	0	0	2	8	8	2	1	6	7	3	9	2	4	2	2	4	8	3	1	4	17	2	5	7	4	3	3	2	5	1	4	8	0	2	2	2	7
CviQIprimer	CCG	23	7	24	24	5	6	11	28	1	3	12	4	4	9	33	30	7	4	20	24	10	9	19	37	5	14	32	28	7	5	14	31	11	13	39	29	11	15	21	23	7	8	21	7	4	5	6	24
CviQIprimer	CCT	24	2	13	17	4	1	5	10	1	2	7	0	4	4	4	11	3	1	6	6	3	6	5	14	4	5	7	3	2	2	3	9	3	2	5	3	1	5	4	4	4	5	8	6	1	2	5	6
CviQIprimer	CGA	25	9	22	30	8	5	18	20	4	4	19	3	3	8	31	30	15	11	21	25	4	21	19	28	4	8	33	25	13	10	33	47	23	25	23	12	11	14	21	22	17	16	16	11	15	10	16	25
CviQIprimer	CGC	26	9	41	36	7	15	24	29	7	2	15	17	4	11	39	47	15	10	26	29	10	15	28	58	8	16	31	35	10	7	36	68	18	8	32	28	13	20	34	35	7	6	31	5	8	7	17	39
CviQIprimer	CGG	27	16	64	48	3	12	24	39	1	6	24	9	4	19	57	70	16	15	31	43	9	18	44	82	7	16	61	28	9	7	36	59	27	29	38	43	29	19	36	18	12	16	23	10	11	9	19	56
CviQIprimer	CGT	28	6	37	35	4	12	13	25	4	4	29	8	6	8	34	29	9	21	18	22	10	13	21	37	2	6	25	10	13	6	18	44	16	26	20	20	13	22	30	26	13	10	23	8	16	8	16	26
CviQIprimer	CTA	29	0	7	4	0	3	1	0	0	4	2	1	4	2	4	2	2	2	2	0	1	2	4	6	2	2	2	3	0	1	2	3	6	4	0	3	2	2	1	4	0	5	1	3	3	2	0	3
CviQIprimer	CTC	30	2	17	10	2	0	2	13	2	1	15	2	0	5	13	9	3	7	8	12	6	2	8	15	2	6	10	7	4	1	15	10	4	7	15	5	8	5	15	8	5	4	9	2	4	4	3	10
CviQIprimer	CTG	31	6	15	27	6	6	6	12	5	3	11	8	6	12	26	33	20	3	17	28	5	6	16	31	9	12	34	24	9	3	25	20	8	8	16	13	10	9	18	23	10	8	10	5	3	4	12	33
CviQIprimer	CTT	32	5	13	13	2	5	6	12	1	3	11	4	2	7	13	15	5	3	10	11	5	9	8	14	3	0	11	11	10	3	4	17	3	10	13	10	5	12	9	9	7	3	12	2	11	5	3	17
CviQIprimer	GAA	33	12	27	22	9	6	11	13	6	5	14	5	4	10	31	30	13	8	23	18	12	16	18	33	14	12	27	23	7	9	18	39	18	15	17	11	15	19	16	28	6	8	13	5	6	12	12	24
CviQIprimer	GAC	34	7	34	29	9	2	18	23	10	6	20	3	4	8	42	48	13	6	32	39	7	18	31	80	3	12	48	24	12	7	37	50	15	7	27	23	21	15	29	43	6	6	20	5	11	4	26	43
CviQIprimer	GAG	35	22	38	29	9	6	22	28	4	5	20	10	9	10	47	65	14	10	40	39	15	19	42	63	10	14	57	33	22	12	43	66	18	17	23	32	18	23	26	44	12	14	19	8	19	10	27	44
CviQIprimer	GAT	36	19	42	41	13	6	19	35	10	7	34	8	6	15	50	53	22	20	35	37	13	30	36	63	10	25	48	31	16	15	53	69	25	24	25	22	25	27	30	35	18	16	24	6	9	13	29	44
CviQIprimer	GCA	37	16	28	29	9	4	12	15	4	2	14	6	5	6	20	19	14	7	17	20	4	16	18	26	7	11	39	16	6	8	18	39	10	10	8	15	9	21	22	18	15	3	8	2	11	5	13	23
CviQIprimer	GCC	38	12	33	41	6	8	10	26	10	4	21	14	9	16	42	52	17	12	19	48	5	12	26	46	2	13	37	21	7	8	32	69	16	12	19	33	9	9	17	41	14	7	23	7	9	10	18	44
CviQIprimer	GCG	39	19	41	33	8	5	12	31	5	6	19	6	5	11	43	38	17	14	17	28	5	13	49	69	4	8	43	27	18	6	19	65	15	10	20	41	6	23	39	40	14	8	23	3	4	7	21	26
CviQIprimer	GCT	40	16	26	28	9	5	9	19	4	6	23	9	12	9	34	35	9	11	25	28	4	19	17	33	3	9	36	22	15	4	16	44	9	14	25	19	8	10	22	27	12	6	11	7	5	10	17	20
CviQIprimer	GGA	41	10	25	25	11	9	10	15	8	2	5	3	3	10	30	19	13	8	13	23	4	24	11	37	10	9	7	14	8	4	15	29	17	13	13	17	14	16	22	18	5	4	5	10	5	4	15	28
CviQIprimer	GGC	42	16	39	55	11	7	23	45	3	4	22	9	8	10	55	67	19	17	25	44	12	23	48	64	10	25	59	31	16	8	37	66	22	19	18	29	15	30	25	34	7	7	44	11	3	10	27	32
CviQIprimer	GGG	43	10	49	32	13	10	21	20	7	2	13	7	7	10	25	47	15	11	18	23	7	10	22	43	10	17	31	20	5	8	25	53	7	11	15	31	15	19	20	26	6	7	26	3	3	7	19	51
CviQIprimer	GGT	44	24	35	53	8	10	17	17	8	10	30	5	5	13	49	51	17	18	25	37	15	26	30	52	13	21	35	31	31	10	27	67	29	13	46	31	19	29	26	40	11	11	24	6	13	10	15	48
CviQIprimer	GTA	45	3	11	12	1	4	5	11	6	5	6	5	1	3	4	8	3	4	4	6	7	1	2	7	4	2	7	1	3	4	5	15	10	7	6	4	9	3	6	6	2	5	2	0	5	2	3	4
CviQIprimer	GTC	46	9	34	42	5	3	12	24	0	4	14	7	6	8	35	22	7	6	15	38	7	16	13	36	7	10	17	9	9	6	19	42	22	9	31	21	10	9	25	31	10	7	26	5	7	5	12	29
CviQIprimer	GTG	47	22	44	40	8	8	17	29	11	12	30	9	7	16	56	70	21	18	28	40	8	30	33	58	10	13	48	20	13	4	30	56	21	17	23	23	23	17	26	43	15	14	29	9	11	10	16	37
CviQIprimer	GTT	48	7	26	21	9	11	8	19	3	4	14	3	2	18	23	24	17	7	19	19	6	6	9	30	3	6	29	9	9	6	14	32	6	19	13	16	9	13	16	11	13	7	14	10	5	11	10	31
CviQIprimer	TAA	49	4	5	7	0	1	2	3	1	1	0	1	2	1	3	5	4	1	1	8	6	3	2	4	4	1	1	1	1	0	3	6	3	4	2	4	4	0	8	1	1	2	3	2	2	4	2	5
CviQIprimer	TAC	50	9	15	10	4	7	9	19	3	7	9	1	6	8	27	26	16	10	9	11	4	9	20	22	6	9	20	7	6	6	11	24	11	12	8	7	3	16	16	9	8	5	6	1	7	6	11	15
CviQIprimer	TAG	51	6	2	2	3	0	0	0	1	2	1	2	0	3	3	4	3	4	1	2	0	5	2	3	0	1	4	3	2	2	3	3	2	2	1	3	3	2	1	1	1	2	1	0	2	3	0	5
CviQIprimer	TAT	52	6	6	8	2	7	3	5	7	1	1	6	0	1	13	12	1	2	4	10	4	8	6	7	3	3	7	5	8	2	7	12	6	8	3	3	6	12	6	5	6	4	1	1	2	4	1	11
CviQIprimer	TCA	53	4	8	12	2	4	3	7	0	2	5	3	4	2	4	8	3	5	8	5	1	4	6	7	0	2	8	7	5	1	6	10	5	5	6	4	6	4	8	7	2	7	5	2	1	0	4	8
CviQIprimer	TCC	54	10	28	39	5	8	11	22	6	7	17	8	1	7	35	24	7	10	14	17	3	6	12	20	6	7	25	24	5	4	12	36	11	10	20	23	16	15	13	25	9	3	23	6	7	3	6	33
CviQIprimer	TCG	55	17	40	57	7	8	31	41	3	9	28	7	4	14	48	49	4	19	17	21	8	12	26	70	5	14	37	25	7	5	39	75	16	12	42	54	22	26	40	38	13	12	38	6	12	26	22	44
CviQIprimer	TCT	56	5	15	13	6	4	4	6	0	0	2	3	2	3	9	5	6	2	8	8	4	10	3	5	3	8	9	12	2	7	5	15	3	9	18	9	9	3	6	15	7	7	9	6	7	4	13	7
CviQIprimer	TGA	57	12	23	16	6	0	7	6	2	4	7	6	5	6	18	19	8	4	5	9	5	6	7	10	5	10	10	12	7	4	7	14	9	7	4	10	4	8	9	11	9	2	10	3	4	4	6	12
CviQIprimer	TGC	58	23	54	62	17	9	24	39	8	5	28	7	9	15	34	40	22	15	37	50	5	19	31	51	8	14	49	23	15	9	29	61	15	28	34	41	16	31	21	33	21	14	26	10	8	8	18	45
CviQIprimer	TGG	59	11	32	51	7	10	16	17	6	6	18	7	4	11	42	38	9	11	23	30	10	17	16	44	8	15	33	18	12	16	17	54	10	14	14	26	16	12	16	20	6	3	17	2	10	4	19	22
CviQIprimer	TGT	60	11	29	19	11	5	8	27	4	3	18	10	4	10	27	30	14	15	20	26	2	16	21	20	3	8	26	19	11	6	15	26	9	11	17	23	10	19	17	14	11	12	12	3	6	5	13	23
CviQIprimer	TTA	61	3	4	3	2	4	7	7	2	4	1	2	1	3	5	8	2	5	3	3	5	2	6	4	3	3	6	1	3	3	4	13	1	4	4	8	3	4	7	2	1	4	1	2	1	2	2	6
CviQIprimer	TTC	62	18	37	43	8	4	11	29	6	3	18	6	2	10	41	35	12	10	18	41	5	17	31	51	9	14	29	30	11	7	15	38	13	12	33	31	10	17	16	32	9	5	16	5	10	5	19	28
CviQIprimer	TTG	63	11	29	37	9	10	10	33	1	4	21	5	3	12	24	30	11	19	21	30	10	7	12	34	6	5	23	18	11	8	19	41	6	11	35	40	23	13	28	20	7	10	23	7	9	5	21	40
CviQIprimer	TTT	64	12	32	21	5	8	15	12	1	4	8	3	1	12	25	29	12	11	12	23	7	11	17	23	8	2	14	7	5	3	16	27	11	12	10	15	10	11	14	19	7	8	9	3	6	2	9	26
[truncated: 17 more columns]
