# Supplementary material for: Eukaryotic transcriptomics in silico: Optimizing cDNA-AFLP efficiency
Source: BMC Genomics. 2009 Nov 30;10:565. doi: 10.1186/1471-2164-10-565 (PMC2797533; doi:10.1186/1471-2164-10-565)
Supplement: Additional file 5 — Arrays of all selective PCRs for all species and enzyme combinations. Selective PCR arrays using three-by-three selective base pairs for all 87 NCBI and 39 ENSEMBL species included in the present study, tested on all 28 combinations of 8 restriction enzymes. [file 1471-2164-10-565-S5.ZIP › CSV_Arrays/ENSEMBL/AnophelesCviQIandHinP1I.csv]

			HinP1Iprimer	HinP1Iprimer	HinP1Iprimer	HinP1Iprimer	HinP1Iprimer	HinP1Iprimer	HinP1Iprimer	HinP1Iprimer	HinP1Iprimer	HinP1Iprimer	HinP1Iprimer	HinP1Iprimer	HinP1Iprimer	HinP1Iprimer	HinP1Iprimer	HinP1Iprimer	HinP1Iprimer	HinP1Iprimer	HinP1Iprimer	HinP1Iprimer	HinP1Iprimer	HinP1Iprimer	HinP1Iprimer	HinP1Iprimer	HinP1Iprimer	HinP1Iprimer	HinP1Iprimer	HinP1Iprimer	HinP1Iprimer	HinP1Iprimer	HinP1Iprimer	HinP1Iprimer	HinP1Iprimer	HinP1Iprimer	HinP1Iprimer	HinP1Iprimer	HinP1Iprimer	HinP1Iprimer	HinP1Iprimer	HinP1Iprimer	HinP1Iprimer	HinP1Iprimer	HinP1Iprimer	HinP1Iprimer	HinP1Iprimer	HinP1Iprimer	HinP1Iprimer
			AAA	AAC	AAG	AAT	ACA	ACC	ACG	ACT	AGA	AGC	AGG	AGT	ATA	ATC	ATG	ATT	CAA	CAC	CAG	CAT	CCA	CCC	CCG	CCT	CGA	CGC	CGG	CGT	CTA	CTC	CTG	CTT	GAA	GAC	GAG	GAT	GCA	GCC	GCG	GCT	GGA	GGC	GGG	GGT	GTA	GTC	GTG
		0	1	2	3	4	5	6	7	8	9	10	11	12	13	14	15	16	17	18	19	20	21	22	23	24	25	26	27	28	29	30	31	32	33	34	35	36	37	38	39	40	41	42	43	44	45	46	47
CviQIprimer	AAA	1	23	23	19	18	21	25	20	17	6	35	15	10	8	29	10	20	7	23	21	11	11	8	25	8	14	17	23	6	9	7	15	18	16	7	19	21	0	0	0	0	14	19	8	16	8	15	11
CviQIprimer	AAC	2	20	21	16	12	27	50	31	13	23	58	16	29	15	33	17	14	15	20	30	22	12	10	26	16	16	36	20	14	0	22	19	29	16	24	12	20	0	0	0	0	14	19	12	13	8	35	33
CviQIprimer	AAG	3	26	16	10	13	21	25	24	15	26	42	18	13	7	40	22	12	14	31	31	13	23	6	24	13	17	28	33	13	2	23	13	22	13	18	8	14	0	0	0	0	13	18	5	21	8	32	17
CviQIprimer	AAT	4	22	14	13	10	15	21	16	13	13	25	17	4	6	22	13	17	9	14	12	10	12	5	12	9	8	8	15	6	3	5	14	8	16	11	8	16	0	0	0	0	10	10	7	10	5	13	16
CviQIprimer	ACA	5	16	24	20	6	22	16	14	13	11	15	13	18	5	21	10	12	11	9	14	10	7	8	9	0	13	7	19	6	9	6	12	5	21	20	17	21	0	0	0	0	9	13	11	13	4	10	15
CviQIprimer	ACC	6	38	36	34	24	22	60	37	18	18	73	29	18	11	80	33	24	23	48	35	19	16	18	32	14	27	43	40	22	1	24	25	13	49	37	43	32	0	0	0	0	25	41	25	31	13	41	33
CviQIprimer	ACG	7	20	44	50	25	35	46	46	28	28	73	26	19	8	74	39	27	33	44	47	18	17	15	27	20	34	35	37	19	7	25	31	20	36	63	38	30	0	0	0	0	21	50	15	18	10	44	36
CviQIprimer	ACT	8	20	14	12	7	13	24	16	9	6	15	9	14	3	18	10	12	15	22	16	8	4	5	9	5	12	16	20	7	3	9	8	5	17	16	15	10	0	0	0	0	9	6	6	12	7	11	9
CviQIprimer	AGA	9	21	39	27	19	28	22	22	11	11	26	13	10	5	24	7	15	8	20	15	7	11	8	10	5	10	14	24	7	1	15	16	7	26	19	20	19	0	0	0	0	9	14	10	6	6	21	14
CviQIprimer	AGC	10	48	80	98	42	36	86	66	33	40	92	48	33	15	90	37	37	35	62	51	34	34	23	75	42	54	57	91	25	17	28	43	24	61	80	55	55	0	0	0	0	41	56	30	36	13	72	59
CviQIprimer	AGG	11	20	36	39	13	11	26	29	10	10	35	20	10	16	33	16	21	13	35	26	26	12	10	14	7	12	18	23	14	3	10	11	9	25	30	29	15	0	0	0	0	13	23	16	15	4	28	22
CviQIprimer	AGT	12	28	26	25	15	13	42	26	17	14	26	18	10	9	28	18	19	13	20	26	9	8	10	20	13	22	14	20	19	4	10	10	11	28	14	25	17	0	0	0	0	9	14	7	14	10	17	21
CviQIprimer	ATA	13	9	9	10	6	8	8	9	3	9	11	6	6	3	17	5	4	9	9	8	5	2	4	8	2	5	4	15	5	1	5	0	6	8	4	7	9	0	0	0	0	9	5	3	10	1	9	4
CviQIprimer	ATC	14	36	40	30	23	25	48	51	19	27	65	26	23	19	52	21	24	17	31	28	16	19	14	22	13	35	47	35	10	4	22	24	23	31	25	27	29	0	0	0	0	22	37	11	17	14	54	27
CviQIprimer	ATG	15	23	24	26	14	12	44	25	15	9	47	16	10	14	39	15	11	17	30	28	21	11	7	18	11	21	18	39	20	2	17	17	12	21	23	29	18	0	0	0	0	17	29	9	11	8	25	23
CviQIprimer	ATT	16	27	20	10	13	21	27	26	5	14	22	20	7	10	21	13	15	13	19	21	6	9	5	19	6	7	19	15	5	2	9	13	12	19	13	17	29	0	0	0	0	14	11	11	13	4	13	22
CviQIprimer	CAA	17	16	11	7	7	13	12	10	8	9	10	8	7	6	13	10	9	11	13	11	11	1	11	9	3	15	17	10	10	2	6	14	8	4	14	4	6	0	0	0	0	8	1	2	9	4	11	8
CviQIprimer	CAC	18	24	30	30	26	19	30	21	17	9	45	20	7	6	29	12	17	13	28	15	15	13	6	18	7	23	30	25	12	6	8	12	16	20	28	21	25	0	0	0	0	21	19	13	22	8	19	19
CviQIprimer	CAG	19	29	39	17	15	11	37	30	18	26	51	25	15	7	49	25	16	14	27	37	19	20	9	19	5	18	24	30	18	0	18	21	17	28	36	39	36	0	0	0	0	23	28	10	20	15	23	21
CviQIprimer	CAT	20	24	15	20	15	25	27	25	14	13	22	25	11	7	24	12	17	11	12	18	11	9	8	28	7	17	15	11	8	3	13	11	4	16	14	12	15	0	0	0	0	7	17	6	9	10	15	17
CviQIprimer	CCA	21	19	5	15	6	12	10	13	2	9	26	6	3	6	17	6	6	7	6	12	7	1	6	9	0	6	10	10	8	1	7	10	4	6	11	8	15	0	0	0	0	2	9	4	6	0	13	7
CviQIprimer	CCC	22	10	7	9	7	6	10	8	4	6	12	4	4	3	6	4	9	2	11	15	7	5	5	9	1	5	5	19	9	0	6	6	3	4	6	8	11	0	0	0	0	3	4	2	3	0	12	7
CviQIprimer	CCG	23	20	27	17	19	17	40	32	10	25	49	22	12	8	44	25	16	18	31	16	16	15	10	30	12	22	30	38	12	2	17	17	6	16	33	23	20	0	0	0	0	15	32	13	14	7	34	20
CviQIprimer	CCT	24	10	8	15	6	7	7	12	5	6	15	10	2	5	21	0	3	7	8	11	5	3	4	9	6	16	6	14	1	1	6	6	2	9	12	5	11	0	0	0	0	7	10	3	4	1	10	7
CviQIprimer	CGA	25	21	28	33	23	29	38	33	19	27	28	19	20	14	43	16	23	24	29	24	18	18	7	30	7	20	30	35	25	3	14	11	11	24	24	25	38	0	0	0	0	12	23	21	21	11	28	9
CviQIprimer	CGC	26	33	47	54	22	31	58	53	22	29	53	22	24	10	62	14	13	26	47	46	25	33	19	54	12	24	39	61	16	4	18	43	20	22	46	43	39	0	0	0	0	31	40	14	34	11	35	37
CviQIprimer	CGG	27	49	61	41	23	28	81	55	28	36	87	36	16	11	60	28	39	27	51	66	35	22	22	56	20	44	54	70	36	11	40	32	28	31	46	46	41	0	0	0	0	26	45	20	36	6	66	35
CviQIprimer	CGT	28	31	54	32	17	18	31	42	24	17	40	36	13	10	44	13	17	26	40	36	19	17	11	29	7	24	28	33	21	6	16	23	17	23	24	28	21	0	0	0	0	10	16	16	16	10	23	29
CviQIprimer	CTA	29	7	5	0	6	5	7	8	2	2	8	3	1	3	5	2	4	2	2	1	1	0	0	6	1	2	4	5	2	0	0	1	3	1	1	0	0	0	0	0	0	1	1	1	1	1	2	5
CviQIprimer	CTC	30	8	8	16	7	7	18	11	6	11	24	11	9	2	18	12	2	11	14	11	6	9	1	16	3	11	9	23	9	2	4	15	9	10	10	12	11	0	0	0	0	10	16	4	4	2	11	7
CviQIprimer	CTG	31	17	27	13	28	26	29	26	13	27	61	23	10	7	27	16	8	14	36	30	14	18	9	29	7	21	18	31	16	4	20	9	22	25	17	15	16	0	0	0	0	14	19	14	13	6	23	17
CviQIprimer	CTT	32	20	15	18	10	10	11	6	9	10	27	11	9	2	12	6	7	8	9	20	7	7	6	13	2	13	10	13	12	6	5	5	1	15	11	10	7	0	0	0	0	7	13	9	8	8	14	15
CviQIprimer	GAA	33	29	28	22	19	23	40	20	15	19	54	31	11	7	42	10	26	5	40	29	15	10	7	24	12	13	23	31	19	3	16	20	17	32	20	17	37	0	0	0	0	15	25	11	10	11	25	25
CviQIprimer	GAC	34	36	35	36	20	33	55	50	25	30	104	41	32	13	69	28	19	26	55	47	29	16	19	50	13	36	58	50	23	2	28	23	20	46	44	32	34	0	0	0	0	17	37	13	28	12	36	22
CviQIprimer	GAG	35	42	32	30	18	40	82	57	26	24	94	38	18	19	64	22	23	24	57	46	25	25	20	60	15	49	45	64	31	7	26	31	42	42	40	43	35	0	0	0	0	32	46	21	19	11	60	38
CviQIprimer	GAT	36	31	52	43	46	36	61	43	28	44	78	41	24	27	72	21	28	33	39	21	36	23	19	36	23	22	35	38	25	1	30	23	29	32	36	37	37	0	0	0	0	32	23	17	32	17	40	37
CviQIprimer	GCA	37	34	31	25	14	31	35	43	16	18	31	26	11	7	32	19	14	10	23	18	16	14	7	19	13	17	29	28	14	1	9	10	17	27	29	26	19	0	0	0	0	19	15	19	11	3	31	25
CviQIprimer	GCC	38	34	52	48	30	22	57	55	19	27	88	24	26	15	62	19	35	27	31	50	14	24	21	47	19	33	41	39	24	3	26	23	18	51	46	42	37	0	0	0	0	18	46	21	29	8	41	37
CviQIprimer	GCG	39	22	35	25	23	17	50	43	10	20	54	18	23	14	34	16	21	16	43	23	20	18	13	34	19	20	37	39	23	3	20	16	16	29	36	37	23	0	0	0	0	12	25	12	14	8	36	24
CviQIprimer	GCT	40	35	29	28	13	29	47	23	18	21	42	21	21	10	51	14	16	23	22	29	16	14	13	19	8	8	27	28	14	9	17	23	13	34	28	23	30	0	0	0	0	19	18	8	14	6	27	30
CviQIprimer	GGA	41	25	26	23	16	19	30	21	7	17	38	19	11	7	35	13	21	16	29	20	9	19	16	26	13	17	18	22	20	6	14	14	16	24	14	16	15	0	0	0	0	10	17	5	17	5	17	13
CviQIprimer	GGC	42	50	46	47	31	39	82	62	21	33	72	47	17	11	66	30	30	30	65	41	34	23	19	65	18	33	65	56	33	4	26	28	27	43	55	59	48	0	0	0	0	39	45	13	25	9	54	33
CviQIprimer	GGG	43	34	35	28	11	36	44	34	15	19	63	20	21	13	52	20	15	27	37	46	19	18	28	39	11	26	36	49	26	5	17	19	8	31	33	36	26	0	0	0	0	25	28	18	15	15	38	21
CviQIprimer	GGT	44	48	51	52	28	33	63	38	21	22	51	40	22	16	67	17	20	29	46	35	20	18	10	48	16	36	44	50	25	10	32	32	16	39	33	37	50	0	0	0	0	24	44	21	21	17	38	19
CviQIprimer	GTA	45	9	15	12	6	9	13	7	2	8	10	7	4	4	14	7	2	10	10	6	4	6	2	3	2	4	6	3	5	2	4	6	1	13	3	6	5	0	0	0	0	7	6	5	1	2	2	11
CviQIprimer	GTC	46	30	29	30	25	28	38	45	18	23	39	24	8	7	40	30	22	30	32	27	24	13	14	20	13	16	16	32	10	7	17	22	17	27	24	19	27	0	0	0	0	20	33	16	18	9	27	11
CviQIprimer	GTG	47	47	53	40	19	34	81	53	17	29	81	55	18	17	52	30	23	36	56	44	30	22	22	53	20	35	43	52	21	5	25	28	32	28	31	36	38	0	0	0	0	25	30	22	30	14	53	34
CviQIprimer	GTT	48	32	34	43	13	26	24	30	7	12	30	17	16	10	29	9	13	20	25	16	19	9	9	16	8	10	16	23	10	7	11	10	15	21	29	14	14	0	0	0	0	12	21	13	16	8	10	17
CviQIprimer	TAA	49	5	9	6	2	4	2	3	4	2	4	4	2	2	2	3	2	1	1	3	0	2	1	1	3	4	4	3	3	2	3	4	3	2	2	1	4	0	0	0	0	1	2	1	2	1	2	1
CviQIprimer	TAC	50	23	12	9	11	19	29	19	16	22	43	21	9	6	29	12	5	10	28	25	15	7	10	12	7	19	16	14	15	2	8	9	19	14	17	10	13	0	0	0	0	17	12	3	13	9	22	10
CviQIprimer	TAG	51	5	7	1	2	7	0	3	1	3	3	2	2	2	2	0	4	3	1	2	4	3	4	0	3	1	0	2	0	0	6	0	1	3	1	1	3	0	0	0	0	3	4	0	0	4	4	8
CviQIprimer	TAT	52	9	14	6	9	8	11	9	7	7	17	11	3	3	6	1	6	3	7	6	11	2	5	7	1	10	5	11	9	0	6	6	5	4	2	4	5	0	0	0	0	6	5	8	9	3	6	4
CviQIprimer	TCA	53	9	11	8	7	4	5	11	1	7	11	4	4	3	15	4	3	8	7	5	1	4	1	8	1	7	6	15	2	1	0	3	4	5	8	8	6	0	0	0	0	2	4	4	2	4	8	6
CviQIprimer	TCC	54	36	40	44	13	15	29	31	15	16	34	25	14	3	34	29	20	15	32	24	11	10	9	31	6	16	20	34	15	3	14	20	3	27	37	33	25	0	0	0	0	19	17	7	10	8	23	23
CviQIprimer	TCG	55	36	48	61	21	27	78	52	12	20	60	33	20	12	66	30	28	36	44	45	16	24	24	58	12	28	54	51	22	8	23	21	14	40	58	58	39	0	0	0	0	32	46	9	20	17	43	36
CviQIprimer	TCT	56	13	11	8	6	8	10	13	3	8	11	3	2	4	11	3	7	5	5	12	6	3	2	8	0	2	8	7	6	4	9	4	2	11	9	10	10	0	0	0	0	6	5	2	4	2	6	10
CviQIprimer	TGA	57	12	21	9	14	11	15	17	4	11	20	6	8	1	22	10	6	16	7	10	9	9	7	10	4	12	5	11	6	2	12	11	5	16	6	8	8	0	0	0	0	8	10	4	4	5	11	10
CviQIprimer	TGC	58	38	52	49	20	35	44	70	21	31	79	36	23	19	60	31	21	39	45	57	28	23	23	41	28	36	53	48	20	4	19	25	23	51	41	48	33	0	0	0	0	22	33	23	21	15	52	32
CviQIprimer	TGG	59	23	36	35	28	23	36	33	22	16	67	30	14	6	42	17	17	16	29	32	7	20	7	30	11	15	27	39	17	5	12	19	18	32	25	30	32	0	0	0	0	18	33	16	19	9	33	28
CviQIprimer	TGT	60	22	23	23	16	24	24	34	5	20	42	20	16	5	27	15	13	17	22	16	15	9	14	23	5	18	13	22	16	6	10	13	14	20	26	13	27	0	0	0	0	10	14	14	13	6	26	16
CviQIprimer	TTA	61	9	3	9	5	4	4	9	3	5	7	4	1	1	6	6	3	4	3	8	1	3	0	4	1	4	4	4	3	1	1	3	1	4	4	4	6	0	0	0	0	2	6	2	0	2	3	5
CviQIprimer	TTC	62	37	43	38	28	22	39	46	16	21	54	32	12	14	50	20	16	19	30	35	29	13	11	32	5	30	26	46	14	2	18	21	20	29	35	32	35	0	0	0	0	18	28	16	10	5	30	37
CviQIprimer	TTG	63	17	36	64	24	21	28	42	13	15	30	27	7	8	45	18	8	12	16	37	15	14	5	28	7	21	24	36	11	4	19	20	10	28	27	24	20	0	0	0	0	10	27	8	22	5	22	29
CviQIprimer	TTT	64	32	27	23	17	12	28	28	12	23	37	13	8	6	19	12	16	18	18	19	9	13	8	18	3	13	14	17	14	5	3	15	9	27	18	23	15	0	0	0	0	8	17	9	12	3	20	23
[truncated: 17 more columns]
