# Supplementary material for: Eukaryotic transcriptomics in silico: Optimizing cDNA-AFLP efficiency
Source: BMC Genomics. 2009 Nov 30;10:565. doi: 10.1186/1471-2164-10-565 (PMC2797533; doi:10.1186/1471-2164-10-565)
Supplement: Additional file 5 — Arrays of all selective PCRs for all species and enzyme combinations. Selective PCR arrays using three-by-three selective base pairs for all 87 NCBI and 39 ENSEMBL species included in the present study, tested on all 28 combinations of 8 restriction enzymes. [file 1471-2164-10-565-S5.ZIP › CSV_Arrays/ENSEMBL/AnophelesCviQIandHpaII.csv]

			HpaIIprimer	HpaIIprimer	HpaIIprimer	HpaIIprimer	HpaIIprimer	HpaIIprimer	HpaIIprimer	HpaIIprimer	HpaIIprimer	HpaIIprimer	HpaIIprimer	HpaIIprimer	HpaIIprimer	HpaIIprimer	HpaIIprimer	HpaIIprimer	HpaIIprimer	HpaIIprimer	HpaIIprimer	HpaIIprimer	HpaIIprimer	HpaIIprimer	HpaIIprimer	HpaIIprimer	HpaIIprimer	HpaIIprimer	HpaIIprimer	HpaIIprimer	HpaIIprimer	HpaIIprimer	HpaIIprimer	HpaIIprimer	HpaIIprimer	HpaIIprimer	HpaIIprimer	HpaIIprimer	HpaIIprimer	HpaIIprimer	HpaIIprimer	HpaIIprimer	HpaIIprimer	HpaIIprimer	HpaIIprimer	HpaIIprimer	HpaIIprimer	HpaIIprimer	HpaIIprimer
			AAA	AAC	AAG	AAT	ACA	ACC	ACG	ACT	AGA	AGC	AGG	AGT	ATA	ATC	ATG	ATT	CAA	CAC	CAG	CAT	CCA	CCC	CCG	CCT	CGA	CGC	CGG	CGT	CTA	CTC	CTG	CTT	GAA	GAC	GAG	GAT	GCA	GCC	GCG	GCT	GGA	GGC	GGG	GGT	GTA	GTC	GTG
		0	1	2	3	4	5	6	7	8	9	10	11	12	13	14	15	16	17	18	19	20	21	22	23	24	25	26	27	28	29	30	31	32	33	34	35	36	37	38	39	40	41	42	43	44	45	46	47
CviQIprimer	AAA	1	14	26	36	6	18	10	26	7	16	10	14	7	9	24	18	18	29	32	32	14	16	16	16	8	14	17	26	18	4	17	27	17	14	9	11	21	16	9	27	9	12	10	4	17	10	5	12
CviQIprimer	AAC	2	24	35	25	10	23	9	36	11	14	17	19	20	17	40	32	20	24	57	55	25	24	25	33	11	22	27	30	27	10	24	41	33	16	11	7	15	20	20	25	16	10	11	3	4	1	10	21
CviQIprimer	AAG	3	12	25	20	18	28	15	31	11	8	19	10	3	16	40	22	20	14	47	36	16	23	18	25	8	18	21	35	24	4	25	34	22	30	7	14	14	17	20	29	16	11	9	15	4	11	12	12
CviQIprimer	AAT	4	17	13	22	9	16	9	20	6	12	6	10	6	16	23	25	12	10	23	27	19	14	10	16	13	14	13	26	16	5	9	15	15	8	12	7	4	9	6	14	9	7	8	4	6	5	3	13
CviQIprimer	ACA	5	19	21	23	16	10	10	19	10	10	16	20	7	8	21	14	14	18	15	20	25	18	11	10	3	16	20	20	5	4	17	29	5	20	13	14	10	14	14	20	9	4	5	5	3	7	10	13
CviQIprimer	ACC	6	29	33	49	10	22	22	45	10	27	31	23	8	13	34	25	13	37	37	47	33	40	20	48	20	49	32	52	27	17	28	57	16	17	25	17	20	27	35	35	29	7	24	13	13	4	12	26
CviQIprimer	ACG	7	38	53	46	20	42	20	64	13	16	23	39	8	20	34	42	18	36	56	76	43	45	40	59	21	43	50	58	30	13	44	59	28	32	23	20	27	46	28	63	22	19	21	8	13	11	21	26
CviQIprimer	ACT	8	19	19	13	6	12	4	14	8	13	6	17	8	6	17	14	11	25	22	23	11	10	6	20	4	15	9	18	15	6	16	21	14	9	12	7	6	6	6	15	15	10	9	5	1	6	5	19
CviQIprimer	AGA	9	18	20	26	8	16	8	24	14	17	21	13	10	10	28	33	7	24	19	19	19	17	20	28	11	32	16	27	12	5	17	47	11	12	9	19	5	19	7	33	17	5	11	9	6	5	7	13
CviQIprimer	AGC	10	51	64	67	27	49	36	92	30	48	50	68	16	32	70	70	36	79	113	111	53	69	40	81	43	67	60	98	42	25	63	139	45	39	33	41	19	63	43	70	53	15	48	16	9	15	22	53
CviQIprimer	AGG	11	18	32	39	10	32	12	40	12	5	26	32	6	9	19	29	11	26	37	36	27	43	16	36	14	32	23	40	16	11	18	48	26	7	14	16	13	29	19	38	23	8	23	5	5	2	13	28
CviQIprimer	AGT	12	20	34	35	16	21	7	42	22	16	21	22	11	6	25	21	25	17	35	29	20	16	19	19	11	23	27	32	27	15	15	39	20	10	17	27	8	26	12	31	15	12	13	10	8	7	8	19
CviQIprimer	ATA	13	8	11	14	3	2	5	10	2	5	6	8	4	5	3	15	5	11	7	14	10	14	2	6	4	12	13	11	3	4	6	8	12	11	5	6	6	10	4	9	13	2	3	2	2	2	5	7
CviQIprimer	ATC	14	24	19	31	19	26	14	41	22	25	23	26	9	22	53	42	16	38	50	66	19	47	21	53	12	37	40	34	23	15	32	43	18	26	12	20	22	31	27	34	22	11	15	6	10	7	14	26
CviQIprimer	ATG	15	32	28	38	13	22	16	29	14	13	17	14	6	14	23	28	10	27	32	53	23	40	22	26	8	31	24	42	18	5	18	40	21	17	13	14	6	18	7	26	16	10	15	4	12	6	9	19
CviQIprimer	ATT	16	26	25	19	14	20	18	14	9	12	14	19	8	5	20	21	12	11	28	22	10	22	11	15	8	11	12	22	11	12	17	21	12	7	16	9	12	21	7	24	8	7	8	4	2	5	12	11
CviQIprimer	CAA	17	5	15	15	8	20	9	15	6	5	14	9	4	9	16	17	9	15	22	12	6	7	7	18	3	7	11	21	10	4	15	10	11	7	3	7	4	12	2	14	10	4	7	10	4	5	5	4
CviQIprimer	CAC	18	13	30	24	23	25	10	32	14	13	22	19	14	8	26	25	8	23	30	34	16	15	27	24	9	22	27	38	20	9	17	37	17	13	17	15	14	25	14	33	15	11	17	8	5	4	7	18
CviQIprimer	CAG	19	31	20	31	12	27	12	41	16	23	31	21	13	12	28	36	15	29	54	65	21	30	36	39	13	28	30	37	24	13	24	43	20	23	15	18	22	24	16	50	16	13	20	14	6	7	17	18
CviQIprimer	CAT	20	16	27	17	16	23	9	26	11	10	25	20	4	13	11	27	11	17	36	28	23	21	14	20	9	22	24	27	29	5	22	27	8	10	18	13	9	25	10	16	15	7	10	6	3	0	8	17
CviQIprimer	CCA	21	8	6	27	6	8	3	21	3	10	9	15	1	7	6	7	14	11	13	12	4	5	0	15	9	9	2	17	4	2	6	18	11	10	10	7	4	7	4	13	4	6	11	7	3	7	6	18
CviQIprimer	CCC	22	3	11	20	3	4	4	8	4	8	10	9	3	6	7	9	1	6	7	7	3	9	7	5	1	6	9	8	2	2	8	6	3	5	3	4	10	3	6	9	5	3	4	4	1	2	2	3
CviQIprimer	CCG	23	9	9	24	9	17	11	25	7	10	14	25	4	13	25	17	11	20	31	33	19	24	18	27	7	18	22	22	22	8	18	38	11	17	14	19	20	17	13	29	16	6	18	10	4	2	8	11
CviQIprimer	CCT	24	7	9	10	4	12	2	12	1	8	5	3	5	9	13	5	2	5	11	10	6	9	6	19	3	12	11	11	6	3	11	11	8	5	4	7	2	3	11	13	7	2	3	2	0	0	4	6
CviQIprimer	CGA	25	27	20	27	19	22	21	44	15	9	23	16	10	10	40	35	18	28	50	53	33	36	20	35	16	36	40	32	37	9	27	44	15	17	20	11	17	23	24	46	17	14	21	7	4	5	10	30
CviQIprimer	CGC	26	31	42	42	15	39	19	64	19	21	31	30	8	15	34	45	21	33	37	75	34	48	13	52	23	55	44	70	38	9	34	66	21	26	39	25	26	33	28	48	29	16	18	14	6	13	21	47
CviQIprimer	CGG	27	0	0	0	0	0	0	0	0	0	0	0	0	0	0	0	0	0	0	0	0	0	0	0	0	0	0	0	0	0	0	0	0	0	0	0	0	0	0	0	0	0	0	0	0	0	0	0
CviQIprimer	CGT	28	25	28	49	19	26	21	70	11	18	21	22	10	8	32	35	12	39	38	54	36	44	23	32	8	46	25	45	19	13	21	39	17	21	19	31	16	22	23	38	17	9	31	9	8	9	17	21
CviQIprimer	CTA	29	7	6	6	5	2	2	4	1	5	3	3	1	1	4	5	0	4	5	1	4	7	3	2	1	3	2	2	4	1	6	5	9	2	2	7	0	3	1	9	2	0	0	3	1	1	1	6
CviQIprimer	CTC	30	10	10	21	6	16	6	10	6	3	16	11	9	8	17	17	6	13	30	22	17	12	8	9	7	15	13	27	8	5	18	16	9	5	5	3	5	9	8	13	6	5	7	2	3	0	4	9
CviQIprimer	CTG	31	17	21	27	15	39	12	28	8	7	22	11	2	13	32	29	15	17	52	35	23	30	14	30	18	29	20	19	24	6	29	35	17	16	14	14	11	20	18	38	28	10	7	9	3	9	13	15
CviQIprimer	CTT	32	19	9	17	11	10	7	17	5	13	10	12	4	8	15	9	10	15	17	17	11	17	10	8	6	17	11	11	16	12	13	7	10	14	4	9	3	12	9	14	3	8	7	4	1	0	9	10
CviQIprimer	GAA	33	29	26	27	20	24	20	29	15	10	24	20	10	12	34	35	17	35	45	40	30	34	13	29	24	23	32	42	21	10	19	25	26	21	12	9	14	22	26	24	15	11	17	6	3	8	13	19
CviQIprimer	GAC	34	25	43	49	21	26	30	43	15	21	34	24	7	13	45	48	29	26	52	61	27	49	40	48	17	41	39	65	41	9	28	51	27	22	26	18	18	29	29	40	33	21	34	11	12	13	16	31
CviQIprimer	GAG	35	29	36	60	20	37	29	48	14	20	44	24	12	27	62	51	21	34	78	76	42	75	51	55	33	36	45	91	37	19	63	63	27	40	22	15	25	41	44	66	35	15	19	27	10	6	26	40
CviQIprimer	GAT	36	31	40	59	30	41	22	39	22	32	23	27	18	12	51	55	29	54	69	77	42	56	33	60	18	29	47	62	41	16	43	58	31	30	18	23	32	45	33	56	27	17	36	11	12	12	36	36
CviQIprimer	GCA	37	27	28	22	22	23	16	31	4	14	29	15	7	11	30	29	14	23	34	41	27	21	24	30	8	20	18	29	26	11	17	24	15	21	16	17	10	26	11	23	21	10	14	3	5	6	11	8
CviQIprimer	GCC	38	28	35	44	21	40	13	34	14	13	27	31	16	21	31	36	15	37	47	59	28	51	26	46	21	40	48	47	29	14	35	48	15	18	34	30	10	31	23	46	28	11	26	15	6	4	21	27
CviQIprimer	GCG	39	33	40	49	21	44	18	44	12	22	38	32	10	16	47	44	12	26	68	72	28	58	41	65	16	42	43	80	30	8	42	67	26	20	22	19	24	49	29	59	29	7	30	14	7	7	18	28
CviQIprimer	GCT	40	29	32	36	14	30	21	26	11	25	25	23	9	13	41	27	15	30	36	38	22	34	14	38	10	27	28	38	15	11	17	46	18	19	25	11	9	22	21	33	20	14	10	5	4	10	6	15
CviQIprimer	GGA	41	23	32	28	16	24	10	32	11	9	19	14	16	9	28	20	15	31	36	33	18	34	15	29	12	36	23	51	13	11	21	38	14	11	9	8	6	18	6	37	20	4	15	5	5	5	5	25
CviQIprimer	GGC	42	37	50	57	18	56	19	58	32	24	40	37	18	30	61	44	17	41	76	71	39	60	53	63	23	61	64	69	41	10	40	94	35	23	28	31	19	45	41	57	32	15	20	9	11	9	15	32
CviQIprimer	GGG	43	25	35	46	20	34	18	34	12	16	24	19	13	5	31	34	16	31	33	65	27	43	33	48	17	28	48	64	34	15	39	50	19	26	30	15	13	34	20	46	23	11	21	8	3	6	11	22
CviQIprimer	GGT	44	37	52	43	21	44	29	49	20	18	31	37	11	18	37	45	20	25	60	53	35	69	21	36	15	55	45	64	31	19	45	63	24	29	29	27	21	46	37	47	21	19	30	16	11	11	10	27
CviQIprimer	GTA	45	10	9	15	7	13	6	16	7	4	3	7	4	8	12	12	4	11	12	12	7	5	6	3	0	6	3	11	8	2	6	9	6	4	7	5	2	6	8	5	5	0	3	3	6	0	2	13
CviQIprimer	GTC	46	23	33	32	16	37	15	45	9	10	17	30	6	14	30	33	19	24	49	39	20	30	22	24	22	38	24	35	23	7	24	43	6	17	21	18	15	24	20	35	12	8	26	8	3	6	5	21
CviQIprimer	GTG	47	28	40	65	20	42	26	52	13	20	35	38	9	22	50	47	24	36	51	63	39	33	49	62	19	56	54	64	40	16	35	69	40	29	29	28	21	47	27	46	33	16	34	8	13	6	28	23
CviQIprimer	GTT	48	28	28	25	15	28	7	36	11	17	13	12	7	21	26	26	10	27	24	39	25	21	12	24	12	28	20	29	13	27	20	43	14	16	13	13	8	23	8	20	13	12	13	7	6	9	12	13
CviQIprimer	TAA	49	4	2	4	4	3	1	3	1	1	1	2	5	0	3	2	2	6	5	6	3	4	1	0	1	4	1	3	3	7	3	5	0	4	4	6	2	2	0	2	2	3	1	1	0	0	0	4
CviQIprimer	TAC	50	10	22	23	9	13	10	26	7	5	15	11	11	11	34	33	16	11	40	37	13	12	9	17	8	19	19	28	18	5	28	27	14	16	11	10	18	27	11	20	19	4	11	8	6	2	8	12
CviQIprimer	TAG	51	4	6	9	1	4	3	4	1	2	5	3	1	1	7	6	2	3	4	5	2	1	2	3	2	2	2	5	4	2	1	4	1	2	3	2	0	2	2	3	3	0	3	2	1	0	1	5
CviQIprimer	TAT	52	12	13	11	9	6	5	8	2	4	6	7	1	6	9	13	10	11	13	16	2	10	2	7	2	7	9	11	6	6	5	16	10	8	5	5	2	7	0	9	7	2	0	4	1	2	3	15
CviQIprimer	TCA	53	7	9	9	8	5	4	12	9	13	9	6	3	11	6	17	5	17	9	11	5	8	5	11	3	9	6	14	6	1	6	9	5	9	1	4	7	5	5	4	6	7	1	3	1	0	4	5
CviQIprimer	TCC	54	21	18	38	11	21	8	30	7	11	26	26	4	10	18	23	11	25	33	51	31	33	15	31	19	15	24	34	10	6	21	40	13	10	18	20	8	21	25	30	18	6	10	6	5	2	11	25
CviQIprimer	TCG	55	36	38	46	17	38	22	69	16	19	46	30	14	17	42	50	18	35	97	62	45	59	41	58	16	37	38	79	27	13	48	70	24	18	38	33	22	39	27	73	15	17	22	9	7	9	20	38
CviQIprimer	TCT	56	8	14	19	7	10	3	13	6	10	7	17	10	4	5	10	7	16	13	10	9	7	3	11	0	7	11	10	10	3	9	12	1	2	5	5	1	10	6	5	4	5	6	2	2	2	3	2
CviQIprimer	TGA	57	16	19	30	13	15	3	20	11	14	14	5	12	8	12	14	5	14	23	22	12	25	10	15	7	15	18	17	5	5	7	12	10	10	6	12	5	14	6	15	6	6	4	6	3	2	11	9
CviQIprimer	TGC	58	35	43	70	20	41	25	58	22	23	47	25	8	20	42	52	21	53	65	75	30	58	52	58	27	35	50	72	45	7	43	68	26	26	30	24	17	35	26	70	27	19	28	20	12	14	18	35
CviQIprimer	TGG	59	33	28	36	19	31	15	43	19	21	21	31	12	11	26	24	7	36	52	51	25	36	23	43	12	39	45	46	22	11	28	51	8	24	27	25	20	28	23	32	12	11	19	3	10	6	16	25
CviQIprimer	TGT	60	26	20	31	17	34	16	32	9	30	18	23	11	11	22	19	13	25	38	25	20	24	17	20	16	16	20	31	19	1	17	28	8	22	10	13	13	19	13	33	12	9	14	7	2	8	13	20
CviQIprimer	TTA	61	6	3	9	4	6	4	4	5	3	7	1	2	4	5	5	5	4	9	3	6	2	4	5	2	6	4	7	5	1	4	10	10	4	5	4	6	8	6	2	3	0	3	0	2	2	1	4
CviQIprimer	TTC	62	32	37	50	19	24	7	49	14	15	23	16	15	12	36	43	15	40	58	55	24	55	31	41	21	38	38	46	25	8	45	43	23	25	21	21	14	29	18	40	22	9	23	9	3	4	13	23
CviQIprimer	TTG	63	33	20	51	21	26	17	45	35	22	22	50	20	13	22	20	13	40	41	43	31	38	25	36	16	44	31	51	25	15	21	49	18	17	24	27	17	17	17	27	19	8	17	11	3	5	12	13
CviQIprimer	TTT	64	27	24	27	20	16	13	25	7	4	16	12	4	10	22	14	11	26	27	31	10	22	12	18	16	24	12	20	17	4	18	21	7	11	11	18	9	13	11	19	7	7	14	8	3	2	7	15
[truncated: 17 more columns]
