# Supplementary material for: Eukaryotic transcriptomics in silico: Optimizing cDNA-AFLP efficiency
Source: BMC Genomics. 2009 Nov 30;10:565. doi: 10.1186/1471-2164-10-565 (PMC2797533; doi:10.1186/1471-2164-10-565)
Supplement: Additional file 5 — Arrays of all selective PCRs for all species and enzyme combinations. Selective PCR arrays using three-by-three selective base pairs for all 87 NCBI and 39 ENSEMBL species included in the present study, tested on all 28 combinations of 8 restriction enzymes. [file 1471-2164-10-565-S5.ZIP › CSV_Arrays/ENSEMBL/AnophelesCviQIandMseI.csv]

			MseIprimer	MseIprimer	MseIprimer	MseIprimer	MseIprimer	MseIprimer	MseIprimer	MseIprimer	MseIprimer	MseIprimer	MseIprimer	MseIprimer	MseIprimer	MseIprimer	MseIprimer	MseIprimer	MseIprimer	MseIprimer	MseIprimer	MseIprimer	MseIprimer	MseIprimer	MseIprimer	MseIprimer	MseIprimer	MseIprimer	MseIprimer	MseIprimer	MseIprimer	MseIprimer	MseIprimer	MseIprimer	MseIprimer	MseIprimer	MseIprimer	MseIprimer	MseIprimer	MseIprimer	MseIprimer	MseIprimer	MseIprimer	MseIprimer	MseIprimer	MseIprimer	MseIprimer	MseIprimer	MseIprimer
			AAA	AAC	AAG	AAT	ACA	ACC	ACG	ACT	AGA	AGC	AGG	AGT	ATA	ATC	ATG	ATT	CAA	CAC	CAG	CAT	CCA	CCC	CCG	CCT	CGA	CGC	CGG	CGT	CTA	CTC	CTG	CTT	GAA	GAC	GAG	GAT	GCA	GCC	GCG	GCT	GGA	GGC	GGG	GGT	GTA	GTC	GTG
		0	1	2	3	4	5	6	7	8	9	10	11	12	13	14	15	16	17	18	19	20	21	22	23	24	25	26	27	28	29	30	31	32	33	34	35	36	37	38	39	40	41	42	43	44	45	46	47
CviQIprimer	AAA	1	21	9	11	21	19	10	16	26	7	11	9	17	7	17	7	14	8	14	8	11	12	2	7	14	6	15	8	9	6	5	5	10	11	7	9	12	17	6	7	18	10	9	1	14	6	5	1
CviQIprimer	AAC	2	20	8	7	15	28	11	11	26	9	11	5	23	8	10	4	19	11	9	6	13	5	5	22	8	14	12	8	9	9	3	3	9	11	5	4	3	12	7	11	7	10	10	4	7	2	5	5
CviQIprimer	AAG	3	16	11	3	13	19	6	11	28	11	9	10	12	8	8	4	11	4	7	9	9	7	3	11	13	13	6	7	8	6	3	4	5	6	3	2	3	15	8	6	15	11	5	3	6	2	5	5
CviQIprimer	AAT	4	8	9	6	15	10	9	4	24	7	6	5	14	9	14	11	13	15	8	5	11	10	1	8	12	15	9	2	7	2	6	5	5	9	2	2	7	8	2	4	11	6	5	5	5	6	5	8
CviQIprimer	ACA	5	19	7	4	16	21	8	10	13	5	10	4	10	9	13	8	11	6	8	8	5	15	3	7	1	10	13	5	15	3	5	4	10	10	2	3	12	5	4	11	11	7	7	4	8	4	3	7
CviQIprimer	ACC	6	20	13	6	13	19	11	7	9	4	10	5	10	6	9	7	9	13	18	17	12	6	9	25	14	32	15	9	15	9	5	7	10	12	4	6	11	11	8	7	14	20	7	1	12	6	10	5
CviQIprimer	ACG	7	14	5	9	14	12	12	18	37	19	6	4	21	7	10	16	10	17	3	8	18	14	7	10	11	23	19	10	21	7	6	11	15	13	8	6	12	11	7	11	20	10	8	4	6	5	4	12
CviQIprimer	ACT	8	12	7	11	4	12	5	3	11	6	10	2	6	1	11	4	4	7	8	7	8	7	2	9	8	6	6	5	8	4	5	3	9	8	4	2	5	9	5	4	8	7	4	2	3	2	4	3
CviQIprimer	AGA	9	6	8	5	10	12	5	6	12	9	15	2	6	10	10	14	7	13	18	6	14	6	5	10	7	9	10	7	6	2	2	8	9	9	4	4	14	9	7	14	13	8	5	3	5	2	6	4
CviQIprimer	AGC	10	31	21	16	29	26	16	20	34	17	18	16	30	16	21	10	19	24	22	14	21	24	9	15	14	31	24	21	19	10	10	9	12	33	16	2	11	22	16	21	28	26	19	12	24	3	9	9
CviQIprimer	AGG	11	19	7	7	16	12	10	7	11	7	13	5	3	3	4	6	7	18	4	5	11	8	5	7	3	17	7	11	13	8	3	5	10	5	8	4	7	12	11	13	11	12	9	5	12	5	6	5
CviQIprimer	AGT	12	18	8	7	9	15	14	17	9	7	7	12	19	23	9	10	7	17	16	6	15	6	6	14	14	17	11	14	9	7	7	6	10	4	1	1	10	7	13	13	12	14	10	3	4	5	3	6
CviQIprimer	ATA	13	14	8	10	8	4	0	3	6	5	4	6	7	4	10	3	2	7	4	3	3	6	1	5	4	4	3	1	7	3	2	0	0	3	4	5	5	5	1	4	8	6	2	3	2	1	2	4
CviQIprimer	ATC	14	26	19	5	16	25	17	15	25	6	12	7	23	17	14	5	13	14	9	7	7	12	4	14	7	27	10	14	9	5	4	8	12	8	7	5	9	16	13	10	11	15	8	8	8	3	2	7
CviQIprimer	ATG	15	20	8	9	13	16	2	10	16	16	6	10	9	6	6	15	9	6	4	7	8	11	4	9	6	5	4	7	10	4	4	3	11	8	7	1	6	13	4	5	14	6	32	2	4	6	2	4
CviQIprimer	ATT	16	14	11	3	10	10	7	7	9	9	7	10	20	6	12	8	10	14	6	4	7	4	3	7	1	7	5	11	7	2	3	10	4	12	1	3	11	10	14	7	13	4	10	4	6	4	1	7
CviQIprimer	CAA	17	20	3	5	12	10	6	5	8	4	10	3	14	4	1	8	8	7	6	5	5	3	2	7	5	17	5	9	1	3	7	2	4	8	4	2	4	7	1	10	9	6	3	3	6	1	3	3
CviQIprimer	CAC	18	12	8	8	11	19	7	12	9	12	7	3	21	6	6	8	12	12	5	2	8	7	6	9	10	15	4	7	6	8	2	5	16	13	9	1	9	10	5	13	19	8	3	3	5	4	2	5
CviQIprimer	CAG	19	25	9	4	18	25	10	4	18	15	13	2	17	6	7	2	8	9	10	6	6	7	3	10	11	13	13	5	5	7	5	3	10	4	7	3	10	11	6	13	10	2	9	3	10	3	2	5
CviQIprimer	CAT	20	18	11	10	10	15	10	4	7	24	7	3	10	5	5	9	11	8	10	6	8	6	3	9	5	8	6	3	7	8	6	6	7	10	7	4	10	13	7	3	8	10	10	2	6	3	2	2
CviQIprimer	CCA	21	6	6	4	10	6	7	4	2	11	2	1	7	2	7	6	5	6	1	1	3	6	0	3	3	5	2	5	4	5	1	3	4	0	1	5	1	6	3	1	10	3	2	0	3	3	2	1
CviQIprimer	CCC	22	3	2	3	4	2	1	4	2	3	3	2	0	2	0	0	4	2	0	1	1	1	4	4	2	6	0	0	3	1	0	2	1	2	1	1	2	2	4	4	3	2	3	1	7	1	0	1
CviQIprimer	CCG	23	8	7	6	7	9	10	5	7	10	6	4	11	9	4	3	8	12	6	6	9	5	3	9	7	11	13	6	8	4	4	3	5	7	0	0	3	6	4	7	8	14	6	2	5	3	4	3
CviQIprimer	CCT	24	2	5	7	6	4	6	1	5	1	3	1	4	3	3	0	1	3	1	2	4	1	1	3	2	7	3	9	4	3	2	3	3	3	1	4	0	2	5	3	9	5	3	0	2	5	1	1
CviQIprimer	CGA	25	13	7	9	13	13	9	7	15	5	10	5	13	5	13	11	6	23	7	6	10	7	6	15	10	16	19	7	14	6	8	15	7	12	1	6	15	17	7	7	23	9	10	5	11	4	0	5
CviQIprimer	CGC	26	23	17	3	17	25	12	14	24	11	13	6	17	3	11	9	8	23	9	8	14	14	4	10	10	19	15	7	11	4	5	5	9	10	7	4	13	13	5	14	23	12	14	3	5	1	7	9
CviQIprimer	CGG	27	24	18	4	17	30	20	15	24	13	14	8	19	4	15	9	14	18	9	11	11	19	14	19	11	24	23	12	21	5	3	8	12	12	6	6	15	14	10	16	33	21	6	6	9	5	7	10
CviQIprimer	CGT	28	11	9	5	20	12	10	13	19	8	19	9	13	5	10	4	11	13	8	9	8	12	8	11	16	20	11	12	8	5	7	3	12	9	3	4	8	15	11	14	15	13	7	0	10	4	2	3
CviQIprimer	CTA	29	8	3	0	2	8	3	1	1	2	3	1	5	2	2	4	0	3	3	0	4	1	1	1	1	3	1	2	3	0	0	0	2	0	1	0	1	5	1	0	6	4	1	0	0	1	1	0
CviQIprimer	CTC	30	9	6	5	5	4	11	5	6	3	7	5	5	6	2	5	7	4	2	4	4	8	1	2	4	6	2	0	1	2	4	0	6	7	6	1	1	5	5	4	6	13	5	1	1	1	0	4
CviQIprimer	CTG	31	8	7	6	14	12	5	12	19	14	8	1	16	4	26	8	7	8	5	7	4	10	2	5	11	14	10	5	8	3	6	0	8	6	5	0	4	11	10	6	15	7	6	3	2	2	4	2
CviQIprimer	CTT	32	13	11	6	6	10	7	8	4	8	8	2	8	3	3	3	2	12	3	5	8	8	3	8	2	4	3	4	5	2	4	1	6	6	2	1	5	8	2	4	9	6	8	2	4	2	3	0
CviQIprimer	GAA	33	11	11	3	16	25	9	9	31	8	18	4	15	5	14	9	16	13	13	5	8	15	9	10	11	19	10	6	14	5	3	7	10	9	3	3	15	17	14	7	11	6	4	5	9	3	2	7
CviQIprimer	GAC	34	13	5	7	18	15	13	7	27	7	5	8	25	9	12	8	17	9	7	3	11	6	3	22	11	19	15	14	15	6	6	5	8	14	7	3	10	13	10	12	15	18	6	7	8	3	1	9
CviQIprimer	GAG	35	23	16	11	16	26	15	12	24	9	16	4	25	10	10	5	18	9	12	9	10	13	6	17	14	10	15	11	11	3	6	8	17	10	7	7	20	17	9	10	16	7	13	4	10	2	3	5
CviQIprimer	GAT	36	28	21	9	29	38	20	16	43	15	17	28	29	16	16	7	14	14	12	16	19	23	17	18	21	27	10	12	9	3	12	9	13	18	2	4	15	20	5	16	21	19	4	6	8	3	10	10
CviQIprimer	GCA	37	19	8	5	15	17	10	10	18	7	14	9	17	7	12	9	11	15	8	5	18	10	7	10	6	10	7	8	4	3	3	7	5	5	6	5	5	9	4	12	15	11	5	1	11	2	0	8
CviQIprimer	GCC	38	15	7	4	26	26	17	14	19	15	11	5	16	7	12	7	9	11	11	8	16	14	7	17	12	17	12	16	17	7	4	2	11	10	5	1	14	11	17	10	12	10	12	2	8	5	3	6
CviQIprimer	GCG	39	15	9	7	15	20	12	10	20	7	15	8	18	5	9	7	3	11	11	9	4	11	3	12	9	25	12	10	16	7	5	6	7	8	4	6	11	14	9	7	20	10	8	0	9	2	4	2
CviQIprimer	GCT	40	21	10	5	12	21	10	3	20	18	8	6	13	4	18	8	5	16	3	2	13	18	9	10	10	13	18	9	5	5	4	7	6	9	5	1	10	19	8	16	19	20	11	10	14	6	6	4
CviQIprimer	GGA	41	16	9	3	10	16	9	8	6	7	13	7	16	7	6	5	15	9	6	6	8	11	7	6	4	14	6	9	11	2	3	5	6	9	2	3	11	7	5	11	12	3	8	5	12	2	0	2
CviQIprimer	GGC	42	24	16	9	14	31	17	11	23	10	12	6	13	10	14	7	12	25	7	11	9	13	12	17	9	32	17	8	15	12	8	5	18	10	5	4	14	23	9	12	21	19	13	11	10	7	4	8
CviQIprimer	GGG	43	17	7	6	12	13	15	12	20	7	18	5	9	13	5	8	9	13	11	2	11	10	3	4	5	17	15	11	15	3	3	7	8	4	0	5	7	11	4	10	14	9	5	5	4	4	2	6
CviQIprimer	GGT	44	14	18	8	23	16	11	15	28	19	25	5	21	13	5	8	18	18	15	8	16	16	8	16	11	17	17	20	8	13	19	4	13	13	8	3	10	14	8	15	23	15	12	2	10	6	4	6
CviQIprimer	GTA	45	6	8	3	10	6	7	5	7	8	4	1	3	4	1	6	2	4	2	2	4	3	2	2	4	6	5	3	3	4	0	1	1	3	5	4	5	8	1	3	4	4	5	3	8	0	0	4
CviQIprimer	GTC	46	11	4	5	11	10	5	11	19	9	11	6	13	4	5	7	7	11	11	6	8	7	10	9	1	7	12	5	9	9	4	4	4	5	1	1	6	12	5	10	18	11	4	4	10	3	3	6
CviQIprimer	GTG	47	22	7	4	16	30	12	15	21	15	18	10	19	10	21	10	13	11	10	4	8	16	5	16	9	20	18	8	24	9	8	4	13	15	7	3	5	15	8	6	22	8	9	14	14	3	3	4
CviQIprimer	GTT	48	29	18	4	7	8	7	15	2	7	9	4	4	9	4	6	2	14	9	7	10	4	2	10	7	21	16	8	10	4	3	2	11	11	6	7	12	12	6	12	10	20	7	8	12	1	2	7
CviQIprimer	TAA	49	10	1	2	4	2	2	3	5	3	3	1	2	2	5	5	7	3	2	0	2	3	6	3	0	6	2	3	5	2	0	5	0	3	0	1	5	1	1	2	3	0	2	1	0	1	0	0
CviQIprimer	TAC	50	6	12	7	14	18	7	11	14	6	8	3	14	3	4	1	10	8	5	4	6	9	2	5	4	5	5	4	8	3	4	3	4	6	3	0	8	9	5	2	10	6	10	6	5	0	2	9
CviQIprimer	TAG	51	8	4	2	2	1	2	2	0	4	3	1	2	5	1	1	4	3	3	1	3	1	0	3	0	5	2	2	3	1	0	0	2	1	0	1	1	1	0	3	2	3	0	1	4	1	0	0
CviQIprimer	TAT	52	2	1	3	8	15	6	9	10	5	4	3	7	4	9	4	4	4	3	3	6	4	3	2	6	1	4	3	10	6	4	3	3	2	1	0	3	9	4	5	6	4	5	3	2	1	0	0
CviQIprimer	TCA	53	8	7	3	3	3	3	2	5	9	5	4	5	1	5	1	3	12	3	1	2	2	1	4	8	9	8	5	4	3	3	2	1	2	2	2	4	7	4	2	3	3	1	1	2	2	0	0
CviQIprimer	TCC	54	14	5	3	5	15	7	5	8	7	10	10	9	3	9	4	6	16	6	3	10	6	4	4	3	11	8	7	5	4	4	5	5	19	3	2	5	11	6	18	13	14	10	9	1	4	2	4
CviQIprimer	TCG	55	16	7	5	14	16	13	9	13	13	10	7	14	8	16	11	11	15	13	6	9	10	8	14	12	27	12	14	23	5	5	5	8	20	16	1	8	17	6	9	17	19	8	7	8	2	4	5
CviQIprimer	TCT	56	5	5	4	8	4	4	6	3	7	5	8	2	4	4	7	3	2	8	3	3	2	2	3	4	8	5	1	1	2	1	1	7	21	0	0	4	7	1	5	11	6	2	2	1	0	4	2
CviQIprimer	TGA	57	8	4	1	13	12	9	7	9	7	6	7	5	5	6	10	8	7	6	5	3	7	3	8	2	11	10	0	8	4	7	0	5	5	2	1	4	15	2	5	6	9	6	1	4	1	3	4
CviQIprimer	TGC	58	25	23	9	18	21	16	15	19	17	19	6	13	11	11	9	17	31	14	9	21	12	12	17	13	21	17	13	9	7	11	9	9	22	5	6	15	19	13	20	26	13	14	9	11	8	4	6
CviQIprimer	TGG	59	10	9	7	13	17	15	12	15	10	5	9	13	5	12	7	10	17	7	4	11	10	4	12	9	23	14	11	8	1	5	6	6	16	3	4	5	12	9	13	14	13	9	3	8	1	2	6
CviQIprimer	TGT	60	14	9	3	14	23	11	7	21	5	12	8	19	5	5	5	11	22	8	6	13	8	2	13	9	16	9	7	8	3	3	4	8	15	7	5	8	8	5	8	11	5	4	9	4	3	6	5
CviQIprimer	TTA	61	6	1	2	3	2	1	1	2	0	3	0	2	2	2	6	0	5	4	3	1	3	0	2	2	0	0	1	0	0	5	2	1	2	0	1	1	0	2	3	2	2	0	0	2	2	0	0
CviQIprimer	TTC	62	9	10	13	13	31	15	4	16	10	16	7	17	4	7	6	10	14	7	7	14	8	8	16	11	23	14	10	15	2	10	7	8	15	4	3	4	12	16	6	18	10	6	4	2	4	2	3
CviQIprimer	TTG	63	15	15	2	8	14	9	4	12	8	13	8	12	5	11	4	14	17	8	5	14	10	6	8	8	12	10	9	12	6	6	6	7	13	9	5	9	11	7	8	20	25	8	10	4	3	6	3
CviQIprimer	TTT	64	15	10	6	13	14	11	19	7	9	12	4	13	8	7	5	11	20	6	3	11	6	4	4	4	7	7	3	15	2	3	7	8	6	4	1	7	13	3	7	12	11	9	2	4	3	1	6
[truncated: 17 more columns]
