# Supplementary material for: Eukaryotic transcriptomics in silico: Optimizing cDNA-AFLP efficiency
Source: BMC Genomics. 2009 Nov 30;10:565. doi: 10.1186/1471-2164-10-565 (PMC2797533; doi:10.1186/1471-2164-10-565)
Supplement: Additional file 5 — Arrays of all selective PCRs for all species and enzyme combinations. Selective PCR arrays using three-by-three selective base pairs for all 87 NCBI and 39 ENSEMBL species included in the present study, tested on all 28 combinations of 8 restriction enzymes. [file 1471-2164-10-565-S5.ZIP › CSV_Arrays/ENSEMBL/AnophelesCviQIandTaqI.csv]

			TaqIprimer	TaqIprimer	TaqIprimer	TaqIprimer	TaqIprimer	TaqIprimer	TaqIprimer	TaqIprimer	TaqIprimer	TaqIprimer	TaqIprimer	TaqIprimer	TaqIprimer	TaqIprimer	TaqIprimer	TaqIprimer	TaqIprimer	TaqIprimer	TaqIprimer	TaqIprimer	TaqIprimer	TaqIprimer	TaqIprimer	TaqIprimer	TaqIprimer	TaqIprimer	TaqIprimer	TaqIprimer	TaqIprimer	TaqIprimer	TaqIprimer	TaqIprimer	TaqIprimer	TaqIprimer	TaqIprimer	TaqIprimer	TaqIprimer	TaqIprimer	TaqIprimer	TaqIprimer	TaqIprimer	TaqIprimer	TaqIprimer	TaqIprimer	TaqIprimer	TaqIprimer	TaqIprimer
			AAA	AAC	AAG	AAT	ACA	ACC	ACG	ACT	AGA	AGC	AGG	AGT	ATA	ATC	ATG	ATT	CAA	CAC	CAG	CAT	CCA	CCC	CCG	CCT	CGA	CGC	CGG	CGT	CTA	CTC	CTG	CTT	GAA	GAC	GAG	GAT	GCA	GCC	GCG	GCT	GGA	GGC	GGG	GGT	GTA	GTC	GTG
		0	1	2	3	4	5	6	7	8	9	10	11	12	13	14	15	16	17	18	19	20	21	22	23	24	25	26	27	28	29	30	31	32	33	34	35	36	37	38	39	40	41	42	43	44	45	46	47
CviQIprimer	AAA	1	12	22	3	17	19	15	34	17	25	19	8	18	16	22	17	4	14	24	18	10	19	12	24	14	22	4	12	12	1	11	14	17	18	12	12	19	44	7	46	35	14	21	10	21	7	7	12
CviQIprimer	AAC	2	17	8	12	10	36	22	44	24	30	28	25	21	9	8	20	13	17	24	24	18	33	18	33	10	32	20	26	20	4	15	17	19	23	12	13	31	38	22	57	22	26	14	11	21	9	10	17
CviQIprimer	AAG	3	12	18	11	16	34	26	38	21	15	22	13	13	9	12	10	10	10	26	25	7	14	8	37	15	27	14	24	17	2	11	11	8	25	16	12	31	39	22	73	27	20	8	9	11	11	12	22
CviQIprimer	AAT	4	8	15	6	8	23	18	30	9	7	20	10	8	6	3	10	5	11	17	15	11	14	9	19	8	20	11	15	8	2	5	18	6	19	7	7	19	21	16	26	11	9	12	7	8	6	8	14
CviQIprimer	ACA	5	17	13	9	34	26	18	16	9	18	17	14	6	4	4	14	6	8	13	10	10	13	7	17	10	20	11	18	8	10	5	9	7	11	7	4	17	21	12	20	28	20	11	1	10	4	5	19
CviQIprimer	ACC	6	17	24	17	18	55	35	48	23	35	47	40	12	9	33	18	10	33	34	24	26	42	19	49	15	43	25	28	23	9	14	23	27	52	17	15	28	51	32	62	61	56	19	26	19	12	18	26
CviQIprimer	ACG	7	13	27	16	21	41	34	70	26	23	36	28	24	9	20	17	6	29	30	25	32	37	18	61	30	68	27	43	34	7	21	32	22	35	27	11	39	74	46	66	63	45	28	28	36	11	26	16
CviQIprimer	ACT	8	20	14	11	10	15	13	25	10	17	10	9	13	3	6	8	4	12	8	12	8	14	8	21	6	28	17	20	9	6	2	9	2	11	11	9	11	23	8	21	14	12	12	5	5	6	5	7
CviQIprimer	AGA	9	25	21	6	16	26	28	25	9	18	18	19	8	3	9	14	5	14	21	16	21	21	11	26	11	31	15	14	12	9	6	20	9	12	12	9	11	34	18	27	20	21	13	10	5	5	10	20
CviQIprimer	AGC	10	50	46	24	24	57	65	80	31	63	78	59	29	13	25	26	14	46	58	42	53	57	28	73	42	95	61	52	31	38	18	47	25	71	33	20	56	108	47	101	107	76	42	38	48	22	27	37
CviQIprimer	AGG	11	20	27	15	16	15	13	30	10	16	17	22	9	10	13	7	10	27	16	21	29	30	17	33	15	44	18	18	9	10	14	22	6	24	15	10	28	37	12	48	30	34	13	19	7	4	6	14
CviQIprimer	AGT	12	22	17	22	16	29	17	36	12	19	19	18	12	6	13	17	8	20	23	19	16	24	12	20	12	30	32	15	15	6	6	9	3	26	8	8	16	43	19	44	32	26	12	23	19	6	9	12
CviQIprimer	ATA	13	12	8	2	11	8	15	18	5	4	8	12	4	3	4	0	8	7	6	8	11	12	1	8	3	5	7	4	5	2	11	7	2	9	3	3	3	16	4	10	18	13	7	3	5	5	2	5
CviQIprimer	ATC	14	19	11	12	14	30	23	56	20	29	25	24	12	19	19	15	5	17	26	10	22	38	15	29	19	45	16	24	19	6	14	16	14	25	18	13	28	46	26	56	32	36	31	20	20	13	13	11
CviQIprimer	ATG	15	10	16	14	11	34	20	41	15	27	16	15	16	8	13	11	5	15	21	19	19	26	17	36	10	35	16	24	36	5	13	15	18	26	18	13	21	44	24	48	41	20	19	20	23	6	16	16
CviQIprimer	ATT	16	15	13	13	18	25	15	27	10	15	26	16	7	8	5	8	11	17	18	10	19	10	13	21	8	27	19	15	9	7	11	10	6	21	5	5	15	34	12	36	24	15	11	11	10	1	8	13
CviQIprimer	CAA	17	13	4	2	8	9	16	15	10	7	18	5	7	8	11	2	5	7	7	13	10	19	4	30	6	20	6	16	7	3	5	19	7	9	8	6	4	14	10	22	17	13	6	5	15	1	4	9
CviQIprimer	CAC	18	23	17	15	14	24	26	42	14	23	27	20	16	10	21	19	4	24	16	19	11	26	3	24	10	37	20	22	17	6	11	16	14	24	13	13	25	42	26	49	40	28	14	8	14	13	12	22
CviQIprimer	CAG	19	24	13	12	16	41	31	45	19	24	42	27	13	9	15	15	5	17	26	23	21	33	8	42	16	37	24	40	29	10	15	30	12	36	15	9	24	65	35	67	41	31	25	13	14	15	15	24
CviQIprimer	CAT	20	18	13	6	12	21	17	30	12	16	16	13	8	4	13	16	4	10	9	20	12	23	7	23	2	18	17	14	13	6	5	15	8	15	9	7	25	33	16	31	22	20	16	11	9	2	24	13
CviQIprimer	CCA	21	3	9	3	5	11	6	10	5	8	7	7	9	2	2	4	3	7	3	5	6	11	5	13	1	19	7	6	5	2	3	2	5	4	4	5	6	23	10	13	10	20	3	8	10	5	2	5
CviQIprimer	CCC	22	3	5	3	4	6	5	4	5	10	5	7	2	5	1	3	1	6	4	2	7	6	2	4	3	10	12	8	1	1	4	4	1	9	1	4	8	19	6	10	15	14	7	3	2	3	5	5
CviQIprimer	CCG	23	17	17	6	8	29	28	37	10	18	22	25	12	8	13	8	9	18	19	14	22	28	7	45	21	48	25	34	19	9	15	14	7	21	15	5	19	48	23	48	41	34	11	18	19	2	7	14
CviQIprimer	CCT	24	12	10	5	12	10	8	9	9	6	4	9	6	5	4	4	1	9	11	9	8	6	3	11	8	16	10	12	4	3	0	2	0	7	2	9	12	8	7	12	10	8	4	3	6	0	5	5
CviQIprimer	CGA	25	15	27	26	17	28	38	35	19	29	36	25	7	16	21	18	12	18	26	25	15	37	2	39	12	41	25	34	17	8	12	19	15	21	13	16	24	53	18	52	33	28	17	13	17	10	9	22
CviQIprimer	CGC	26	34	17	15	21	42	35	66	24	32	32	23	19	11	15	18	3	39	29	24	21	48	17	63	35	58	30	42	31	10	21	18	16	35	21	10	37	74	59	73	52	56	31	23	31	8	18	17
CviQIprimer	CGG	27	40	30	29	25	62	36	84	28	29	57	27	23	11	22	22	10	32	39	38	31	57	22	72	33	66	40	59	31	14	30	35	27	40	31	14	43	79	56	97	72	48	36	19	29	21	18	32
CviQIprimer	CGT	28	21	32	13	12	26	27	49	12	20	27	18	9	7	20	12	8	30	41	18	13	36	16	33	15	47	30	27	14	10	13	25	10	26	11	12	17	48	30	48	36	40	13	22	27	10	10	13
CviQIprimer	CTA	29	2	5	1	2	8	5	3	2	5	4	1	3	1	2	1	4	1	4	5	0	2	1	6	3	5	3	3	3	0	1	2	2	7	3	1	4	7	5	9	4	2	2	4	1	3	6	1
CviQIprimer	CTC	30	7	10	5	5	14	6	15	4	10	18	13	8	3	5	3	3	11	13	8	5	6	5	17	2	13	5	8	10	1	1	2	7	10	5	7	3	18	8	22	19	24	7	2	7	3	5	14
CviQIprimer	CTG	31	15	13	7	14	42	23	51	11	18	21	10	11	2	9	11	1	11	16	17	14	32	9	39	19	29	22	24	20	4	14	11	16	22	11	10	25	51	23	52	36	18	14	8	11	8	15	14
CviQIprimer	CTT	32	26	12	13	10	12	11	24	10	14	16	13	4	3	8	15	4	5	10	9	13	7	4	14	8	15	9	10	10	7	5	9	6	19	8	5	21	10	13	13	22	18	8	4	9	3	8	11
CviQIprimer	GAA	33	15	28	21	12	43	28	62	19	18	24	15	18	12	18	13	13	23	29	17	22	36	10	31	12	26	22	31	13	6	11	15	15	20	16	10	25	53	21	61	50	24	12	13	18	13	16	24
CviQIprimer	GAC	34	28	31	9	13	57	31	67	35	28	42	16	18	9	13	11	10	21	35	20	19	44	14	56	22	43	23	37	31	7	18	16	10	26	17	10	37	76	41	74	54	32	31	22	22	9	20	14
CviQIprimer	GAG	35	23	32	21	17	46	50	73	45	49	50	20	34	7	15	18	10	27	27	51	30	57	33	63	31	61	35	48	32	17	12	35	14	34	16	17	47	65	50	109	64	32	29	17	25	17	20	26
CviQIprimer	GAT	36	34	32	23	30	49	47	68	41	36	46	24	19	12	20	16	16	36	34	31	23	64	18	64	22	49	28	37	28	10	28	23	17	30	21	20	43	82	37	81	59	28	18	16	33	38	23	25
CviQIprimer	GCA	37	25	18	16	12	25	24	33	13	25	32	16	13	9	7	10	8	17	22	19	21	22	13	24	16	27	21	21	20	8	9	9	9	15	13	10	28	37	30	35	44	27	15	21	19	9	18	19
CviQIprimer	GCC	38	24	28	12	19	37	38	52	16	38	29	26	16	4	23	17	5	26	30	22	25	44	24	62	16	54	34	53	28	20	16	30	20	47	23	13	36	81	34	70	49	37	34	31	17	2	18	26
CviQIprimer	GCG	39	23	14	15	20	45	41	47	37	29	39	21	14	5	19	13	9	21	26	28	24	45	21	65	18	57	32	50	32	7	19	27	16	38	20	9	26	84	47	74	51	55	30	24	20	12	17	27
CviQIprimer	GCT	40	16	21	19	12	26	23	36	14	27	30	15	9	10	12	11	16	13	21	17	12	21	12	38	14	24	27	14	14	3	11	15	17	25	15	7	13	51	18	50	42	31	20	23	10	11	10	8
CviQIprimer	GGA	41	17	18	9	8	21	19	41	16	25	24	20	23	7	15	8	7	15	13	15	10	23	16	34	10	28	22	23	14	8	12	15	9	30	8	4	24	39	15	33	28	21	17	15	13	4	7	18
CviQIprimer	GGC	42	29	36	13	27	64	33	88	30	44	45	28	30	7	18	24	9	33	41	28	34	45	20	66	30	82	37	47	34	23	13	30	19	50	14	21	43	101	41	97	62	46	35	30	28	10	29	39
CviQIprimer	GGG	43	27	14	16	21	28	22	56	25	20	36	25	9	7	13	12	7	32	25	22	12	28	12	44	13	39	37	46	31	8	15	22	16	25	9	12	24	63	22	69	41	50	30	18	20	6	14	32
CviQIprimer	GGT	44	31	35	21	20	54	43	54	21	32	40	26	12	7	17	21	9	32	34	43	39	50	13	61	15	86	32	34	18	12	12	27	26	39	15	15	36	67	31	77	58	34	27	17	14	12	16	38
CviQIprimer	GTA	45	5	12	9	7	10	4	14	6	5	6	6	2	3	5	3	3	10	9	3	1	8	4	7	4	11	5	10	2	3	3	8	5	13	5	3	5	15	5	10	9	8	2	3	6	6	4	4
CviQIprimer	GTC	46	14	16	8	8	27	24	39	14	14	19	18	14	5	11	10	5	27	26	11	14	29	11	39	4	44	26	22	13	6	6	25	5	33	10	11	20	41	23	48	31	33	28	18	15	7	11	17
CviQIprimer	GTG	47	35	19	25	28	49	48	81	40	35	38	20	24	14	17	18	10	26	34	26	30	54	16	68	16	50	32	39	24	17	9	22	29	34	21	15	43	75	45	105	63	50	22	25	27	18	12	33
CviQIprimer	GTT	48	30	28	12	14	31	15	28	19	18	12	14	16	6	6	10	17	27	14	21	16	20	9	30	5	29	14	25	16	14	9	14	13	30	9	13	14	31	23	42	17	21	6	13	12	3	11	8
CviQIprimer	TAA	49	4	3	8	3	1	6	8	4	5	3	2	2	3	5	1	0	4	4	1	5	3	0	3	1	6	5	6	1	0	1	1	3	2	0	1	1	8	2	5	6	6	2	1	1	3	0	0
CviQIprimer	TAC	50	18	11	14	17	33	28	33	17	15	16	8	14	11	7	4	13	14	14	24	9	22	9	34	9	28	11	9	14	3	14	12	11	12	9	8	21	32	20	42	31	13	14	12	11	10	17	13
CviQIprimer	TAG	51	1	2	4	4	5	2	4	3	2	5	2	5	2	0	1	2	2	1	3	0	6	0	2	3	5	0	2	1	1	1	3	0	0	4	1	2	2	5	4	3	3	2	1	4	6	1	5
CviQIprimer	TAT	52	11	13	6	12	19	11	8	12	4	7	2	9	9	3	11	4	11	9	3	9	9	6	9	2	11	11	10	10	3	0	5	4	3	5	3	9	10	6	13	9	5	3	4	9	2	5	7
CviQIprimer	TCA	53	12	6	4	4	12	8	13	4	5	7	4	6	1	4	13	0	9	12	2	4	13	3	9	2	7	3	6	3	2	3	2	3	7	4	7	1	11	3	5	10	15	1	3	8	6	4	3
CviQIprimer	TCC	54	22	15	10	12	28	15	29	11	22	15	25	10	2	12	12	3	17	15	12	14	22	9	22	15	52	19	17	16	15	7	11	19	38	15	15	20	44	13	51	41	56	24	13	20	5	4	21
CviQIprimer	TCG	55	24	18	8	17	15	28	45	16	18	28	12	5	2	7	6	4	33	27	20	24	40	7	46	18	53	30	36	20	14	18	28	9	40	17	16	19	50	30	54	40	48	17	19	21	7	11	20
CviQIprimer	TCT	56	6	8	4	6	5	6	12	3	6	4	8	3	4	5	5	1	8	6	10	9	14	3	5	1	17	8	14	3	5	6	0	5	9	4	1	8	14	4	16	7	12	10	3	7	0	1	6
CviQIprimer	TGA	57	16	18	12	5	14	11	24	13	12	13	13	17	5	8	15	5	8	10	3	11	19	9	14	3	14	9	12	12	5	5	12	10	10	3	4	10	14	11	35	10	12	12	9	4	7	2	5
CviQIprimer	TGC	58	36	39	17	22	51	28	67	30	33	39	32	19	15	19	24	15	37	38	32	33	47	15	58	30	74	37	43	24	22	20	28	19	46	21	13	41	61	34	81	59	64	27	17	22	17	16	25
CviQIprimer	TGG	59	12	18	16	11	51	27	46	17	30	35	43	13	7	21	13	4	20	20	15	28	27	15	34	18	45	32	25	18	13	17	33	13	27	14	17	15	55	37	56	45	45	29	16	23	11	10	12
CviQIprimer	TGT	60	18	28	13	13	26	21	30	17	21	23	18	14	5	14	11	14	11	16	12	13	8	15	36	7	33	17	20	9	13	6	15	8	28	12	11	18	41	19	48	32	18	12	16	16	17	8	15
CviQIprimer	TTA	61	5	6	7	6	5	1	10	1	5	9	5	1	2	3	3	4	3	5	4	2	7	2	7	2	7	8	4	1	3	1	5	2	5	3	4	2	7	3	13	13	11	2	4	4	2	2	5
CviQIprimer	TTC	62	27	23	19	14	36	19	37	18	27	32	27	16	4	16	12	5	33	26	15	22	31	7	46	17	46	29	25	15	17	4	9	9	34	16	12	34	39	33	52	37	37	22	23	17	11	21	13
CviQIprimer	TTG	63	27	43	16	16	27	25	38	22	17	38	33	15	8	16	8	7	32	25	10	23	17	11	35	14	38	22	16	23	18	9	17	7	41	11	14	24	57	20	59	25	51	24	15	19	3	13	29
CviQIprimer	TTT	64	30	22	18	23	19	15	26	13	29	23	11	13	12	9	7	2	18	10	15	16	26	13	16	5	28	5	24	14	6	6	17	9	24	7	5	14	31	24	38	20	30	7	14	9	7	11	10
[truncated: 17 more columns]
