# Supplementary material for: Eukaryotic transcriptomics in silico: Optimizing cDNA-AFLP efficiency
Source: BMC Genomics. 2009 Nov 30;10:565. doi: 10.1186/1471-2164-10-565 (PMC2797533; doi:10.1186/1471-2164-10-565)
Supplement: Additional file 5 — Arrays of all selective PCRs for all species and enzyme combinations. Selective PCR arrays using three-by-three selective base pairs for all 87 NCBI and 39 ENSEMBL species included in the present study, tested on all 28 combinations of 8 restriction enzymes. [file 1471-2164-10-565-S5.ZIP › CSV_Arrays/ENSEMBL/AnophelesHpaIIandHinP1I.csv]

			HinP1Iprimer	HinP1Iprimer	HinP1Iprimer	HinP1Iprimer	HinP1Iprimer	HinP1Iprimer	HinP1Iprimer	HinP1Iprimer	HinP1Iprimer	HinP1Iprimer	HinP1Iprimer	HinP1Iprimer	HinP1Iprimer	HinP1Iprimer	HinP1Iprimer	HinP1Iprimer	HinP1Iprimer	HinP1Iprimer	HinP1Iprimer	HinP1Iprimer	HinP1Iprimer	HinP1Iprimer	HinP1Iprimer	HinP1Iprimer	HinP1Iprimer	HinP1Iprimer	HinP1Iprimer	HinP1Iprimer	HinP1Iprimer	HinP1Iprimer	HinP1Iprimer	HinP1Iprimer	HinP1Iprimer	HinP1Iprimer	HinP1Iprimer	HinP1Iprimer	HinP1Iprimer	HinP1Iprimer	HinP1Iprimer	HinP1Iprimer	HinP1Iprimer	HinP1Iprimer	HinP1Iprimer	HinP1Iprimer	HinP1Iprimer	HinP1Iprimer	HinP1Iprimer
			AAA	AAC	AAG	AAT	ACA	ACC	ACG	ACT	AGA	AGC	AGG	AGT	ATA	ATC	ATG	ATT	CAA	CAC	CAG	CAT	CCA	CCC	CCG	CCT	CGA	CGC	CGG	CGT	CTA	CTC	CTG	CTT	GAA	GAC	GAG	GAT	GCA	GCC	GCG	GCT	GGA	GGC	GGG	GGT	GTA	GTC	GTG
		0	1	2	3	4	5	6	7	8	9	10	11	12	13	14	15	16	17	18	19	20	21	22	23	24	25	26	27	28	29	30	31	32	33	34	35	36	37	38	39	40	41	42	43	44	45	46	47
HpaIIprimer	AAA	1	28	34	32	20	24	26	29	19	21	41	19	17	13	48	20	21	13	36	24	20	12	19	17	13	43	17	0	14	3	24	14	14	18	15	19	18	0	0	0	0	15	23	13	20	18	36	14
HpaIIprimer	AAC	2	33	40	46	20	32	47	44	21	19	74	33	21	10	61	19	35	16	34	35	12	14	14	27	8	19	28	0	27	6	13	20	12	28	30	42	30	0	0	0	0	19	35	20	15	20	26	27
HpaIIprimer	AAG	3	46	49	33	25	30	53	43	17	27	71	25	19	18	60	23	25	29	29	39	31	21	15	31	16	24	43	0	34	5	30	28	32	35	48	31	35	0	0	0	0	18	30	11	31	23	38	44
HpaIIprimer	AAT	4	25	29	19	15	10	17	25	12	11	27	19	9	9	16	14	14	9	14	15	6	6	6	14	4	13	10	0	14	1	17	5	14	15	12	17	15	0	0	0	0	9	16	6	15	5	18	11
HpaIIprimer	ACA	5	28	32	29	18	23	35	54	26	18	40	22	21	12	46	28	19	18	39	35	23	18	12	15	14	20	35	0	18	0	32	19	26	23	30	23	28	0	0	0	0	14	30	15	21	24	37	30
HpaIIprimer	ACC	6	12	15	17	11	15	27	15	10	22	33	26	11	9	26	2	11	11	22	10	15	4	7	13	5	21	17	0	11	3	9	15	5	14	16	17	14	0	0	0	0	14	22	7	16	16	23	10
HpaIIprimer	ACG	7	29	49	59	35	30	54	69	27	32	91	48	33	13	66	32	32	32	54	62	36	36	21	36	25	40	46	0	30	7	28	39	30	42	54	42	43	0	0	0	0	21	43	24	32	43	44	42
HpaIIprimer	ACT	8	22	15	12	11	16	14	19	9	15	43	17	14	8	25	5	18	10	18	14	12	11	7	3	2	8	8	0	14	2	7	8	10	12	9	13	17	0	0	0	0	10	15	12	17	8	18	13
HpaIIprimer	AGA	9	17	6	15	12	17	17	11	11	9	23	17	9	8	30	13	9	9	16	21	11	9	5	16	3	13	17	0	5	6	3	10	17	17	18	11	14	0	0	0	0	11	13	6	18	15	19	8
HpaIIprimer	AGC	10	24	34	21	13	19	30	30	15	23	51	24	13	8	27	13	21	13	28	33	16	17	10	22	6	19	23	0	22	6	25	19	16	30	30	23	29	0	0	0	0	18	16	13	15	12	29	15
HpaIIprimer	AGG	11	17	22	13	18	16	38	27	13	19	67	27	11	12	29	19	5	21	42	39	22	21	11	24	10	19	41	0	21	4	17	12	21	19	19	15	31	0	0	0	0	18	18	18	22	19	29	19
HpaIIprimer	AGT	12	11	10	14	5	6	18	15	10	12	16	10	9	4	14	14	15	9	10	18	5	1	2	7	5	11	7	0	6	3	13	6	6	5	5	5	14	0	0	0	0	4	12	9	10	5	12	12
HpaIIprimer	ATA	13	17	21	8	9	15	10	20	9	8	29	7	10	4	22	12	8	12	14	19	6	13	4	6	2	7	5	0	9	4	9	9	6	28	11	13	16	0	0	0	0	2	9	4	12	7	11	14
HpaIIprimer	ATC	14	37	60	62	25	28	43	69	12	35	52	41	21	14	64	36	26	17	39	43	11	32	11	28	18	28	39	0	28	2	16	30	18	36	44	39	53	0	0	0	0	25	47	18	26	20	45	32
HpaIIprimer	ATG	15	43	43	54	33	31	41	54	11	25	54	22	13	12	42	28	23	25	40	24	31	22	16	23	11	34	24	0	22	5	9	26	13	36	28	29	26	0	0	0	0	16	28	11	28	21	40	34
HpaIIprimer	ATT	16	17	19	24	13	11	9	22	11	12	18	18	12	2	29	12	8	16	16	21	15	9	4	15	4	7	23	0	12	0	15	12	13	10	8	18	9	0	0	0	0	15	11	7	9	8	14	14
HpaIIprimer	CAA	17	33	26	41	24	23	44	45	26	19	69	19	31	10	41	21	25	19	44	44	15	28	9	17	10	23	26	0	22	3	30	21	20	24	34	40	33	0	0	0	0	23	21	16	17	23	29	25
HpaIIprimer	CAC	18	60	66	57	24	42	58	83	15	43	79	45	19	18	65	23	28	37	50	46	25	42	15	46	14	35	54	0	36	6	25	45	38	55	54	55	33	0	0	0	0	34	55	42	49	34	61	36
HpaIIprimer	CAG	19	39	75	64	31	40	66	78	29	34	98	35	34	17	84	34	35	37	73	63	25	30	21	48	19	50	75	0	36	8	30	52	28	43	59	52	44	0	0	0	0	23	47	17	44	29	62	42
HpaIIprimer	CAT	20	30	33	29	11	28	45	39	12	20	49	30	21	12	56	17	21	23	35	29	29	9	12	20	11	25	22	0	20	6	20	18	13	23	31	41	28	0	0	0	0	19	34	11	7	17	27	30
HpaIIprimer	CCA	21	29	55	35	32	35	54	48	24	23	87	41	22	13	72	37	28	21	48	38	30	25	15	17	15	32	41	0	30	5	30	29	25	39	41	39	45	0	0	0	0	26	33	26	21	21	41	35
HpaIIprimer	CCC	22	18	38	44	17	15	42	47	11	24	50	25	22	7	28	22	11	23	42	29	19	15	9	30	11	22	28	0	20	0	13	14	8	33	25	29	23	0	0	0	0	18	32	14	17	19	30	29
HpaIIprimer	CCG	23	40	51	57	21	32	68	55	25	36	80	36	16	8	73	29	19	32	47	32	27	34	15	33	17	30	51	0	23	2	29	26	20	42	53	40	42	0	0	0	0	30	48	24	33	19	53	38
HpaIIprimer	CCT	24	19	15	9	8	16	27	18	3	16	31	12	6	1	22	11	4	12	13	17	14	13	5	16	7	15	15	0	12	2	9	10	10	16	21	14	19	0	0	0	0	12	11	8	9	11	18	13
HpaIIprimer	CGA	25	47	42	33	27	44	38	44	10	25	59	29	16	16	58	22	19	23	42	49	17	25	19	26	17	41	43	0	23	0	25	31	22	33	48	38	25	0	0	0	0	13	42	23	30	22	38	31
HpaIIprimer	CGC	26	0	0	0	0	0	0	0	0	0	0	0	0	0	0	0	0	0	0	0	0	0	0	0	0	0	0	0	0	0	0	0	0	0	0	0	0	0	0	0	0	0	0	0	0	0	0	0
HpaIIprimer	CGG	27	48	68	45	25	38	74	59	30	23	96	29	31	10	88	29	29	29	60	53	31	30	25	43	23	43	62	0	45	8	33	45	33	59	49	60	41	0	0	0	0	46	43	49	51	39	48	41
HpaIIprimer	CGT	28	30	44	28	16	15	40	48	14	19	49	33	12	15	58	20	12	24	28	31	28	20	6	24	8	18	26	0	18	1	22	19	15	32	28	22	35	0	0	0	0	24	31	13	31	14	32	18
HpaIIprimer	CTA	29	9	17	9	6	8	13	22	6	14	20	8	7	8	11	7	5	4	13	13	10	6	4	10	6	11	15	0	8	0	5	6	7	12	8	9	13	0	0	0	0	12	8	4	3	9	10	4
HpaIIprimer	CTC	30	39	35	54	19	21	44	35	16	23	51	30	16	7	59	20	19	19	40	46	17	14	18	32	23	29	43	0	24	7	26	20	23	39	37	26	38	0	0	0	0	23	27	17	25	21	41	34
HpaIIprimer	CTG	31	46	62	42	33	43	74	82	25	35	123	50	28	21	74	30	28	31	61	63	36	33	25	48	17	40	68	0	42	8	46	46	30	52	66	66	58	0	0	0	0	37	66	26	36	34	51	47
HpaIIprimer	CTT	32	28	31	30	12	16	33	33	11	11	40	16	12	4	45	22	21	22	22	30	10	7	6	11	10	15	26	0	14	2	13	13	4	23	20	21	18	0	0	0	0	18	30	10	16	11	28	16
HpaIIprimer	GAA	33	21	23	25	17	18	27	21	13	12	36	11	18	10	37	15	11	11	16	14	15	12	5	14	4	19	23	0	19	5	5	7	12	11	19	10	27	0	0	0	0	15	18	9	9	17	22	13
HpaIIprimer	GAC	34	16	15	24	9	12	39	27	15	10	45	15	10	5	25	15	17	18	24	14	12	6	8	22	14	15	25	0	18	5	14	12	15	19	24	22	20	0	0	0	0	20	19	10	15	15	19	20
HpaIIprimer	GAG	35	25	15	16	14	9	21	20	9	17	42	20	10	7	34	6	11	14	29	20	17	9	5	21	9	13	16	0	7	0	10	14	14	19	13	22	15	0	0	0	0	8	12	5	20	15	25	18
HpaIIprimer	GAT	36	14	15	29	7	23	17	26	14	14	28	15	8	6	28	13	21	12	9	17	16	11	4	12	6	15	18	0	8	1	8	15	6	19	17	24	15	0	0	0	0	12	16	10	4	9	15	10
HpaIIprimer	GCA	37	34	43	35	15	23	43	34	21	22	51	35	19	4	45	11	15	20	25	31	21	18	17	25	16	21	29	0	21	1	16	27	26	29	38	28	19	0	0	0	0	18	35	13	18	26	24	22
HpaIIprimer	GCC	38	31	30	32	12	19	32	28	17	10	56	27	18	8	53	15	12	10	25	34	12	14	15	20	8	10	21	0	15	4	8	17	11	15	30	22	33	0	0	0	0	20	30	8	14	18	28	16
HpaIIprimer	GCG	39	37	42	40	25	27	54	39	22	27	45	32	14	6	49	29	20	14	48	39	26	16	14	27	22	29	39	0	25	3	36	30	24	33	36	29	31	0	0	0	0	29	41	16	29	22	40	42
HpaIIprimer	GCT	40	22	27	18	13	23	39	35	12	14	33	27	17	7	43	13	14	12	28	35	9	16	16	31	12	18	19	0	10	2	15	12	14	24	24	25	19	0	0	0	0	12	19	17	16	20	20	21
HpaIIprimer	GGA	41	14	10	16	9	15	17	8	4	4	16	10	7	1	12	9	8	5	12	16	7	5	4	6	7	12	9	0	6	3	7	4	3	12	15	14	13	0	0	0	0	5	12	5	10	9	11	11
HpaIIprimer	GGC	42	25	22	14	4	20	32	30	9	8	46	18	17	12	29	19	6	9	20	23	12	6	13	24	5	17	16	0	17	1	11	11	3	20	20	12	19	0	0	0	0	16	20	7	11	8	19	18
HpaIIprimer	GGG	43	10	8	14	10	6	16	16	4	2	15	7	9	7	7	4	2	5	9	13	4	11	4	8	4	4	7	0	9	1	8	2	8	9	8	7	13	0	0	0	0	10	12	5	4	6	13	11
HpaIIprimer	GGT	44	6	12	11	2	5	12	7	2	5	13	6	3	4	10	6	4	14	10	10	7	5	5	6	6	8	3	0	6	2	3	4	4	9	6	7	5	0	0	0	0	2	6	3	2	4	4	12
HpaIIprimer	GTA	45	10	19	19	13	11	15	22	5	12	15	7	11	4	18	9	7	11	21	15	8	5	3	7	4	13	15	0	5	1	8	12	9	10	10	14	10	0	0	0	0	5	13	3	11	3	9	7
HpaIIprimer	GTC	46	14	15	26	7	15	15	11	10	7	29	11	8	4	25	14	9	9	10	17	12	16	10	11	4	11	32	0	9	0	5	5	9	19	14	18	13	0	0	0	0	6	13	10	12	11	14	9
HpaIIprimer	GTG	47	25	33	30	13	25	28	22	14	18	43	24	12	8	39	23	13	12	30	22	19	10	12	23	10	26	25	0	22	6	19	10	8	17	17	22	31	0	0	0	0	18	21	9	10	20	20	20
HpaIIprimer	GTT	48	16	24	28	13	12	11	34	3	9	23	19	12	6	25	9	7	9	22	17	11	6	4	14	6	16	24	0	13	4	5	8	5	15	16	28	11	0	0	0	0	12	10	4	10	12	18	21
HpaIIprimer	TAA	49	17	15	13	14	10	17	18	7	15	27	16	1	5	20	9	12	9	10	16	10	8	7	7	6	7	12	0	8	3	11	15	6	12	5	10	12	0	0	0	0	9	14	6	12	8	15	7
HpaIIprimer	TAC	50	41	43	52	27	40	58	57	17	30	77	25	19	11	70	32	20	26	55	58	15	23	12	24	20	33	41	0	33	7	25	28	19	29	47	36	49	0	0	0	0	25	31	19	28	36	56	41
HpaIIprimer	TAG	51	21	29	28	13	14	36	21	14	9	29	15	17	4	31	12	6	11	22	28	19	11	7	13	8	10	21	0	15	3	16	14	10	24	30	19	18	0	0	0	0	15	14	11	15	7	17	15
HpaIIprimer	TAT	52	23	30	24	12	11	15	14	10	16	23	14	8	4	25	15	9	18	14	16	15	12	4	15	10	14	15	0	10	4	10	11	11	14	11	19	12	0	0	0	0	11	22	7	9	11	18	8
HpaIIprimer	TCA	53	22	28	27	14	13	30	30	7	16	42	10	4	6	27	14	13	18	19	14	12	16	8	18	5	22	28	0	8	2	8	17	12	20	24	34	26	0	0	0	0	15	21	12	25	11	17	16
HpaIIprimer	TCC	54	17	31	38	14	12	30	40	9	14	42	22	8	11	30	12	12	22	28	20	10	10	10	29	10	19	23	0	20	4	13	22	9	39	26	33	23	0	0	0	0	14	22	26	15	14	22	40
HpaIIprimer	TCG	55	48	57	62	32	43	62	72	22	39	103	38	20	19	72	42	29	29	53	62	29	25	26	36	24	45	47	0	25	7	30	38	19	47	46	46	52	0	0	0	0	31	40	21	38	24	54	40
HpaIIprimer	TCT	56	12	10	8	4	7	9	5	7	3	18	6	5	1	8	2	9	5	12	14	5	6	4	17	6	7	9	0	6	1	4	5	7	5	11	12	8	0	0	0	0	8	12	5	5	6	10	7
HpaIIprimer	TGA	57	21	17	30	13	26	35	25	18	18	62	19	17	14	32	15	14	11	29	37	11	16	10	23	10	24	18	0	17	4	20	11	11	13	20	25	30	0	0	0	0	13	19	11	21	12	22	20
HpaIIprimer	TGC	58	58	63	40	30	55	76	61	16	37	93	32	28	26	85	25	29	24	50	65	28	23	16	26	13	40	43	0	34	7	40	46	19	49	42	55	39	0	0	0	0	25	46	29	36	27	45	37
HpaIIprimer	TGG	59	51	51	57	43	37	62	51	31	44	87	38	24	18	70	36	24	24	69	50	25	16	20	35	22	45	64	0	35	7	34	20	26	41	47	53	46	0	0	0	0	24	33	27	34	24	43	40
HpaIIprimer	TGT	60	53	40	25	21	27	35	28	19	17	43	20	20	9	66	17	20	26	28	20	12	17	6	26	7	20	24	0	19	6	15	19	22	33	30	31	25	0	0	0	0	14	21	19	17	14	35	9
HpaIIprimer	TTA	61	11	10	6	4	8	11	11	3	10	9	6	8	0	7	2	9	5	5	9	5	3	0	6	4	3	7	0	3	0	5	5	8	7	6	6	7	0	0	0	0	10	5	2	3	4	8	5
HpaIIprimer	TTC	62	48	52	48	25	30	52	48	21	24	68	44	31	8	66	24	21	30	56	40	23	20	16	37	13	26	33	0	18	9	26	30	14	57	53	43	40	0	0	0	0	21	29	16	20	16	38	31
HpaIIprimer	TTG	63	34	44	42	18	20	49	42	11	15	42	24	18	13	54	18	11	25	25	32	13	18	18	18	20	32	38	0	19	10	21	24	20	33	35	32	22	0	0	0	0	14	29	21	19	26	34	29
HpaIIprimer	TTT	64	31	34	32	19	28	27	30	6	17	48	23	23	9	28	25	13	18	15	27	17	15	8	10	8	17	17	0	21	4	12	11	9	25	23	23	34	0	0	0	0	9	15	11	17	5	20	6
[truncated: 17 more columns]
