# Supplementary material for: Eukaryotic transcriptomics in silico: Optimizing cDNA-AFLP efficiency
Source: BMC Genomics. 2009 Nov 30;10:565. doi: 10.1186/1471-2164-10-565 (PMC2797533; doi:10.1186/1471-2164-10-565)
Supplement: Additional file 5 — Arrays of all selective PCRs for all species and enzyme combinations. Selective PCR arrays using three-by-three selective base pairs for all 87 NCBI and 39 ENSEMBL species included in the present study, tested on all 28 combinations of 8 restriction enzymes. [file 1471-2164-10-565-S5.ZIP › CSV_Arrays/ENSEMBL/AnophelesMaeIandHinP1I.csv]

			HinP1Iprimer	HinP1Iprimer	HinP1Iprimer	HinP1Iprimer	HinP1Iprimer	HinP1Iprimer	HinP1Iprimer	HinP1Iprimer	HinP1Iprimer	HinP1Iprimer	HinP1Iprimer	HinP1Iprimer	HinP1Iprimer	HinP1Iprimer	HinP1Iprimer	HinP1Iprimer	HinP1Iprimer	HinP1Iprimer	HinP1Iprimer	HinP1Iprimer	HinP1Iprimer	HinP1Iprimer	HinP1Iprimer	HinP1Iprimer	HinP1Iprimer	HinP1Iprimer	HinP1Iprimer	HinP1Iprimer	HinP1Iprimer	HinP1Iprimer	HinP1Iprimer	HinP1Iprimer	HinP1Iprimer	HinP1Iprimer	HinP1Iprimer	HinP1Iprimer	HinP1Iprimer	HinP1Iprimer	HinP1Iprimer	HinP1Iprimer	HinP1Iprimer	HinP1Iprimer	HinP1Iprimer	HinP1Iprimer	HinP1Iprimer	HinP1Iprimer	HinP1Iprimer
			AAA	AAC	AAG	AAT	ACA	ACC	ACG	ACT	AGA	AGC	AGG	AGT	ATA	ATC	ATG	ATT	CAA	CAC	CAG	CAT	CCA	CCC	CCG	CCT	CGA	CGC	CGG	CGT	CTA	CTC	CTG	CTT	GAA	GAC	GAG	GAT	GCA	GCC	GCG	GCT	GGA	GGC	GGG	GGT	GTA	GTC	GTG
		0	1	2	3	4	5	6	7	8	9	10	11	12	13	14	15	16	17	18	19	20	21	22	23	24	25	26	27	28	29	30	31	32	33	34	35	36	37	38	39	40	41	42	43	44	45	46	47
MaeIprimer	AAA	1	14	12	5	10	8	14	9	8	9	13	5	7	8	7	4	6	3	11	10	7	3	5	5	2	9	7	6	2	2	6	2	10	6	4	7	8	0	0	0	0	7	5	6	7	3	6	5
MaeIprimer	AAC	2	8	6	9	7	4	8	8	1	4	11	7	3	4	6	4	4	9	10	4	3	2	0	8	3	3	8	8	7	0	3	4	4	6	2	9	15	0	0	0	0	5	4	4	1	3	3	6
MaeIprimer	AAG	3	12	13	4	14	8	8	7	3	6	14	3	8	3	9	5	3	5	8	10	6	2	1	9	2	4	7	4	5	1	5	1	4	6	8	4	8	0	0	0	0	3	3	5	7	5	4	7
MaeIprimer	AAT	4	9	7	11	3	5	13	2	8	3	12	3	3	6	8	7	12	2	5	7	5	1	3	6	0	1	3	8	7	1	4	5	1	10	10	4	13	0	0	0	0	4	3	3	1	2	0	7
MaeIprimer	ACA	5	3	5	5	6	8	10	7	5	7	16	3	2	4	8	5	3	6	6	6	10	3	0	8	5	5	8	4	9	0	3	5	5	10	5	0	7	0	0	0	0	4	3	3	3	7	2	8
MaeIprimer	ACC	6	4	3	4	1	3	8	10	0	4	1	2	2	3	6	3	4	4	10	5	3	2	2	1	0	4	4	4	2	3	1	1	0	0	0	5	2	0	0	0	0	3	2	2	2	3	9	5
MaeIprimer	ACG	7	9	5	6	4	2	10	5	2	5	15	5	5	5	11	2	5	2	9	9	5	6	3	0	1	5	5	7	2	0	2	7	2	5	5	6	7	0	0	0	0	4	2	3	9	7	6	5
MaeIprimer	ACT	8	1	9	6	3	2	6	6	2	7	3	8	4	2	5	3	3	7	1	2	6	3	3	4	0	3	3	9	4	1	2	3	3	3	4	6	4	0	0	0	0	8	9	5	3	2	7	0
MaeIprimer	AGA	9	10	13	5	7	10	8	10	5	6	10	9	8	10	6	1	2	6	11	2	4	2	5	4	0	2	1	4	3	0	7	7	3	8	5	4	6	0	0	0	0	4	4	2	2	2	5	5
MaeIprimer	AGC	10	13	7	2	6	9	12	12	2	4	10	9	3	9	13	5	9	6	7	10	1	4	1	3	7	4	5	10	6	3	5	5	2	4	10	6	11	0	0	0	0	3	4	5	6	6	10	4
MaeIprimer	AGG	11	7	9	4	7	4	9	4	5	7	14	4	10	3	9	3	4	2	3	6	2	2	4	5	11	6	6	10	4	1	5	5	6	8	0	8	5	0	0	0	0	5	7	2	6	8	2	3
MaeIprimer	AGT	12	3	8	3	2	10	8	2	4	0	7	6	1	5	3	1	4	3	1	6	3	1	2	3	3	3	4	14	5	0	1	2	3	6	4	3	6	0	0	0	0	2	3	3	3	1	5	1
MaeIprimer	ATA	13	15	2	4	4	6	5	8	3	3	8	5	3	3	6	4	6	3	2	5	3	7	1	4	1	4	6	2	0	2	2	3	1	7	3	5	5	0	0	0	0	5	4	2	0	2	3	2
MaeIprimer	ATC	14	9	7	7	4	8	3	9	5	3	17	6	5	2	12	0	5	11	12	14	2	9	4	11	4	11	8	6	10	3	3	9	1	11	11	8	7	0	0	0	0	4	7	4	9	7	7	10
MaeIprimer	ATG	15	5	5	4	1	8	4	6	7	2	12	7	5	2	8	5	6	6	6	5	3	4	0	4	1	7	4	12	3	2	4	4	6	7	7	10	10	0	0	0	0	3	11	2	2	3	4	4
MaeIprimer	ATT	16	12	6	9	4	8	15	8	2	4	5	7	3	4	6	4	10	6	5	6	2	3	3	4	2	3	5	5	6	2	0	6	3	7	5	2	9	0	0	0	0	4	3	4	3	7	5	9
MaeIprimer	CAA	17	13	12	15	9	8	8	15	11	7	14	8	11	3	15	4	11	17	17	20	12	15	4	17	7	8	7	6	19	3	6	7	11	12	9	8	11	0	0	0	0	9	10	23	9	9	8	14
MaeIprimer	CAC	18	21	25	11	10	11	18	19	9	5	26	13	9	2	22	8	11	14	19	8	12	6	5	12	2	8	10	25	6	4	10	11	4	11	19	17	15	0	0	0	0	2	11	4	10	6	19	7
MaeIprimer	CAG	19	23	23	27	15	20	19	15	5	11	28	15	11	4	16	14	13	23	15	8	11	9	7	18	6	12	12	24	8	3	13	12	11	22	14	18	21	0	0	0	0	10	21	7	11	12	20	12
MaeIprimer	CAT	20	13	10	12	4	8	9	12	9	12	18	2	10	2	10	5	4	5	10	12	3	4	6	7	2	6	5	4	3	0	3	9	1	11	8	4	3	0	0	0	0	3	4	4	6	6	5	9
MaeIprimer	CCA	21	13	17	7	9	7	12	6	5	6	16	12	6	7	23	8	6	14	9	10	11	2	4	6	5	7	5	13	4	0	6	7	3	11	7	6	12	0	0	0	0	2	7	2	6	9	10	4
MaeIprimer	CCC	22	8	7	5	10	10	12	13	3	4	10	5	6	3	10	5	7	7	6	5	5	2	5	8	3	3	5	14	10	4	8	6	3	5	9	9	4	0	0	0	0	4	8	4	2	2	5	4
MaeIprimer	CCG	23	28	23	18	12	11	19	24	7	8	19	16	11	3	29	10	7	5	19	18	13	11	7	14	4	12	24	21	11	1	8	15	3	21	12	13	10	0	0	0	0	10	10	6	12	8	8	10
MaeIprimer	CCT	24	6	7	4	4	3	13	5	2	7	10	8	7	5	9	5	2	6	6	4	2	2	5	5	5	9	5	6	5	1	3	7	6	6	6	3	6	0	0	0	0	2	4	2	4	5	5	8
MaeIprimer	CGA	25	24	21	22	9	14	18	20	9	16	36	12	24	10	22	6	16	6	21	14	11	8	11	11	4	13	15	25	19	6	12	12	7	16	9	16	17	0	0	0	0	10	10	6	11	7	10	10
MaeIprimer	CGC	26	0	0	0	0	0	0	0	0	0	0	0	0	0	0	0	0	0	0	0	0	0	0	0	0	0	0	0	0	0	0	0	0	0	0	0	0	0	0	0	0	0	0	0	0	0	0	0
MaeIprimer	CGG	27	19	16	16	9	12	25	17	10	12	25	13	8	5	15	10	9	8	15	17	6	10	6	22	4	12	18	15	10	1	9	15	3	13	9	12	18	0	0	0	0	8	9	10	13	7	6	11
MaeIprimer	CGT	28	24	21	17	9	12	15	10	6	7	17	11	7	7	13	17	9	9	18	13	10	15	4	12	5	7	9	19	9	0	8	15	8	12	13	11	10	0	0	0	0	11	9	5	5	5	10	5
MaeIprimer	CTA	29	3	6	5	5	0	4	6	6	2	1	7	0	3	3	7	4	3	2	3	4	1	2	5	1	1	5	5	3	1	1	4	7	6	5	1	2	0	0	0	0	1	2	2	0	2	1	3
MaeIprimer	CTC	30	11	21	24	9	9	12	16	9	8	14	14	5	4	18	11	13	12	18	18	2	11	7	6	2	8	7	12	2	4	6	7	1	14	8	14	12	0	0	0	0	10	8	5	16	5	14	11
MaeIprimer	CTG	31	16	24	19	9	7	13	9	10	12	21	6	6	5	21	7	8	15	8	13	13	8	3	11	11	11	4	9	4	2	1	8	6	6	9	19	18	0	0	0	0	9	9	7	8	6	8	15
MaeIprimer	CTT	32	13	20	16	11	12	10	9	8	11	21	14	6	5	22	9	4	12	14	13	8	1	1	8	2	9	6	15	15	2	10	11	2	23	9	11	12	0	0	0	0	3	10	8	4	4	10	7
MaeIprimer	GAA	33	8	8	7	5	4	5	6	7	9	2	2	2	5	11	4	7	6	4	5	5	2	4	3	6	3	2	5	3	0	3	0	6	3	6	3	4	0	0	0	0	8	4	0	3	2	7	9
MaeIprimer	GAC	34	4	2	5	1	3	2	3	4	1	10	3	1	1	2	2	1	4	7	2	5	1	1	3	0	1	2	3	1	1	2	0	2	3	2	1	4	0	0	0	0	5	2	1	2	2	1	5
MaeIprimer	GAG	35	3	2	0	5	7	4	2	2	1	7	1	0	4	5	0	2	7	2	0	0	1	1	3	0	2	0	4	3	1	4	1	4	1	1	6	2	0	0	0	0	3	4	2	2	2	4	2
MaeIprimer	GAT	36	6	7	9	4	5	6	7	2	5	3	2	2	5	9	5	6	3	1	3	7	2	4	3	3	2	6	4	1	1	3	4	2	6	3	4	7	0	0	0	0	3	3	1	7	3	2	0
MaeIprimer	GCA	37	3	7	3	2	6	6	4	3	3	11	2	5	2	6	1	3	4	8	1	3	3	3	3	2	4	6	5	5	0	6	3	5	2	4	4	0	0	0	0	0	3	1	1	2	9	3	4
MaeIprimer	GCC	38	4	7	2	2	2	7	4	4	3	4	1	1	0	7	4	3	2	2	4	2	3	2	4	3	1	0	3	4	0	0	3	2	5	3	0	0	0	0	0	0	3	1	0	1	3	8	2
MaeIprimer	GCG	39	2	8	5	3	3	5	1	3	1	8	2	3	2	8	3	3	1	4	2	1	2	1	0	0	3	5	2	2	1	1	4	3	2	1	5	4	0	0	0	0	1	1	1	6	1	3	4
MaeIprimer	GCT	40	3	11	9	5	3	10	5	3	2	11	4	2	0	5	8	3	6	2	4	4	1	0	1	1	1	0	3	5	1	1	0	0	2	2	3	4	0	0	0	0	0	5	2	2	5	0	3
MaeIprimer	GGA	41	7	1	4	2	5	4	4	3	3	5	1	4	2	3	5	1	3	6	1	1	1	2	5	2	2	1	2	2	1	2	0	4	2	10	2	2	0	0	0	0	2	0	3	3	4	5	2
MaeIprimer	GGC	42	7	8	8	2	1	9	2	0	4	2	2	4	0	5	1	1	5	5	4	2	3	1	4	2	6	3	1	4	1	2	3	1	3	0	1	2	0	0	0	0	2	1	5	4	1	3	4
MaeIprimer	GGG	43	2	1	1	1	0	3	6	3	0	2	4	1	1	4	1	0	2	3	2	4	0	2	2	0	1	2	0	4	0	2	1	1	2	0	1	1	0	0	0	0	2	2	1	0	0	0	0
MaeIprimer	GGT	44	7	1	3	1	0	2	2	2	4	0	5	5	3	1	7	1	2	2	3	4	0	0	3	1	2	2	4	1	1	2	1	2	5	1	4	3	0	0	0	0	1	0	1	3	1	4	3
MaeIprimer	GTA	45	1	1	2	2	3	4	6	3	1	6	2	2	6	3	2	2	3	2	5	2	1	7	2	1	4	2	6	2	7	1	3	0	6	2	3	4	0	0	0	0	1	1	3	1	1	3	0
MaeIprimer	GTC	46	5	4	4	1	2	6	3	0	2	12	1	2	1	4	0	3	1	1	6	1	0	1	4	2	3	1	2	1	1	3	5	1	3	5	4	5	0	0	0	0	2	2	2	2	1	1	1
MaeIprimer	GTG	47	3	4	8	6	3	5	3	2	2	6	0	4	1	7	0	3	3	2	3	1	1	3	4	2	7	0	3	2	2	3	0	5	4	3	7	2	0	0	0	0	3	2	2	1	0	1	1
MaeIprimer	GTT	48	3	6	7	5	6	8	5	2	3	10	2	5	4	10	1	1	5	5	4	2	2	0	7	1	1	3	5	1	2	2	4	2	6	6	3	5	0	0	0	0	1	1	2	2	3	3	1
MaeIprimer	TAA	49	6	5	3	2	8	11	5	3	3	4	5	2	2	3	3	3	4	3	4	3	2	1	1	1	3	5	3	1	2	3	2	4	2	1	0	2	0	0	0	0	3	3	0	1	3	6	3
MaeIprimer	TAC	50	8	6	5	4	3	6	5	6	7	4	2	5	6	4	4	4	7	4	4	3	5	4	3	1	7	4	7	1	1	1	3	3	0	6	5	3	0	0	0	0	4	2	1	2	3	9	7
MaeIprimer	TAG	51	5	6	5	7	6	8	10	5	2	5	2	5	4	10	4	8	1	6	6	3	2	2	4	0	4	3	10	1	1	1	2	1	6	4	8	4	0	0	0	0	1	4	1	2	2	3	6
MaeIprimer	TAT	52	3	3	3	5	5	5	2	7	1	1	1	9	1	3	1	5	4	6	3	3	1	3	3	2	1	3	7	0	2	2	2	1	5	8	2	7	0	0	0	0	2	4	0	2	2	4	5
MaeIprimer	TCA	53	8	4	3	7	5	15	9	6	7	7	6	4	0	9	3	8	5	5	13	5	6	2	7	0	7	3	4	2	2	3	3	5	4	3	2	5	0	0	0	0	4	8	3	2	6	2	2
MaeIprimer	TCC	54	5	5	0	2	6	8	7	6	5	4	2	2	3	6	1	6	3	15	3	6	5	3	5	4	4	3	9	1	0	7	0	1	7	5	2	8	0	0	0	0	4	3	1	7	2	6	6
MaeIprimer	TCG	55	6	6	8	6	3	9	16	4	4	10	2	4	1	8	8	8	8	10	7	9	4	4	8	1	7	4	11	2	2	8	3	8	10	3	4	6	0	0	0	0	3	5	3	4	5	6	3
MaeIprimer	TCT	56	3	2	2	1	2	9	2	1	5	1	0	1	1	4	1	0	3	4	10	2	0	1	3	2	2	1	2	4	0	5	5	2	6	4	2	4	0	0	0	0	2	1	1	1	1	3	4
MaeIprimer	TGA	57	8	8	8	6	10	9	7	10	3	23	7	0	3	16	6	5	5	9	14	5	5	3	8	1	5	10	9	7	0	5	3	5	9	5	6	5	0	0	0	0	5	5	6	10	5	9	15
MaeIprimer	TGC	58	14	17	13	8	17	16	14	12	13	9	6	8	2	20	5	8	7	13	9	19	9	4	15	5	12	8	12	3	1	3	5	8	12	11	9	17	0	0	0	0	1	5	4	15	6	12	8
MaeIprimer	TGG	59	12	6	10	7	10	6	13	3	4	11	6	6	4	22	4	3	9	10	7	7	8	3	11	3	3	12	9	4	3	10	8	2	5	7	10	6	0	0	0	0	3	3	6	9	6	10	8
MaeIprimer	TGT	60	9	11	9	5	9	9	13	10	10	10	9	8	3	7	5	7	7	5	5	3	1	2	8	7	9	10	8	4	0	3	4	2	10	14	7	8	0	0	0	0	6	7	5	5	5	10	5
MaeIprimer	TTA	61	2	3	1	3	2	2	3	1	4	4	3	1	1	3	1	2	2	4	6	1	0	0	2	2	4	1	3	0	0	1	0	2	1	3	1	4	0	0	0	0	2	1	1	1	1	4	2
MaeIprimer	TTC	62	4	8	5	4	9	8	9	0	7	9	7	5	6	7	2	4	3	3	3	7	0	1	5	2	3	5	6	2	1	1	1	2	6	4	3	7	0	0	0	0	2	5	1	3	2	4	5
MaeIprimer	TTG	63	9	11	5	5	7	4	9	9	2	6	2	3	0	1	3	8	4	5	5	18	3	3	4	0	2	3	4	5	1	2	7	3	10	2	1	5	0	0	0	0	1	1	0	1	1	0	8
MaeIprimer	TTT	64	8	10	9	8	9	7	5	6	7	10	3	8	6	3	4	5	5	2	3	3	1	2	5	2	5	4	4	6	0	5	4	2	7	5	6	14	0	0	0	0	3	7	2	2	4	2	7
[truncated: 17 more columns]
