# Supplementary material for: Eukaryotic transcriptomics in silico: Optimizing cDNA-AFLP efficiency
Source: BMC Genomics. 2009 Nov 30;10:565. doi: 10.1186/1471-2164-10-565 (PMC2797533; doi:10.1186/1471-2164-10-565)
Supplement: Additional file 5 — Arrays of all selective PCRs for all species and enzyme combinations. Selective PCR arrays using three-by-three selective base pairs for all 87 NCBI and 39 ENSEMBL species included in the present study, tested on all 28 combinations of 8 restriction enzymes. [file 1471-2164-10-565-S5.ZIP › CSV_Arrays/ENSEMBL/AnophelesMaeIIandCviAII.csv]

			CviAIIprimer	CviAIIprimer	CviAIIprimer	CviAIIprimer	CviAIIprimer	CviAIIprimer	CviAIIprimer	CviAIIprimer	CviAIIprimer	CviAIIprimer	CviAIIprimer	CviAIIprimer	CviAIIprimer	CviAIIprimer	CviAIIprimer	CviAIIprimer	CviAIIprimer	CviAIIprimer	CviAIIprimer	CviAIIprimer	CviAIIprimer	CviAIIprimer	CviAIIprimer	CviAIIprimer	CviAIIprimer	CviAIIprimer	CviAIIprimer	CviAIIprimer	CviAIIprimer	CviAIIprimer	CviAIIprimer	CviAIIprimer	CviAIIprimer	CviAIIprimer	CviAIIprimer	CviAIIprimer	CviAIIprimer	CviAIIprimer	CviAIIprimer	CviAIIprimer	CviAIIprimer	CviAIIprimer	CviAIIprimer	CviAIIprimer	CviAIIprimer	CviAIIprimer	CviAIIprimer
			AAA	AAC	AAG	AAT	ACA	ACC	ACG	ACT	AGA	AGC	AGG	AGT	ATA	ATC	ATG	ATT	CAA	CAC	CAG	CAT	CCA	CCC	CCG	CCT	CGA	CGC	CGG	CGT	CTA	CTC	CTG	CTT	GAA	GAC	GAG	GAT	GCA	GCC	GCG	GCT	GGA	GGC	GGG	GGT	GTA	GTC	GTG
		0	1	2	3	4	5	6	7	8	9	10	11	12	13	14	15	16	17	18	19	20	21	22	23	24	25	26	27	28	29	30	31	32	33	34	35	36	37	38	39	40	41	42	43	44	45	46	47
MaeIIprimer	AAA	1	9	18	17	3	3	3	9	4	3	9	2	3	5	13	14	11	7	7	12	10	13	7	17	3	5	8	8	5	3	4	20	14	12	8	14	6	4	4	10	4	7	5	0	1	5	11	12
MaeIIprimer	AAC	2	5	4	10	2	3	1	2	2	3	7	1	4	6	8	8	5	3	11	8	7	2	7	10	1	6	5	6	3	2	11	8	7	9	4	5	7	8	6	9	3	6	11	3	2	6	2	10
MaeIIprimer	AAG	3	7	25	10	5	2	8	6	0	0	3	1	3	4	9	7	4	3	3	4	1	7	7	6	1	3	4	5	4	2	4	6	2	4	0	5	2	2	3	6	7	4	5	0	2	5	3	8
MaeIIprimer	AAT	4	9	9	13	6	6	7	8	1	2	6	4	4	6	10	9	7	7	6	15	1	8	2	24	1	5	11	3	4	5	9	17	7	8	8	9	4	3	10	6	5	0	6	1	6	4	3	13
MaeIIprimer	ACA	5	12	34	22	7	6	14	20	2	4	14	7	6	10	41	38	12	17	19	33	12	11	35	39	7	11	24	17	7	7	27	55	17	10	26	20	17	24	20	27	11	8	29	10	13	12	12	38
MaeIIprimer	ACC	6	6	28	21	3	6	16	15	4	11	17	7	4	7	33	35	6	12	16	29	4	10	22	38	3	8	26	18	9	3	26	39	11	10	19	18	18	19	20	21	12	6	15	5	13	8	10	31
MaeIIprimer	ACG	7	10	26	42	10	10	14	17	4	3	15	11	6	6	36	43	8	10	15	46	5	20	32	52	8	17	47	18	10	7	40	45	8	19	17	17	13	18	24	28	6	7	15	10	14	12	15	32
MaeIIprimer	ACT	8	18	23	34	8	4	9	20	1	5	16	10	6	7	40	26	10	7	12	20	4	17	17	33	3	12	21	20	12	0	15	46	12	18	21	34	12	14	16	33	12	5	23	9	8	9	9	31
MaeIIprimer	AGA	9	8	10	12	4	5	2	17	4	1	5	2	1	2	12	6	4	5	7	11	3	5	5	13	3	3	11	12	3	2	8	22	8	4	12	9	4	13	8	11	4	1	6	2	6	9	8	15
MaeIIprimer	AGC	10	5	14	17	2	3	10	11	6	2	7	10	3	5	15	20	9	11	9	20	9	6	7	7	4	8	11	7	3	1	16	22	10	6	7	8	14	13	12	7	11	4	5	4	6	8	9	19
MaeIIprimer	AGG	11	5	4	5	0	4	4	5	1	3	3	1	0	3	5	8	2	3	3	5	3	1	1	4	1	5	7	5	4	1	2	7	4	4	1	6	3	1	2	2	0	3	4	1	4	4	3	3
MaeIIprimer	AGT	12	10	16	20	5	2	6	7	1	4	9	5	3	11	16	13	6	5	12	14	5	24	10	21	3	14	12	11	1	4	8	24	6	7	17	18	9	5	6	8	6	8	12	1	4	6	8	11
MaeIIprimer	ATA	13	4	2	2	1	0	6	2	2	2	1	1	1	3	5	7	6	2	2	4	2	2	2	0	2	2	0	2	2	1	4	8	3	2	5	5	1	2	13	8	0	3	3	2	2	3	5	2
MaeIIprimer	ATC	14	6	18	9	6	4	3	6	3	2	8	3	5	4	10	19	14	8	13	13	4	10	12	13	5	9	17	14	7	4	17	26	6	7	11	15	6	9	11	15	6	10	9	7	10	8	6	16
MaeIIprimer	ATG	15	8	5	6	1	3	5	7	1	8	3	2	2	4	12	8	3	3	5	10	3	2	12	13	1	4	6	3	4	4	10	9	5	1	5	0	5	10	4	5	3	3	1	3	4	4	4	9
MaeIIprimer	ATT	16	5	5	15	1	4	7	11	4	4	4	4	5	4	6	11	3	2	3	11	3	1	3	12	0	10	3	3	2	3	2	8	6	8	6	5	2	1	2	7	2	3	3	3	4	8	6	8
MaeIIprimer	CAA	17	5	9	14	2	6	9	12	2	5	12	5	2	4	27	23	7	6	11	8	2	4	16	21	2	2	15	14	9	3	13	23	6	2	5	7	8	6	13	6	12	2	11	1	9	8	2	24
MaeIIprimer	CAC	18	5	13	26	6	3	8	14	2	4	14	5	2	9	23	33	9	14	8	15	0	17	13	25	3	7	19	12	10	10	15	28	10	7	16	21	12	8	14	22	9	4	19	3	5	3	5	19
MaeIIprimer	CAG	19	7	15	18	10	4	7	6	1	6	8	2	3	4	12	13	6	3	8	18	3	2	7	16	3	2	5	4	7	3	12	28	5	6	9	12	7	9	8	14	3	3	18	5	4	2	10	16
MaeIIprimer	CAT	20	10	9	17	4	6	6	7	3	2	7	5	5	3	4	12	6	2	6	18	6	14	10	20	2	1	16	5	6	6	11	27	12	8	9	7	10	3	13	13	9	3	11	3	4	4	5	16
MaeIIprimer	CCA	21	11	27	50	9	4	13	26	3	3	16	5	4	5	29	30	13	9	21	28	8	7	24	45	10	13	29	28	7	7	14	45	10	15	16	24	19	26	22	24	12	7	21	6	10	10	24	33
MaeIIprimer	CCC	22	4	20	14	3	5	9	14	2	1	12	8	4	9	15	22	9	6	6	15	1	6	13	28	5	10	20	14	6	1	14	26	7	4	12	26	10	14	15	21	11	8	14	3	2	7	10	25
MaeIIprimer	CCG	23	10	30	52	11	10	21	29	2	3	24	8	5	14	41	40	10	11	18	34	8	14	26	49	11	13	52	34	12	5	26	58	16	11	26	33	11	19	24	36	7	7	21	5	10	17	12	41
MaeIIprimer	CCT	24	13	24	26	14	8	13	16	1	7	8	6	4	8	25	24	6	5	14	20	5	6	18	20	4	6	26	23	10	7	24	51	13	10	20	30	10	10	25	30	4	7	14	2	2	4	8	27
MaeIIprimer	CGA	25	11	32	33	9	9	14	26	2	2	23	7	10	13	39	34	24	9	14	34	6	15	20	62	8	15	36	27	15	11	21	55	15	10	17	17	9	17	25	31	11	19	19	4	6	10	11	29
MaeIIprimer	CGC	26	8	20	43	9	6	6	20	3	3	21	7	4	8	20	32	26	4	19	22	2	9	33	38	7	6	40	19	14	4	17	38	15	8	14	23	16	11	29	22	7	4	17	5	12	7	23	27
MaeIIprimer	CGG	27	15	32	22	7	2	19	13	3	3	19	2	4	3	36	36	12	15	14	27	8	20	21	46	11	12	34	16	11	2	23	40	12	12	22	18	16	13	31	25	9	8	28	0	8	10	13	27
MaeIIprimer	CGT	28	6	23	24	8	4	12	25	5	4	21	4	3	4	39	39	12	9	17	31	5	15	17	31	7	9	21	11	11	8	20	41	14	18	16	24	11	18	24	27	12	10	9	9	13	12	7	30
MaeIIprimer	CTA	29	2	5	9	5	2	2	5	0	0	2	1	1	1	3	10	0	3	1	6	4	4	3	7	0	3	1	5	4	0	8	7	6	3	1	6	4	2	5	3	3	5	2	2	3	2	2	5
MaeIIprimer	CTC	30	10	10	13	2	5	4	6	3	1	5	3	1	4	11	10	5	5	6	8	3	5	5	12	1	1	4	10	5	2	8	8	4	4	7	11	3	5	4	10	7	2	6	2	3	6	4	14
MaeIIprimer	CTG	31	3	7	14	5	1	4	9	1	1	5	2	2	5	8	12	7	10	6	14	4	7	9	15	4	2	7	12	3	3	1	24	4	5	3	13	5	6	7	12	7	4	10	1	2	3	5	14
MaeIIprimer	CTT	32	13	10	16	11	7	4	12	2	1	10	2	3	4	12	13	8	9	5	17	1	6	10	12	4	6	10	5	5	4	4	17	12	8	10	15	12	6	6	10	7	3	9	3	6	10	8	15
MaeIIprimer	GAA	33	16	27	22	5	6	14	16	3	5	17	6	4	5	33	29	14	11	25	21	7	18	31	65	12	10	37	14	15	4	31	26	15	13	13	15	13	12	28	17	12	8	15	5	10	8	19	39
MaeIIprimer	GAC	34	9	13	15	3	5	8	15	1	3	16	4	3	6	25	22	8	5	11	14	4	9	16	15	6	9	23	9	6	3	21	20	15	13	7	14	7	14	7	20	4	5	9	4	6	4	6	19
MaeIIprimer	GAG	35	3	5	10	3	4	8	7	3	2	5	13	3	4	10	20	6	1	5	6	0	6	15	18	5	2	16	8	7	2	7	20	5	4	7	3	3	7	12	9	4	5	6	1	6	4	4	14
MaeIIprimer	GAT	36	11	45	28	10	10	14	13	4	3	19	4	5	10	32	49	11	14	23	34	9	15	17	41	3	9	24	20	15	14	28	42	15	12	20	12	11	15	20	26	6	12	28	8	11	7	13	38
MaeIIprimer	GCA	37	9	24	44	5	4	15	26	3	4	12	6	3	12	48	51	15	10	26	24	12	18	22	48	7	14	28	18	11	15	19	63	6	16	17	25	12	9	25	38	11	8	19	9	12	11	18	44
MaeIIprimer	GCC	38	8	32	38	5	4	13	17	4	5	22	4	5	13	39	40	9	7	29	30	7	20	28	51	9	10	31	23	12	6	18	49	17	7	17	19	11	17	26	29	11	6	22	6	8	8	12	30
MaeIIprimer	GCG	39	15	36	38	8	8	23	22	8	5	19	6	4	8	44	37	16	10	27	27	5	14	23	46	9	17	44	32	9	8	28	59	18	19	24	23	7	19	22	47	8	14	28	5	4	6	24	33
MaeIIprimer	GCT	40	19	45	43	17	14	19	27	11	2	18	5	3	13	60	68	19	17	30	50	6	18	49	58	11	20	65	20	20	3	34	63	23	22	33	20	19	22	41	26	17	12	30	10	12	12	13	53
MaeIIprimer	GGA	41	15	27	28	3	4	11	21	5	7	21	8	3	13	38	45	11	7	24	26	6	16	27	39	7	8	41	18	7	7	32	36	18	13	13	21	12	15	26	22	13	5	23	4	6	13	12	28
MaeIIprimer	GGC	42	7	17	28	3	2	15	22	5	8	13	5	7	9	27	31	10	12	19	29	5	7	23	38	8	11	27	16	11	6	15	35	16	10	21	17	7	7	24	16	10	8	22	4	7	8	11	27
MaeIIprimer	GGG	43	8	15	13	2	3	3	11	2	1	1	2	3	8	19	25	9	3	11	5	2	6	11	29	4	3	18	12	4	0	9	22	6	4	8	7	3	6	9	6	1	6	7	1	3	7	9	15
MaeIIprimer	GGT	44	13	18	38	6	5	15	15	9	8	16	5	7	8	33	44	10	7	21	25	7	10	36	27	4	9	30	12	7	5	19	43	16	14	18	17	11	21	20	18	12	11	15	7	7	8	12	24
MaeIIprimer	GTA	45	6	18	23	1	5	11	7	2	7	13	4	3	8	30	25	12	10	16	22	4	14	14	28	5	12	26	14	7	3	10	25	6	7	10	12	14	4	10	20	8	5	7	5	4	14	12	25
MaeIIprimer	GTC	46	11	21	26	8	2	11	12	4	3	13	5	5	8	32	40	8	7	17	17	9	12	25	43	5	9	20	24	6	3	10	35	7	9	19	13	12	9	14	23	11	5	14	3	9	10	9	21
MaeIIprimer	GTG	47	9	17	15	12	5	10	8	4	3	12	4	5	18	22	21	10	13	11	13	4	11	14	21	7	5	24	13	10	5	11	33	13	3	13	14	19	12	18	22	6	9	11	1	3	6	20	23
MaeIIprimer	GTT	48	16	19	28	7	5	14	25	2	11	14	8	2	7	29	29	15	28	17	27	5	17	27	42	7	12	29	20	9	10	17	49	17	16	19	7	22	16	23	23	10	8	19	8	7	11	16	22
MaeIIprimer	TAA	49	7	12	7	3	1	4	7	1	0	4	2	2	1	11	12	4	6	11	8	3	3	4	7	3	3	7	1	3	5	8	18	7	10	8	10	6	7	6	6	6	3	3	2	3	8	5	8
MaeIIprimer	TAC	50	4	10	17	3	1	9	4	7	3	13	0	4	4	14	17	6	3	6	10	1	8	10	10	6	5	7	5	4	2	12	24	15	6	4	7	9	7	11	10	3	2	8	2	5	3	2	12
MaeIIprimer	TAG	51	6	6	7	2	6	16	0	1	1	3	2	5	4	11	12	3	8	3	5	0	6	3	13	2	2	7	3	3	0	5	14	4	8	10	10	12	8	5	2	6	4	5	1	4	1	5	10
MaeIIprimer	TAT	52	4	8	12	5	3	4	5	0	1	7	2	4	1	4	13	6	6	5	3	4	4	8	8	4	3	9	7	8	2	6	17	3	9	7	2	5	7	9	7	6	6	5	3	3	5	4	6
MaeIIprimer	TCA	53	10	37	31	8	11	14	21	6	8	15	4	4	14	32	52	15	15	24	38	6	18	21	35	3	12	42	21	11	10	32	44	17	26	18	21	11	15	19	28	10	17	24	4	14	8	17	28
MaeIIprimer	TCC	54	12	30	33	7	10	9	9	3	4	16	7	8	10	38	34	16	11	21	28	8	21	28	38	13	22	32	17	11	3	24	36	9	21	18	18	18	14	17	26	8	4	10	7	13	9	17	34
MaeIIprimer	TCG	55	39	40	62	11	11	19	36	6	13	37	3	8	20	64	63	34	14	24	43	20	24	32	53	11	19	65	36	15	10	33	85	24	37	24	48	20	24	34	31	12	13	32	14	15	19	29	53
MaeIIprimer	TCT	56	10	27	47	6	7	9	20	1	6	11	3	4	5	40	24	4	7	12	31	5	11	27	47	5	12	21	21	8	6	16	36	9	13	22	30	10	12	10	23	6	8	17	5	4	9	20	24
MaeIIprimer	TGA	57	5	19	27	8	6	12	12	4	6	14	2	11	12	27	26	12	3	15	19	4	13	15	25	5	8	15	11	3	8	8	33	15	17	23	10	12	16	14	14	10	7	12	7	7	13	6	22
MaeIIprimer	TGC	58	16	38	32	5	9	11	14	3	5	16	6	11	6	35	35	15	14	21	25	3	10	19	30	6	8	35	22	8	12	19	36	8	13	25	25	23	18	24	21	13	11	26	6	5	7	9	36
MaeIIprimer	TGG	59	14	17	16	11	3	14	19	2	4	7	3	8	8	20	26	14	14	17	18	3	19	12	40	8	14	32	15	5	6	22	40	9	16	19	13	6	12	15	15	8	8	13	2	5	14	18	26
MaeIIprimer	TGT	60	12	22	29	10	11	20	12	5	7	11	6	7	9	12	15	12	8	14	20	9	8	11	23	4	8	16	16	7	6	19	30	9	16	14	36	5	13	15	18	8	6	13	2	5	6	9	25
MaeIIprimer	TTA	61	12	12	8	7	5	4	5	1	4	5	3	6	4	9	12	7	6	8	12	3	4	6	22	1	8	4	3	5	2	7	15	9	8	3	4	5	11	7	10	6	5	6	5	0	3	3	6
MaeIIprimer	TTC	62	25	28	34	13	9	16	25	6	8	24	12	7	24	38	55	7	16	15	30	4	9	21	40	3	12	27	13	16	10	14	55	19	21	24	18	12	17	22	23	9	11	12	11	5	13	14	33
MaeIIprimer	TTG	63	23	13	29	5	8	9	13	4	4	19	4	5	21	18	35	18	13	18	24	6	15	17	24	4	8	31	20	12	4	18	37	17	28	12	25	23	14	10	14	9	4	15	4	11	12	8	28
MaeIIprimer	TTT	64	17	29	31	4	8	9	21	3	7	17	8	9	14	23	18	12	16	16	25	9	13	11	28	5	2	16	16	13	7	24	58	16	10	26	30	12	19	30	15	8	12	30	6	3	12	18	34
[truncated: 17 more columns]
