# Supplementary material for: Eukaryotic transcriptomics in silico: Optimizing cDNA-AFLP efficiency
Source: BMC Genomics. 2009 Nov 30;10:565. doi: 10.1186/1471-2164-10-565 (PMC2797533; doi:10.1186/1471-2164-10-565)
Supplement: Additional file 5 — Arrays of all selective PCRs for all species and enzyme combinations. Selective PCR arrays using three-by-three selective base pairs for all 87 NCBI and 39 ENSEMBL species included in the present study, tested on all 28 combinations of 8 restriction enzymes. [file 1471-2164-10-565-S5.ZIP › CSV_Arrays/ENSEMBL/AnophelesMaeIIandHinP1I.csv]

			HinP1Iprimer	HinP1Iprimer	HinP1Iprimer	HinP1Iprimer	HinP1Iprimer	HinP1Iprimer	HinP1Iprimer	HinP1Iprimer	HinP1Iprimer	HinP1Iprimer	HinP1Iprimer	HinP1Iprimer	HinP1Iprimer	HinP1Iprimer	HinP1Iprimer	HinP1Iprimer	HinP1Iprimer	HinP1Iprimer	HinP1Iprimer	HinP1Iprimer	HinP1Iprimer	HinP1Iprimer	HinP1Iprimer	HinP1Iprimer	HinP1Iprimer	HinP1Iprimer	HinP1Iprimer	HinP1Iprimer	HinP1Iprimer	HinP1Iprimer	HinP1Iprimer	HinP1Iprimer	HinP1Iprimer	HinP1Iprimer	HinP1Iprimer	HinP1Iprimer	HinP1Iprimer	HinP1Iprimer	HinP1Iprimer	HinP1Iprimer	HinP1Iprimer	HinP1Iprimer	HinP1Iprimer	HinP1Iprimer	HinP1Iprimer	HinP1Iprimer	HinP1Iprimer
			AAA	AAC	AAG	AAT	ACA	ACC	ACG	ACT	AGA	AGC	AGG	AGT	ATA	ATC	ATG	ATT	CAA	CAC	CAG	CAT	CCA	CCC	CCG	CCT	CGA	CGC	CGG	CGT	CTA	CTC	CTG	CTT	GAA	GAC	GAG	GAT	GCA	GCC	GCG	GCT	GGA	GGC	GGG	GGT	GTA	GTC	GTG
		0	1	2	3	4	5	6	7	8	9	10	11	12	13	14	15	16	17	18	19	20	21	22	23	24	25	26	27	28	29	30	31	32	33	34	35	36	37	38	39	40	41	42	43	44	45	46	47
MaeIIprimer	AAA	1	7	15	13	10	6	21	8	8	4	16	11	10	9	22	10	7	5	8	12	10	6	6	6	4	8	15	10	10	7	8	7	4	19	10	7	10	0	0	0	0	8	8	7	8	8	7	10
MaeIIprimer	AAC	2	13	5	15	6	5	12	5	8	11	14	8	3	4	18	5	8	7	7	11	2	6	4	9	5	4	5	13	5	1	4	6	3	12	5	11	3	0	0	0	0	5	8	7	2	5	8	7
MaeIIprimer	AAG	3	5	10	5	3	5	3	4	4	5	8	6	4	1	10	2	8	2	8	2	6	4	2	4	2	4	3	6	4	3	2	1	6	8	6	7	5	0	0	0	0	1	0	6	3	5	6	3
MaeIIprimer	AAT	4	10	11	13	10	5	7	11	6	9	16	8	4	4	14	7	6	8	10	9	4	3	3	13	4	6	9	17	7	1	5	7	6	16	9	8	7	0	0	0	0	3	12	2	5	6	8	7
MaeIIprimer	ACA	5	36	45	39	21	25	46	30	13	18	47	16	22	12	47	19	25	12	33	52	25	17	12	46	13	20	30	46	29	3	12	21	20	27	39	26	20	0	0	0	0	23	34	13	25	19	35	33
MaeIIprimer	ACC	6	22	36	26	18	24	33	28	14	27	46	33	13	9	41	12	20	12	31	24	14	16	11	34	12	12	26	35	17	3	17	25	9	20	23	18	34	0	0	0	0	17	26	7	17	19	33	27
MaeIIprimer	ACG	7	35	31	49	22	39	41	35	18	23	57	25	23	20	58	20	25	24	27	39	26	17	15	32	17	20	39	56	24	8	18	15	22	31	24	34	34	0	0	0	0	24	39	13	25	19	43	31
MaeIIprimer	ACT	8	23	31	39	15	27	33	31	15	21	45	23	9	4	38	14	9	24	25	24	24	15	12	36	22	24	20	30	13	2	13	19	16	31	22	29	21	0	0	0	0	18	15	7	18	13	18	21
MaeIIprimer	AGA	9	8	11	16	6	10	9	5	5	4	10	15	6	3	16	11	6	10	9	11	10	6	6	6	5	11	9	12	9	0	6	5	5	7	8	15	13	0	0	0	0	4	13	6	7	4	12	8
MaeIIprimer	AGC	10	11	14	22	8	15	13	6	5	4	17	10	12	2	18	8	8	8	20	10	8	6	6	21	11	10	14	22	9	6	6	8	5	12	13	16	19	0	0	0	0	6	6	5	4	7	13	9
MaeIIprimer	AGG	11	5	4	3	4	4	3	3	6	3	16	1	3	1	7	3	0	5	7	6	3	6	3	5	2	2	5	11	4	1	2	5	1	6	3	3	2	0	0	0	0	2	4	2	0	0	4	5
MaeIIprimer	AGT	12	14	14	38	5	8	14	11	4	6	18	15	10	2	32	13	7	10	7	19	7	7	2	13	6	11	17	20	6	4	5	8	2	16	13	15	15	0	0	0	0	9	12	4	9	5	15	11
MaeIIprimer	ATA	13	8	3	3	2	4	7	1	2	1	4	2	1	3	9	8	1	3	5	4	0	2	4	0	1	1	4	6	3	2	1	3	0	2	3	2	2	0	0	0	0	7	2	3	2	5	5	4
MaeIIprimer	ATC	14	10	25	30	7	5	25	18	3	16	20	13	11	5	15	5	12	13	7	15	8	9	5	12	3	14	12	25	4	2	7	12	11	14	8	9	16	0	0	0	0	13	17	5	10	3	17	7
MaeIIprimer	ATG	15	9	8	5	7	9	9	5	5	6	6	0	8	3	8	7	12	1	7	6	6	4	3	7	4	8	3	4	7	1	1	5	6	8	3	1	14	0	0	0	0	2	13	2	0	1	1	5
MaeIIprimer	ATT	16	8	9	10	7	5	6	10	4	5	3	5	5	3	8	5	5	5	6	8	4	5	2	3	1	7	4	4	7	2	7	8	4	10	5	9	3	0	0	0	0	2	2	4	4	1	5	6
MaeIIprimer	CAA	17	11	15	10	12	14	26	15	7	12	38	10	5	4	25	11	14	7	16	14	14	4	12	14	4	11	16	21	5	5	15	8	17	7	8	10	12	0	0	0	0	9	8	3	10	10	16	14
MaeIIprimer	CAC	18	21	21	35	19	19	27	10	10	20	35	18	12	7	23	14	19	17	18	25	21	6	6	25	6	8	22	27	15	5	12	17	9	16	24	14	16	0	0	0	0	8	10	8	16	6	14	22
MaeIIprimer	CAG	19	18	15	9	9	9	19	16	9	7	23	11	6	7	21	11	10	7	12	12	9	6	7	15	4	16	13	22	7	2	9	7	7	20	14	7	13	0	0	0	0	7	14	6	8	8	19	4
MaeIIprimer	CAT	20	19	23	18	13	10	23	18	8	10	44	18	10	3	26	15	11	13	17	15	10	11	6	8	3	22	14	20	14	2	8	9	12	21	16	17	12	0	0	0	0	7	12	8	17	8	12	17
MaeIIprimer	CCA	21	22	42	34	14	19	41	38	8	20	51	22	19	11	53	27	16	34	35	29	17	21	16	29	16	19	33	48	21	7	18	20	16	35	34	27	27	0	0	0	0	18	34	16	19	11	30	24
MaeIIprimer	CCC	22	17	21	25	16	12	19	18	19	11	34	22	9	10	19	8	18	7	18	18	17	11	12	22	3	10	22	37	9	1	12	20	11	12	16	20	17	0	0	0	0	8	18	5	10	21	21	16
MaeIIprimer	CCG	23	31	52	40	20	26	60	32	22	30	47	29	12	6	67	26	20	30	30	50	23	20	6	52	18	32	27	71	30	7	20	27	30	30	41	46	46	0	0	0	0	25	46	17	27	17	46	30
MaeIIprimer	CCT	24	22	29	32	14	18	37	23	14	9	28	25	14	3	34	17	7	15	23	30	14	14	6	30	3	16	20	33	12	4	7	20	5	27	25	34	20	0	0	0	0	17	28	17	23	12	26	22
MaeIIprimer	CGA	25	39	27	29	23	21	59	29	23	24	56	28	18	11	54	17	20	20	36	36	28	14	21	46	15	30	40	44	26	5	45	25	22	29	38	38	18	0	0	0	0	15	28	30	26	23	47	24
MaeIIprimer	CGC	26	20	29	30	10	25	44	21	8	17	41	26	15	3	46	11	15	13	34	33	20	6	6	37	13	24	32	29	12	1	18	12	16	17	29	16	24	0	0	0	0	21	28	12	16	13	18	19
MaeIIprimer	CGG	27	22	25	24	19	36	45	21	16	24	55	22	18	8	33	17	10	14	32	37	12	21	15	35	9	21	33	38	18	4	22	19	8	25	28	33	30	0	0	0	0	16	29	9	17	21	33	33
MaeIIprimer	CGT	28	25	38	37	19	19	36	31	24	11	30	11	16	9	50	23	29	18	30	35	16	17	9	33	9	11	21	27	18	2	18	23	15	34	23	27	26	0	0	0	0	18	27	9	18	12	33	15
MaeIIprimer	CTA	29	4	3	3	4	5	5	5	1	5	10	5	2	2	6	4	5	4	6	3	2	1	2	6	1	4	4	8	3	5	2	1	3	6	4	2	1	0	0	0	0	1	4	1	4	5	6	10
MaeIIprimer	CTC	30	10	10	15	10	18	18	13	6	11	15	12	4	2	11	6	6	4	6	8	5	5	4	10	4	3	5	15	1	1	1	13	0	9	8	17	20	0	0	0	0	6	7	5	5	5	11	6
MaeIIprimer	CTG	31	9	22	18	5	12	17	7	3	9	18	11	9	0	19	6	4	15	14	16	10	8	4	16	2	5	10	12	11	2	1	6	3	7	10	18	9	0	0	0	0	9	4	1	6	8	15	10
MaeIIprimer	CTT	32	13	16	20	5	12	17	12	7	10	17	22	7	3	41	10	8	10	14	19	13	8	4	14	0	11	10	10	9	9	10	9	4	17	9	9	5	0	0	0	0	12	11	4	8	4	6	13
MaeIIprimer	GAA	33	29	19	18	12	21	42	27	13	21	73	20	23	12	37	16	24	16	25	31	16	21	17	31	18	26	30	28	30	1	24	23	23	21	27	22	28	0	0	0	0	16	20	12	21	27	20	36
MaeIIprimer	GAC	34	13	17	12	10	22	44	16	16	11	27	12	14	5	25	10	9	9	14	16	12	7	3	25	5	12	11	21	10	0	17	14	17	16	13	15	21	0	0	0	0	8	21	13	17	11	16	12
MaeIIprimer	GAG	35	10	15	6	8	10	12	8	3	7	19	15	4	5	10	8	8	14	9	10	4	4	4	8	10	8	16	9	6	2	5	7	8	8	10	8	15	0	0	0	0	5	10	3	3	3	13	6
MaeIIprimer	GAT	36	29	25	19	26	24	39	23	16	20	44	17	16	22	33	19	26	30	30	43	10	12	15	26	18	20	32	40	18	7	14	24	15	35	25	24	28	0	0	0	0	28	29	18	20	10	32	24
MaeIIprimer	GCA	37	28	38	39	25	40	52	32	16	29	75	38	22	14	42	22	19	17	34	29	23	16	12	34	14	23	29	34	21	4	26	42	26	31	36	32	38	0	0	0	0	17	22	12	37	17	42	33
MaeIIprimer	GCC	38	25	27	32	25	23	40	35	11	24	55	45	22	12	46	35	11	24	31	35	15	16	18	44	6	29	28	39	22	4	29	21	22	22	42	41	28	0	0	0	0	13	37	18	19	19	35	22
MaeIIprimer	GCG	39	38	29	33	12	23	32	18	15	19	26	17	9	15	35	21	23	26	31	22	8	17	13	29	10	23	28	30	9	3	14	22	9	22	20	21	15	0	0	0	0	13	24	19	11	13	26	20
MaeIIprimer	GCT	40	41	45	40	26	41	63	47	32	40	112	37	24	19	72	31	30	20	75	52	29	27	30	47	12	30	46	42	32	1	31	32	29	26	37	44	40	0	0	0	0	26	39	18	27	29	44	31
MaeIIprimer	GGA	41	31	28	23	23	25	52	24	24	24	80	22	15	12	48	24	23	24	31	35	14	18	15	47	16	29	51	45	25	4	20	11	30	23	22	16	23	0	0	0	0	26	33	17	17	21	36	19
MaeIIprimer	GGC	42	19	32	19	17	18	39	24	7	15	44	17	10	8	34	19	13	11	34	31	8	13	10	34	7	17	30	38	19	2	17	16	10	33	19	16	19	0	0	0	0	8	22	10	17	17	27	9
MaeIIprimer	GGG	43	14	13	13	18	11	22	12	8	16	28	17	7	8	12	9	6	3	23	15	14	6	4	18	5	19	11	10	12	3	6	11	8	20	11	19	12	0	0	0	0	4	13	4	12	15	7	8
MaeIIprimer	GGT	44	23	30	19	19	14	45	18	15	16	55	33	15	11	33	25	9	11	21	29	24	15	17	26	12	24	35	36	17	2	17	21	16	26	22	30	32	0	0	0	0	10	18	15	23	19	31	20
MaeIIprimer	GTA	45	11	19	18	21	16	35	19	16	12	37	13	14	10	37	19	11	12	23	22	17	11	7	27	5	12	20	27	17	4	11	13	13	8	17	13	16	0	0	0	0	8	15	12	18	25	27	29
MaeIIprimer	GTC	46	21	19	27	15	19	31	22	8	18	59	22	16	10	33	17	14	12	27	21	22	12	15	28	4	24	29	34	9	3	17	6	16	21	21	30	26	0	0	0	0	13	28	13	9	9	28	18
MaeIIprimer	GTG	47	24	34	24	13	38	28	16	12	12	46	27	13	12	32	22	14	13	26	28	14	7	13	28	4	18	22	21	15	4	8	17	9	21	26	20	14	0	0	0	0	9	13	10	13	16	27	16
MaeIIprimer	GTT	48	36	34	31	15	21	46	47	21	25	37	32	15	9	27	16	16	18	29	25	15	9	12	27	9	16	20	37	19	4	20	17	24	29	18	23	31	0	0	0	0	27	21	11	17	21	36	30
MaeIIprimer	TAA	49	13	12	11	7	7	12	8	9	7	11	4	10	2	16	2	7	6	7	8	5	5	3	9	6	7	8	5	5	1	11	5	9	14	5	8	10	0	0	0	0	8	7	3	7	6	3	17
MaeIIprimer	TAC	50	21	20	13	6	11	21	12	8	5	31	10	11	4	24	5	6	6	10	11	8	12	11	4	8	7	7	12	6	4	6	9	4	13	8	8	11	0	0	0	0	9	15	2	6	2	11	9
MaeIIprimer	TAG	51	11	8	7	4	12	6	6	3	4	10	3	4	4	7	4	7	4	6	8	6	2	1	6	4	8	2	3	12	2	3	2	3	10	4	5	8	0	0	0	0	6	4	0	1	1	7	4
MaeIIprimer	TAT	52	12	14	9	4	8	11	8	5	8	14	6	3	3	10	4	6	6	7	7	5	1	5	6	2	11	6	9	9	1	9	4	2	9	6	6	15	0	0	0	0	5	3	6	6	8	4	8
MaeIIprimer	TCA	53	46	48	36	26	16	51	20	24	31	73	33	23	18	51	25	24	25	32	38	15	18	13	34	17	19	30	47	16	2	20	32	19	40	31	34	30	0	0	0	0	17	28	15	17	29	25	31
MaeIIprimer	TCC	54	38	25	28	17	26	35	21	14	26	52	21	19	11	38	10	17	21	38	28	22	17	9	24	14	18	21	27	25	6	20	17	14	25	30	23	37	0	0	0	0	17	45	14	17	20	28	22
MaeIIprimer	TCG	55	51	63	54	36	49	75	53	21	33	98	39	26	17	76	32	27	33	49	61	39	26	26	45	20	32	33	71	38	4	28	41	30	49	46	39	34	0	0	0	0	24	53	19	33	25	51	36
MaeIIprimer	TCT	56	20	26	29	14	18	31	26	19	22	37	17	12	11	36	18	18	17	29	25	15	18	14	26	8	27	30	39	14	3	8	19	14	24	19	20	30	0	0	0	0	15	17	12	25	13	36	27
MaeIIprimer	TGA	57	18	27	31	15	20	20	23	12	16	27	16	11	4	29	7	14	16	21	23	11	6	3	14	5	12	18	23	13	4	14	4	7	24	14	17	24	0	0	0	0	9	14	8	8	8	20	16
MaeIIprimer	TGC	58	32	31	38	15	20	26	20	9	17	33	15	17	8	46	13	15	15	24	19	19	11	8	17	6	22	17	19	19	4	9	16	11	27	24	38	31	0	0	0	0	6	27	11	21	6	27	8
MaeIIprimer	TGG	59	24	19	22	15	22	25	13	17	19	32	14	21	10	34	10	14	18	30	20	13	11	10	22	8	11	10	14	22	3	13	17	33	12	14	19	18	0	0	0	0	14	20	5	16	7	10	7
MaeIIprimer	TGT	60	21	26	18	11	17	19	22	12	19	27	16	9	10	42	20	9	12	20	20	10	14	8	21	12	19	18	29	17	3	6	13	7	14	14	29	20	0	0	0	0	9	21	9	11	12	16	15
MaeIIprimer	TTA	61	14	8	9	17	6	16	7	9	4	18	7	8	7	11	5	7	11	11	7	7	5	3	5	12	10	4	9	4	4	6	5	4	18	8	4	12	0	0	0	0	4	3	5	4	7	10	5
MaeIIprimer	TTC	62	43	36	51	26	20	37	31	16	24	44	22	14	11	44	24	25	13	27	44	23	27	11	33	15	22	27	30	23	5	11	16	15	33	34	28	27	0	0	0	0	18	25	10	24	9	33	23
MaeIIprimer	TTG	63	31	30	34	22	19	22	19	17	23	47	19	23	10	33	16	20	14	21	16	15	14	5	15	7	13	19	32	7	8	9	13	15	22	22	15	24	0	0	0	0	14	24	15	8	22	14	16
MaeIIprimer	TTT	64	31	28	45	18	39	27	25	9	11	20	20	11	13	36	15	13	21	19	30	17	14	11	25	9	28	16	23	15	5	12	17	7	34	17	25	30	0	0	0	0	9	19	7	18	15	20	29
[truncated: 17 more columns]
