# Supplementary material for: Eukaryotic transcriptomics in silico: Optimizing cDNA-AFLP efficiency
Source: BMC Genomics. 2009 Nov 30;10:565. doi: 10.1186/1471-2164-10-565 (PMC2797533; doi:10.1186/1471-2164-10-565)
Supplement: Additional file 5 — Arrays of all selective PCRs for all species and enzyme combinations. Selective PCR arrays using three-by-three selective base pairs for all 87 NCBI and 39 ENSEMBL species included in the present study, tested on all 28 combinations of 8 restriction enzymes. [file 1471-2164-10-565-S5.ZIP › CSV_Arrays/ENSEMBL/AnophelesMaeIIandHpaII.csv]

			HpaIIprimer	HpaIIprimer	HpaIIprimer	HpaIIprimer	HpaIIprimer	HpaIIprimer	HpaIIprimer	HpaIIprimer	HpaIIprimer	HpaIIprimer	HpaIIprimer	HpaIIprimer	HpaIIprimer	HpaIIprimer	HpaIIprimer	HpaIIprimer	HpaIIprimer	HpaIIprimer	HpaIIprimer	HpaIIprimer	HpaIIprimer	HpaIIprimer	HpaIIprimer	HpaIIprimer	HpaIIprimer	HpaIIprimer	HpaIIprimer	HpaIIprimer	HpaIIprimer	HpaIIprimer	HpaIIprimer	HpaIIprimer	HpaIIprimer	HpaIIprimer	HpaIIprimer	HpaIIprimer	HpaIIprimer	HpaIIprimer	HpaIIprimer	HpaIIprimer	HpaIIprimer	HpaIIprimer	HpaIIprimer	HpaIIprimer	HpaIIprimer	HpaIIprimer	HpaIIprimer
			AAA	AAC	AAG	AAT	ACA	ACC	ACG	ACT	AGA	AGC	AGG	AGT	ATA	ATC	ATG	ATT	CAA	CAC	CAG	CAT	CCA	CCC	CCG	CCT	CGA	CGC	CGG	CGT	CTA	CTC	CTG	CTT	GAA	GAC	GAG	GAT	GCA	GCC	GCG	GCT	GGA	GGC	GGG	GGT	GTA	GTC	GTG
		0	1	2	3	4	5	6	7	8	9	10	11	12	13	14	15	16	17	18	19	20	21	22	23	24	25	26	27	28	29	30	31	32	33	34	35	36	37	38	39	40	41	42	43	44	45	46	47
MaeIIprimer	AAA	1	8	24	16	9	21	7	8	4	6	8	6	3	11	18	15	8	19	20	15	15	13	4	2	8	10	13	14	4	6	11	10	4	7	6	15	14	10	7	11	8	3	2	5	5	1	5	12
MaeIIprimer	AAC	2	11	8	8	4	11	7	9	8	4	5	12	7	6	10	13	4	2	15	13	14	11	5	6	1	5	6	11	6	3	8	11	3	3	4	5	0	6	6	8	5	1	5	3	1	1	3	4
MaeIIprimer	AAG	3	3	5	11	3	2	2	6	3	2	4	3	4	3	5	4	2	7	2	11	5	9	4	3	3	3	13	8	7	2	5	13	3	3	5	3	4	7	8	7	3	0	2	3	2	6	3	4
MaeIIprimer	AAT	4	22	7	16	11	12	4	9	5	2	6	9	8	8	14	14	3	9	14	15	5	8	4	12	4	10	5	15	9	5	10	15	4	8	5	3	3	8	4	14	4	5	7	6	5	6	2	8
MaeIIprimer	ACA	5	25	17	45	22	29	19	32	23	18	15	24	16	12	41	24	20	35	40	55	29	45	25	45	13	42	23	55	27	12	26	49	22	18	15	25	14	27	20	31	30	10	20	7	10	14	13	21
MaeIIprimer	ACC	6	17	17	23	13	24	6	18	8	11	23	12	12	16	21	19	12	16	32	30	20	16	15	26	5	23	24	21	47	9	21	26	10	11	14	16	7	18	15	29	10	9	13	8	3	9	6	23
MaeIIprimer	ACG	7	24	29	58	21	34	21	35	15	9	31	28	11	13	40	30	17	38	40	61	30	52	30	36	11	34	34	59	27	7	41	58	21	15	22	22	15	23	23	42	23	10	17	10	6	16	21	31
MaeIIprimer	ACT	8	24	27	38	12	26	6	24	15	12	18	19	16	7	28	21	16	18	38	39	29	33	17	34	9	22	24	51	22	5	21	43	13	16	23	17	13	25	13	35	15	6	23	6	6	12	14	19
MaeIIprimer	AGA	9	12	15	10	4	9	10	15	5	8	10	6	7	6	11	14	6	15	13	12	13	9	6	10	8	10	6	13	15	8	10	11	7	5	3	4	4	13	5	13	7	3	8	4	4	4	2	8
MaeIIprimer	AGC	10	18	12	22	6	18	10	23	6	6	10	22	5	10	12	16	8	29	13	25	12	18	9	9	10	13	13	20	4	4	6	18	11	5	5	10	4	11	7	6	5	7	9	5	4	6	10	15
MaeIIprimer	AGG	11	8	5	6	1	7	3	2	5	2	3	1	4	4	3	4	0	2	8	4	6	1	5	6	2	7	2	3	3	6	5	8	3	1	4	2	0	3	1	4	4	1	2	1	0	1	3	0
MaeIIprimer	AGT	12	14	10	22	12	15	10	17	22	6	19	18	13	4	17	14	11	21	16	10	19	15	14	10	5	7	10	30	7	6	9	30	12	8	10	9	6	8	6	12	16	6	1	6	3	1	0	17
MaeIIprimer	ATA	13	5	4	10	2	6	2	2	1	4	1	7	0	1	2	6	3	7	11	9	4	1	2	2	0	4	3	6	3	0	1	5	3	1	3	0	2	3	1	2	6	0	1	4	1	3	0	5
MaeIIprimer	ATC	14	14	10	16	6	10	13	7	11	14	5	12	9	4	17	15	5	22	10	27	13	15	4	14	9	8	9	14	11	5	12	28	9	14	8	14	8	21	3	15	14	1	10	4	0	11	7	8
MaeIIprimer	ATG	15	8	2	12	9	6	4	5	5	4	6	5	1	5	12	9	6	16	9	10	3	7	3	3	3	8	3	12	3	1	0	10	6	2	7	7	1	9	0	3	7	4	2	1	4	3	1	2
MaeIIprimer	ATT	16	13	11	9	4	6	3	6	3	0	7	5	5	7	9	5	6	12	10	7	6	3	8	6	4	4	4	7	2	4	8	5	3	2	5	1	3	7	4	9	3	1	3	0	0	2	2	5
MaeIIprimer	CAA	17	12	12	22	9	12	7	15	8	3	8	9	4	17	22	29	11	13	19	31	4	20	9	22	5	7	16	31	14	2	14	25	8	14	10	7	9	10	9	22	11	6	6	10	2	7	5	13
MaeIIprimer	CAC	18	17	24	32	11	14	14	20	9	4	20	16	9	8	17	16	3	16	35	27	12	19	15	13	11	24	26	25	17	6	16	28	7	20	7	10	11	16	7	23	10	9	16	10	3	7	2	7
MaeIIprimer	CAG	19	16	7	20	8	10	6	24	5	10	13	9	7	6	15	20	12	23	15	22	7	8	9	16	8	13	12	16	8	2	11	20	10	3	5	15	4	11	4	13	4	3	12	3	3	5	4	11
MaeIIprimer	CAT	20	9	10	19	15	19	8	18	11	7	12	10	4	11	19	12	6	11	24	33	18	23	14	14	14	20	18	20	10	10	13	33	7	16	9	6	9	15	17	24	11	8	17	6	3	6	4	9
MaeIIprimer	CCA	21	28	30	41	16	41	14	35	16	26	28	27	11	14	29	37	15	25	48	43	22	32	12	42	13	38	33	40	29	12	39	72	22	18	16	17	13	24	26	42	31	16	17	13	9	13	15	30
MaeIIprimer	CCC	22	11	14	23	7	4	9	17	9	5	11	12	4	7	11	20	14	9	13	17	19	17	17	20	8	11	18	28	11	9	15	36	8	12	13	7	6	20	12	21	17	9	8	9	5	3	6	12
MaeIIprimer	CCG	23	20	25	34	9	30	15	32	15	9	20	18	7	7	29	27	9	21	37	32	20	25	29	36	13	22	32	32	18	5	20	48	10	21	17	18	14	24	12	37	15	9	18	5	4	12	16	26
MaeIIprimer	CCT	24	18	24	41	10	21	17	36	10	20	20	15	9	8	12	22	9	32	30	52	14	24	20	33	13	33	18	39	25	5	15	41	14	20	12	19	17	20	12	30	14	6	21	5	7	8	7	24
MaeIIprimer	CGA	25	18	29	34	17	33	12	38	12	17	28	35	11	11	32	34	15	23	41	48	24	45	18	56	20	31	42	54	34	9	30	53	28	16	16	22	19	31	20	47	15	17	24	12	7	18	18	21
MaeIIprimer	CGC	26	21	30	29	18	19	9	27	24	10	29	31	5	11	28	33	10	22	32	42	22	32	12	38	10	27	27	48	13	9	17	41	16	22	20	15	8	19	28	34	19	7	24	7	6	4	6	24
MaeIIprimer	CGG	27	32	18	21	10	23	16	32	13	6	28	14	12	19	36	39	9	25	43	40	19	43	22	36	24	35	36	56	35	5	19	49	16	18	15	15	14	34	14	34	11	5	16	7	3	8	10	20
MaeIIprimer	CGT	28	20	18	32	10	33	10	27	13	13	18	36	13	5	16	29	9	11	40	49	14	41	25	36	12	48	25	47	18	13	32	46	14	14	16	13	14	24	23	36	18	17	9	11	12	12	7	19
MaeIIprimer	CTA	29	9	7	3	2	1	2	3	2	1	2	6	3	2	5	12	6	10	7	5	15	7	6	8	4	5	3	6	4	3	5	11	3	4	2	1	2	4	3	2	2	0	3	0	3	3	4	5
MaeIIprimer	CTC	30	10	10	14	11	7	4	8	7	7	5	10	2	6	11	14	5	13	18	18	7	8	4	10	4	11	7	10	8	10	14	11	5	6	6	5	4	6	5	12	7	4	16	2	1	2	3	10
MaeIIprimer	CTG	31	5	10	19	5	18	6	10	4	8	5	13	5	7	7	10	4	10	17	26	12	6	9	28	4	7	18	17	10	5	19	15	6	6	7	6	7	10	8	19	3	3	9	2	4	2	7	6
MaeIIprimer	CTT	32	36	14	21	5	13	2	15	4	8	11	21	5	5	15	12	10	8	22	23	12	16	6	12	3	17	11	18	7	3	18	19	6	5	9	8	6	7	10	21	5	6	7	4	1	5	8	11
MaeIIprimer	GAA	33	23	22	29	16	28	10	32	16	18	27	27	7	16	40	36	19	23	32	54	22	27	25	48	19	25	40	39	31	8	52	47	25	28	11	20	14	22	25	32	25	10	16	7	8	10	10	16
MaeIIprimer	GAC	34	15	9	22	6	16	13	17	6	3	16	8	7	6	14	13	11	13	24	34	17	14	12	21	9	19	20	26	14	5	18	27	5	11	10	9	10	9	9	14	10	5	11	5	4	6	7	9
MaeIIprimer	GAG	35	7	8	5	14	6	10	14	4	22	10	6	2	2	11	12	1	19	17	15	13	10	5	13	2	12	11	20	12	2	17	14	5	7	5	6	9	13	5	13	8	9	4	7	3	7	14	5
MaeIIprimer	GAT	36	33	23	42	21	22	14	36	12	11	36	25	13	15	26	32	18	26	47	51	30	28	23	47	13	30	26	33	23	15	23	53	25	25	23	15	15	24	24	29	21	12	17	6	11	10	20	15
MaeIIprimer	GCA	37	25	32	40	27	33	20	36	16	15	35	10	6	16	39	41	17	33	55	69	38	33	31	40	28	42	44	78	29	8	45	56	23	18	16	16	18	34	26	42	34	10	19	7	10	13	19	26
MaeIIprimer	GCC	38	13	22	35	13	25	18	28	11	13	14	18	9	14	32	26	15	18	35	45	18	30	18	25	14	28	25	46	17	12	23	34	18	20	20	15	11	17	17	32	23	16	17	9	3	13	10	17
MaeIIprimer	GCG	39	15	33	52	15	35	19	33	11	14	33	21	11	30	46	29	15	37	38	67	32	31	32	47	23	41	40	63	42	11	43	60	32	19	22	20	18	37	34	46	31	15	23	9	4	10	20	20
MaeIIprimer	GCT	40	29	41	45	22	37	20	49	16	20	34	25	9	20	42	48	31	45	68	89	36	50	50	64	19	45	44	93	50	14	47	65	36	26	20	17	32	52	36	57	28	12	32	10	11	14	25	38
MaeIIprimer	GGA	41	14	37	36	25	32	15	26	16	7	29	23	10	10	50	39	28	23	44	56	26	30	34	26	13	25	45	44	40	3	27	47	25	20	12	9	17	26	28	46	21	14	13	5	7	11	17	18
MaeIIprimer	GGC	42	19	32	20	6	16	20	40	8	16	22	12	13	10	32	25	15	26	33	54	17	44	30	46	12	20	32	35	25	5	27	35	14	19	21	15	14	24	16	35	9	2	19	12	6	5	13	12
MaeIIprimer	GGG	43	12	10	14	4	11	8	16	5	6	8	10	3	5	21	16	3	12	19	27	8	21	14	15	6	14	13	24	14	5	11	11	11	9	4	11	8	17	8	19	12	5	9	3	1	6	11	8
MaeIIprimer	GGT	44	17	43	27	17	23	8	29	11	10	21	21	6	7	30	20	14	17	50	45	24	38	24	32	17	17	29	40	18	5	33	42	30	15	17	10	14	24	18	29	22	9	20	14	4	11	8	12
MaeIIprimer	GTA	45	17	16	25	3	21	15	28	4	9	14	16	7	8	29	23	11	17	18	26	18	23	8	15	11	22	27	31	16	4	11	30	15	9	12	10	13	10	6	33	11	7	15	7	7	10	7	16
MaeIIprimer	GTC	46	19	18	23	17	23	18	23	8	14	27	17	8	14	26	22	7	21	22	52	26	16	16	30	19	28	23	44	17	2	23	40	18	16	15	12	15	26	8	26	23	12	17	9	5	5	9	12
MaeIIprimer	GTG	47	20	28	22	17	19	16	25	9	10	16	12	11	10	22	29	17	24	32	27	14	29	21	16	10	21	17	31	24	5	28	33	21	17	17	14	13	28	14	30	16	8	13	9	6	5	6	16
MaeIIprimer	GTT	48	22	37	39	19	21	15	29	9	16	11	25	6	9	37	47	23	34	45	42	18	26	15	44	7	41	37	34	16	17	24	50	18	27	13	12	15	26	14	30	14	11	23	11	5	5	12	24
MaeIIprimer	TAA	49	5	14	8	13	7	4	5	6	8	5	5	3	3	12	6	7	13	12	11	11	14	8	8	2	7	6	15	8	2	6	7	12	7	3	9	3	4	2	8	3	5	4	4	2	6	4	9
MaeIIprimer	TAC	50	16	8	13	7	9	4	10	9	5	14	9	3	13	19	13	8	11	17	17	11	10	8	8	9	9	10	11	5	17	9	24	4	8	6	5	11	8	5	16	6	3	8	2	2	3	5	7
MaeIIprimer	TAG	51	4	4	10	2	16	2	6	6	3	6	10	3	4	3	12	4	7	7	11	3	9	2	5	6	9	7	14	5	5	9	16	3	6	0	4	0	8	5	4	0	3	5	3	3	2	1	9
MaeIIprimer	TAT	52	8	5	11	8	5	5	9	6	7	11	2	2	2	10	12	7	4	12	13	6	14	6	5	3	11	8	12	11	2	6	12	6	7	3	5	7	6	5	3	7	4	7	4	1	5	1	9
MaeIIprimer	TCA	53	16	34	43	26	35	22	29	19	13	14	23	19	10	34	40	16	39	34	53	25	32	25	41	16	42	36	55	25	6	29	78	22	19	19	19	19	29	22	57	24	13	24	7	6	13	7	25
MaeIIprimer	TCC	54	21	27	29	23	22	13	19	14	9	16	19	12	13	25	31	13	24	30	39	27	29	16	24	7	20	29	35	25	5	32	26	21	14	19	16	21	21	13	25	6	11	13	7	7	9	14	14
MaeIIprimer	TCG	55	38	33	68	28	53	37	48	17	24	45	43	18	22	42	52	13	51	69	84	42	60	38	64	18	59	61	80	45	17	45	89	38	33	25	36	23	49	47	69	31	21	30	14	8	25	26	39
MaeIIprimer	TCT	56	24	23	26	12	12	17	39	13	12	13	24	11	6	26	23	14	34	22	39	14	30	16	23	16	27	29	38	15	13	35	36	10	21	20	24	14	19	10	30	24	4	21	9	6	8	14	18
MaeIIprimer	TGA	57	12	18	30	12	13	12	26	4	11	19	15	9	5	23	21	9	24	35	27	12	26	16	25	11	14	12	14	14	13	20	33	15	12	8	12	10	20	15	20	11	6	9	3	6	8	5	13
MaeIIprimer	TGC	58	18	33	43	8	16	16	35	13	10	20	27	11	15	23	30	21	33	41	55	20	35	16	28	9	25	31	28	22	12	23	39	19	20	17	26	17	18	12	32	28	15	18	11	10	13	8	27
MaeIIprimer	TGG	59	51	14	22	12	16	15	36	8	17	13	11	4	7	21	11	12	29	29	39	19	28	16	24	12	22	17	35	17	6	21	30	11	7	5	15	7	21	16	31	15	12	17	7	3	6	9	18
MaeIIprimer	TGT	60	23	25	27	10	20	11	27	9	11	15	22	7	10	16	19	8	24	19	26	19	24	20	14	9	28	19	28	18	4	15	18	10	13	11	25	10	13	9	26	9	11	11	7	4	10	8	17
MaeIIprimer	TTA	61	6	4	9	6	9	4	7	0	6	3	6	1	2	9	11	5	10	16	24	7	10	12	10	3	9	9	18	8	2	10	10	9	8	1	4	4	9	3	8	6	4	3	3	3	11	2	11
MaeIIprimer	TTC	62	29	35	51	15	29	17	34	19	17	22	19	8	16	30	26	13	36	41	43	36	34	24	38	20	44	28	37	30	5	35	47	17	20	17	27	16	26	22	42	21	6	13	11	10	7	5	23
MaeIIprimer	TTG	63	25	25	35	14	25	15	34	14	6	32	23	9	15	29	26	16	32	36	33	21	29	18	30	9	21	17	37	23	11	25	35	16	15	17	17	10	17	13	22	11	8	12	5	2	12	17	19
MaeIIprimer	TTT	64	31	24	27	19	18	16	23	9	16	20	20	8	13	16	22	12	26	38	37	33	28	16	26	18	35	24	47	23	3	21	41	18	17	19	29	13	21	10	23	17	16	15	8	5	8	8	14
[truncated: 17 more columns]
