# Supplementary material for: Eukaryotic transcriptomics in silico: Optimizing cDNA-AFLP efficiency
Source: BMC Genomics. 2009 Nov 30;10:565. doi: 10.1186/1471-2164-10-565 (PMC2797533; doi:10.1186/1471-2164-10-565)
Supplement: Additional file 5 — Arrays of all selective PCRs for all species and enzyme combinations. Selective PCR arrays using three-by-three selective base pairs for all 87 NCBI and 39 ENSEMBL species included in the present study, tested on all 28 combinations of 8 restriction enzymes. [file 1471-2164-10-565-S5.ZIP › CSV_Arrays/ENSEMBL/AnophelesMaeIIandMseI.csv]

			MseIprimer	MseIprimer	MseIprimer	MseIprimer	MseIprimer	MseIprimer	MseIprimer	MseIprimer	MseIprimer	MseIprimer	MseIprimer	MseIprimer	MseIprimer	MseIprimer	MseIprimer	MseIprimer	MseIprimer	MseIprimer	MseIprimer	MseIprimer	MseIprimer	MseIprimer	MseIprimer	MseIprimer	MseIprimer	MseIprimer	MseIprimer	MseIprimer	MseIprimer	MseIprimer	MseIprimer	MseIprimer	MseIprimer	MseIprimer	MseIprimer	MseIprimer	MseIprimer	MseIprimer	MseIprimer	MseIprimer	MseIprimer	MseIprimer	MseIprimer	MseIprimer	MseIprimer	MseIprimer	MseIprimer
			AAA	AAC	AAG	AAT	ACA	ACC	ACG	ACT	AGA	AGC	AGG	AGT	ATA	ATC	ATG	ATT	CAA	CAC	CAG	CAT	CCA	CCC	CCG	CCT	CGA	CGC	CGG	CGT	CTA	CTC	CTG	CTT	GAA	GAC	GAG	GAT	GCA	GCC	GCG	GCT	GGA	GGC	GGG	GGT	GTA	GTC	GTG
		0	1	2	3	4	5	6	7	8	9	10	11	12	13	14	15	16	17	18	19	20	21	22	23	24	25	26	27	28	29	30	31	32	33	34	35	36	37	38	39	40	41	42	43	44	45	46	47
MaeIIprimer	AAA	1	12	9	10	8	11	8	9	10	5	8	4	10	8	5	1	12	2	9	3	12	2	2	10	3	9	5	3	0	3	2	2	6	6	4	4	4	4	13	5	5	7	7	0	5	5	5	2
MaeIIprimer	AAC	2	11	6	3	9	1	5	4	2	6	2	4	7	4	4	4	10	6	4	3	5	6	1	4	4	5	4	3	0	2	3	1	0	4	0	0	5	4	1	4	9	6	3	2	3	1	4	0
MaeIIprimer	AAG	3	5	4	2	7	5	6	4	2	3	6	2	1	2	4	4	0	4	3	1	2	2	0	2	3	8	1	1	0	3	1	0	3	5	1	1	2	5	4	1	8	7	1	0	1	0	3	2
MaeIIprimer	AAT	4	8	6	2	10	9	4	6	9	6	8	2	14	5	10	3	3	6	5	7	5	6	3	4	4	3	7	10	0	2	6	2	3	5	6	2	6	6	3	7	6	5	4	5	3	2	4	2
MaeIIprimer	ACA	5	20	16	10	22	30	12	5	27	14	16	2	23	4	14	19	11	16	13	16	13	17	2	15	15	21	15	16	0	10	8	12	9	18	10	7	11	15	9	10	21	13	11	6	12	7	2	9
MaeIIprimer	ACC	6	11	15	4	13	14	8	6	16	9	12	4	16	3	22	8	7	9	1	6	8	11	10	9	13	14	9	6	0	1	2	3	13	5	2	4	11	11	3	11	17	11	6	2	7	7	3	4
MaeIIprimer	ACG	7	16	8	4	15	24	19	13	28	11	14	7	29	11	8	9	9	11	8	3	10	12	5	9	11	23	16	7	0	7	5	6	8	10	6	2	11	22	10	15	18	8	8	2	15	7	5	5
MaeIIprimer	ACT	8	9	6	6	9	14	8	5	15	12	15	8	15	4	10	8	11	16	7	8	9	9	3	4	15	12	13	12	0	10	6	8	6	8	1	3	6	15	9	6	11	9	4	5	9	6	3	2
MaeIIprimer	AGA	9	9	4	3	12	6	1	4	8	6	3	4	5	5	6	0	2	14	7	1	5	6	3	6	2	9	4	3	0	1	4	7	7	3	2	3	4	2	0	2	4	5	6	1	5	1	1	6
MaeIIprimer	AGC	10	13	4	8	11	5	10	4	5	9	3	2	4	10	5	1	4	5	4	2	10	7	6	8	3	10	8	7	0	2	2	1	2	7	5	0	11	7	0	5	5	8	5	5	5	3	4	2
MaeIIprimer	AGG	11	3	4	0	4	5	4	0	2	2	8	2	2	4	0	1	1	4	2	3	4	2	0	1	4	4	0	4	0	3	3	0	4	5	0	2	4	1	1	0	3	5	0	0	1	1	2	3
MaeIIprimer	AGT	12	8	6	6	6	7	11	5	3	7	3	2	8	4	3	2	3	10	5	1	2	5	4	8	6	8	3	2	0	1	6	5	4	5	2	4	4	6	4	9	11	6	2	4	3	4	2	3
MaeIIprimer	ATA	13	5	3	7	2	7	2	2	3	6	3	3	3	3	3	1	6	1	3	0	4	1	4	1	3	1	3	3	0	1	2	0	2	3	2	0	2	4	1	5	2	1	2	2	0	0	1	1
MaeIIprimer	ATC	14	12	13	12	15	11	8	3	10	7	9	5	8	2	6	7	11	16	5	4	14	8	5	7	10	7	7	5	0	1	4	3	5	10	5	1	9	13	7	4	14	8	5	4	6	3	7	4
MaeIIprimer	ATG	15	5	3	2	4	13	1	3	6	7	8	0	6	1	8	8	7	7	5	3	2	2	0	0	1	2	4	1	0	8	0	4	3	2	1	2	4	5	1	6	3	4	3	1	1	4	2	2
MaeIIprimer	ATT	16	3	2	2	11	13	5	2	3	2	5	2	5	3	5	10	3	7	6	3	5	4	3	1	4	3	4	4	0	3	1	4	8	7	5	0	2	6	6	2	4	4	3	2	4	1	0	0
MaeIIprimer	CAA	17	7	6	2	3	13	5	6	13	3	7	2	6	2	6	2	9	4	6	4	9	7	2	8	5	6	8	3	0	5	4	3	5	7	4	3	6	9	6	4	21	5	7	2	3	4	2	3
MaeIIprimer	CAC	18	11	3	4	11	14	7	8	14	4	7	4	8	3	2	2	11	7	4	6	7	4	6	11	3	10	5	10	0	4	7	9	6	7	4	5	9	12	5	8	11	8	5	3	10	3	4	6
MaeIIprimer	CAG	19	11	4	2	8	6	4	2	3	5	5	5	6	4	7	4	3	9	7	1	6	6	3	7	7	9	8	3	0	2	1	2	2	5	2	1	2	7	3	6	4	8	5	1	4	4	1	3
MaeIIprimer	CAT	20	12	12	2	7	9	6	5	14	7	1	4	6	3	8	6	8	9	8	4	5	3	4	5	10	10	8	9	0	0	6	7	5	8	1	1	8	11	1	11	11	5	2	5	1	5	2	4
MaeIIprimer	CCA	21	17	4	9	21	4	10	7	19	6	6	3	18	5	9	5	11	17	8	12	10	12	7	8	10	19	8	6	0	7	17	5	6	19	5	0	8	11	18	13	23	13	10	2	14	6	7	4
MaeIIprimer	CCC	22	14	6	4	6	6	4	5	8	9	5	3	8	5	4	8	2	6	5	4	4	6	5	7	7	10	10	7	0	5	4	5	7	4	3	3	3	9	6	1	11	7	0	2	4	7	4	5
MaeIIprimer	CCG	23	12	5	10	9	21	10	6	16	19	14	6	21	9	9	7	9	15	11	12	24	9	10	15	8	22	17	4	0	6	2	10	11	11	3	1	3	14	5	12	16	13	9	3	10	7	5	11
MaeIIprimer	CCT	24	14	6	3	8	8	14	3	14	4	7	4	6	7	5	6	4	9	4	3	6	10	2	11	8	13	9	5	0	5	1	2	10	9	5	6	13	11	11	6	11	8	4	5	12	4	4	4
MaeIIprimer	CGA	25	16	10	9	11	20	14	5	18	12	15	4	15	7	12	8	10	14	7	7	9	15	4	16	6	15	17	15	0	6	4	3	8	10	8	8	13	10	6	31	15	13	12	5	13	5	7	3
MaeIIprimer	CGC	26	8	6	8	8	9	9	4	11	10	10	6	15	5	11	7	5	8	11	2	11	16	9	9	11	10	10	5	0	5	3	2	7	7	1	4	6	7	9	10	17	6	10	5	10	2	1	1
MaeIIprimer	CGG	27	18	7	8	8	14	3	4	23	8	18	3	14	12	10	5	9	7	5	10	6	3	4	11	12	8	12	7	0	10	7	5	4	14	0	3	5	13	11	12	13	13	7	1	6	8	1	3
MaeIIprimer	CGT	28	21	11	4	11	8	8	11	11	9	11	10	15	5	10	1	9	12	9	4	9	7	8	12	7	9	5	11	0	6	4	5	5	14	5	0	12	12	10	12	9	13	12	0	7	6	4	5
MaeIIprimer	CTA	29	2	2	3	4	5	6	2	6	3	4	2	1	4	1	7	1	5	1	2	3	0	2	2	1	4	1	1	0	2	0	2	4	2	0	0	1	3	0	3	2	2	2	1	6	5	1	2
MaeIIprimer	CTC	30	3	2	2	10	2	12	2	4	4	4	2	3	1	1	3	4	6	6	3	4	1	2	1	2	5	1	2	0	3	2	4	5	4	3	3	5	4	7	4	7	3	5	3	3	3	2	0
MaeIIprimer	CTG	31	11	3	6	6	6	12	6	7	4	3	2	4	2	4	1	2	5	7	4	4	5	1	1	3	5	4	6	0	1	3	4	3	5	7	1	1	8	4	6	12	4	5	5	2	4	2	2
MaeIIprimer	CTT	32	3	10	3	10	1	7	2	8	6	6	1	10	3	3	8	4	6	2	3	5	7	7	5	6	13	8	3	0	8	4	6	5	7	2	4	7	10	4	3	13	14	23	3	6	5	4	2
MaeIIprimer	GAA	33	17	3	9	12	26	6	8	25	12	12	7	22	13	9	9	13	6	8	12	9	5	5	18	13	16	15	10	0	3	8	10	8	4	3	1	14	15	6	10	19	10	13	5	4	4	6	7
MaeIIprimer	GAC	34	7	4	2	8	14	11	5	10	2	8	2	7	5	6	6	6	5	7	3	8	1	8	8	8	10	4	4	0	3	3	2	5	3	1	4	3	8	8	6	10	7	7	3	7	4	2	4
MaeIIprimer	GAG	35	3	2	0	4	8	4	2	13	5	3	3	3	0	3	4	8	6	4	3	4	4	2	5	4	12	11	11	0	3	3	3	4	6	3	0	3	10	6	2	6	0	6	0	3	1	0	0
MaeIIprimer	GAT	36	19	8	7	13	18	13	5	20	12	9	4	18	9	14	6	17	18	6	5	10	15	7	7	14	12	8	6	0	2	7	15	9	7	8	5	17	12	2	8	6	15	8	4	14	5	0	7
MaeIIprimer	GCA	37	18	15	7	28	20	12	12	26	16	19	9	19	8	14	7	11	13	6	5	15	16	10	12	16	14	15	13	0	8	6	3	12	13	7	3	7	6	11	18	26	8	8	7	9	4	6	9
MaeIIprimer	GCC	38	13	8	2	11	21	9	9	17	4	11	5	12	5	10	10	17	10	5	12	7	12	3	7	11	20	16	14	0	6	6	2	10	22	3	3	7	17	9	14	16	17	8	7	11	1	3	4
MaeIIprimer	GCG	39	22	13	8	14	21	17	9	28	6	14	4	32	11	14	7	9	11	2	8	8	13	3	16	6	22	16	9	0	3	6	4	11	7	4	2	10	16	6	16	25	12	7	2	11	6	6	7
MaeIIprimer	GCT	40	15	7	4	27	38	20	5	32	13	9	5	31	10	13	8	13	17	11	4	8	15	11	26	10	32	21	13	0	6	11	8	13	14	4	3	15	13	7	10	28	13	14	2	14	8	6	8
MaeIIprimer	GGA	41	10	7	10	15	20	15	11	38	7	13	10	29	6	19	4	11	8	11	4	9	14	3	15	7	14	15	6	0	1	10	4	11	7	1	2	8	12	4	16	24	8	8	5	9	9	2	5
MaeIIprimer	GGC	42	10	5	5	17	22	3	8	21	17	14	0	18	5	6	7	11	13	11	10	7	6	4	11	7	10	4	3	0	4	5	5	12	6	6	2	6	10	11	11	14	9	7	10	8	3	3	3
MaeIIprimer	GGG	43	14	3	4	5	4	8	5	8	5	7	3	7	4	8	6	10	1	4	6	6	3	3	7	2	9	3	6	0	1	2	2	7	2	2	2	5	7	2	1	5	8	4	2	2	6	3	4
MaeIIprimer	GGT	44	19	6	3	15	21	12	13	24	7	12	3	16	4	9	11	7	13	6	3	6	10	3	18	8	10	6	4	0	5	3	4	11	6	6	8	4	11	11	6	11	4	5	5	7	4	2	3
MaeIIprimer	GTA	45	7	7	6	7	22	8	2	11	9	9	8	23	6	7	3	12	14	6	10	6	7	4	6	8	15	4	5	0	3	11	2	7	5	4	3	9	8	7	2	14	7	9	3	8	4	5	3
MaeIIprimer	GTC	46	11	14	5	12	9	2	3	20	9	4	3	17	9	10	5	8	14	6	5	12	6	7	13	5	18	17	8	0	5	4	2	6	6	3	3	10	11	8	3	27	10	4	4	5	2	1	4
MaeIIprimer	GTG	47	26	3	12	14	24	9	3	11	10	12	3	21	7	13	5	14	11	8	3	11	11	5	6	13	22	7	8	0	5	10	6	10	13	4	1	6	7	8	5	14	16	4	5	5	3	1	5
MaeIIprimer	GTT	48	23	11	6	13	26	8	17	20	13	7	5	28	5	12	10	15	14	6	8	7	6	3	11	6	12	10	11	0	5	1	1	9	7	6	3	11	17	7	10	12	12	8	4	10	8	3	5
MaeIIprimer	TAA	49	0	0	0	0	0	0	0	0	0	0	0	0	0	0	0	0	0	0	0	0	0	0	0	0	0	0	0	0	0	0	0	0	0	0	0	0	0	0	0	0	0	0	0	0	0	0	0
MaeIIprimer	TAC	50	26	7	1	9	6	8	6	10	9	7	8	6	3	6	4	5	9	4	5	5	6	3	6	4	8	7	1	0	0	8	5	4	6	4	1	4	5	6	5	9	4	4	2	6	3	0	7
MaeIIprimer	TAG	51	5	3	3	7	3	2	1	7	4	6	1	5	4	2	2	4	9	1	4	12	3	2	3	1	6	2	1	0	2	0	2	4	5	2	1	1	6	5	5	6	4	3	1	2	4	0	1
MaeIIprimer	TAT	52	7	8	3	4	5	3	8	3	5	2	3	9	7	2	6	3	8	7	1	5	2	4	3	4	5	8	5	0	3	6	3	4	3	0	0	7	6	1	2	6	4	2	3	3	6	1	6
MaeIIprimer	TCA	53	23	11	5	12	33	13	15	25	9	20	4	27	8	21	9	6	17	13	7	10	17	3	12	14	19	12	15	0	14	7	4	9	11	5	2	12	14	9	9	19	12	9	9	6	13	2	6
MaeIIprimer	TCC	54	16	10	8	18	24	14	12	18	12	14	6	22	12	14	9	17	19	17	3	18	8	0	12	12	21	12	10	0	6	9	6	13	14	3	4	13	18	12	14	11	13	13	5	9	2	6	13
MaeIIprimer	TCG	55	24	25	10	30	31	23	12	24	17	28	12	31	16	10	20	17	16	12	4	17	15	10	19	18	27	13	15	0	9	10	10	21	21	7	8	22	22	18	16	26	18	18	10	13	7	12	4
MaeIIprimer	TCT	56	13	6	4	7	18	12	9	15	6	9	7	9	10	9	4	16	11	9	6	12	11	9	10	2	20	15	8	0	11	6	5	5	10	1	2	4	7	5	6	13	14	14	4	9	5	2	1
MaeIIprimer	TGA	57	23	14	9	10	10	13	7	12	6	5	6	14	7	7	8	10	13	6	5	12	4	4	6	10	17	14	13	0	3	3	2	19	11	7	2	10	7	5	10	10	17	5	2	8	3	2	4
MaeIIprimer	TGC	58	16	14	10	8	9	10	5	17	10	7	15	15	14	7	6	16	17	19	3	6	10	9	18	9	24	9	14	0	5	7	4	12	13	7	2	4	13	6	12	18	15	11	5	13	1	5	4
MaeIIprimer	TGG	59	14	8	7	11	15	6	6	12	13	11	2	12	6	10	7	8	12	3	10	7	8	5	9	10	16	18	9	0	6	4	2	7	11	4	4	14	9	6	4	20	11	10	2	9	6	5	5
MaeIIprimer	TGT	60	21	8	12	12	12	12	6	2	9	4	3	6	4	18	12	6	14	7	13	14	5	4	8	12	14	11	10	0	5	2	7	8	7	5	3	4	15	3	8	8	15	9	2	8	4	2	2
MaeIIprimer	TTA	61	9	2	2	13	11	5	2	7	2	10	4	10	6	2	4	4	6	5	2	9	6	0	1	2	5	2	2	0	2	2	3	5	3	1	0	5	3	4	5	4	3	3	1	4	2	4	2
MaeIIprimer	TTC	62	19	15	9	25	25	11	9	13	10	14	13	9	8	20	14	15	15	11	11	16	17	6	15	7	17	14	10	0	8	10	6	9	23	7	6	9	21	6	16	17	10	10	6	11	6	3	17
MaeIIprimer	TTG	63	14	16	14	18	24	15	7	17	5	10	10	14	11	10	10	8	19	13	5	13	9	13	13	5	22	13	5	0	7	9	11	5	11	2	6	8	22	4	10	14	14	8	7	14	2	3	10
MaeIIprimer	TTT	64	27	13	13	20	16	12	7	10	18	9	30	12	16	13	9	35	18	20	13	14	11	8	6	5	20	16	12	0	8	9	7	13	24	7	4	11	12	5	13	23	14	6	7	12	16	2	6
[truncated: 17 more columns]
