# Supplementary material for: Eukaryotic transcriptomics in silico: Optimizing cDNA-AFLP efficiency
Source: BMC Genomics. 2009 Nov 30;10:565. doi: 10.1186/1471-2164-10-565 (PMC2797533; doi:10.1186/1471-2164-10-565)
Supplement: Additional file 5 — Arrays of all selective PCRs for all species and enzyme combinations. Selective PCR arrays using three-by-three selective base pairs for all 87 NCBI and 39 ENSEMBL species included in the present study, tested on all 28 combinations of 8 restriction enzymes. [file 1471-2164-10-565-S5.ZIP › CSV_Arrays/ENSEMBL/AnophelesMaeIIandTaqI.csv]

			TaqIprimer	TaqIprimer	TaqIprimer	TaqIprimer	TaqIprimer	TaqIprimer	TaqIprimer	TaqIprimer	TaqIprimer	TaqIprimer	TaqIprimer	TaqIprimer	TaqIprimer	TaqIprimer	TaqIprimer	TaqIprimer	TaqIprimer	TaqIprimer	TaqIprimer	TaqIprimer	TaqIprimer	TaqIprimer	TaqIprimer	TaqIprimer	TaqIprimer	TaqIprimer	TaqIprimer	TaqIprimer	TaqIprimer	TaqIprimer	TaqIprimer	TaqIprimer	TaqIprimer	TaqIprimer	TaqIprimer	TaqIprimer	TaqIprimer	TaqIprimer	TaqIprimer	TaqIprimer	TaqIprimer	TaqIprimer	TaqIprimer	TaqIprimer	TaqIprimer	TaqIprimer	TaqIprimer
			AAA	AAC	AAG	AAT	ACA	ACC	ACG	ACT	AGA	AGC	AGG	AGT	ATA	ATC	ATG	ATT	CAA	CAC	CAG	CAT	CCA	CCC	CCG	CCT	CGA	CGC	CGG	CGT	CTA	CTC	CTG	CTT	GAA	GAC	GAG	GAT	GCA	GCC	GCG	GCT	GGA	GGC	GGG	GGT	GTA	GTC	GTG
		0	1	2	3	4	5	6	7	8	9	10	11	12	13	14	15	16	17	18	19	20	21	22	23	24	25	26	27	28	29	30	31	32	33	34	35	36	37	38	39	40	41	42	43	44	45	46	47
MaeIIprimer	AAA	1	11	11	5	8	14	18	14	9	7	9	8	7	10	1	9	12	10	16	12	9	29	4	9	3	16	14	17	0	4	3	17	5	9	6	6	11	15	3	15	10	16	5	7	8	3	3	16
MaeIIprimer	AAC	2	10	10	4	5	7	14	11	7	7	6	9	6	3	2	6	4	4	11	6	7	7	4	9	7	13	6	10	0	3	2	4	2	10	3	2	5	19	4	13	23	8	3	6	10	7	5	16
MaeIIprimer	AAG	3	8	3	8	4	4	4	13	6	9	4	3	3	3	5	7	3	9	4	2	5	10	1	5	4	10	9	8	0	1	3	1	3	4	2	0	4	12	3	8	9	6	4	3	5	6	1	6
MaeIIprimer	AAT	4	12	5	24	5	7	7	12	4	6	9	13	4	9	5	9	4	7	3	6	22	12	1	10	3	19	8	9	0	9	4	2	8	12	2	9	10	9	5	18	9	14	13	3	8	12	3	3
MaeIIprimer	ACA	5	23	28	9	27	40	39	35	12	16	29	29	20	11	17	14	11	18	32	21	18	23	20	41	21	39	23	37	0	7	16	21	17	45	13	11	28	53	36	75	61	26	17	12	18	21	11	33
MaeIIprimer	ACC	6	11	17	13	15	26	34	36	18	24	20	19	20	11	17	9	3	15	15	19	13	20	15	38	13	34	24	24	0	7	8	15	12	21	10	9	29	51	22	43	39	40	22	20	19	19	30	17
MaeIIprimer	ACG	7	22	14	13	20	35	37	39	20	32	31	20	20	10	13	13	7	30	33	24	27	24	13	59	18	50	27	27	0	11	15	33	18	31	12	16	26	57	28	80	68	45	20	21	20	27	10	26
MaeIIprimer	ACT	8	15	15	15	15	26	16	21	24	22	33	26	16	7	10	12	7	18	21	16	22	19	12	29	12	28	17	24	0	18	8	17	7	26	9	8	29	39	21	48	45	40	16	18	17	13	14	22
MaeIIprimer	AGA	9	11	14	12	5	18	4	18	6	20	11	5	7	2	5	10	1	17	4	5	9	14	5	6	4	11	7	11	0	3	2	4	4	10	4	2	9	28	4	10	16	18	7	4	8	5	3	7
MaeIIprimer	AGC	10	15	9	13	10	12	14	21	3	9	16	10	5	2	5	9	5	14	13	9	6	8	8	30	6	21	10	16	0	9	5	8	2	19	4	9	12	17	8	34	23	17	15	18	10	7	6	25
MaeIIprimer	AGG	11	2	4	1	5	4	6	9	14	14	4	3	2	2	2	3	2	3	3	2	1	3	5	6	3	6	1	3	0	2	2	4	2	3	4	0	3	5	0	1	6	5	3	1	2	6	4	5
MaeIIprimer	AGT	12	14	27	1	9	13	5	22	12	10	14	8	7	2	7	13	6	16	10	6	13	15	4	17	11	22	11	11	0	9	6	5	4	17	9	7	8	19	6	24	25	19	7	13	4	6	5	12
MaeIIprimer	ATA	13	6	4	2	4	2	2	3	4	7	4	7	4	3	2	4	1	8	5	0	5	1	3	1	0	1	1	4	0	0	3	5	2	5	1	1	6	9	6	3	8	0	3	1	1	3	0	2
MaeIIprimer	ATC	14	11	13	5	8	14	12	24	14	15	12	19	10	6	7	10	5	10	5	9	13	14	4	10	9	10	13	11	0	2	5	14	6	15	8	5	17	37	12	24	17	13	8	10	8	14	6	4
MaeIIprimer	ATG	15	6	4	2	3	11	1	7	9	10	10	6	5	6	2	1	5	3	6	7	2	3	4	6	3	6	5	6	0	1	8	4	5	7	1	3	2	10	7	10	5	5	8	6	12	7	7	5
MaeIIprimer	ATT	16	8	6	8	12	12	2	6	7	16	6	5	5	6	1	6	8	3	4	4	3	11	0	8	3	6	8	7	0	2	1	6	4	9	1	5	5	8	4	10	8	8	6	7	1	2	2	3
MaeIIprimer	CAA	17	7	8	10	8	31	18	16	12	11	10	8	5	8	6	7	6	7	15	10	6	16	6	12	11	21	17	14	0	4	7	6	5	20	8	8	20	24	25	36	25	17	8	8	16	8	5	7
MaeIIprimer	CAC	18	16	13	5	9	29	21	16	11	12	17	9	19	6	14	16	6	11	13	12	16	15	6	29	14	30	24	28	0	7	8	25	8	22	7	15	17	34	20	36	30	16	9	11	18	14	7	11
MaeIIprimer	CAG	19	9	9	9	8	18	9	10	8	15	12	8	9	1	8	5	4	11	17	6	9	15	8	28	8	28	9	16	0	2	5	11	5	10	8	3	12	20	11	20	22	15	8	14	9	10	8	7
MaeIIprimer	CAT	20	14	14	9	8	18	17	11	9	16	16	16	8	5	13	9	4	17	13	8	10	18	13	23	11	18	16	17	0	5	4	9	9	17	10	9	21	25	18	25	25	26	11	9	18	8	9	9
MaeIIprimer	CCA	21	25	19	16	15	43	30	43	21	33	30	22	24	9	20	8	6	25	31	12	15	44	23	49	20	51	31	30	0	15	13	28	18	19	11	10	31	58	31	53	56	53	28	23	33	16	18	28
MaeIIprimer	CCC	22	7	15	5	5	19	15	22	13	11	23	9	15	4	3	10	4	19	12	11	9	17	16	30	9	32	12	16	0	6	5	10	4	18	9	7	11	23	15	38	27	20	15	16	13	15	7	11
MaeIIprimer	CCG	23	19	20	14	12	31	30	39	27	32	44	30	23	3	10	16	10	31	28	32	24	46	15	60	20	61	42	36	0	16	17	23	15	29	19	13	33	80	35	62	62	46	40	28	31	19	16	15
MaeIIprimer	CCT	24	15	9	8	17	31	13	17	10	12	33	19	8	3	10	15	3	11	19	11	14	18	7	30	17	31	17	25	0	13	3	14	8	23	14	8	19	48	25	43	37	36	13	13	21	16	26	19
MaeIIprimer	CGA	25	0	0	0	0	0	0	0	0	0	0	0	0	0	0	0	0	0	0	0	0	0	0	0	0	0	0	0	0	0	0	0	0	0	0	0	0	0	0	0	0	0	0	0	0	0	0	0
MaeIIprimer	CGC	26	18	15	15	6	24	17	24	14	23	28	22	12	3	9	10	4	24	14	23	16	35	19	46	21	44	14	20	0	5	16	19	6	29	16	15	27	58	33	62	41	27	23	15	16	14	10	15
MaeIIprimer	CGG	27	15	26	14	16	36	28	40	25	16	22	15	25	6	14	13	7	15	23	17	24	30	19	44	21	35	26	44	0	9	13	13	10	32	12	15	27	42	32	70	44	24	24	23	18	12	22	14
MaeIIprimer	CGT	28	11	21	11	17	29	18	45	9	20	31	22	14	10	15	13	7	13	28	17	25	38	15	26	9	52	30	26	0	8	12	21	12	28	12	8	22	49	26	46	40	38	19	15	20	11	9	24
MaeIIprimer	CTA	29	6	3	5	2	6	5	5	9	8	7	5	1	3	8	4	3	4	1	2	4	6	3	5	0	8	7	7	0	4	2	1	0	9	3	2	4	9	5	8	3	5	3	0	4	6	4	6
MaeIIprimer	CTC	30	6	3	1	6	7	9	8	4	6	11	13	4	1	4	10	0	11	6	3	10	11	4	5	4	9	13	10	0	0	4	8	8	14	6	4	5	15	6	19	9	15	16	6	8	7	5	4
MaeIIprimer	CTG	31	12	3	8	5	9	8	12	11	13	8	11	6	3	7	4	3	8	3	9	9	16	6	18	5	21	9	11	0	3	3	8	5	6	3	4	9	17	10	17	15	12	13	11	10	5	6	9
MaeIIprimer	CTT	32	17	12	4	5	20	9	11	10	11	18	13	7	3	7	15	7	11	8	7	6	10	4	13	14	32	19	17	0	2	5	2	12	19	3	10	8	24	8	20	11	17	10	2	7	8	6	9
MaeIIprimer	GAA	33	19	19	15	18	34	24	44	36	23	27	18	9	10	15	18	12	24	28	35	12	38	19	50	14	43	23	38	0	7	9	17	15	23	16	15	20	63	34	71	46	29	21	13	24	13	16	14
MaeIIprimer	GAC	34	10	9	9	10	22	9	27	15	8	15	8	9	7	6	11	8	11	18	15	11	15	9	35	11	21	10	21	0	2	7	16	6	12	4	5	13	35	13	40	21	19	10	12	17	11	4	10
MaeIIprimer	GAG	35	9	4	8	5	10	14	13	11	12	13	6	4	1	6	4	4	11	9	13	7	17	5	13	8	11	15	9	0	6	6	12	6	9	3	4	12	22	12	22	25	17	10	8	7	17	1	7
MaeIIprimer	GAT	36	16	11	11	25	38	29	36	31	19	21	17	18	12	14	10	12	25	27	13	24	29	8	34	14	40	22	29	0	10	15	22	13	34	12	14	25	47	27	77	46	35	16	25	17	20	10	21
MaeIIprimer	GCA	37	30	29	26	24	43	26	70	20	27	37	23	15	8	20	18	5	28	30	26	23	43	14	63	16	60	28	33	0	10	12	20	20	26	18	17	45	59	29	77	62	40	21	16	26	31	17	24
MaeIIprimer	GCC	38	20	13	18	19	25	22	32	16	21	27	13	27	1	14	18	7	21	30	22	20	42	15	46	15	42	23	40	0	9	17	26	11	27	13	10	38	70	34	65	40	27	20	21	36	13	14	35
MaeIIprimer	GCG	39	27	18	17	17	50	37	52	32	23	38	27	16	6	9	16	9	30	22	30	29	48	15	54	28	48	40	32	0	11	20	24	18	38	23	16	41	82	34	69	53	54	25	15	25	18	20	27
MaeIIprimer	GCT	40	29	23	13	24	60	55	57	42	32	49	22	29	7	19	20	10	21	33	38	27	46	19	70	21	62	46	46	0	6	12	38	30	33	23	13	52	103	54	113	65	41	13	19	29	30	18	27
MaeIIprimer	GGA	41	22	15	20	38	43	35	23	28	32	27	9	31	14	11	17	8	11	22	29	21	34	14	58	21	35	22	39	0	8	16	31	14	14	22	4	39	55	35	85	55	21	26	14	21	13	15	19
MaeIIprimer	GGC	42	15	20	12	16	27	22	33	21	26	22	14	24	5	19	13	4	22	11	17	10	31	15	42	22	31	23	26	0	8	9	12	17	18	19	6	34	66	31	54	35	31	20	20	15	11	8	18
MaeIIprimer	GGG	43	11	5	10	7	22	12	17	14	13	8	9	7	5	7	6	3	7	11	15	8	7	9	27	7	17	15	15	0	2	10	7	9	11	5	4	13	21	19	40	23	13	11	9	11	10	17	9
MaeIIprimer	GGT	44	23	13	17	14	26	32	33	14	19	23	19	17	3	14	9	7	17	19	19	14	34	15	36	18	35	22	21	0	6	9	13	11	16	3	9	22	49	26	56	31	38	12	17	17	24	14	10
MaeIIprimer	GTA	45	23	22	7	13	27	13	25	18	13	14	31	7	3	14	14	4	17	17	13	13	22	13	25	14	25	15	15	0	7	17	11	6	19	8	5	14	33	12	49	20	23	18	17	15	17	10	21
MaeIIprimer	GTC	46	15	22	11	12	19	24	29	8	17	22	16	9	1	6	6	4	10	13	15	10	28	9	31	8	21	10	19	0	7	10	19	15	17	15	8	24	44	30	44	30	25	13	11	13	16	11	11
MaeIIprimer	GTG	47	16	25	12	12	36	20	27	22	16	14	12	8	9	17	14	9	15	27	29	14	18	12	26	8	39	18	26	0	11	6	16	16	21	12	12	16	38	17	35	17	18	13	16	12	16	8	20
MaeIIprimer	GTT	48	19	23	9	15	18	32	32	17	31	37	25	21	9	15	14	6	20	19	20	25	24	9	42	13	31	24	16	0	10	12	15	10	23	14	15	28	45	30	59	36	32	18	17	19	21	9	7
MaeIIprimer	TAA	49	5	14	8	6	6	5	11	11	9	9	6	9	1	10	4	3	10	5	9	7	10	3	13	10	16	6	16	0	1	4	6	4	4	2	4	12	18	10	16	20	11	3	8	4	7	5	2
MaeIIprimer	TAC	50	17	12	5	6	10	14	22	6	4	17	12	9	9	10	7	4	11	6	10	11	20	7	17	6	14	7	21	0	6	3	10	6	12	5	5	9	25	13	16	16	12	7	7	10	5	6	17
MaeIIprimer	TAG	51	10	5	4	8	14	5	18	0	4	10	9	4	5	4	4	3	3	5	2	6	3	4	8	5	10	5	10	0	5	6	6	2	11	4	3	2	20	6	13	6	12	4	2	9	5	5	5
MaeIIprimer	TAT	52	15	3	4	12	15	8	10	5	13	6	12	6	4	4	3	4	7	10	5	3	5	2	16	5	12	4	6	0	3	3	3	2	9	5	8	5	15	4	9	13	11	11	5	2	3	3	4
MaeIIprimer	TCA	53	19	22	16	19	25	27	35	37	28	41	23	21	10	14	15	11	35	28	23	16	34	19	40	14	51	27	39	0	14	17	27	17	52	21	12	41	66	27	61	55	40	17	24	32	29	16	17
MaeIIprimer	TCC	54	23	25	22	22	34	27	36	27	21	27	16	16	9	12	16	11	23	17	25	23	22	14	50	21	49	26	31	0	10	6	21	14	36	17	14	31	63	22	66	38	36	19	8	11	6	14	17
MaeIIprimer	TCG	55	26	27	11	20	51	35	40	27	21	34	19	16	7	13	17	8	20	28	30	29	35	13	53	14	62	37	35	0	18	16	18	17	30	16	18	25	64	31	63	58	39	22	24	20	18	27	21
MaeIIprimer	TCT	56	17	24	20	16	29	26	29	7	16	15	21	19	6	9	11	3	28	21	13	14	39	13	34	10	30	21	14	0	7	6	12	4	19	13	6	25	45	23	41	24	39	29	21	28	13	7	20
MaeIIprimer	TGA	57	29	13	9	12	16	22	25	12	26	20	18	11	10	11	9	9	14	14	11	10	25	6	28	5	33	15	19	0	7	7	12	10	27	8	8	14	32	14	28	15	20	8	12	15	14	8	14
MaeIIprimer	TGC	58	34	20	22	14	43	24	30	13	25	22	25	25	12	16	13	13	27	18	10	28	21	15	35	11	42	27	33	0	12	13	16	15	35	9	23	19	39	22	57	38	45	22	15	12	22	16	17
MaeIIprimer	TGG	59	12	26	6	17	20	21	25	8	16	23	15	16	10	15	3	10	22	19	13	17	21	10	28	13	33	14	25	0	2	16	13	8	26	10	7	17	39	10	32	30	27	8	23	10	7	9	13
MaeIIprimer	TGT	60	23	15	14	11	18	12	23	14	17	29	23	7	6	13	12	7	20	20	11	20	22	8	25	10	30	14	18	0	21	7	9	7	26	13	11	23	34	12	39	27	18	18	16	14	16	15	16
MaeIIprimer	TTA	61	12	9	9	5	10	7	17	6	5	8	7	4	4	6	9	6	7	15	13	12	14	3	14	5	6	3	13	0	4	2	3	9	6	6	4	10	14	8	10	8	12	14	1	2	5	4	6
MaeIIprimer	TTC	62	25	24	23	21	40	28	41	21	25	35	27	13	11	21	21	10	48	24	18	25	24	11	41	10	44	25	23	0	11	12	24	9	37	23	9	29	46	19	60	42	38	16	10	19	14	15	24
MaeIIprimer	TTG	63	17	24	19	10	35	23	31	18	27	29	24	16	7	9	22	10	18	23	14	23	23	11	41	12	39	14	26	0	12	11	7	12	33	18	12	23	38	27	41	26	32	25	11	16	13	10	11
MaeIIprimer	TTT	64	36	22	25	13	22	17	31	11	18	23	29	13	9	16	20	8	26	19	20	20	17	13	33	16	39	30	26	0	10	12	20	8	33	11	16	18	40	14	38	28	40	12	14	15	21	8	20
[truncated: 17 more columns]
