# Supplementary material for: Eukaryotic transcriptomics in silico: Optimizing cDNA-AFLP efficiency
Source: BMC Genomics. 2009 Nov 30;10:565. doi: 10.1186/1471-2164-10-565 (PMC2797533; doi:10.1186/1471-2164-10-565)
Supplement: Additional file 5 — Arrays of all selective PCRs for all species and enzyme combinations. Selective PCR arrays using three-by-three selective base pairs for all 87 NCBI and 39 ENSEMBL species included in the present study, tested on all 28 combinations of 8 restriction enzymes. [file 1471-2164-10-565-S5.ZIP › CSV_Arrays/ENSEMBL/AnophelesMseIandHinP1I.csv]

			HinP1Iprimer	HinP1Iprimer	HinP1Iprimer	HinP1Iprimer	HinP1Iprimer	HinP1Iprimer	HinP1Iprimer	HinP1Iprimer	HinP1Iprimer	HinP1Iprimer	HinP1Iprimer	HinP1Iprimer	HinP1Iprimer	HinP1Iprimer	HinP1Iprimer	HinP1Iprimer	HinP1Iprimer	HinP1Iprimer	HinP1Iprimer	HinP1Iprimer	HinP1Iprimer	HinP1Iprimer	HinP1Iprimer	HinP1Iprimer	HinP1Iprimer	HinP1Iprimer	HinP1Iprimer	HinP1Iprimer	HinP1Iprimer	HinP1Iprimer	HinP1Iprimer	HinP1Iprimer	HinP1Iprimer	HinP1Iprimer	HinP1Iprimer	HinP1Iprimer	HinP1Iprimer	HinP1Iprimer	HinP1Iprimer	HinP1Iprimer	HinP1Iprimer	HinP1Iprimer	HinP1Iprimer	HinP1Iprimer	HinP1Iprimer	HinP1Iprimer	HinP1Iprimer
			AAA	AAC	AAG	AAT	ACA	ACC	ACG	ACT	AGA	AGC	AGG	AGT	ATA	ATC	ATG	ATT	CAA	CAC	CAG	CAT	CCA	CCC	CCG	CCT	CGA	CGC	CGG	CGT	CTA	CTC	CTG	CTT	GAA	GAC	GAG	GAT	GCA	GCC	GCG	GCT	GGA	GGC	GGG	GGT	GTA	GTC	GTG
		0	1	2	3	4	5	6	7	8	9	10	11	12	13	14	15	16	17	18	19	20	21	22	23	24	25	26	27	28	29	30	31	32	33	34	35	36	37	38	39	40	41	42	43	44	45	46	47
MseIprimer	AAA	1	23	23	15	13	17	19	21	12	13	26	10	17	13	25	17	11	19	20	15	9	10	3	14	4	13	11	12	9	3	10	4	4	16	17	12	17	0	0	0	0	11	13	2	14	8	18	23
MseIprimer	AAC	2	19	13	9	6	10	17	10	10	6	9	15	6	8	16	5	11	13	10	12	8	9	2	4	4	16	5	6	9	2	6	9	7	14	5	8	9	0	0	0	0	6	8	10	3	13	9	7
MseIprimer	AAG	3	8	11	3	3	4	13	6	4	4	10	6	2	0	9	4	5	8	6	5	8	4	1	4	1	2	9	3	4	0	10	6	1	4	5	5	6	0	0	0	0	2	5	5	5	2	6	4
MseIprimer	AAT	4	10	18	17	13	15	15	20	14	10	24	10	8	6	22	6	8	6	13	23	6	4	4	10	16	12	13	10	6	0	7	7	7	11	14	10	8	0	0	0	0	6	5	11	17	4	9	16
MseIprimer	ACA	5	22	25	23	11	19	19	18	12	10	21	15	20	8	25	14	11	12	14	13	12	7	7	14	6	14	20	14	10	6	12	9	4	8	18	13	24	0	0	0	0	12	12	12	8	8	14	21
MseIprimer	ACC	6	18	14	12	9	7	19	15	5	7	17	17	7	2	11	8	12	7	8	13	1	4	2	11	4	3	11	15	10	4	13	6	5	10	3	7	14	0	0	0	0	1	11	10	8	10	4	12
MseIprimer	ACG	7	14	11	11	8	10	7	11	6	4	25	6	12	4	16	16	4	10	6	13	11	6	4	8	4	5	14	8	5	4	5	12	4	12	12	11	8	0	0	0	0	5	11	6	5	4	15	7
MseIprimer	ACT	8	20	25	25	10	18	26	22	14	9	29	13	5	9	27	14	11	14	19	23	9	15	2	11	6	15	17	20	8	5	8	23	6	26	18	17	24	0	0	0	0	8	14	10	9	11	14	19
MseIprimer	AGA	9	10	8	11	7	14	6	8	10	9	17	9	9	5	7	6	9	7	5	11	8	9	2	13	7	7	8	10	7	0	5	5	8	11	10	11	9	0	0	0	0	6	6	1	4	6	15	7
MseIprimer	AGC	10	18	16	14	7	11	12	10	5	10	19	7	8	8	9	4	9	7	13	12	11	7	4	8	6	9	8	11	12	1	6	6	7	12	11	5	6	0	0	0	0	5	14	5	7	8	11	14
MseIprimer	AGG	11	8	10	6	4	7	14	3	3	9	3	5	4	2	8	4	4	6	3	2	4	3	1	7	1	8	6	5	6	0	1	1	9	9	7	6	5	0	0	0	0	4	2	4	4	7	1	7
MseIprimer	AGT	12	28	26	30	11	13	19	18	9	13	22	13	8	4	31	12	11	16	12	21	9	6	4	13	3	16	9	27	14	3	6	9	11	17	16	17	15	0	0	0	0	9	20	11	8	8	16	11
MseIprimer	ATA	13	6	8	8	1	6	3	12	13	4	14	3	3	5	10	6	7	8	8	7	4	4	6	3	6	12	2	5	5	2	8	6	3	12	6	7	8	0	0	0	0	7	6	0	10	2	5	19
MseIprimer	ATC	14	8	15	22	10	12	13	14	8	5	14	9	10	5	9	17	15	12	7	11	6	3	8	9	6	12	7	12	2	2	4	5	8	13	7	5	12	0	0	0	0	6	4	2	9	3	10	12
MseIprimer	ATG	15	6	17	12	4	8	7	6	4	5	9	10	9	2	10	4	11	2	10	8	0	1	1	7	1	3	8	11	2	2	5	6	4	7	12	7	7	0	0	0	0	4	6	4	4	4	4	9
MseIprimer	ATT	16	13	16	7	11	8	10	16	6	6	14	9	7	7	18	4	5	11	12	7	11	2	6	7	1	5	5	14	8	5	10	8	5	16	6	7	15	0	0	0	0	6	3	1	7	10	7	10
MseIprimer	CAA	17	11	12	9	15	9	12	14	7	6	27	12	8	9	24	10	10	13	20	8	7	8	4	10	5	9	17	20	8	5	8	12	6	11	17	10	9	0	0	0	0	10	11	5	13	5	13	13
MseIprimer	CAC	18	12	9	5	7	6	12	11	6	5	13	4	2	3	14	8	5	9	16	7	4	3	3	7	10	7	7	14	4	2	7	7	2	12	12	13	10	0	0	0	0	5	9	5	9	7	6	7
MseIprimer	CAG	19	15	8	7	9	3	5	4	5	9	4	5	5	6	7	6	9	3	4	6	3	4	2	10	4	4	6	5	2	3	7	7	5	8	3	3	2	0	0	0	0	5	5	3	4	1	5	10
MseIprimer	CAT	20	11	9	7	7	17	10	12	7	9	22	9	7	4	16	9	10	6	10	13	7	6	6	6	1	7	10	9	8	3	7	2	6	9	10	11	12	0	0	0	0	3	4	5	10	4	10	9
MseIprimer	CCA	21	17	11	14	8	11	8	13	8	17	21	7	4	2	15	14	9	5	11	10	7	9	1	13	1	7	4	12	3	1	8	8	9	13	6	11	8	0	0	0	0	3	11	5	7	12	9	9
MseIprimer	CCC	22	8	8	1	7	11	4	8	1	5	8	6	5	5	15	4	6	0	2	9	3	1	4	9	3	5	4	7	1	1	0	6	2	5	7	6	3	0	0	0	0	2	1	5	5	6	10	7
MseIprimer	CCG	23	10	22	10	9	13	16	16	12	10	22	8	2	5	17	12	15	11	15	13	6	5	3	9	5	14	11	18	10	2	7	9	1	12	7	14	14	0	0	0	0	11	11	8	8	8	11	9
MseIprimer	CCT	24	15	9	9	10	10	12	21	7	7	16	9	4	2	5	7	4	9	12	17	9	5	5	2	3	3	10	8	8	1	9	3	5	12	9	9	10	0	0	0	0	12	5	2	4	4	5	9
MseIprimer	CGA	25	22	25	20	12	10	27	20	8	13	29	10	13	11	18	17	9	23	18	10	15	11	9	11	5	9	18	22	11	4	9	13	8	12	14	15	24	0	0	0	0	13	10	7	16	6	10	12
MseIprimer	CGC	26	16	23	7	8	8	13	15	6	8	16	9	13	2	20	9	15	9	12	10	7	4	4	7	11	11	15	9	6	1	7	4	5	6	10	11	13	0	0	0	0	6	8	2	9	7	12	10
MseIprimer	CGG	27	17	8	10	9	11	16	10	6	6	14	5	8	2	15	7	7	10	8	11	5	7	5	10	3	8	6	11	8	0	7	8	9	11	8	8	3	0	0	0	0	3	3	5	7	8	5	6
MseIprimer	CGT	28	12	11	22	18	9	17	13	5	8	26	8	4	5	14	7	8	15	14	8	6	7	3	16	6	13	3	11	6	1	8	2	4	13	8	4	5	0	0	0	0	8	13	3	6	3	12	7
MseIprimer	CTA	29	3	7	4	4	3	6	2	0	6	12	3	1	5	9	5	6	2	6	7	7	1	2	5	3	2	3	7	4	1	4	4	4	4	3	4	1	0	0	0	0	3	7	1	4	6	6	4
MseIprimer	CTC	30	7	15	10	5	3	8	5	4	3	7	6	6	2	8	8	4	2	6	3	8	1	4	7	0	2	5	7	3	0	4	6	6	8	1	3	7	0	0	0	0	4	10	4	4	3	4	6
MseIprimer	CTG	31	5	8	7	8	4	7	5	3	3	11	5	7	1	7	3	5	8	12	4	3	3	4	5	0	2	2	7	6	2	3	6	6	6	7	1	4	0	0	0	0	2	4	1	1	5	1	3
MseIprimer	CTT	32	8	13	7	10	8	9	22	7	11	14	9	2	7	8	6	6	4	9	11	5	5	4	5	2	7	5	16	11	2	6	4	1	9	6	8	6	0	0	0	0	5	7	2	5	9	5	8
MseIprimer	GAA	33	11	12	3	10	19	14	11	7	7	20	8	15	5	11	5	4	7	9	9	7	6	4	12	4	6	9	10	3	1	5	9	13	8	5	11	12	0	0	0	0	4	15	4	7	5	4	7
MseIprimer	GAC	34	7	6	4	2	0	7	6	2	3	5	2	0	5	9	2	3	3	8	9	5	2	1	1	2	3	2	6	6	0	3	1	2	6	5	5	2	0	0	0	0	3	1	1	2	4	5	5
MseIprimer	GAG	35	3	2	4	5	5	2	3	3	4	5	0	1	2	6	1	5	2	2	2	3	0	2	1	3	7	5	4	1	3	3	3	7	1	2	6	0	0	0	0	0	2	3	2	0	1	4	1
MseIprimer	GAT	36	21	11	11	5	8	6	14	2	11	17	13	7	4	11	9	2	4	19	7	7	2	3	10	2	5	7	8	4	1	3	7	0	9	9	10	12	0	0	0	0	7	4	6	5	7	6	6
MseIprimer	GCA	37	19	13	10	11	18	16	13	12	10	21	8	10	9	17	3	9	10	9	16	12	16	5	7	5	8	15	19	8	3	7	11	9	14	2	11	15	0	0	0	0	9	10	5	10	4	14	9
MseIprimer	GCC	38	6	11	7	5	7	8	13	0	7	19	6	3	1	13	2	5	5	5	8	7	6	1	10	1	5	7	9	6	4	4	4	2	5	8	3	8	0	0	0	0	5	7	7	2	1	6	6
MseIprimer	GCG	39	8	5	10	3	8	5	10	5	4	11	2	7	2	10	0	4	11	6	6	7	5	4	7	4	4	2	8	5	0	6	0	5	5	4	5	8	0	0	0	0	4	6	3	2	2	9	6
MseIprimer	GCT	40	25	25	15	9	16	22	14	15	13	35	13	11	6	30	9	17	18	26	19	10	7	4	7	6	18	8	14	15	1	6	12	5	29	13	18	13	0	0	0	0	12	8	8	12	6	17	13
MseIprimer	GGA	41	5	11	12	8	12	21	18	4	4	19	12	15	7	21	8	8	13	10	7	7	3	8	23	5	9	13	7	9	3	7	7	7	7	5	5	8	0	0	0	0	8	4	13	9	7	7	16
MseIprimer	GGC	42	12	8	11	9	3	12	8	6	4	9	6	2	7	13	11	4	8	8	6	8	6	2	5	2	7	4	7	5	0	9	8	5	11	4	8	6	0	0	0	0	6	5	2	6	4	5	6
MseIprimer	GGG	43	5	2	3	3	7	9	5	3	2	3	3	5	2	7	4	6	0	3	2	4	3	1	5	0	2	4	9	2	1	6	6	7	3	7	4	6	0	0	0	0	4	1	3	2	10	4	4
MseIprimer	GGT	44	8	5	8	5	8	21	6	6	7	9	5	6	0	11	7	1	11	8	9	4	6	2	4	1	4	7	11	5	0	4	5	7	6	7	9	5	0	0	0	0	4	7	5	8	13	8	7
MseIprimer	GTA	45	11	8	5	8	4	10	7	1	1	5	4	1	5	8	7	3	8	4	7	10	5	4	4	3	2	3	6	1	0	1	1	1	3	6	6	6	0	0	0	0	8	3	5	5	4	7	3
MseIprimer	GTC	46	3	4	8	3	1	6	6	1	3	4	2	1	0	6	2	0	2	2	5	3	1	3	2	3	2	5	1	2	0	0	4	1	7	0	0	3	0	0	0	0	3	4	1	3	0	2	1
MseIprimer	GTG	47	5	6	3	12	8	8	7	7	4	9	2	6	3	7	4	5	5	4	0	7	2	4	6	2	0	0	9	7	1	6	6	2	4	3	4	4	0	0	0	0	3	7	2	3	3	4	6
MseIprimer	GTT	48	17	9	6	6	4	10	4	4	7	12	6	6	6	13	3	5	2	8	7	3	3	0	6	2	5	5	8	4	2	4	2	4	7	7	7	4	0	0	0	0	6	3	3	4	1	2	6
MseIprimer	TAA	49	16	9	14	5	7	6	4	5	4	7	4	6	1	12	1	5	6	4	6	2	0	4	11	3	6	6	8	4	2	1	7	5	10	7	5	6	0	0	0	0	5	3	6	5	4	2	7
MseIprimer	TAC	50	11	7	4	11	6	7	8	2	2	3	1	5	3	7	4	8	6	5	5	4	2	0	1	1	3	5	3	4	3	2	2	3	6	6	5	6	0	0	0	0	8	5	1	2	6	8	7
MseIprimer	TAG	51	5	2	4	5	4	7	6	5	2	4	4	6	3	7	4	4	8	3	5	2	2	2	2	2	0	1	4	2	0	0	4	3	3	4	1	3	0	0	0	0	2	3	2	2	2	3	5
MseIprimer	TAT	52	5	7	9	9	10	8	6	4	7	7	3	8	1	10	6	5	1	10	6	3	0	4	4	2	10	8	6	4	2	6	3	3	8	3	10	5	0	0	0	0	6	2	2	1	4	8	5
MseIprimer	TCA	53	10	11	9	3	10	16	8	8	6	14	7	3	7	20	6	8	4	9	11	7	6	1	7	0	7	5	8	9	5	3	12	3	9	12	15	11	0	0	0	0	7	5	12	7	2	8	12
MseIprimer	TCC	54	9	7	12	9	7	10	6	5	3	5	3	1	3	7	8	2	11	9	12	5	4	7	9	2	6	2	4	1	1	0	7	4	7	4	9	10	0	0	0	0	6	7	3	4	5	5	10
MseIprimer	TCG	55	14	16	12	16	12	8	18	7	9	15	6	9	6	11	5	5	6	17	9	3	2	4	7	2	5	13	19	8	1	7	5	7	7	8	5	12	0	0	0	0	5	6	5	7	2	3	11
MseIprimer	TCT	56	12	18	31	8	7	6	15	7	15	16	12	9	4	19	11	7	10	18	16	9	12	7	18	8	11	9	16	9	1	10	11	5	15	11	18	11	0	0	0	0	12	5	6	13	7	10	11
MseIprimer	TGA	57	13	13	8	12	5	8	6	3	8	8	5	12	3	14	5	6	6	10	8	6	5	3	4	3	8	11	7	4	0	7	4	3	10	3	13	9	0	0	0	0	3	2	2	5	3	8	12
MseIprimer	TGC	58	20	17	21	8	7	15	10	5	10	21	12	11	5	19	15	6	10	12	13	9	1	7	9	5	3	3	21	5	4	3	4	3	13	9	12	12	0	0	0	0	6	8	2	7	6	7	12
MseIprimer	TGG	59	7	9	9	7	7	12	9	4	10	9	6	1	2	9	2	11	7	9	2	6	9	3	3	3	11	5	10	4	2	7	4	1	5	4	5	7	0	0	0	0	0	7	2	3	1	6	4
MseIprimer	TGT	60	23	32	20	14	18	17	12	10	13	18	14	5	4	23	6	6	8	12	14	17	8	7	10	5	14	20	15	10	3	3	10	7	19	20	25	20	0	0	0	0	7	15	4	10	8	15	15
MseIprimer	TTA	61	3	7	5	5	2	5	6	1	6	8	1	2	4	4	0	3	8	1	6	3	1	0	4	4	5	4	2	3	2	2	1	2	5	2	2	5	0	0	0	0	3	2	2	1	5	5	8
MseIprimer	TTC	62	11	8	6	6	4	4	3	4	7	14	3	5	5	10	5	3	2	2	6	6	0	1	2	2	0	2	9	7	0	3	3	6	10	4	5	6	0	0	0	0	2	3	4	2	4	4	4
MseIprimer	TTG	63	9	11	5	6	8	12	11	2	2	7	8	3	3	13	3	8	2	5	3	10	5	1	6	3	5	2	5	2	0	2	3	3	7	4	12	5	0	0	0	0	4	4	1	4	2	5	11
MseIprimer	TTT	64	15	7	28	11	13	17	13	3	6	18	10	10	8	24	11	4	12	12	14	6	2	3	10	3	9	8	12	11	3	4	15	4	17	18	15	12	0	0	0	0	8	4	6	12	6	10	14
[truncated: 17 more columns]
