# Supplementary material for: Eukaryotic transcriptomics in silico: Optimizing cDNA-AFLP efficiency
Source: BMC Genomics. 2009 Nov 30;10:565. doi: 10.1186/1471-2164-10-565 (PMC2797533; doi:10.1186/1471-2164-10-565)
Supplement: Additional file 5 — Arrays of all selective PCRs for all species and enzyme combinations. Selective PCR arrays using three-by-three selective base pairs for all 87 NCBI and 39 ENSEMBL species included in the present study, tested on all 28 combinations of 8 restriction enzymes. [file 1471-2164-10-565-S5.ZIP › CSV_Arrays/ENSEMBL/AnophelesTaqIandCviAII.csv]

			CviAIIprimer	CviAIIprimer	CviAIIprimer	CviAIIprimer	CviAIIprimer	CviAIIprimer	CviAIIprimer	CviAIIprimer	CviAIIprimer	CviAIIprimer	CviAIIprimer	CviAIIprimer	CviAIIprimer	CviAIIprimer	CviAIIprimer	CviAIIprimer	CviAIIprimer	CviAIIprimer	CviAIIprimer	CviAIIprimer	CviAIIprimer	CviAIIprimer	CviAIIprimer	CviAIIprimer	CviAIIprimer	CviAIIprimer	CviAIIprimer	CviAIIprimer	CviAIIprimer	CviAIIprimer	CviAIIprimer	CviAIIprimer	CviAIIprimer	CviAIIprimer	CviAIIprimer	CviAIIprimer	CviAIIprimer	CviAIIprimer	CviAIIprimer	CviAIIprimer	CviAIIprimer	CviAIIprimer	CviAIIprimer	CviAIIprimer	CviAIIprimer	CviAIIprimer	CviAIIprimer
			AAA	AAC	AAG	AAT	ACA	ACC	ACG	ACT	AGA	AGC	AGG	AGT	ATA	ATC	ATG	ATT	CAA	CAC	CAG	CAT	CCA	CCC	CCG	CCT	CGA	CGC	CGG	CGT	CTA	CTC	CTG	CTT	GAA	GAC	GAG	GAT	GCA	GCC	GCG	GCT	GGA	GGC	GGG	GGT	GTA	GTC	GTG
		0	1	2	3	4	5	6	7	8	9	10	11	12	13	14	15	16	17	18	19	20	21	22	23	24	25	26	27	28	29	30	31	32	33	34	35	36	37	38	39	40	41	42	43	44	45	46	47
TaqIprimer	AAA	1	23	26	27	15	7	14	11	4	3	19	6	3	11	28	31	12	12	12	23	6	22	19	31	8	10	20	11	6	5	14	23	14	11	12	17	11	9	21	23	11	5	11	8	8	12	13	17
TaqIprimer	AAC	2	18	12	18	9	7	8	20	5	5	13	6	11	16	19	32	10	7	11	15	5	15	28	31	5	10	24	13	4	9	15	32	11	11	13	12	17	11	16	20	4	5	7	5	9	11	7	21
TaqIprimer	AAG	3	12	14	12	7	2	10	10	2	4	8	3	2	11	15	17	10	12	7	7	7	12	13	20	8	7	16	7	14	4	12	18	10	12	11	10	23	7	6	9	9	2	8	5	3	9	10	22
TaqIprimer	AAT	4	14	15	24	7	9	5	14	3	8	12	5	5	8	12	30	7	14	6	13	5	11	11	21	6	7	20	13	7	6	5	23	9	18	2	11	10	6	19	20	7	4	28	4	3	7	12	12
TaqIprimer	ACA	5	19	47	33	9	8	15	20	6	7	21	9	7	15	29	36	17	15	25	32	9	15	23	31	3	14	44	28	18	9	22	58	17	21	25	36	18	24	28	33	10	12	31	12	5	14	16	36
TaqIprimer	ACC	6	9	37	38	8	6	14	28	6	4	15	12	1	14	23	41	12	7	18	39	8	14	17	43	5	14	22	16	16	4	14	46	11	12	20	24	16	16	15	35	10	8	16	5	8	9	12	34
TaqIprimer	ACG	7	22	52	65	4	10	12	30	2	7	27	8	6	13	45	57	20	17	28	33	11	22	28	66	12	20	42	31	17	18	33	92	18	26	46	41	18	18	37	36	13	19	30	16	16	14	23	38
TaqIprimer	ACT	8	10	32	37	3	8	10	23	4	6	14	19	5	11	13	32	11	12	13	21	5	15	9	20	5	10	23	13	4	4	12	39	5	7	17	31	9	13	19	11	5	11	19	2	4	7	4	26
TaqIprimer	AGA	9	10	39	23	8	7	14	28	2	11	15	3	7	10	42	43	21	15	25	21	8	10	12	29	9	13	26	19	9	5	22	41	16	20	30	18	8	20	17	21	11	8	11	2	6	7	11	31
TaqIprimer	AGC	10	11	28	38	5	10	15	15	3	4	13	7	4	9	28	26	15	11	24	33	2	15	20	40	9	8	34	16	21	7	22	33	15	14	22	20	18	23	22	28	17	12	18	1	7	11	19	32
TaqIprimer	AGG	11	10	27	24	3	4	13	14	4	5	14	4	0	13	23	30	14	5	24	16	3	10	18	31	7	10	27	17	11	2	19	27	10	7	9	8	6	8	22	15	12	2	8	7	3	10	6	27
TaqIprimer	AGT	12	10	21	24	4	6	5	16	5	4	7	3	3	5	12	18	11	3	19	20	2	15	14	26	3	16	18	12	2	5	8	28	13	5	11	17	10	11	12	12	8	5	11	8	5	5	11	20
TaqIprimer	ATA	13	2	11	7	5	1	4	7	2	3	3	0	3	6	6	13	3	7	9	9	4	2	3	10	1	5	5	6	3	9	6	12	2	9	10	9	11	6	8	4	3	5	7	4	3	4	2	12
TaqIprimer	ATC	14	10	10	13	3	6	7	12	3	1	10	5	4	4	9	17	3	7	2	15	5	12	15	17	3	4	17	10	4	9	7	20	9	4	17	10	6	14	10	10	9	5	3	1	9	7	6	14
TaqIprimer	ATG	15	8	16	23	9	6	9	7	3	4	7	5	4	6	13	22	8	4	13	8	6	10	8	17	4	11	15	11	8	4	18	32	9	4	3	10	8	10	5	16	7	2	5	4	4	9	8	15
TaqIprimer	ATT	16	7	7	6	3	0	5	7	2	3	4	4	0	4	10	4	6	4	3	5	4	6	6	12	4	3	2	17	5	8	7	17	9	3	6	7	7	7	6	5	5	7	5	2	5	6	4	13
TaqIprimer	CAA	17	7	21	13	8	5	15	16	3	3	16	2	1	9	27	35	8	11	10	19	8	12	19	47	5	9	24	16	11	5	17	45	13	9	8	15	17	14	16	16	7	5	14	2	7	6	6	23
TaqIprimer	CAC	18	19	20	29	11	3	11	12	4	9	18	6	3	11	17	30	10	8	7	22	5	9	17	34	8	5	25	12	7	5	17	44	15	15	17	26	12	17	19	11	7	9	13	2	12	5	14	26
TaqIprimer	CAG	19	17	19	14	7	6	14	18	3	2	15	5	5	14	18	36	11	5	25	25	6	13	5	26	8	13	18	14	6	5	18	39	13	8	16	16	13	13	16	12	7	4	15	7	4	11	8	24
TaqIprimer	CAT	20	6	14	13	6	5	12	14	2	3	8	3	3	5	14	21	7	11	8	10	1	2	14	18	7	4	25	7	4	2	6	22	10	8	7	6	3	10	12	8	5	4	3	2	5	5	3	11
TaqIprimer	CCA	21	12	21	24	7	7	9	27	5	6	18	7	1	6	27	44	18	17	20	32	4	13	16	53	9	14	32	25	21	8	15	43	13	15	27	31	10	13	18	30	13	8	17	10	10	13	15	38
TaqIprimer	CCC	22	1	9	19	3	2	4	11	1	1	10	1	2	9	11	22	4	2	16	6	4	11	13	17	2	7	9	12	4	4	9	24	5	6	16	10	8	14	9	15	6	3	10	2	6	13	9	15
TaqIprimer	CCG	23	10	48	69	11	5	19	44	9	9	31	7	5	5	47	50	19	11	23	45	8	22	37	61	5	8	41	34	17	0	34	78	19	23	43	38	21	13	28	37	12	11	21	6	12	20	7	47
TaqIprimer	CCT	24	10	14	22	6	1	10	5	4	0	6	1	3	5	21	27	7	15	15	22	3	7	10	19	4	9	14	13	8	2	15	24	7	7	15	11	10	3	7	16	11	7	7	3	7	12	12	25
TaqIprimer	CGA	25	15	49	59	18	7	36	50	7	4	21	4	4	19	34	44	19	16	36	39	13	27	44	66	10	16	46	24	16	5	30	68	13	14	32	32	9	33	43	41	10	4	21	9	9	22	14	42
TaqIprimer	CGC	26	4	32	31	6	5	14	18	2	7	12	5	2	9	22	24	10	12	12	21	10	17	17	38	3	11	36	16	9	6	15	38	9	13	15	26	8	21	30	25	7	4	26	1	6	4	13	20
TaqIprimer	CGG	27	5	28	36	6	9	13	20	6	12	16	8	11	13	27	28	8	9	22	36	7	15	23	37	7	14	37	23	11	9	12	40	12	18	12	26	17	19	34	24	16	9	22	2	10	11	10	38
TaqIprimer	CGT	28	8	39	30	4	2	8	25	5	2	20	5	8	4	15	30	4	12	11	16	9	12	14	30	6	8	22	11	9	4	12	45	8	10	23	12	12	8	18	19	3	8	21	3	5	12	7	28
TaqIprimer	CTA	29	4	13	14	2	3	6	5	1	2	5	2	0	6	8	9	4	4	6	6	2	11	8	14	3	3	12	12	4	4	9	11	8	7	3	4	4	8	8	10	4	8	3	2	4	4	2	7
TaqIprimer	CTC	30	8	20	12	3	1	3	8	3	2	6	2	0	6	10	22	6	3	7	13	4	3	15	22	4	8	10	6	7	4	8	17	6	8	6	12	5	6	9	4	3	5	8	2	3	9	5	17
TaqIprimer	CTG	31	9	19	24	5	10	10	13	2	6	17	3	7	4	19	19	8	6	18	25	2	9	11	20	8	9	17	20	4	5	16	32	7	5	9	17	7	11	19	18	7	9	13	6	2	10	8	14
TaqIprimer	CTT	32	11	20	16	4	4	3	9	1	2	7	4	1	11	6	16	6	15	8	16	4	3	11	16	5	1	10	3	3	4	8	20	4	8	13	15	4	5	3	10	10	5	10	1	2	6	6	7
TaqIprimer	GAA	33	15	23	25	11	7	11	24	4	4	18	10	3	8	37	43	12	10	22	34	4	5	25	34	8	8	30	33	15	5	26	50	16	15	15	16	13	21	17	29	18	14	21	3	5	5	9	33
TaqIprimer	GAC	34	6	18	15	7	3	10	10	1	5	6	7	2	5	13	33	8	2	9	24	3	10	8	17	3	6	20	8	5	3	11	19	13	5	3	19	9	5	11	7	7	4	16	3	7	5	8	14
TaqIprimer	GAG	35	3	12	19	4	5	12	10	1	1	8	0	3	4	11	17	5	6	3	17	4	2	9	21	5	2	14	4	5	4	6	13	6	8	5	10	7	3	5	15	8	0	5	3	5	7	3	12
TaqIprimer	GAT	36	12	29	46	8	11	10	22	2	9	17	2	6	3	33	35	17	8	18	19	7	18	21	35	6	10	38	22	10	4	9	49	13	12	9	17	18	16	20	32	7	7	24	8	12	7	11	26
TaqIprimer	GCA	37	24	58	51	10	13	32	34	7	6	26	10	15	22	57	60	14	20	39	44	12	24	32	80	11	22	48	40	15	11	32	98	22	27	44	48	21	25	50	42	12	19	41	10	11	10	18	81
TaqIprimer	GCC	38	5	24	34	7	11	13	15	4	2	10	6	2	11	33	38	8	5	21	35	5	11	25	41	8	18	21	23	8	4	18	44	9	14	24	38	15	8	17	24	6	8	23	8	9	7	11	34
TaqIprimer	GCG	39	25	47	67	12	21	37	57	5	8	38	13	7	9	48	66	14	14	46	64	6	23	45	92	6	25	65	49	30	12	39	104	20	29	54	62	25	28	46	52	13	19	26	14	20	18	20	59
TaqIprimer	GCT	40	7	62	52	8	9	15	32	1	8	31	7	8	11	54	46	17	14	29	52	10	16	25	56	8	11	52	31	10	6	30	85	22	24	25	43	18	19	24	36	14	9	26	9	6	6	14	40
TaqIprimer	GGA	41	25	36	29	14	3	20	27	4	10	19	3	13	9	38	38	15	15	21	36	10	23	36	47	7	11	38	24	14	8	28	42	10	14	18	29	11	10	23	28	17	6	25	6	8	16	21	43
TaqIprimer	GGC	42	5	16	24	7	3	10	22	5	2	14	4	1	7	27	17	8	4	6	34	9	6	15	23	1	3	37	14	9	6	9	33	10	7	22	13	12	8	13	16	3	8	22	8	4	6	4	18
TaqIprimer	GGG	43	10	21	15	4	1	12	12	1	3	15	4	6	6	25	35	7	5	12	13	2	13	17	32	2	10	18	15	4	1	14	24	7	9	12	11	7	17	7	19	5	4	8	7	4	12	4	24
TaqIprimer	GGT	44	8	26	26	2	5	8	23	1	5	7	1	2	5	25	27	10	3	12	12	3	7	23	41	6	16	19	10	12	5	16	38	11	7	10	19	13	10	15	19	3	6	27	7	3	6	15	16
TaqIprimer	GTA	45	13	22	12	6	0	19	23	3	3	16	6	4	1	13	25	4	4	20	18	5	8	19	23	2	8	19	8	11	9	18	21	10	9	8	6	6	13	15	9	4	4	12	3	10	9	9	23
TaqIprimer	GTC	46	6	12	12	8	4	4	14	0	0	8	2	4	4	14	14	15	2	5	8	5	27	10	17	4	10	14	13	3	5	10	24	7	7	14	10	9	8	9	20	6	5	6	7	3	2	8	13
TaqIprimer	GTG	47	13	19	20	3	4	6	14	2	4	15	2	6	8	19	30	11	9	14	12	10	10	11	20	2	7	14	11	14	9	22	33	15	8	13	21	7	18	13	17	8	7	11	0	8	13	7	31
TaqIprimer	GTT	48	13	24	17	2	3	4	19	2	3	5	5	5	5	18	15	7	6	20	15	4	14	14	25	3	8	17	13	8	6	11	25	11	14	11	24	6	10	12	11	11	4	11	2	6	13	12	18
TaqIprimer	TAA	49	11	15	19	5	0	2	12	0	3	12	5	1	6	10	16	16	9	18	12	4	6	6	20	3	7	12	13	6	5	7	25	13	16	18	12	8	4	17	8	4	6	5	5	3	4	6	7
TaqIprimer	TAC	50	14	16	20	10	1	7	19	6	1	16	5	6	10	28	26	18	6	9	24	9	11	15	28	7	5	17	22	4	3	15	29	12	21	9	22	10	21	20	16	8	7	14	6	5	16	6	19
TaqIprimer	TAG	51	8	8	12	8	4	6	9	0	1	7	4	0	7	10	13	9	7	10	6	7	14	3	8	4	4	6	8	10	0	8	24	14	7	5	9	9	6	2	9	4	4	9	4	2	3	3	15
TaqIprimer	TAT	52	18	12	33	6	9	4	12	2	6	15	6	4	9	8	9	7	8	14	14	6	7	14	27	4	7	14	8	9	4	8	35	13	4	14	15	10	13	9	8	8	8	7	0	5	6	8	12
TaqIprimer	TCA	53	24	50	47	12	15	14	40	5	8	24	13	6	21	47	62	9	16	27	36	8	26	37	56	6	12	49	32	17	11	26	74	20	23	47	37	15	23	22	37	10	17	29	5	13	15	18	45
TaqIprimer	TCC	54	14	25	31	6	11	16	25	6	4	25	10	1	11	30	39	6	14	19	22	11	13	26	44	11	11	40	25	9	4	18	45	16	16	15	18	16	21	16	30	12	11	11	5	7	10	9	31
TaqIprimer	TCG	55	20	58	62	14	9	21	36	12	11	36	7	6	14	63	62	28	21	31	56	19	35	44	54	11	27	57	24	17	20	42	92	25	35	35	58	25	30	39	49	20	19	38	11	21	25	25	78
TaqIprimer	TCT	56	19	46	43	13	4	12	29	1	7	28	5	4	9	31	50	17	17	34	45	4	15	28	47	13	15	44	21	12	9	21	71	19	18	31	29	15	26	31	36	15	17	28	6	9	9	22	46
TaqIprimer	TGA	57	25	35	57	10	9	13	30	5	7	24	10	16	10	22	43	21	8	26	42	10	21	23	35	11	16	43	28	14	9	13	62	21	18	17	35	12	20	25	26	22	15	26	10	14	20	10	45
TaqIprimer	TGC	58	21	50	48	10	12	19	31	5	5	28	8	9	22	39	53	17	16	31	34	13	20	50	62	8	15	50	34	20	16	29	65	17	27	27	33	21	25	32	42	14	12	21	11	9	12	12	43
TaqIprimer	TGG	59	19	38	37	5	11	16	29	8	4	32	6	6	11	32	51	25	20	21	22	4	15	30	51	10	15	37	19	14	12	21	54	31	20	27	17	18	21	27	26	12	11	15	6	6	15	12	33
TaqIprimer	TGT	60	24	31	42	9	9	14	44	9	2	18	4	11	16	28	39	16	29	21	32	7	25	29	43	5	10	28	21	13	12	29	46	14	12	27	25	19	16	21	32	16	12	20	3	17	14	18	43
TaqIprimer	TTA	61	10	5	6	3	2	6	6	5	2	5	3	4	7	8	18	4	5	7	14	4	7	4	19	0	3	8	12	4	1	9	12	14	9	5	8	9	13	6	13	0	6	8	2	4	2	5	15
TaqIprimer	TTC	62	18	25	29	2	6	14	20	5	6	12	10	7	13	20	27	12	11	14	17	3	14	15	29	4	11	20	19	7	4	16	39	13	17	10	18	8	9	12	15	14	8	19	7	6	12	11	25
TaqIprimer	TTG	63	20	18	20	16	11	12	26	8	7	16	9	4	11	13	40	8	13	15	36	9	15	19	38	6	7	16	11	13	14	15	32	14	22	19	18	12	23	22	18	6	6	16	3	4	19	12	27
TaqIprimer	TTT	64	25	29	36	12	13	16	18	5	6	18	7	5	9	22	23	21	17	17	32	12	10	19	25	11	12	16	16	19	18	15	48	18	17	17	23	13	19	21	26	17	11	11	2	4	11	7	35
[truncated: 17 more columns]
