# Supplementary material for: Eukaryotic transcriptomics in silico: Optimizing cDNA-AFLP efficiency
Source: BMC Genomics. 2009 Nov 30;10:565. doi: 10.1186/1471-2164-10-565 (PMC2797533; doi:10.1186/1471-2164-10-565)
Supplement: Additional file 5 — Arrays of all selective PCRs for all species and enzyme combinations. Selective PCR arrays using three-by-three selective base pairs for all 87 NCBI and 39 ENSEMBL species included in the present study, tested on all 28 combinations of 8 restriction enzymes. [file 1471-2164-10-565-S5.ZIP › CSV_Arrays/ENSEMBL/AnophelesTaqIandHinP1I.csv]

			HinP1Iprimer	HinP1Iprimer	HinP1Iprimer	HinP1Iprimer	HinP1Iprimer	HinP1Iprimer	HinP1Iprimer	HinP1Iprimer	HinP1Iprimer	HinP1Iprimer	HinP1Iprimer	HinP1Iprimer	HinP1Iprimer	HinP1Iprimer	HinP1Iprimer	HinP1Iprimer	HinP1Iprimer	HinP1Iprimer	HinP1Iprimer	HinP1Iprimer	HinP1Iprimer	HinP1Iprimer	HinP1Iprimer	HinP1Iprimer	HinP1Iprimer	HinP1Iprimer	HinP1Iprimer	HinP1Iprimer	HinP1Iprimer	HinP1Iprimer	HinP1Iprimer	HinP1Iprimer	HinP1Iprimer	HinP1Iprimer	HinP1Iprimer	HinP1Iprimer	HinP1Iprimer	HinP1Iprimer	HinP1Iprimer	HinP1Iprimer	HinP1Iprimer	HinP1Iprimer	HinP1Iprimer	HinP1Iprimer	HinP1Iprimer	HinP1Iprimer	HinP1Iprimer
			AAA	AAC	AAG	AAT	ACA	ACC	ACG	ACT	AGA	AGC	AGG	AGT	ATA	ATC	ATG	ATT	CAA	CAC	CAG	CAT	CCA	CCC	CCG	CCT	CGA	CGC	CGG	CGT	CTA	CTC	CTG	CTT	GAA	GAC	GAG	GAT	GCA	GCC	GCG	GCT	GGA	GGC	GGG	GGT	GTA	GTC	GTG
		0	1	2	3	4	5	6	7	8	9	10	11	12	13	14	15	16	17	18	19	20	21	22	23	24	25	26	27	28	29	30	31	32	33	34	35	36	37	38	39	40	41	42	43	44	45	46	47
TaqIprimer	AAA	1	29	34	27	21	20	37	24	20	18	52	21	12	14	33	7	19	16	27	27	11	12	12	22	10	11	18	25	12	5	9	14	18	22	18	17	15	0	0	0	0	9	16	12	15	15	24	23
TaqIprimer	AAC	2	30	37	18	16	22	32	23	14	20	20	19	14	3	25	16	18	7	19	27	14	27	12	25	8	15	21	23	18	6	13	24	16	18	22	18	26	0	0	0	0	14	30	11	20	18	11	23
TaqIprimer	AAG	3	19	16	13	9	17	20	14	9	10	28	20	13	11	19	6	15	11	19	13	5	7	11	20	5	11	13	19	5	3	8	8	8	13	11	13	13	0	0	0	0	12	6	7	8	3	15	14
TaqIprimer	AAT	4	20	31	19	14	14	15	18	6	10	23	10	10	5	19	11	13	13	19	13	10	9	11	16	6	20	14	25	13	3	5	12	9	17	12	18	13	0	0	0	0	9	12	6	12	11	13	18
TaqIprimer	ACA	5	37	57	41	29	29	40	41	27	23	49	25	14	12	61	22	26	21	39	42	17	20	16	31	15	30	38	46	23	4	20	26	23	40	34	41	39	0	0	0	0	13	36	13	24	31	24	35
TaqIprimer	ACC	6	26	34	43	21	24	53	38	20	18	46	22	13	7	39	19	13	15	33	38	19	11	15	39	10	23	40	35	30	4	21	21	11	30	46	23	25	0	0	0	0	12	31	13	13	16	21	19
TaqIprimer	ACG	7	52	45	36	34	33	62	56	17	38	104	49	21	20	71	48	23	43	46	42	27	37	32	59	23	29	63	66	34	13	24	41	30	61	50	41	36	0	0	0	0	26	45	21	25	25	43	38
TaqIprimer	ACT	8	23	35	37	10	20	33	30	10	16	28	15	17	6	39	16	6	11	29	24	12	10	3	20	11	12	21	21	14	6	13	10	8	19	17	23	24	0	0	0	0	6	19	9	11	8	18	26
TaqIprimer	AGA	9	26	39	32	16	20	28	24	12	24	44	18	16	8	29	13	16	19	31	36	13	10	10	24	8	25	25	26	19	4	22	12	19	23	21	25	19	0	0	0	0	14	19	11	15	11	22	21
TaqIprimer	AGC	10	31	28	39	17	17	43	25	10	28	49	29	16	15	40	12	19	31	30	21	16	20	12	42	13	28	22	32	14	5	12	28	17	31	30	19	26	0	0	0	0	18	30	13	17	23	24	27
TaqIprimer	AGG	11	23	15	10	15	12	24	32	23	36	44	19	22	7	39	10	19	13	19	20	17	16	15	24	5	26	24	21	10	3	19	19	17	26	16	20	20	0	0	0	0	20	16	7	13	16	24	17
TaqIprimer	AGT	12	18	17	31	17	15	26	29	14	10	28	27	10	2	24	6	10	14	22	17	15	4	6	24	3	12	11	22	8	5	6	15	6	21	29	22	22	0	0	0	0	7	30	6	8	5	18	17
TaqIprimer	ATA	13	13	13	7	9	12	13	9	6	8	11	4	8	1	10	4	7	6	7	7	3	3	2	8	3	4	4	9	4	2	4	3	9	6	5	4	10	0	0	0	0	4	5	1	3	6	4	5
TaqIprimer	ATC	14	19	14	29	14	15	19	19	9	14	27	12	13	8	19	6	14	14	15	21	15	3	4	18	7	8	19	22	8	2	11	7	5	14	17	13	10	0	0	0	0	8	7	8	10	6	13	17
TaqIprimer	ATG	15	10	21	11	9	20	17	15	11	14	22	10	13	4	14	14	13	11	10	23	6	10	2	16	3	7	12	14	11	4	13	10	5	18	10	17	9	0	0	0	0	8	18	6	11	5	12	12
TaqIprimer	ATT	16	15	12	5	5	9	13	9	11	4	14	13	2	3	7	7	5	6	11	10	8	2	1	7	7	5	12	6	7	5	4	4	1	7	6	4	4	0	0	0	0	5	2	4	6	4	5	7
TaqIprimer	CAA	17	15	19	12	13	26	36	40	12	18	44	24	5	12	26	15	15	12	26	22	18	12	10	25	8	15	19	28	17	1	10	15	13	27	20	16	24	0	0	0	0	15	20	9	13	16	20	23
TaqIprimer	CAC	18	22	28	29	20	20	25	45	15	19	47	36	20	9	42	14	14	18	39	37	11	12	16	32	11	8	30	30	23	1	11	18	8	37	36	29	19	0	0	0	0	15	13	8	30	21	35	19
TaqIprimer	CAG	19	34	25	28	11	30	26	24	18	12	35	16	6	6	35	25	21	14	20	26	12	12	3	17	5	18	24	24	14	3	12	20	15	18	10	34	20	0	0	0	0	13	19	12	20	15	15	15
TaqIprimer	CAT	20	24	30	21	14	25	41	32	8	18	42	17	16	8	26	21	16	9	33	22	8	11	8	16	11	11	31	20	10	5	24	9	14	17	16	19	15	0	0	0	0	14	23	5	17	12	19	20
TaqIprimer	CCA	21	35	33	31	17	27	51	43	15	27	58	27	21	7	46	22	19	32	45	46	18	20	12	28	10	31	35	51	14	1	14	25	13	36	33	35	26	0	0	0	0	21	40	16	27	20	48	34
TaqIprimer	CCC	22	33	21	16	5	10	18	15	12	11	33	10	8	6	28	13	7	9	22	20	6	10	11	19	8	5	13	21	8	2	10	12	8	19	26	17	18	0	0	0	0	9	10	6	9	10	15	13
TaqIprimer	CCG	23	32	55	73	14	33	69	60	27	30	81	42	24	13	52	31	18	22	59	43	23	25	12	55	14	35	60	63	25	9	31	43	31	42	47	56	49	0	0	0	0	32	59	32	30	27	52	39
TaqIprimer	CCT	24	18	23	27	12	10	29	23	10	18	40	9	3	7	23	9	13	6	17	24	10	8	8	24	11	14	21	19	16	1	12	22	6	14	17	14	19	0	0	0	0	12	18	7	17	14	16	22
TaqIprimer	CGA	25	43	47	53	40	45	59	53	24	43	91	43	22	22	70	25	26	23	41	48	22	28	23	38	17	31	52	63	30	7	26	40	33	39	30	49	49	0	0	0	0	26	62	21	29	26	39	35
TaqIprimer	CGC	26	25	19	36	10	10	43	38	14	13	40	21	16	3	28	26	17	15	27	23	27	9	18	35	8	22	29	45	19	1	17	28	14	26	26	32	25	0	0	0	0	11	21	32	17	9	25	14
TaqIprimer	CGG	27	20	46	37	18	25	54	39	22	25	47	30	25	8	38	29	16	25	46	39	19	15	17	57	20	29	32	49	15	6	16	24	17	27	42	40	35	0	0	0	0	20	30	12	17	27	39	25
TaqIprimer	CGT	28	25	24	34	17	18	37	25	13	17	44	17	24	8	25	14	16	13	22	23	20	17	13	24	10	24	22	44	15	6	15	12	30	23	27	25	24	0	0	0	0	17	22	6	16	12	20	22
TaqIprimer	CTA	29	8	11	9	2	7	16	31	4	8	23	8	6	3	13	12	15	1	11	11	10	6	4	10	3	5	10	11	4	1	5	6	9	8	9	9	5	0	0	0	0	5	12	8	9	7	13	11
TaqIprimer	CTC	30	17	13	14	6	6	19	12	12	13	27	13	10	9	15	11	6	6	9	17	6	11	6	14	10	7	10	13	5	0	12	16	11	20	24	15	15	0	0	0	0	8	13	9	9	8	19	12
TaqIprimer	CTG	31	24	22	23	11	27	40	32	11	21	23	23	8	9	28	15	8	9	22	21	11	15	10	23	9	13	14	28	13	5	19	11	11	19	25	10	26	0	0	0	0	14	24	12	11	10	21	16
TaqIprimer	CTT	32	16	16	20	5	13	20	25	12	13	29	11	9	2	18	11	8	14	22	11	8	12	10	20	2	12	13	12	16	1	6	15	5	16	21	12	18	0	0	0	0	15	13	8	9	6	18	10
TaqIprimer	GAA	33	27	41	31	21	22	45	32	21	37	63	31	25	10	29	20	18	15	43	29	10	20	15	27	9	32	29	32	31	6	19	33	25	26	31	32	15	0	0	0	0	27	23	13	22	22	45	24
TaqIprimer	GAC	34	22	15	11	20	16	31	16	17	7	33	22	8	5	31	8	5	6	15	22	11	10	8	26	19	15	19	17	7	5	14	18	7	15	7	12	13	0	0	0	0	10	13	16	16	14	18	8
TaqIprimer	GAG	35	13	12	14	11	12	16	22	6	9	25	8	10	3	17	9	6	9	12	12	12	10	12	14	7	9	8	21	9	1	8	5	9	11	10	9	12	0	0	0	0	6	9	1	6	5	13	9
TaqIprimer	GAT	36	19	47	45	16	23	43	30	8	23	54	24	17	10	42	20	12	18	21	39	19	17	9	30	11	28	30	29	26	3	13	20	20	24	45	36	38	0	0	0	0	14	22	12	23	14	31	27
TaqIprimer	GCA	37	54	78	76	36	46	86	71	29	46	106	41	40	15	78	43	37	46	65	50	25	39	23	64	15	39	48	100	41	6	35	42	42	60	57	66	49	0	0	0	0	29	54	31	39	40	61	38
TaqIprimer	GCC	38	29	36	25	17	30	59	45	19	10	50	28	4	11	43	22	19	14	24	36	19	22	17	32	11	34	29	49	22	2	10	28	16	34	42	43	35	0	0	0	0	20	28	15	26	16	33	19
TaqIprimer	GCG	39	48	76	62	22	56	74	64	20	28	108	48	16	16	56	33	16	40	43	53	21	29	21	64	24	32	58	63	33	7	36	28	34	62	56	45	38	0	0	0	0	20	64	20	42	25	63	36
TaqIprimer	GCT	40	59	67	52	25	40	75	74	19	30	99	37	12	16	58	31	32	25	50	43	39	17	18	56	12	37	64	50	38	5	25	25	25	52	51	60	48	0	0	0	0	25	42	30	49	30	50	42
TaqIprimer	GGA	41	40	37	27	25	30	64	46	15	37	89	39	26	20	56	24	31	13	54	40	20	19	19	49	20	22	58	44	34	4	33	32	40	35	49	32	38	0	0	0	0	9	35	23	29	27	30	34
TaqIprimer	GGC	42	14	30	11	14	17	24	32	12	15	49	15	16	10	22	10	14	9	23	25	8	15	11	26	12	24	39	36	10	1	19	6	14	14	14	23	12	0	0	0	0	10	23	3	18	14	17	18
TaqIprimer	GGG	43	29	25	17	10	19	32	28	11	9	35	14	15	5	26	20	10	11	23	17	10	15	12	23	7	18	15	24	14	2	16	5	11	17	29	18	18	0	0	0	0	7	11	7	11	17	14	8
TaqIprimer	GGT	44	26	16	28	23	22	29	24	13	16	44	21	9	13	28	11	11	13	25	20	13	8	10	35	11	24	26	20	13	2	12	13	8	21	27	20	22	0	0	0	0	14	25	14	11	17	25	16
TaqIprimer	GTA	45	17	26	24	9	5	39	23	18	18	39	20	15	7	26	11	12	10	27	25	12	10	6	23	7	16	18	32	12	2	17	10	9	16	10	18	22	0	0	0	0	19	13	8	13	9	25	18
TaqIprimer	GTC	46	18	17	18	5	14	27	18	7	8	24	16	11	3	23	3	10	7	32	29	6	8	9	18	2	18	18	23	9	1	11	6	6	13	20	18	16	0	0	0	0	7	15	3	29	6	8	17
TaqIprimer	GTG	47	23	33	26	17	21	22	29	9	14	35	19	12	6	23	22	12	10	20	32	9	17	8	17	11	12	19	25	14	3	15	17	19	8	27	20	20	0	0	0	0	15	20	7	12	11	27	12
TaqIprimer	GTT	48	15	28	23	16	19	27	27	8	18	36	13	9	6	23	12	9	15	22	20	14	12	11	18	7	26	21	13	11	4	8	12	3	24	19	22	16	0	0	0	0	7	21	11	18	10	22	13
TaqIprimer	TAA	49	15	13	14	9	6	21	21	9	6	21	15	13	5	19	7	10	10	25	13	7	12	6	15	7	20	16	17	12	3	8	6	7	13	12	19	9	0	0	0	0	14	12	8	7	8	9	16
TaqIprimer	TAC	50	16	23	24	11	23	34	18	8	11	36	17	10	10	25	26	9	17	26	14	15	13	10	24	7	11	14	15	11	3	18	13	11	25	25	22	17	0	0	0	0	7	14	8	25	16	13	16
TaqIprimer	TAG	51	9	12	12	12	5	18	5	6	5	15	11	6	0	13	9	12	7	11	13	8	6	5	8	1	9	10	10	8	0	6	10	8	4	9	9	11	0	0	0	0	6	3	2	8	4	4	9
TaqIprimer	TAT	52	26	18	17	14	16	17	11	12	11	25	24	14	10	21	10	18	13	8	13	13	5	7	22	7	14	17	17	12	5	5	12	12	14	8	11	13	0	0	0	0	9	19	6	4	6	13	10
TaqIprimer	TCA	53	54	57	64	37	37	73	47	25	28	98	42	34	16	76	35	32	38	57	52	30	28	21	55	28	34	55	70	34	9	24	35	18	49	50	51	53	0	0	0	0	26	57	24	29	30	46	46
TaqIprimer	TCC	54	33	42	36	28	29	61	39	16	29	58	30	29	12	48	25	25	27	36	42	21	14	14	33	10	27	33	43	23	6	15	30	15	38	29	21	37	0	0	0	0	29	24	12	23	25	34	20
TaqIprimer	TCG	55	66	74	87	31	44	71	81	36	37	92	44	36	28	84	51	38	41	66	53	45	31	21	54	22	39	56	80	28	1	26	29	20	54	53	79	60	0	0	0	0	31	49	23	43	34	65	62
TaqIprimer	TCT	56	39	50	47	29	36	70	51	20	27	72	40	20	13	59	20	21	40	45	59	32	21	18	49	15	35	42	55	33	1	18	31	17	46	42	56	47	0	0	0	0	45	29	17	23	25	45	25
TaqIprimer	TGA	57	43	42	42	25	40	37	51	26	33	56	19	16	20	68	30	34	21	34	31	33	21	17	39	10	31	34	46	30	4	20	23	20	34	36	28	36	0	0	0	0	21	34	19	21	19	41	20
TaqIprimer	TGC	58	26	47	59	26	32	65	54	19	33	72	29	19	10	61	30	14	44	55	48	25	19	16	45	11	37	34	47	25	7	16	31	16	39	42	34	28	0	0	0	0	24	38	13	35	22	38	26
TaqIprimer	TGG	59	26	53	27	24	22	56	33	25	27	64	20	21	8	45	29	25	22	41	36	20	15	18	45	17	29	27	45	23	8	15	19	15	32	31	33	19	0	0	0	0	12	26	16	25	26	18	27
TaqIprimer	TGT	60	34	59	53	27	27	55	44	14	25	49	32	16	13	64	34	23	17	44	35	20	20	15	28	9	26	31	43	21	7	11	30	15	32	33	32	40	0	0	0	0	26	33	15	19	15	32	29
TaqIprimer	TTA	61	10	8	16	8	21	11	13	8	9	14	4	6	4	12	9	10	9	13	11	4	8	4	12	3	6	9	6	7	5	4	7	11	14	4	4	12	0	0	0	0	3	12	4	12	5	4	13
TaqIprimer	TTC	62	32	24	28	7	18	21	35	14	16	34	16	14	11	33	14	9	14	22	28	12	8	11	24	8	12	18	38	17	3	20	15	5	17	25	28	30	0	0	0	0	14	17	8	14	22	15	19
TaqIprimer	TTG	63	17	37	35	17	16	23	24	16	18	41	16	25	15	35	19	17	23	26	19	10	18	7	11	10	17	21	19	21	5	10	18	18	20	15	17	12	0	0	0	0	17	17	8	10	13	19	23
TaqIprimer	TTT	64	37	42	33	22	27	22	33	11	24	36	28	15	10	32	16	15	19	22	27	21	14	10	28	12	19	16	33	18	6	9	20	6	29	25	28	26	0	0	0	0	9	15	15	21	18	26	23
[truncated: 17 more columns]
