# Supplementary material for: Eukaryotic transcriptomics in silico: Optimizing cDNA-AFLP efficiency
Source: BMC Genomics. 2009 Nov 30;10:565. doi: 10.1186/1471-2164-10-565 (PMC2797533; doi:10.1186/1471-2164-10-565)
Supplement: Additional file 5 — Arrays of all selective PCRs for all species and enzyme combinations. Selective PCR arrays using three-by-three selective base pairs for all 87 NCBI and 39 ENSEMBL species included in the present study, tested on all 28 combinations of 8 restriction enzymes. [file 1471-2164-10-565-S5.ZIP › CSV_Arrays/ENSEMBL/AnophelesTaqIandHpaII.csv]

			HpaIIprimer	HpaIIprimer	HpaIIprimer	HpaIIprimer	HpaIIprimer	HpaIIprimer	HpaIIprimer	HpaIIprimer	HpaIIprimer	HpaIIprimer	HpaIIprimer	HpaIIprimer	HpaIIprimer	HpaIIprimer	HpaIIprimer	HpaIIprimer	HpaIIprimer	HpaIIprimer	HpaIIprimer	HpaIIprimer	HpaIIprimer	HpaIIprimer	HpaIIprimer	HpaIIprimer	HpaIIprimer	HpaIIprimer	HpaIIprimer	HpaIIprimer	HpaIIprimer	HpaIIprimer	HpaIIprimer	HpaIIprimer	HpaIIprimer	HpaIIprimer	HpaIIprimer	HpaIIprimer	HpaIIprimer	HpaIIprimer	HpaIIprimer	HpaIIprimer	HpaIIprimer	HpaIIprimer	HpaIIprimer	HpaIIprimer	HpaIIprimer	HpaIIprimer	HpaIIprimer
			AAA	AAC	AAG	AAT	ACA	ACC	ACG	ACT	AGA	AGC	AGG	AGT	ATA	ATC	ATG	ATT	CAA	CAC	CAG	CAT	CCA	CCC	CCG	CCT	CGA	CGC	CGG	CGT	CTA	CTC	CTG	CTT	GAA	GAC	GAG	GAT	GCA	GCC	GCG	GCT	GGA	GGC	GGG	GGT	GTA	GTC	GTG
		0	1	2	3	4	5	6	7	8	9	10	11	12	13	14	15	16	17	18	19	20	21	22	23	24	25	26	27	28	29	30	31	32	33	34	35	36	37	38	39	40	41	42	43	44	45	46	47
TaqIprimer	AAA	1	27	33	24	14	20	15	26	10	12	19	16	11	18	23	24	15	26	30	39	14	29	20	23	8	29	25	27	24	9	10	38	21	16	16	25	20	16	22	20	20	13	15	7	9	8	9	18
TaqIprimer	AAC	2	27	21	26	14	33	12	25	21	17	22	13	9	9	24	24	16	18	22	29	14	28	11	18	9	21	24	45	16	9	14	28	24	16	13	13	16	13	8	23	18	6	18	10	3	10	14	20
TaqIprimer	AAG	3	10	16	21	11	21	7	20	5	7	14	19	4	4	21	17	10	18	20	23	15	13	6	13	5	15	12	30	16	5	14	26	21	10	7	12	9	10	9	12	7	6	7	3	9	9	7	10
TaqIprimer	AAT	4	22	15	20	8	27	10	19	13	16	20	16	7	10	22	16	9	9	25	27	19	17	12	14	7	15	24	23	14	10	9	32	13	12	15	11	5	17	13	13	11	6	6	6	4	10	7	15
TaqIprimer	ACA	5	33	44	45	13	39	31	57	21	21	32	32	11	25	33	32	22	40	54	65	23	43	32	40	16	39	46	43	28	10	47	51	30	11	20	36	22	30	24	37	17	14	26	15	6	14	17	31
TaqIprimer	ACC	6	21	18	26	9	18	13	40	13	19	11	25	7	12	16	31	10	14	29	44	26	33	18	32	29	27	18	49	19	6	17	28	9	18	16	24	13	21	15	31	11	14	19	8	4	11	3	21
TaqIprimer	ACG	7	46	52	58	23	49	28	66	26	24	45	47	15	23	34	58	26	59	63	76	50	54	31	50	22	49	63	71	42	13	35	88	27	31	41	27	13	38	29	62	26	22	40	15	16	26	20	32
TaqIprimer	ACT	8	25	16	45	8	22	14	34	6	14	16	22	6	12	19	20	17	27	35	36	11	33	24	19	5	27	21	38	12	9	24	40	10	13	17	16	7	23	15	47	25	9	14	7	6	5	10	15
TaqIprimer	AGA	9	20	34	33	15	31	7	31	13	11	23	13	6	14	33	34	20	23	41	63	34	17	19	36	12	30	26	47	28	19	17	44	22	17	17	11	16	19	20	30	18	5	19	6	5	17	8	19
TaqIprimer	AGC	10	25	35	33	19	23	18	42	10	9	25	21	9	8	34	33	22	36	50	44	37	37	17	44	16	28	42	48	21	6	27	53	23	21	28	16	19	25	12	60	27	8	24	5	7	10	20	19
TaqIprimer	AGG	11	18	26	21	14	31	16	25	9	11	19	8	9	5	34	26	15	22	38	36	15	28	24	27	6	20	27	38	19	9	23	28	18	16	7	12	27	28	15	24	19	13	20	9	3	4	7	20
TaqIprimer	AGT	12	21	18	26	4	24	8	28	9	11	32	18	14	8	10	26	8	21	28	22	19	29	15	39	11	21	17	27	14	7	12	28	12	12	10	4	7	17	8	22	14	8	6	3	6	5	3	19
TaqIprimer	ATA	13	10	15	15	7	7	2	9	8	1	2	8	4	1	4	12	6	5	10	14	7	3	5	5	2	6	6	9	6	5	6	9	4	3	4	6	5	4	6	5	5	2	4	1	4	5	1	13
TaqIprimer	ATC	14	11	18	16	12	7	16	25	3	10	23	14	9	8	22	18	8	13	21	22	12	12	8	11	4	17	8	22	15	9	13	20	8	8	11	14	6	13	11	15	6	6	10	4	2	7	6	5
TaqIprimer	ATG	15	13	14	23	8	13	8	15	13	9	12	14	5	10	13	22	10	18	25	12	10	10	8	10	9	24	12	31	9	7	9	14	13	13	7	15	4	16	10	18	4	9	10	5	4	1	2	6
TaqIprimer	ATT	16	9	10	8	10	5	5	10	1	4	10	5	2	3	5	8	4	16	12	11	9	19	7	5	1	6	13	13	5	3	6	8	3	4	3	6	4	7	3	13	4	3	5	3	0	5	5	9
TaqIprimer	CAA	17	15	31	26	9	23	17	33	6	12	13	15	8	11	31	27	21	29	42	49	25	35	18	35	10	21	19	30	29	9	18	30	25	21	17	6	7	19	13	22	10	8	10	1	5	15	6	23
TaqIprimer	CAC	18	16	24	38	15	30	11	40	7	14	22	21	11	10	26	36	8	21	27	40	22	22	22	37	9	30	33	34	13	8	13	50	21	17	25	17	9	22	22	23	18	6	13	6	7	8	6	26
TaqIprimer	CAG	19	25	20	35	10	27	7	33	14	13	25	19	11	9	23	14	10	31	22	22	17	20	18	30	8	15	22	32	21	10	24	44	16	10	19	21	16	25	12	37	15	12	9	1	4	6	8	13
TaqIprimer	CAT	20	13	34	23	12	15	11	25	9	8	14	13	5	13	28	23	11	13	31	44	18	29	17	23	8	29	21	25	12	5	20	32	18	24	16	6	13	17	12	21	14	7	12	7	13	18	7	13
TaqIprimer	CCA	21	26	32	46	12	21	23	53	16	18	22	29	10	8	36	30	15	32	67	66	40	54	31	52	14	45	48	59	26	9	22	59	23	22	22	33	11	41	19	36	25	8	13	9	5	13	12	17
TaqIprimer	CCC	22	3	14	13	5	13	7	25	9	2	13	12	2	5	10	8	5	19	24	19	9	17	9	12	4	10	15	30	9	3	8	13	6	4	8	3	6	11	11	16	13	5	7	7	0	6	5	6
TaqIprimer	CCG	23	19	35	29	14	30	11	32	21	19	24	24	15	14	32	26	11	33	33	51	32	42	22	36	14	37	31	63	22	12	31	64	15	18	26	23	15	27	34	43	23	12	23	16	6	9	21	23
TaqIprimer	CCT	24	12	18	27	9	9	7	29	11	8	18	20	8	6	10	17	6	16	26	31	14	28	23	23	17	19	17	29	10	6	13	43	14	16	14	14	12	19	13	26	16	3	16	5	5	5	5	15
TaqIprimer	CGA	25	35	43	57	22	35	25	69	15	31	36	42	25	23	52	42	26	41	74	64	33	51	39	57	32	46	48	71	45	16	51	72	42	24	23	27	24	47	24	60	22	16	28	18	8	16	20	32
TaqIprimer	CGC	26	14	23	35	18	33	8	34	11	12	22	21	12	7	20	23	7	38	51	53	21	27	30	30	11	31	30	42	36	9	24	50	9	18	18	19	14	31	18	31	13	10	17	9	8	11	9	18
TaqIprimer	CGG	27	34	36	41	10	32	21	61	14	20	14	22	13	14	25	36	13	41	43	47	23	39	33	46	18	39	42	66	30	15	26	55	21	17	33	15	20	29	25	48	25	17	20	11	12	20	12	21
TaqIprimer	CGT	28	39	19	40	6	21	22	38	9	16	21	20	7	12	18	23	10	35	35	41	16	31	19	34	9	32	23	36	16	11	21	41	15	14	17	15	12	20	24	36	13	10	13	8	7	7	6	19
TaqIprimer	CTA	29	7	11	9	6	11	4	11	4	7	5	6	4	3	10	14	9	9	12	22	8	10	9	18	7	11	11	24	18	3	8	9	9	5	3	3	4	8	6	13	5	4	10	10	1	8	1	10
TaqIprimer	CTC	30	1	9	18	5	7	3	19	7	7	10	8	5	7	13	10	12	11	29	22	13	13	15	27	1	8	14	22	21	9	14	28	8	13	6	10	4	11	14	18	4	10	10	2	0	4	4	14
TaqIprimer	CTG	31	24	25	37	15	17	10	33	3	8	18	24	8	7	24	19	17	26	38	37	15	27	15	26	5	16	23	39	16	6	22	35	11	13	13	15	7	24	13	25	7	7	16	5	6	11	7	12
TaqIprimer	CTT	32	13	15	22	7	18	4	16	7	8	18	11	4	3	12	11	6	16	21	16	10	23	11	21	4	19	17	23	12	7	9	23	7	19	8	13	7	8	8	20	8	10	5	2	2	11	5	18
TaqIprimer	GAA	33	18	22	39	17	35	13	40	11	10	27	18	6	34	36	44	13	23	50	49	17	39	16	37	9	36	41	63	39	9	30	39	25	21	29	15	17	22	22	46	21	13	25	6	4	8	10	28
TaqIprimer	GAC	34	16	20	19	11	21	11	18	6	8	6	8	8	5	26	13	7	12	31	25	18	21	14	23	6	10	13	25	14	9	22	30	4	9	13	7	16	15	14	10	5	9	10	1	5	9	6	8
TaqIprimer	GAG	35	11	21	15	3	14	14	15	8	14	12	6	4	12	16	11	8	17	21	23	10	15	9	18	10	16	8	16	7	10	13	24	8	4	10	7	9	11	9	17	6	6	7	5	3	8	5	6
TaqIprimer	GAT	36	18	20	28	12	33	24	47	15	23	25	23	6	10	36	33	17	30	46	55	19	37	21	30	15	44	36	46	26	10	28	66	22	22	20	18	18	33	20	34	20	7	24	10	9	10	17	27
TaqIprimer	GCA	37	41	62	53	18	53	31	88	29	20	54	40	21	14	66	65	31	66	91	77	61	76	43	73	29	56	55	96	43	31	46	120	33	40	33	33	31	50	57	78	44	24	32	20	13	19	17	51
TaqIprimer	GCC	38	19	15	34	14	27	16	33	12	12	23	20	8	7	25	27	8	22	44	44	15	32	19	32	9	29	31	52	17	7	15	46	10	17	14	12	10	27	16	29	29	7	16	11	10	11	14	24
TaqIprimer	GCG	39	43	61	78	25	57	47	112	27	30	63	58	24	26	57	85	17	58	85	95	46	79	56	104	31	70	76	118	55	14	43	114	34	40	41	50	38	56	59	121	46	27	33	20	24	25	32	57
TaqIprimer	GCT	40	37	54	51	22	50	33	54	25	23	30	32	10	24	58	50	20	55	72	80	37	65	40	60	21	64	64	68	38	17	34	77	24	36	42	39	20	33	33	74	34	12	23	15	8	23	12	42
TaqIprimer	GGA	41	27	42	52	25	31	25	45	20	17	21	28	12	21	42	46	17	40	61	93	28	52	38	62	22	44	36	51	34	8	43	59	34	20	18	15	26	37	20	39	22	9	26	12	6	16	17	37
TaqIprimer	GGC	42	9	17	36	9	15	12	30	9	9	15	15	6	4	32	29	13	18	27	33	17	25	11	32	14	30	27	38	18	8	25	39	21	17	13	16	9	21	11	32	14	7	20	7	8	15	9	19
TaqIprimer	GGG	43	20	17	29	14	18	11	24	8	9	16	14	4	9	12	19	6	19	29	40	16	23	19	35	14	17	25	32	17	2	18	28	14	10	8	9	8	16	23	25	13	10	21	7	4	5	7	10
TaqIprimer	GGT	44	13	20	31	12	18	13	23	7	10	16	18	9	13	26	19	8	18	33	31	15	27	11	33	4	33	20	35	23	9	20	31	16	17	13	16	24	20	21	30	14	7	18	12	6	11	10	30
TaqIprimer	GTA	45	19	15	19	11	24	6	29	17	6	19	19	4	9	24	19	3	18	36	40	11	18	26	24	11	18	20	25	14	7	11	24	13	12	13	15	12	16	10	35	10	7	18	7	4	17	5	8
TaqIprimer	GTC	46	17	13	18	2	12	9	29	3	9	15	19	4	5	16	11	9	19	25	20	18	16	4	18	3	19	18	20	13	5	16	23	7	6	8	5	9	18	13	19	15	0	7	4	1	3	5	16
TaqIprimer	GTG	47	24	24	22	16	18	7	31	10	10	19	12	7	8	12	25	9	23	33	24	8	25	32	32	15	24	21	37	25	9	15	32	16	11	12	18	11	28	11	29	17	11	14	7	3	7	10	16
TaqIprimer	GTT	48	9	17	33	9	15	6	16	9	8	20	15	4	8	18	21	8	21	27	36	23	30	14	19	7	33	27	32	10	8	21	30	15	15	19	10	7	12	16	31	15	7	14	3	6	5	3	13
TaqIprimer	TAA	49	14	12	15	15	16	7	13	6	11	12	5	6	4	17	22	11	15	22	35	12	11	11	21	6	13	6	20	18	5	10	29	11	19	8	9	7	13	14	12	10	5	15	4	8	11	4	10
TaqIprimer	TAC	50	15	32	20	13	17	11	23	13	13	13	14	13	16	17	17	20	30	36	39	14	32	14	28	10	19	22	24	13	7	17	25	8	14	11	8	17	27	8	25	11	7	16	8	9	14	8	15
TaqIprimer	TAG	51	14	6	15	12	16	9	12	10	5	4	12	7	4	5	7	4	16	12	15	5	14	4	12	6	11	11	10	11	6	10	15	3	2	6	5	10	12	11	14	1	5	5	1	3	7	3	15
TaqIprimer	TAT	52	24	16	26	12	25	9	28	5	5	12	17	6	13	17	21	10	12	17	30	18	20	10	14	7	17	11	30	10	2	13	33	11	12	7	9	13	12	8	16	10	5	7	3	6	5	3	12
TaqIprimer	TCA	53	35	54	63	22	52	33	74	21	28	37	36	19	29	41	55	27	51	106	69	57	54	43	66	16	68	61	74	33	10	49	79	24	26	34	27	17	28	32	61	25	23	27	14	14	15	27	36
TaqIprimer	TCC	54	22	28	24	28	24	15	46	11	17	40	21	10	18	30	29	16	34	28	56	20	33	22	24	11	22	25	47	20	4	17	44	10	23	17	21	11	20	19	48	20	10	23	8	13	8	10	26
TaqIprimer	TCG	55	47	56	60	34	52	44	83	32	20	37	41	30	19	48	62	26	57	77	102	44	78	46	69	26	69	62	80	44	16	57	114	37	33	50	38	33	68	39	92	28	30	45	17	12	16	24	36
TaqIprimer	TCT	56	27	45	61	15	30	16	56	42	26	28	26	14	17	49	50	23	36	77	89	40	50	48	44	11	31	34	57	30	9	28	74	28	30	24	27	29	46	31	65	17	17	38	12	16	22	15	31
TaqIprimer	TGA	57	42	32	59	18	26	20	48	18	18	36	26	19	14	60	46	13	50	49	63	27	52	27	37	27	46	33	67	42	10	35	53	25	18	24	29	12	37	35	54	15	15	21	11	6	16	16	34
TaqIprimer	TGC	58	44	41	55	26	43	27	75	25	20	41	56	16	24	51	54	17	54	67	64	29	57	40	46	16	47	37	68	44	17	28	73	41	50	33	34	15	51	34	74	28	18	33	14	11	17	19	34
TaqIprimer	TGG	59	37	35	34	20	33	15	44	20	17	24	33	16	16	26	37	18	39	67	63	33	42	27	52	11	35	25	68	27	14	23	54	34	26	18	17	14	42	14	42	21	7	18	10	5	17	20	27
TaqIprimer	TGT	60	49	41	61	16	25	8	59	15	24	26	33	16	13	23	31	7	41	55	59	31	47	25	39	11	42	32	49	27	20	26	65	22	18	13	28	15	21	23	50	23	20	17	7	6	12	8	24
TaqIprimer	TTA	61	11	12	14	6	10	6	5	5	7	13	10	4	3	12	20	11	12	17	16	10	13	4	13	9	11	14	13	4	3	7	18	6	9	3	8	11	8	9	10	2	1	6	11	2	4	3	4
TaqIprimer	TTC	62	14	20	33	10	23	5	29	12	10	24	25	12	5	22	31	18	25	33	35	23	22	18	34	14	29	28	35	18	14	8	26	13	13	14	9	8	28	13	18	15	9	14	4	5	11	8	22
TaqIprimer	TTG	63	20	22	38	17	18	13	40	4	19	24	23	6	15	22	42	12	30	30	33	23	23	9	22	12	29	22	31	21	16	12	34	10	24	16	13	15	19	8	19	6	9	13	10	6	10	12	20
TaqIprimer	TTT	64	23	25	62	9	29	12	29	8	25	33	37	14	20	18	32	18	28	42	54	20	26	18	41	16	36	16	45	23	17	10	37	21	25	18	24	13	25	17	35	17	12	21	7	5	11	10	20
[truncated: 17 more columns]
