# Supplementary material for: Eukaryotic transcriptomics in silico: Optimizing cDNA-AFLP efficiency
Source: BMC Genomics. 2009 Nov 30;10:565. doi: 10.1186/1471-2164-10-565 (PMC2797533; doi:10.1186/1471-2164-10-565)
Supplement: Additional file 5 — Arrays of all selective PCRs for all species and enzyme combinations. Selective PCR arrays using three-by-three selective base pairs for all 87 NCBI and 39 ENSEMBL species included in the present study, tested on all 28 combinations of 8 restriction enzymes. [file 1471-2164-10-565-S5.ZIP › CSV_Arrays/ENSEMBL/AnophelesTaqIandMseI.csv]

			MseIprimer	MseIprimer	MseIprimer	MseIprimer	MseIprimer	MseIprimer	MseIprimer	MseIprimer	MseIprimer	MseIprimer	MseIprimer	MseIprimer	MseIprimer	MseIprimer	MseIprimer	MseIprimer	MseIprimer	MseIprimer	MseIprimer	MseIprimer	MseIprimer	MseIprimer	MseIprimer	MseIprimer	MseIprimer	MseIprimer	MseIprimer	MseIprimer	MseIprimer	MseIprimer	MseIprimer	MseIprimer	MseIprimer	MseIprimer	MseIprimer	MseIprimer	MseIprimer	MseIprimer	MseIprimer	MseIprimer	MseIprimer	MseIprimer	MseIprimer	MseIprimer	MseIprimer	MseIprimer	MseIprimer
			AAA	AAC	AAG	AAT	ACA	ACC	ACG	ACT	AGA	AGC	AGG	AGT	ATA	ATC	ATG	ATT	CAA	CAC	CAG	CAT	CCA	CCC	CCG	CCT	CGA	CGC	CGG	CGT	CTA	CTC	CTG	CTT	GAA	GAC	GAG	GAT	GCA	GCC	GCG	GCT	GGA	GGC	GGG	GGT	GTA	GTC	GTG
		0	1	2	3	4	5	6	7	8	9	10	11	12	13	14	15	16	17	18	19	20	21	22	23	24	25	26	27	28	29	30	31	32	33	34	35	36	37	38	39	40	41	42	43	44	45	46	47
TaqIprimer	AAA	1	15	11	14	18	18	10	9	20	7	11	6	17	12	10	11	26	17	8	7	7	10	9	14	6	10	9	12	10	8	7	10	8	11	7	6	14	20	9	5	12	11	12	1	9	10	5	7
TaqIprimer	AAC	2	16	12	7	10	18	10	8	19	9	13	4	11	7	4	9	11	21	9	12	9	14	10	13	9	18	8	6	12	10	4	10	10	12	3	1	7	16	8	9	15	15	5	5	10	1	1	3
TaqIprimer	AAG	3	11	12	5	12	10	7	10	12	7	5	2	17	6	6	7	9	4	11	5	7	6	8	13	9	9	7	10	8	3	5	1	11	10	4	4	5	13	6	10	8	11	5	0	7	4	1	3
TaqIprimer	AAT	4	18	8	4	8	17	8	8	11	7	12	8	13	11	1	9	9	6	3	6	5	8	4	4	5	8	9	4	9	1	3	7	6	7	4	2	4	16	10	6	12	6	1	8	8	4	3	1
TaqIprimer	ACA	5	30	16	8	20	17	17	10	20	17	10	6	16	12	14	11	10	26	10	6	13	12	5	13	14	24	18	9	23	7	7	4	16	12	7	5	11	18	9	10	28	19	10	3	13	9	6	4
TaqIprimer	ACC	6	9	8	5	8	21	9	15	12	11	17	6	18	9	7	12	6	8	4	6	12	12	2	13	6	17	9	9	15	3	9	6	6	6	3	2	4	7	10	12	8	15	13	4	6	6	2	6
TaqIprimer	ACG	7	19	17	8	17	28	22	21	18	12	18	9	28	7	17	5	14	20	6	9	14	9	10	15	16	24	25	18	16	11	6	11	15	17	8	4	14	29	13	13	30	16	7	9	8	3	11	17
TaqIprimer	ACT	8	9	6	6	9	12	12	8	6	11	14	2	12	8	3	8	5	8	8	7	7	11	3	4	10	11	10	9	6	4	5	6	7	5	6	4	4	11	4	13	13	12	7	5	8	6	3	2
TaqIprimer	AGA	9	31	13	8	12	17	13	6	13	12	14	3	15	5	12	16	11	12	13	10	13	10	10	10	9	19	5	9	13	3	6	2	7	9	5	0	12	9	8	9	19	14	5	4	15	3	7	4
TaqIprimer	AGC	10	20	11	11	11	12	7	6	21	10	7	5	16	6	18	15	13	12	13	12	11	5	11	17	9	18	10	16	17	3	6	8	7	9	4	5	15	8	7	16	14	10	8	7	9	5	3	8
TaqIprimer	AGG	11	15	9	9	14	20	7	6	9	8	11	3	21	10	12	7	7	10	3	4	6	11	5	9	8	11	14	5	15	6	6	2	7	4	4	4	4	7	5	9	17	3	11	2	5	2	2	7
TaqIprimer	AGT	12	9	11	3	4	13	12	3	12	9	8	7	12	3	6	5	7	12	1	3	6	10	1	6	6	11	3	13	3	5	5	2	9	9	2	1	5	9	2	8	10	5	3	4	7	4	3	2
TaqIprimer	ATA	13	10	8	2	8	7	3	5	2	6	4	7	4	3	4	6	2	7	11	4	9	3	2	1	7	3	1	6	5	1	4	5	5	8	6	4	5	3	2	5	10	4	4	2	2	2	0	4
TaqIprimer	ATC	14	15	3	2	8	10	2	6	12	7	8	4	9	3	4	2	2	12	8	2	4	12	4	3	7	8	6	2	9	1	4	3	6	8	3	3	11	11	6	3	8	12	6	1	5	3	1	3
TaqIprimer	ATG	15	11	12	3	9	5	18	8	15	10	15	1	5	10	8	7	12	11	7	4	3	8	7	6	2	9	10	3	9	5	5	5	3	9	1	5	8	5	5	13	9	8	4	3	5	0	0	6
TaqIprimer	ATT	16	11	2	3	8	3	8	7	5	2	8	1	3	2	2	7	6	8	3	9	11	0	1	3	3	6	2	2	8	2	2	10	5	6	3	1	5	8	6	7	4	7	5	1	0	4	4	3
TaqIprimer	CAA	17	19	10	5	19	19	16	13	17	15	13	5	20	12	7	2	11	10	12	8	8	8	8	19	7	11	17	9	7	5	8	2	3	6	5	3	9	9	4	10	14	8	9	5	8	4	3	1
TaqIprimer	CAC	18	13	7	5	9	16	12	10	19	9	12	5	18	2	12	3	13	9	3	2	11	4	3	11	3	18	15	16	9	3	3	1	10	13	4	0	5	7	4	8	16	10	6	1	1	4	5	6
TaqIprimer	CAG	19	13	11	4	16	13	13	9	8	4	4	9	9	8	9	8	8	10	6	6	5	5	1	6	9	7	9	6	4	5	5	5	4	7	1	0	9	8	14	6	9	17	5	4	8	2	2	3
TaqIprimer	CAT	20	12	9	5	10	18	4	11	11	7	5	5	19	11	10	5	11	8	4	7	4	16	1	7	4	10	10	6	10	2	2	5	6	4	3	3	4	10	8	11	7	5	7	4	9	6	4	3
TaqIprimer	CCA	21	22	8	11	4	20	14	8	15	9	12	6	16	8	5	7	11	13	8	9	7	10	7	10	10	17	11	16	13	3	7	6	4	9	1	9	6	11	10	25	15	17	9	3	10	5	6	4
TaqIprimer	CCC	22	5	2	3	3	13	3	5	9	6	7	3	10	2	8	1	4	7	3	8	2	7	3	8	5	12	6	8	5	2	4	3	1	2	1	0	7	4	3	2	9	6	2	4	4	3	0	2
TaqIprimer	CCG	23	14	14	6	16	24	10	9	26	15	21	9	11	15	14	16	7	14	13	7	11	4	4	21	8	19	13	8	11	7	2	5	16	20	3	1	12	16	7	12	20	23	14	6	12	5	5	11
TaqIprimer	CCT	24	6	2	3	6	8	4	8	5	7	3	4	14	8	6	0	3	5	8	3	5	1	3	10	0	14	4	3	5	1	3	3	4	5	3	0	4	3	6	7	13	5	5	2	4	2	3	4
TaqIprimer	CGA	25	22	28	9	16	18	14	9	32	17	14	9	21	2	21	13	16	15	10	9	10	17	2	16	17	22	19	13	15	5	8	5	9	16	8	11	12	15	9	11	26	22	7	8	7	2	3	8
TaqIprimer	CGC	26	14	13	2	7	7	11	6	23	5	9	8	21	6	3	6	7	6	6	8	5	3	2	11	11	18	8	10	8	2	3	2	6	4	3	3	5	15	9	2	7	14	8	5	2	4	4	5
TaqIprimer	CGG	27	15	14	6	15	14	17	4	13	9	16	10	17	4	5	10	10	17	4	4	9	7	6	10	12	22	8	7	10	3	8	3	5	14	9	2	7	17	8	15	19	8	9	6	10	2	3	5
TaqIprimer	CGT	28	8	14	4	8	10	6	4	9	4	11	4	11	3	2	3	11	20	9	6	12	4	8	14	7	11	4	8	13	22	3	5	14	5	2	2	9	3	6	8	12	12	7	3	2	4	6	1
TaqIprimer	CTA	29	2	5	2	7	13	5	5	11	6	8	4	10	1	5	2	5	7	7	3	5	1	2	2	4	3	8	3	2	0	2	3	6	2	1	0	2	7	2	7	4	2	0	0	6	3	0	0
TaqIprimer	CTC	30	3	3	0	2	5	7	3	0	4	7	5	4	2	4	2	7	7	4	2	2	6	5	6	2	12	6	11	2	4	2	2	4	4	1	5	3	6	1	11	5	4	3	6	4	3	1	3
TaqIprimer	CTG	31	10	5	9	8	9	11	6	7	3	10	7	15	6	5	5	3	9	10	3	7	5	3	7	3	10	6	2	4	3	3	1	7	6	3	2	9	8	11	7	14	5	5	2	6	7	1	3
TaqIprimer	CTT	32	5	6	4	6	12	3	2	3	7	5	1	9	1	4	4	6	5	5	1	5	3	3	6	3	16	5	5	2	5	1	5	5	6	3	1	4	8	1	3	6	9	2	3	10	1	0	6
TaqIprimer	GAA	33	11	10	11	14	28	15	13	18	10	11	3	12	11	11	11	11	11	7	4	7	9	4	10	6	18	7	3	15	10	6	3	11	8	3	3	4	11	7	10	10	11	7	6	5	4	5	4
TaqIprimer	GAC	34	3	4	4	10	10	9	5	10	4	3	3	18	2	2	2	3	5	2	1	6	4	0	10	3	5	2	4	4	2	4	3	5	3	1	2	6	9	4	6	12	2	1	5	5	4	6	2
TaqIprimer	GAG	35	3	3	1	2	9	4	5	4	6	7	3	5	2	4	0	5	4	10	2	2	2	2	4	3	5	8	3	4	4	3	1	8	4	4	1	9	5	4	5	4	4	0	2	3	4	1	9
TaqIprimer	GAT	36	15	7	12	13	18	10	5	17	10	14	9	12	9	5	7	12	17	5	3	3	14	7	9	7	12	6	15	16	7	3	9	12	8	3	2	9	11	9	4	9	11	8	8	5	4	0	4
TaqIprimer	GCA	37	31	19	14	23	21	9	27	32	13	12	6	27	11	16	12	14	25	12	11	11	10	10	25	22	20	20	13	17	10	11	11	14	22	17	9	12	24	12	16	31	18	12	5	14	10	5	3
TaqIprimer	GCC	38	7	4	5	9	11	9	6	18	8	11	7	17	6	9	4	10	10	10	3	7	11	7	10	7	13	12	13	10	5	5	4	8	7	2	5	5	12	5	4	18	8	10	1	3	5	1	3
TaqIprimer	GCG	39	28	22	4	20	25	11	22	28	13	27	16	26	10	12	9	11	23	14	13	17	14	10	23	16	33	22	9	12	14	15	7	11	23	9	6	18	18	10	16	36	19	15	10	16	10	4	11
TaqIprimer	GCT	40	29	10	11	17	16	17	10	22	16	13	4	12	9	6	13	9	15	7	7	10	15	12	13	21	19	20	8	19	13	6	9	6	14	3	5	6	15	11	16	20	19	14	8	10	7	4	9
TaqIprimer	GGA	41	21	11	5	16	26	9	18	22	15	10	3	27	8	11	15	11	9	10	1	10	9	4	19	18	14	7	5	15	6	11	6	8	17	5	2	9	16	4	12	22	6	8	3	5	6	8	9
TaqIprimer	GGC	42	10	7	4	3	9	8	10	21	8	5	3	10	5	4	10	6	10	9	3	6	6	7	6	11	11	5	0	11	3	3	1	5	9	3	1	3	8	6	5	14	2	3	4	7	2	0	1
TaqIprimer	GGG	43	11	4	5	5	9	5	4	8	6	2	3	14	3	7	7	4	5	1	2	7	7	6	9	9	10	7	6	7	2	3	3	5	6	2	3	3	6	2	5	10	3	5	0	3	0	2	5
TaqIprimer	GGT	44	14	14	3	10	9	7	7	18	6	9	3	8	4	1	4	6	13	3	5	6	7	9	11	3	8	5	10	2	3	2	3	3	5	2	6	3	8	7	6	10	12	4	2	4	4	0	1
TaqIprimer	GTA	45	8	7	3	12	16	9	3	8	6	8	4	4	3	2	10	5	7	5	4	4	9	3	12	4	15	10	3	9	5	6	4	4	11	3	3	5	10	1	4	12	7	6	1	9	7	0	8
TaqIprimer	GTC	46	13	7	2	5	9	4	5	12	4	7	21	5	2	1	3	2	7	6	2	5	3	4	4	3	6	4	6	4	1	3	1	4	5	1	1	2	3	1	5	5	2	5	3	1	4	2	2
TaqIprimer	GTG	47	11	7	2	15	16	7	8	9	3	4	5	19	7	3	5	9	9	4	6	11	8	2	6	4	13	5	5	5	2	5	4	4	5	9	1	7	4	5	8	8	7	4	3	3	3	3	4
TaqIprimer	GTT	48	21	6	2	8	12	3	9	16	4	5	2	20	3	2	1	4	8	7	3	4	8	2	7	4	10	5	4	9	3	2	4	3	8	5	3	7	11	5	9	11	9	4	3	4	3	0	4
TaqIprimer	TAA	49	12	8	8	23	8	7	7	8	16	4	3	4	11	20	6	10	3	8	2	12	11	5	7	4	8	7	7	6	4	8	6	7	4	3	1	9	9	2	6	8	9	8	0	8	3	1	4
TaqIprimer	TAC	50	15	10	2	12	21	6	25	14	8	11	4	11	14	13	8	14	18	13	10	7	3	1	6	9	10	17	5	6	4	2	12	5	9	6	3	7	11	7	14	21	5	5	2	5	7	2	3
TaqIprimer	TAG	51	10	5	2	12	11	4	2	6	4	2	6	9	7	9	5	9	3	6	6	5	5	3	3	4	13	6	1	12	3	2	3	3	7	2	4	8	4	0	11	7	6	9	3	2	6	2	2
TaqIprimer	TAT	52	11	2	9	15	19	11	11	13	3	11	3	8	5	5	9	9	11	10	3	5	9	6	7	6	12	4	4	15	4	5	8	11	3	9	1	4	9	4	1	13	4	5	3	7	9	2	3
TaqIprimer	TCA	53	27	10	10	19	25	13	11	18	22	14	8	22	8	12	10	10	24	19	11	14	15	9	22	13	19	22	19	11	8	8	8	16	18	6	8	16	15	9	17	30	29	17	7	24	8	4	5
TaqIprimer	TCC	54	15	9	13	18	24	12	7	29	22	7	6	16	5	8	11	13	9	10	9	7	5	4	14	6	16	17	11	11	3	4	8	12	8	3	8	13	10	7	8	12	12	5	6	3	5	4	2
TaqIprimer	TCG	55	31	10	14	19	33	18	17	24	24	23	15	28	11	10	12	13	29	17	11	15	19	7	20	16	31	18	15	16	13	5	15	15	21	4	3	19	18	19	17	35	27	20	14	15	15	4	16
TaqIprimer	TCT	56	23	16	10	13	23	15	12	16	12	19	7	26	12	13	9	8	21	17	11	11	8	4	20	11	28	16	13	20	7	4	11	6	19	12	4	8	18	10	11	13	15	8	1	9	7	4	11
TaqIprimer	TGA	57	23	13	4	17	14	9	10	16	16	14	11	14	9	22	11	23	27	19	10	16	16	13	26	11	25	17	16	10	8	10	7	21	12	10	5	12	12	9	11	19	16	8	3	11	11	3	2
TaqIprimer	TGC	58	21	21	7	23	20	16	12	22	21	19	12	16	12	22	9	12	21	8	16	18	7	6	17	14	19	17	8	18	7	5	11	8	9	10	2	10	21	8	9	22	18	7	8	12	7	3	4
TaqIprimer	TGG	59	34	16	8	26	23	18	13	23	12	21	3	17	9	6	14	16	15	7	5	18	17	6	17	6	25	22	10	13	7	5	7	8	13	7	4	17	17	8	12	20	14	6	3	10	10	2	9
TaqIprimer	TGT	60	29	15	11	10	25	13	12	14	12	15	9	14	8	10	17	15	22	12	7	13	8	6	13	11	26	10	16	17	5	4	8	15	16	4	3	8	23	6	7	22	14	8	3	15	7	6	5
TaqIprimer	TTA	61	10	6	17	6	6	3	2	5	4	3	6	4	6	6	5	4	4	4	3	1	3	3	6	2	6	4	4	3	12	5	2	3	9	2	2	3	5	2	3	5	4	3	2	1	2	3	4
TaqIprimer	TTC	62	24	5	2	12	18	16	7	16	10	7	4	10	3	10	17	10	14	12	7	8	11	1	9	5	25	6	7	6	9	2	3	6	10	3	3	12	16	3	6	19	6	11	5	10	3	2	4
TaqIprimer	TTG	63	22	13	9	18	20	8	13	13	7	10	11	15	18	13	9	6	10	3	8	13	12	11	6	2	12	13	9	9	4	10	11	8	17	3	2	9	14	8	11	19	13	12	5	3	16	5	6
TaqIprimer	TTT	64	25	20	11	23	27	19	12	16	16	23	12	24	13	17	2	21	21	14	4	11	8	8	11	2	14	15	6	10	9	7	7	4	14	2	7	7	19	9	16	16	17	8	9	8	10	7	9
[truncated: 17 more columns]
