# Supplementary material for: Eukaryotic transcriptomics in silico: Optimizing cDNA-AFLP efficiency
Source: BMC Genomics. 2009 Nov 30;10:565. doi: 10.1186/1471-2164-10-565 (PMC2797533; doi:10.1186/1471-2164-10-565)
Supplement: Additional file 5 — Arrays of all selective PCRs for all species and enzyme combinations. Selective PCR arrays using three-by-three selective base pairs for all 87 NCBI and 39 ENSEMBL species included in the present study, tested on all 28 combinations of 8 restriction enzymes. [file 1471-2164-10-565-S5.ZIP › CSV_Arrays/ENSEMBL/Bos_taurusCviAIIandHinP1I.csv]

			HinP1Iprimer	HinP1Iprimer	HinP1Iprimer	HinP1Iprimer	HinP1Iprimer	HinP1Iprimer	HinP1Iprimer	HinP1Iprimer	HinP1Iprimer	HinP1Iprimer	HinP1Iprimer	HinP1Iprimer	HinP1Iprimer	HinP1Iprimer	HinP1Iprimer	HinP1Iprimer	HinP1Iprimer	HinP1Iprimer	HinP1Iprimer	HinP1Iprimer	HinP1Iprimer	HinP1Iprimer	HinP1Iprimer	HinP1Iprimer	HinP1Iprimer	HinP1Iprimer	HinP1Iprimer	HinP1Iprimer	HinP1Iprimer	HinP1Iprimer	HinP1Iprimer	HinP1Iprimer	HinP1Iprimer	HinP1Iprimer	HinP1Iprimer	HinP1Iprimer	HinP1Iprimer	HinP1Iprimer	HinP1Iprimer	HinP1Iprimer	HinP1Iprimer	HinP1Iprimer	HinP1Iprimer	HinP1Iprimer	HinP1Iprimer	HinP1Iprimer	HinP1Iprimer
			AAA	AAC	AAG	AAT	ACA	ACC	ACG	ACT	AGA	AGC	AGG	AGT	ATA	ATC	ATG	ATT	CAA	CAC	CAG	CAT	CCA	CCC	CCG	CCT	CGA	CGC	CGG	CGT	CTA	CTC	CTG	CTT	GAA	GAC	GAG	GAT	GCA	GCC	GCG	GCT	GGA	GGC	GGG	GGT	GTA	GTC	GTG
		0	1	2	3	4	5	6	7	8	9	10	11	12	13	14	15	16	17	18	19	20	21	22	23	24	25	26	27	28	29	30	31	32	33	34	35	36	37	38	39	40	41	42	43	44	45	46	47
CviAIIprimer	AAA	1	6	9	7	4	23	13	8	19	18	25	35	11	4	16	0	6	20	18	33	9	23	14	14	23	14	14	18	7	5	26	37	25	4	5	6	11	0	0	0	0	17	18	12	12	3	6	15
CviAIIprimer	AAC	2	3	7	18	10	16	23	21	23	28	29	49	10	12	17	0	4	18	35	60	12	31	38	49	32	14	41	40	32	18	44	44	35	6	6	15	18	0	0	0	0	11	17	32	14	6	23	13
CviAIIprimer	AAG	3	18	15	50	10	33	27	46	15	47	92	112	44	12	48	0	19	38	46	69	35	67	57	57	65	21	54	55	29	16	79	87	45	11	4	26	13	0	0	0	0	23	44	24	20	11	10	23
CviAIIprimer	AAT	4	10	2	9	7	13	18	13	7	17	23	23	15	7	16	0	7	20	21	32	10	21	9	8	8	4	12	12	11	5	14	30	26	1	2	4	3	0	0	0	0	8	6	12	2	1	1	3
CviAIIprimer	ACA	5	9	5	12	7	14	9	8	9	24	28	35	17	2	14	0	6	19	18	24	7	25	19	20	24	10	27	15	9	4	24	26	9	1	2	2	5	0	0	0	0	6	15	7	7	4	8	19
CviAIIprimer	ACC	6	15	9	27	2	32	37	25	17	34	65	72	16	9	21	0	8	26	42	46	27	43	46	16	34	19	33	45	23	4	50	40	13	14	10	21	4	0	0	0	0	11	30	31	21	4	20	25
CviAIIprimer	ACG	7	2	2	12	5	12	13	27	7	18	32	36	8	1	7	0	2	13	21	38	8	19	21	16	25	8	18	18	17	7	28	14	18	1	2	13	9	0	0	0	0	13	14	24	3	1	7	16
CviAIIprimer	ACT	8	9	4	11	3	13	15	8	13	22	22	41	14	5	13	0	6	11	18	18	10	21	40	15	21	8	12	18	12	3	18	36	11	5	2	7	6	0	0	0	0	5	14	19	5	6	8	13
CviAIIprimer	AGA	9	8	0	8	1	12	14	12	5	15	35	29	17	2	21	0	8	6	17	28	14	29	29	22	26	0	10	19	9	6	29	29	12	4	3	10	1	0	0	0	0	5	5	13	7	3	5	4
CviAIIprimer	AGC	10	15	7	32	8	21	37	21	16	28	54	55	13	4	16	0	8	12	24	60	18	45	49	45	49	20	38	28	14	14	47	64	30	3	4	18	9	0	0	0	0	12	48	24	20	5	6	32
CviAIIprimer	AGG	11	14	6	31	1	31	37	16	18	44	59	41	34	7	42	0	15	31	38	50	21	42	66	33	60	28	53	41	25	13	58	68	45	4	6	21	7	0	0	0	0	16	33	17	20	8	22	22
CviAIIprimer	AGT	12	3	0	8	8	9	10	14	8	9	14	24	8	14	12	0	8	13	11	36	13	11	14	20	12	8	16	11	8	9	19	30	13	3	0	4	6	0	0	0	0	5	13	2	2	1	9	5
CviAIIprimer	ATA	13	3	9	9	4	7	6	7	6	12	14	6	2	1	7	0	2	2	9	11	6	13	10	8	12	3	15	10	6	3	8	14	9	5	0	2	3	0	0	0	0	1	7	3	5	0	0	8
CviAIIprimer	ATC	14	11	11	24	2	14	19	21	12	28	36	45	24	7	22	0	13	17	25	36	20	27	30	27	24	16	34	45	22	5	27	53	35	5	2	18	3	0	0	0	0	15	18	18	3	6	16	4
CviAIIprimer	ATG	15	18	14	22	6	35	25	15	17	59	65	78	27	5	44	0	14	28	43	60	22	35	66	24	52	27	39	47	30	17	48	75	39	6	9	15	11	0	0	0	0	31	24	29	16	6	18	18
CviAIIprimer	ATT	16	12	3	12	5	13	12	8	9	20	24	19	15	4	5	0	10	7	7	28	3	17	9	5	11	6	12	12	6	6	11	25	8	7	1	5	3	0	0	0	0	12	5	8	1	3	3	6
CviAIIprimer	CAA	17	12	5	7	5	20	13	10	8	15	19	27	8	3	18	0	5	11	17	9	9	13	14	3	9	8	14	14	8	1	18	23	10	5	14	4	1	0	0	0	0	2	10	3	5	1	5	4
CviAIIprimer	CAC	18	5	9	13	8	19	28	14	15	23	31	48	17	3	26	0	1	14	22	43	11	21	22	19	16	13	24	28	18	9	40	35	10	4	4	14	3	0	0	0	0	13	20	11	14	2	17	7
CviAIIprimer	CAG	19	16	16	28	4	34	34	25	32	43	86	94	33	7	41	0	11	21	55	108	21	63	69	40	50	28	39	53	22	25	68	89	35	11	9	22	6	0	0	0	0	20	41	35	15	5	13	23
CviAIIprimer	CAT	20	7	1	7	4	11	5	1	2	10	15	10	7	3	3	0	4	9	7	5	4	7	8	10	5	8	2	4	4	4	8	12	10	3	3	2	2	0	0	0	0	2	6	1	2	1	1	4
CviAIIprimer	CCA	21	10	11	29	2	30	28	16	11	32	39	42	16	5	8	0	6	25	26	44	19	36	33	26	25	5	15	27	18	5	21	41	29	4	5	10	2	0	0	0	0	11	12	19	13	3	4	12
CviAIIprimer	CCC	22	5	13	31	4	30	32	22	10	40	54	56	23	6	29	0	6	26	26	68	11	50	69	41	47	33	42	57	27	10	53	68	35	10	6	16	12	0	0	0	0	23	35	42	12	7	16	24
CviAIIprimer	CCG	23	4	7	6	2	10	19	15	10	26	30	25	16	4	14	0	9	11	20	41	4	28	31	20	21	9	30	25	14	9	28	33	17	5	3	11	6	0	0	0	0	17	14	21	8	1	11	2
CviAIIprimer	CCT	24	8	3	23	9	10	24	10	6	21	41	52	11	8	14	0	13	12	15	40	11	26	13	21	25	3	19	31	20	2	30	47	22	1	2	10	1	0	0	0	0	4	11	18	9	2	8	8
CviAIIprimer	CGA	25	5	2	6	0	11	2	3	0	7	10	9	1	2	4	0	1	2	5	8	2	7	10	14	5	2	8	5	2	1	9	10	5	2	0	0	1	0	0	0	0	2	10	5	1	0	4	4
CviAIIprimer	CGC	26	0	0	0	0	0	0	0	0	0	0	0	0	0	0	0	0	0	0	0	0	0	0	0	0	0	0	0	0	0	0	0	0	0	0	0	0	0	0	0	0	0	0	0	0	0	0	0
CviAIIprimer	CGG	27	10	4	15	5	24	20	25	12	19	48	47	13	3	16	0	3	11	30	27	8	36	41	17	17	6	25	57	17	4	30	53	25	2	14	13	9	0	0	0	0	17	25	23	4	0	12	15
CviAIIprimer	CGT	28	2	5	1	1	1	5	5	2	4	24	6	4	0	7	0	6	4	9	6	1	9	6	2	18	4	3	2	5	0	12	7	3	2	2	3	0	0	0	0	0	7	5	6	1	5	6	3
CviAIIprimer	CTA	29	4	0	4	4	3	9	4	7	5	11	15	2	0	10	0	2	4	10	7	1	6	10	2	7	5	5	2	9	5	11	14	8	0	3	1	0	0	0	0	0	1	5	7	1	3	7	5
CviAIIprimer	CTC	30	13	15	22	3	27	32	21	13	35	50	61	17	2	23	0	4	32	33	47	14	33	41	34	45	21	35	40	16	5	49	60	16	7	7	16	5	0	0	0	0	16	23	31	12	2	22	19
CviAIIprimer	CTG	31	15	23	57	10	48	53	33	36	46	106	126	47	7	43	0	12	43	65	105	36	86	62	65	63	29	73	67	29	25	90	103	51	12	8	40	8	0	0	0	0	24	57	42	38	16	26	34
CviAIIprimer	CTT	32	12	10	18	6	4	15	8	8	22	32	29	7	5	7	0	17	8	18	30	12	15	12	7	13	11	19	18	15	5	30	40	26	8	1	12	0	0	0	0	0	7	13	21	11	3	9	12
CviAIIprimer	GAA	33	11	22	15	13	17	18	15	17	32	34	35	40	8	32	0	21	20	28	45	14	31	51	17	31	18	29	23	12	14	48	51	19	6	3	15	4	0	0	0	0	14	17	16	10	4	8	12
CviAIIprimer	GAC	34	17	8	20	10	36	39	30	23	45	81	83	13	7	36	0	17	31	44	77	20	48	56	42	61	31	47	62	25	7	71	64	47	6	19	14	11	0	0	0	0	23	58	47	23	6	18	28
CviAIIprimer	GAG	35	22	32	39	12	54	51	39	19	69	134	110	41	12	60	0	33	38	74	116	36	75	78	58	82	39	70	69	39	9	94	106	60	9	23	33	18	0	0	0	0	28	50	62	41	16	37	29
CviAIIprimer	GAT	36	7	14	19	2	19	23	18	14	23	34	34	23	4	15	0	14	14	30	38	22	20	28	17	15	10	34	27	10	5	29	43	24	2	5	8	2	0	0	0	0	7	11	16	11	1	8	8
CviAIIprimer	GCA	37	14	10	22	3	27	34	20	20	35	62	37	23	9	39	0	17	34	25	42	23	58	41	27	34	18	36	42	19	9	46	57	30	2	7	21	10	0	0	0	0	13	26	27	9	4	20	14
CviAIIprimer	GCC	38	19	20	49	15	53	61	29	37	68	149	151	43	13	49	0	19	38	81	148	21	89	89	70	81	61	73	81	60	19	124	130	50	10	17	18	11	0	0	0	0	40	84	79	35	13	18	33
CviAIIprimer	GCG	39	9	13	24	3	24	26	15	13	22	42	45	14	4	26	0	12	15	19	63	15	31	53	41	31	19	59	61	13	6	28	45	24	9	9	11	7	0	0	0	0	15	25	33	10	4	14	12
CviAIIprimer	GCT	40	16	10	29	7	25	24	22	14	43	67	65	22	9	25	0	14	21	38	71	18	54	69	39	53	24	52	58	30	9	46	73	36	0	9	18	5	0	0	0	0	23	40	35	17	4	16	25
CviAIIprimer	GGA	41	7	8	22	4	16	27	9	10	19	39	25	18	6	13	0	3	19	22	36	14	29	32	28	28	12	24	16	5	9	32	41	8	2	3	6	10	0	0	0	0	10	16	9	11	2	13	5
CviAIIprimer	GGC	42	12	4	36	13	33	43	28	21	46	68	95	23	4	33	0	8	35	57	72	18	70	77	53	58	27	61	45	21	9	55	69	31	7	14	22	7	0	0	0	0	20	50	33	8	7	40	31
CviAIIprimer	GGG	43	26	14	17	11	27	31	32	18	32	66	73	27	2	48	0	15	37	31	90	18	47	91	39	54	31	40	65	28	19	47	74	43	3	15	15	2	0	0	0	0	15	30	39	18	2	14	15
CviAIIprimer	GGT	44	3	2	10	2	14	15	6	1	25	15	31	10	0	13	0	5	17	16	42	9	14	32	18	16	9	20	16	17	19	20	30	28	3	4	13	2	0	0	0	0	7	13	7	10	0	3	12
CviAIIprimer	GTA	45	8	4	9	5	12	9	4	4	16	22	15	9	2	9	0	2	12	13	20	8	18	15	6	16	16	14	11	5	6	11	16	13	3	1	4	3	0	0	0	0	2	13	8	3	0	5	13
CviAIIprimer	GTC	46	16	13	24	4	24	15	17	12	34	37	48	20	1	23	0	17	30	29	47	14	38	43	48	36	18	27	31	31	6	47	45	47	5	4	23	11	0	0	0	0	8	20	24	15	9	7	13
CviAIIprimer	GTG	47	19	20	37	13	32	57	58	13	50	103	105	55	4	54	0	13	43	60	89	23	65	101	68	78	47	72	62	38	23	82	115	50	4	20	25	10	0	0	0	0	20	55	50	21	9	29	35
CviAIIprimer	GTT	48	4	6	15	6	16	14	0	4	16	32	14	17	6	13	0	3	11	22	25	8	14	11	16	14	10	16	23	9	4	21	22	21	4	0	4	3	0	0	0	0	7	9	13	4	1	4	6
CviAIIprimer	TAA	49	5	9	10	5	13	2	1	7	22	11	11	6	1	3	0	5	7	9	6	5	10	9	12	9	1	9	5	5	4	11	9	8	0	3	3	0	0	0	0	0	3	10	5	2	3	3	2
CviAIIprimer	TAC	50	9	7	11	1	14	16	24	12	11	50	28	13	5	23	0	11	12	26	35	11	18	24	15	23	13	26	30	6	10	27	39	16	4	4	6	14	0	0	0	0	8	15	13	16	5	17	16
CviAIIprimer	TAG	51	4	11	17	5	16	17	7	10	23	32	23	17	5	25	0	9	12	13	24	11	17	30	12	26	7	13	18	11	6	35	45	18	5	9	9	3	0	0	0	0	9	10	18	5	1	6	4
CviAIIprimer	TAT	52	11	7	11	1	8	15	5	6	20	12	17	9	3	9	0	2	4	9	18	6	12	7	10	13	6	5	3	6	2	5	3	8	4	0	7	2	0	0	0	0	4	6	5	5	0	4	0
CviAIIprimer	TCA	53	8	9	17	8	12	13	10	11	37	23	28	17	8	11	0	18	12	22	35	16	13	22	21	21	12	13	25	8	12	32	54	13	5	5	8	4	0	0	0	0	14	16	20	3	3	13	11
CviAIIprimer	TCC	54	18	9	47	14	27	28	21	22	48	48	64	24	8	24	0	10	34	41	67	28	44	72	48	47	32	44	38	23	7	72	69	38	7	23	22	8	0	0	0	0	30	44	24	12	6	13	13
CviAIIprimer	TCG	55	6	6	10	3	13	11	9	5	23	33	18	8	2	17	0	2	18	22	32	5	29	14	17	11	14	19	18	12	8	21	23	11	0	7	10	2	0	0	0	0	8	11	11	2	4	7	5
CviAIIprimer	TCT	56	14	6	15	1	19	11	15	11	31	48	35	24	5	12	0	5	25	28	42	18	19	34	18	24	16	40	27	10	2	30	45	32	4	5	15	4	0	0	0	0	9	15	14	9	3	12	15
CviAIIprimer	TGA	57	3	5	9	0	13	13	3	9	14	21	28	23	2	9	0	5	15	9	14	3	17	23	10	17	6	8	16	5	6	18	32	16	4	3	2	2	0	0	0	0	8	10	14	6	2	4	8
CviAIIprimer	TGC	58	7	4	27	7	33	34	24	12	25	48	52	18	7	22	0	11	29	45	38	19	20	35	20	19	14	31	38	18	8	32	44	26	4	10	8	5	0	0	0	0	11	26	16	3	3	7	13
CviAIIprimer	TGG	59	18	10	21	5	13	31	23	17	39	52	55	19	10	25	0	10	17	47	36	19	53	48	34	38	16	42	29	9	12	36	57	27	7	10	5	3	0	0	0	0	11	22	16	9	9	15	24
CviAIIprimer	TGT	60	9	5	13	3	15	5	6	11	28	31	37	7	4	9	0	6	13	16	22	8	26	16	17	8	11	25	11	6	5	23	27	14	3	1	6	0	0	0	0	0	10	18	5	8	4	5	6
CviAIIprimer	TTA	61	8	2	1	1	2	3	2	3	17	11	8	6	3	7	0	4	4	11	15	3	11	6	5	5	4	3	4	1	3	9	9	7	1	0	2	2	0	0	0	0	0	5	3	4	0	7	1
CviAIIprimer	TTC	62	18	4	28	9	30	31	14	19	29	52	67	25	9	22	0	8	31	28	66	7	51	41	22	30	15	38	47	7	11	46	56	21	6	4	22	4	0	0	0	0	28	34	19	13	4	6	21
CviAIIprimer	TTG	63	9	8	18	5	18	26	14	19	23	32	35	15	3	17	0	8	14	26	36	16	36	25	20	14	14	10	32	9	15	39	54	13	2	6	11	6	0	0	0	0	15	13	26	3	2	7	17
CviAIIprimer	TTT	64	13	7	19	7	18	22	9	10	25	27	34	10	6	16	0	15	14	22	30	14	16	18	14	20	5	16	23	12	6	32	23	20	7	3	8	4	0	0	0	0	10	14	13	9	2	6	6
[truncated: 17 more columns]
