# Supplementary material for: Eukaryotic transcriptomics in silico: Optimizing cDNA-AFLP efficiency
Source: BMC Genomics. 2009 Nov 30;10:565. doi: 10.1186/1471-2164-10-565 (PMC2797533; doi:10.1186/1471-2164-10-565)
Supplement: Additional file 5 — Arrays of all selective PCRs for all species and enzyme combinations. Selective PCR arrays using three-by-three selective base pairs for all 87 NCBI and 39 ENSEMBL species included in the present study, tested on all 28 combinations of 8 restriction enzymes. [file 1471-2164-10-565-S5.ZIP › CSV_Arrays/ENSEMBL/Bos_taurusCviAIIandHpaII.csv]

			HpaIIprimer	HpaIIprimer	HpaIIprimer	HpaIIprimer	HpaIIprimer	HpaIIprimer	HpaIIprimer	HpaIIprimer	HpaIIprimer	HpaIIprimer	HpaIIprimer	HpaIIprimer	HpaIIprimer	HpaIIprimer	HpaIIprimer	HpaIIprimer	HpaIIprimer	HpaIIprimer	HpaIIprimer	HpaIIprimer	HpaIIprimer	HpaIIprimer	HpaIIprimer	HpaIIprimer	HpaIIprimer	HpaIIprimer	HpaIIprimer	HpaIIprimer	HpaIIprimer	HpaIIprimer	HpaIIprimer	HpaIIprimer	HpaIIprimer	HpaIIprimer	HpaIIprimer	HpaIIprimer	HpaIIprimer	HpaIIprimer	HpaIIprimer	HpaIIprimer	HpaIIprimer	HpaIIprimer	HpaIIprimer	HpaIIprimer	HpaIIprimer	HpaIIprimer	HpaIIprimer
			AAA	AAC	AAG	AAT	ACA	ACC	ACG	ACT	AGA	AGC	AGG	AGT	ATA	ATC	ATG	ATT	CAA	CAC	CAG	CAT	CCA	CCC	CCG	CCT	CGA	CGC	CGG	CGT	CTA	CTC	CTG	CTT	GAA	GAC	GAG	GAT	GCA	GCC	GCG	GCT	GGA	GGC	GGG	GGT	GTA	GTC	GTG
		0	1	2	3	4	5	6	7	8	9	10	11	12	13	14	15	16	17	18	19	20	21	22	23	24	25	26	27	28	29	30	31	32	33	34	35	36	37	38	39	40	41	42	43	44	45	46	47
CviAIIprimer	AAA	1	26	29	52	10	16	13	9	12	31	23	39	17	13	15	28	27	12	24	37	11	26	22	10	23	7	29	14	12	5	29	54	26	20	19	40	30	24	31	21	36	36	32	30	16	11	40	16
CviAIIprimer	AAC	2	28	22	44	9	26	20	10	26	23	44	45	18	9	25	38	8	24	24	60	11	39	54	15	49	21	27	34	16	15	54	41	35	37	44	75	26	62	71	25	28	37	53	47	25	18	30	38
CviAIIprimer	AAG	3	37	53	107	25	40	49	32	32	73	87	83	37	18	46	73	23	34	55	106	28	87	66	41	77	33	75	55	28	25	87	87	59	54	58	101	39	69	102	53	70	59	93	57	48	29	67	76
CviAIIprimer	AAT	4	29	26	36	9	13	8	7	12	15	16	28	7	5	15	15	12	11	11	25	10	23	16	9	17	4	14	15	5	7	34	22	19	25	31	25	19	21	21	8	22	31	19	12	16	7	17	10
CviAIIprimer	ACA	5	19	12	42	9	14	10	13	10	20	30	29	15	9	15	16	16	9	30	37	12	21	40	14	21	11	17	23	21	12	44	33	30	18	33	48	13	20	45	11	34	47	41	25	20	3	17	20
CviAIIprimer	ACC	6	27	19	49	19	15	25	14	12	27	44	52	17	7	23	37	17	25	25	69	16	53	69	22	36	15	30	38	20	5	47	84	21	22	35	53	26	50	80	26	54	50	65	55	34	20	30	33
CviAIIprimer	ACG	7	11	17	29	4	6	13	10	7	17	39	23	16	6	9	15	6	8	27	27	9	11	29	10	24	10	17	29	10	11	16	41	10	15	16	39	18	26	47	20	23	19	31	22	14	7	24	18
CviAIIprimer	ACT	8	23	18	32	28	12	15	8	16	25	17	30	13	10	13	21	13	11	14	38	10	36	28	23	24	7	11	12	6	2	31	47	16	31	26	35	14	38	30	8	16	19	25	21	30	5	22	30
CviAIIprimer	AGA	9	19	11	29	18	17	19	8	11	27	33	23	27	12	20	36	23	94	20	36	11	20	33	19	20	4	13	10	4	7	30	29	15	33	18	30	20	19	33	15	30	21	33	42	16	9	25	33
CviAIIprimer	AGC	10	34	35	45	14	32	34	13	22	61	55	80	29	8	27	40	7	16	31	61	13	50	61	26	39	15	26	34	18	18	70	90	43	62	44	70	34	75	95	38	39	41	61	71	34	6	32	43
CviAIIprimer	AGG	11	16	25	119	21	30	30	29	11	41	42	61	24	10	19	49	17	10	35	62	18	63	71	32	59	19	32	48	9	21	53	79	33	37	72	86	34	49	99	42	67	50	73	56	42	16	47	54
CviAIIprimer	AGT	12	21	15	33	17	12	13	10	9	17	36	30	5	7	15	19	6	13	11	26	6	24	14	10	14	9	6	26	12	5	30	33	18	13	15	24	13	25	23	8	12	20	21	21	16	9	9	22
CviAIIprimer	ATA	13	19	9	24	6	5	2	4	6	14	16	15	9	8	14	12	10	11	8	7	14	5	6	2	15	5	7	9	3	5	13	12	8	9	13	18	9	9	15	7	10	10	24	15	9	14	7	5
CviAIIprimer	ATC	14	31	32	46	10	34	21	16	15	29	47	37	25	9	31	23	18	10	31	58	13	42	52	21	25	16	26	26	9	10	54	58	24	46	35	123	25	36	51	18	26	41	55	39	19	12	35	31
CviAIIprimer	ATG	15	37	28	104	36	40	34	15	24	68	81	64	37	19	44	54	20	35	64	76	23	55	45	25	58	12	49	42	24	30	64	85	38	52	64	107	26	57	96	35	52	62	103	59	33	18	47	56
CviAIIprimer	ATT	16	14	11	20	9	3	3	7	17	17	17	19	15	8	12	15	12	16	22	26	9	11	11	8	17	2	7	17	6	9	23	25	25	21	20	23	20	9	18	15	15	18	15	18	21	4	17	12
CviAIIprimer	CAA	17	19	13	36	19	12	8	3	6	17	15	16	13	8	15	22	12	3	15	17	5	11	16	4	21	7	10	5	7	10	28	22	16	10	16	29	15	14	36	9	16	11	14	22	19	6	21	10
CviAIIprimer	CAC	18	17	23	25	9	23	14	16	11	27	53	26	17	5	28	18	11	11	25	43	9	31	45	18	31	12	21	29	9	5	35	50	17	23	36	38	17	26	68	18	29	33	34	39	21	11	38	25
CviAIIprimer	CAG	19	40	37	86	18	30	39	21	36	42	78	68	20	20	48	51	30	20	62	71	18	62	79	52	44	31	44	71	32	24	77	118	40	47	70	68	32	79	103	32	73	77	83	83	65	17	45	47
CviAIIprimer	CAT	20	15	8	13	9	0	4	5	3	16	18	9	8	3	3	16	5	2	13	9	2	18	8	3	11	13	3	5	5	4	6	14	8	15	9	14	10	12	23	8	11	8	6	11	2	4	6	9
CviAIIprimer	CCA	21	24	28	60	14	22	10	21	22	20	53	48	27	5	17	37	19	10	21	50	10	44	43	29	31	7	24	31	14	21	33	64	25	31	39	59	26	31	55	17	37	38	53	51	21	10	25	35
CviAIIprimer	CCC	22	16	36	55	3	22	30	20	16	45	58	52	34	7	23	39	5	29	43	70	19	59	64	26	57	8	53	45	19	10	51	87	35	42	38	62	25	60	58	30	55	47	79	84	39	6	26	61
CviAIIprimer	CCG	23	14	11	22	16	14	7	7	10	16	26	22	3	5	6	16	1	11	16	21	2	15	29	12	17	9	15	13	7	5	19	23	9	23	19	43	9	17	16	12	10	19	36	26	13	8	15	11
CviAIIprimer	CCT	24	33	10	38	13	13	15	14	12	36	33	49	29	4	22	15	14	20	21	50	5	46	32	14	39	13	17	22	7	7	23	51	29	27	41	67	11	39	62	26	33	29	52	28	25	14	34	34
CviAIIprimer	CGA	25	5	6	4	5	2	5	1	13	7	6	13	20	0	15	5	7	3	7	11	0	8	8	9	5	3	4	4	0	2	14	16	3	14	5	14	5	9	11	13	4	13	15	4	8	0	8	4
CviAIIprimer	CGC	26	7	9	24	6	9	13	18	6	13	33	39	12	2	14	23	3	4	12	33	11	20	33	13	35	6	28	30	11	5	13	47	9	7	31	51	10	14	54	23	19	28	56	25	7	6	13	31
CviAIIprimer	CGG	27	10	24	43	3	11	15	13	8	22	46	38	14	4	14	35	8	16	25	41	8	48	34	25	24	15	31	27	10	10	45	49	19	11	52	39	13	16	49	30	26	44	45	41	7	10	14	32
CviAIIprimer	CGT	28	4	9	20	2	1	2	10	1	3	12	7	4	0	11	9	4	5	4	14	4	17	13	7	6	4	7	6	8	5	10	3	4	8	11	18	7	9	12	13	8	13	13	9	6	2	12	7
CviAIIprimer	CTA	29	14	4	7	4	7	6	1	1	6	13	14	7	1	6	3	0	8	7	22	2	13	6	4	8	6	4	3	1	5	4	12	6	8	13	13	9	8	12	8	14	15	13	14	5	5	6	5
CviAIIprimer	CTC	30	24	29	56	13	30	39	23	26	39	45	69	22	18	20	33	15	8	37	74	18	46	62	24	47	25	30	43	30	2	55	69	20	33	46	85	30	42	75	18	46	39	69	42	33	21	37	29
CviAIIprimer	CTG	31	43	49	120	28	54	39	39	27	74	85	105	41	25	47	91	19	26	81	133	34	78	105	69	84	39	62	75	46	16	75	144	40	77	61	127	48	86	124	70	84	78	121	102	65	28	56	103
CviAIIprimer	CTT	32	30	14	44	8	20	14	12	8	31	28	30	21	13	27	18	16	11	21	39	3	28	23	5	17	11	16	13	3	8	30	54	17	46	25	33	22	41	24	13	21	28	36	36	14	3	15	16
CviAIIprimer	GAA	33	40	25	63	24	26	34	11	24	33	53	63	11	15	35	34	16	26	38	66	17	40	56	17	42	5	25	24	27	16	47	86	28	39	35	61	37	49	51	15	36	60	52	51	32	6	45	39
CviAIIprimer	GAC	34	34	40	64	22	30	31	25	20	32	55	63	30	11	44	54	10	15	37	79	21	63	78	39	59	9	36	50	15	16	67	108	34	31	60	88	33	53	98	38	69	64	106	83	53	29	52	52
CviAIIprimer	GAG	35	48	55	117	24	39	54	34	44	56	124	101	50	23	60	79	32	43	69	138	21	100	128	69	105	25	71	66	41	26	88	151	73	85	99	136	39	105	181	68	95	92	144	118	70	36	73	99
CviAIIprimer	GAT	36	33	22	47	27	20	18	14	19	45	42	45	15	10	22	23	5	11	24	45	12	39	44	12	32	15	25	18	9	11	31	68	14	47	26	46	18	29	54	18	30	39	34	36	22	6	41	36
CviAIIprimer	GCA	37	42	38	52	20	17	30	24	23	26	45	61	13	10	28	55	17	26	41	82	20	56	67	28	47	10	31	43	14	16	61	80	37	32	45	77	33	59	85	21	45	34	70	53	34	20	30	51
CviAIIprimer	GCC	38	58	37	113	27	58	41	45	28	70	98	116	52	16	37	86	22	45	64	129	24	73	130	68	89	30	80	81	55	24	89	128	81	87	111	159	42	89	164	48	127	102	128	110	44	29	98	84
CviAIIprimer	GCG	39	12	31	53	12	20	25	28	24	27	61	50	16	3	30	24	8	23	42	73	10	38	88	46	55	15	49	63	20	16	56	75	28	32	49	74	24	39	76	42	46	52	80	64	26	12	58	27
CviAIIprimer	GCT	40	31	36	83	16	34	46	25	30	46	67	83	36	13	39	43	14	19	33	74	28	51	74	23	55	10	39	53	23	11	65	119	45	65	47	97	25	47	97	40	66	56	76	79	38	16	40	34
CviAIIprimer	GGA	41	23	15	32	19	24	27	22	14	31	47	34	21	8	19	25	18	26	27	24	8	33	46	26	34	16	23	27	6	8	56	56	24	47	35	46	17	28	39	21	57	40	49	45	25	12	21	33
CviAIIprimer	GGC	42	24	24	64	17	35	46	14	24	42	79	71	28	14	33	42	20	30	34	84	11	81	92	42	94	26	65	42	23	10	76	95	37	31	74	103	36	63	108	46	87	52	93	63	47	16	52	72
CviAIIprimer	GGG	43	26	39	64	19	28	39	22	26	35	70	67	44	11	34	37	11	28	46	60	13	89	80	35	55	10	42	31	14	9	80	97	39	42	69	70	29	49	108	41	61	57	114	76	45	26	47	58
CviAIIprimer	GGT	44	22	11	42	6	10	11	12	10	46	27	35	7	5	18	17	8	11	19	36	14	31	29	13	27	6	24	19	8	15	28	42	32	18	27	42	23	23	35	16	28	34	35	45	25	7	25	20
CviAIIprimer	GTA	45	13	9	16	15	10	10	7	15	30	30	21	13	4	19	19	5	11	5	15	4	9	18	6	10	9	11	9	9	5	19	20	16	22	12	35	12	31	25	9	22	13	16	27	8	8	16	19
CviAIIprimer	GTC	46	17	35	53	29	33	22	21	14	29	40	52	51	6	22	53	8	20	20	67	10	43	43	25	46	14	39	27	21	14	44	70	30	34	56	90	50	42	49	43	46	36	81	62	25	9	26	60
CviAIIprimer	GTG	47	48	53	103	24	42	47	24	37	67	91	124	40	21	58	66	26	27	62	102	21	85	90	59	70	31	59	76	33	16	89	145	60	59	94	121	41	99	110	44	75	81	146	95	43	22	50	58
CviAIIprimer	GTT	48	21	21	37	12	16	21	5	10	30	29	21	9	11	18	26	10	8	8	27	15	24	28	6	24	14	15	17	10	5	22	26	29	18	18	38	15	15	21	14	23	16	28	21	12	5	17	20
CviAIIprimer	TAA	49	18	12	17	13	7	3	3	0	15	11	5	12	5	5	14	15	8	7	14	5	8	5	14	10	4	6	7	6	5	11	11	13	17	8	14	10	15	19	2	8	8	14	4	14	2	15	9
CviAIIprimer	TAC	50	21	14	53	14	21	17	8	12	16	34	32	14	6	13	43	7	12	17	46	6	30	31	18	22	13	29	45	15	6	24	26	28	38	17	35	10	23	43	15	21	32	47	44	19	7	16	26
CviAIIprimer	TAG	51	23	15	47	11	13	19	11	11	23	30	27	13	5	22	20	13	10	18	31	8	20	34	12	38	8	18	13	9	11	28	37	8	17	35	54	11	23	41	13	35	31	29	27	9	14	18	18
CviAIIprimer	TAT	52	22	6	23	13	5	6	1	11	18	10	24	11	7	16	18	7	8	9	16	10	18	23	11	12	3	8	7	6	2	10	20	10	6	25	10	12	14	20	11	20	11	23	11	6	3	10	3
CviAIIprimer	TCA	53	19	20	49	17	21	15	10	13	32	51	50	11	7	13	38	12	26	24	40	9	33	91	14	38	12	18	17	6	6	28	62	13	31	36	50	10	63	45	14	35	37	36	35	28	13	34	33
CviAIIprimer	TCC	54	32	24	64	27	25	39	33	29	53	51	51	32	10	18	42	20	32	30	83	16	53	87	18	59	9	37	59	17	16	78	90	36	61	72	106	36	83	101	36	56	62	70	65	50	11	38	46
CviAIIprimer	TCG	55	13	16	17	8	19	6	12	15	26	27	11	9	4	6	22	1	8	13	36	8	24	31	33	27	7	24	25	4	9	22	44	17	24	19	27	11	19	41	29	24	23	42	33	18	9	16	13
CviAIIprimer	TCT	56	25	13	39	25	28	20	11	14	49	45	63	35	5	19	23	8	15	54	68	14	25	34	10	39	16	25	22	5	13	36	60	20	29	42	63	28	42	71	18	48	34	52	40	13	8	30	24
CviAIIprimer	TGA	57	17	18	19	9	20	15	6	4	31	35	27	16	4	9	15	9	14	11	40	11	27	23	11	26	6	7	21	2	6	26	31	16	21	17	39	12	18	21	19	17	19	38	17	15	4	14	8
CviAIIprimer	TGC	58	25	23	74	15	23	22	22	13	27	48	44	13	9	11	32	17	18	27	61	5	48	36	21	27	11	23	32	8	12	36	67	18	35	33	50	8	46	54	34	36	45	48	51	32	10	27	31
CviAIIprimer	TGG	59	32	24	64	15	38	36	17	16	43	57	55	19	13	48	53	14	16	44	62	17	48	73	22	52	11	29	33	12	9	54	70	31	32	63	57	22	35	64	27	44	47	63	56	43	13	43	63
CviAIIprimer	TGT	60	21	18	41	5	14	22	8	15	30	35	29	11	5	14	18	10	13	21	38	5	21	20	10	22	7	11	18	10	13	28	41	17	21	24	35	12	26	28	10	17	35	30	17	29	9	20	20
CviAIIprimer	TTA	61	16	5	30	10	1	8	0	3	9	11	13	11	3	10	7	4	4	8	18	8	16	12	0	6	4	4	5	4	1	7	15	11	21	15	8	19	7	7	3	13	6	6	6	4	3	8	12
CviAIIprimer	TTC	62	42	22	78	12	27	31	18	28	54	60	62	28	16	39	37	17	16	33	51	15	45	43	20	32	17	17	30	19	10	43	53	28	26	38	76	36	42	70	24	17	41	60	41	20	22	37	40
CviAIIprimer	TTG	63	20	34	64	15	32	19	8	16	28	56	52	20	12	28	34	13	20	28	34	11	30	47	13	27	10	20	26	19	12	44	68	17	37	39	53	24	33	61	29	32	35	64	34	19	15	33	35
CviAIIprimer	TTT	64	28	15	44	18	19	14	5	32	27	31	32	11	15	14	27	22	22	23	52	4	15	20	13	22	5	17	6	10	10	33	35	26	32	23	28	21	27	35	19	30	31	37	28	17	9	20	20
[truncated: 17 more columns]
