# Supplementary material for: Eukaryotic transcriptomics in silico: Optimizing cDNA-AFLP efficiency
Source: BMC Genomics. 2009 Nov 30;10:565. doi: 10.1186/1471-2164-10-565 (PMC2797533; doi:10.1186/1471-2164-10-565)
Supplement: Additional file 5 — Arrays of all selective PCRs for all species and enzyme combinations. Selective PCR arrays using three-by-three selective base pairs for all 87 NCBI and 39 ENSEMBL species included in the present study, tested on all 28 combinations of 8 restriction enzymes. [file 1471-2164-10-565-S5.ZIP › CSV_Arrays/ENSEMBL/Bos_taurusCviAIIandMaeI.csv]

			MaeIprimer	MaeIprimer	MaeIprimer	MaeIprimer	MaeIprimer	MaeIprimer	MaeIprimer	MaeIprimer	MaeIprimer	MaeIprimer	MaeIprimer	MaeIprimer	MaeIprimer	MaeIprimer	MaeIprimer	MaeIprimer	MaeIprimer	MaeIprimer	MaeIprimer	MaeIprimer	MaeIprimer	MaeIprimer	MaeIprimer	MaeIprimer	MaeIprimer	MaeIprimer	MaeIprimer	MaeIprimer	MaeIprimer	MaeIprimer	MaeIprimer	MaeIprimer	MaeIprimer	MaeIprimer	MaeIprimer	MaeIprimer	MaeIprimer	MaeIprimer	MaeIprimer	MaeIprimer	MaeIprimer	MaeIprimer	MaeIprimer	MaeIprimer	MaeIprimer	MaeIprimer	MaeIprimer
			AAA	AAC	AAG	AAT	ACA	ACC	ACG	ACT	AGA	AGC	AGG	AGT	ATA	ATC	ATG	ATT	CAA	CAC	CAG	CAT	CCA	CCC	CCG	CCT	CGA	CGC	CGG	CGT	CTA	CTC	CTG	CTT	GAA	GAC	GAG	GAT	GCA	GCC	GCG	GCT	GGA	GGC	GGG	GGT	GTA	GTC	GTG
		0	1	2	3	4	5	6	7	8	9	10	11	12	13	14	15	16	17	18	19	20	21	22	23	24	25	26	27	28	29	30	31	32	33	34	35	36	37	38	39	40	41	42	43	44	45	46	47
CviAIIprimer	AAA	1	69	21	47	25	20	12	16	23	52	37	40	22	19	29	31	32	54	20	44	30	22	23	9	18	8	2	4	7	11	28	38	36	39	27	43	31	16	26	6	38	38	13	19	26	16	21	14
CviAIIprimer	AAC	2	28	18	30	22	26	8	7	22	42	10	31	15	11	18	23	29	24	7	18	11	19	19	10	12	2	7	12	4	9	25	31	29	27	25	25	27	9	34	6	29	14	13	14	24	18	18	19
CviAIIprimer	AAG	3	83	35	83	63	39	21	22	38	49	46	53	24	21	28	31	30	29	28	63	35	36	32	7	47	10	10	13	6	10	56	56	50	48	20	46	37	29	32	17	43	31	26	23	31	30	33	26
CviAIIprimer	AAT	4	42	10	49	61	21	13	3	9	32	20	35	22	26	15	16	20	25	14	35	11	16	19	5	13	3	3	5	3	9	21	26	16	31	8	17	25	24	17	2	8	17	9	15	15	7	17	13
CviAIIprimer	ACA	5	42	17	28	32	11	9	6	8	24	30	29	7	9	14	31	26	18	14	26	18	29	14	11	11	2	5	10	0	11	17	27	17	12	19	25	6	11	20	6	31	14	18	31	16	2	8	23
CviAIIprimer	ACC	6	26	12	44	22	16	14	14	10	35	16	26	23	13	10	17	13	22	26	33	14	21	12	9	26	3	1	4	5	7	26	38	11	27	26	24	31	25	22	11	21	19	24	27	23	15	11	10
CviAIIprimer	ACG	7	14	1	19	7	6	4	8	5	15	18	9	5	3	1	15	3	7	6	11	4	12	8	4	15	2	4	7	3	2	7	9	10	12	4	10	5	4	9	6	11	6	10	8	0	1	8	4
CviAIIprimer	ACT	8	44	12	43	9	19	16	5	19	35	20	24	12	18	11	18	18	11	9	31	9	34	14	7	10	4	2	7	2	11	26	14	21	20	9	22	21	13	10	6	18	18	14	12	15	15	15	9
CviAIIprimer	AGA	9	52	25	47	33	14	13	5	12	35	11	14	17	9	19	25	32	20	29	25	17	26	20	5	20	11	4	2	5	6	21	33	29	35	18	18	9	15	20	8	13	19	15	17	13	5	17	15
CviAIIprimer	AGC	10	32	20	31	19	17	8	10	15	23	23	43	19	13	16	13	8	22	31	21	20	22	25	2	24	7	7	7	5	3	23	30	34	30	23	23	25	9	30	12	14	25	13	24	8	9	16	13
CviAIIprimer	AGG	11	36	23	37	22	28	15	10	23	34	30	47	17	19	10	37	16	25	25	24	16	27	22	20	22	6	8	3	6	5	34	31	21	32	19	25	17	21	17	12	29	31	25	12	14	10	19	23
CviAIIprimer	AGT	12	22	12	20	18	23	14	7	14	15	16	18	13	10	16	13	14	8	14	24	9	10	6	6	3	5	2	8	2	1	13	26	7	10	14	14	15	7	9	7	10	9	9	7	5	5	14	8
CviAIIprimer	ATA	13	15	17	32	25	9	5	4	12	21	17	10	14	10	11	12	20	10	7	10	13	18	9	6	12	2	1	3	7	2	17	11	13	11	9	17	11	11	10	1	9	4	5	2	7	5	11	7
CviAIIprimer	ATC	14	34	16	41	22	29	16	3	17	45	15	24	17	21	11	16	20	26	13	28	14	19	16	7	17	5	8	4	5	9	28	31	21	19	10	24	13	12	18	6	11	11	14	22	6	12	15	22
CviAIIprimer	ATG	15	53	27	60	39	32	26	6	31	51	33	46	27	20	26	33	29	28	27	42	12	31	25	9	39	7	4	11	6	13	29	34	42	55	20	37	28	16	27	17	19	18	22	27	21	14	18	30
CviAIIprimer	ATT	16	37	17	30	23	18	8	2	8	34	22	15	9	17	12	16	16	28	16	19	11	8	10	4	16	1	0	2	4	3	20	20	13	32	10	26	19	11	15	1	9	16	4	13	9	7	18	8
CviAIIprimer	CAA	17	34	7	27	31	10	7	2	20	25	9	10	16	7	9	15	21	22	4	30	12	17	11	2	14	0	2	4	0	9	15	23	22	16	10	11	12	10	7	4	14	19	8	6	10	14	16	12
CviAIIprimer	CAC	18	28	8	21	17	12	13	5	16	26	8	24	14	3	14	14	7	16	11	21	5	19	12	13	12	5	5	6	4	2	20	19	8	13	6	18	15	13	15	9	13	9	25	14	9	10	15	6
CviAIIprimer	CAG	19	54	22	65	34	27	18	11	25	49	33	53	20	15	24	30	23	38	22	39	14	51	36	13	33	5	2	10	6	12	43	57	42	55	19	37	27	23	27	14	34	30	32	26	20	16	21	27
CviAIIprimer	CAT	20	28	10	17	12	7	9	1	6	15	6	9	5	9	16	18	10	11	6	15	7	13	9	2	6	0	3	0	3	3	9	18	7	12	8	9	9	6	12	1	9	4	6	7	3	1	5	11
CviAIIprimer	CCA	21	32	21	43	27	16	11	3	15	26	16	36	13	17	19	17	14	20	19	34	12	17	14	8	9	10	2	8	7	6	24	35	26	34	19	24	11	22	16	6	26	17	18	24	9	16	27	18
CviAIIprimer	CCC	22	18	14	22	18	30	13	12	18	29	26	35	9	12	14	17	8	24	24	30	17	26	23	17	13	3	10	8	1	4	23	15	18	18	26	42	17	15	28	12	29	17	27	32	24	10	17	15
CviAIIprimer	CCG	23	12	9	12	4	10	5	6	10	19	22	12	2	5	4	8	3	8	6	20	5	9	4	2	4	3	4	1	0	2	11	11	14	19	1	6	6	7	9	7	3	6	6	11	2	5	6	1
CviAIIprimer	CCT	24	38	7	29	22	22	14	7	15	26	27	24	10	12	11	14	15	23	9	34	11	18	16	5	22	4	4	2	1	6	23	17	20	33	13	23	10	14	17	6	20	16	24	14	28	7	13	11
CviAIIprimer	CGA	25	3	0	10	5	3	8	0	3	9	10	10	4	4	6	3	3	5	5	1	0	12	0	0	2	0	0	1	1	1	1	7	6	3	1	6	2	9	4	2	0	2	5	5	1	0	3	2
CviAIIprimer	CGC	26	9	9	3	5	4	9	3	12	13	5	16	3	4	3	3	2	4	4	20	3	10	9	7	3	2	1	4	4	1	12	14	6	17	8	10	5	4	8	4	6	4	7	7	6	6	2	2
CviAIIprimer	CGG	27	12	2	10	11	8	4	7	3	14	13	24	7	9	8	14	2	10	8	6	3	8	10	5	8	4	6	6	8	4	9	13	12	7	2	10	8	8	14	3	6	9	8	13	5	4	9	13
CviAIIprimer	CGT	28	7	3	7	9	3	5	9	1	7	6	11	4	0	0	10	8	4	6	9	2	5	2	2	2	3	0	0	0	0	2	9	3	12	3	13	3	2	3	1	2	9	0	2	4	4	9	8
CviAIIprimer	CTA	29	22	18	7	9	7	3	4	5	11	4	5	11	8	6	8	16	8	10	9	3	5	1	2	1	2	1	1	2	2	7	8	8	13	10	7	5	3	10	1	7	2	4	7	4	2	7	1
CviAIIprimer	CTC	30	30	12	39	18	19	19	14	15	33	35	42	17	11	12	17	34	13	11	34	13	26	20	15	21	6	4	6	1	3	33	32	22	18	21	36	14	13	18	9	12	9	20	18	11	6	11	20
CviAIIprimer	CTG	31	50	27	70	28	26	34	12	37	70	35	49	35	21	28	41	29	41	35	77	33	36	40	25	27	7	13	14	9	10	43	37	32	50	21	49	42	37	42	22	29	20	41	32	20	20	35	28
CviAIIprimer	CTT	32	45	23	42	32	21	25	5	17	41	22	31	14	13	10	20	19	26	8	23	10	30	9	7	14	4	1	5	4	8	15	21	25	35	14	27	12	16	13	11	13	34	15	10	17	15	9	13
CviAIIprimer	GAA	33	52	34	52	69	28	21	8	30	53	32	44	25	28	25	31	47	32	20	44	24	44	19	10	24	9	13	10	7	7	37	39	62	47	21	28	28	23	28	7	26	13	20	18	18	22	40	32
CviAIIprimer	GAC	34	42	24	44	40	15	19	9	14	35	35	28	23	12	14	33	20	19	20	32	14	18	18	6	17	5	12	10	4	5	34	34	34	24	30	43	13	11	21	28	28	19	29	21	13	11	28	14
CviAIIprimer	GAG	35	63	37	77	36	26	44	18	26	61	35	70	31	20	18	28	23	28	20	57	26	39	39	26	41	11	28	10	13	11	49	63	59	49	32	68	55	32	39	19	43	46	42	39	32	30	39	35
CviAIIprimer	GAT	36	38	36	44	20	24	20	5	11	35	25	28	30	17	27	22	20	32	28	34	17	29	19	8	16	6	9	5	7	13	49	30	26	35	15	44	20	13	15	4	28	10	16	22	14	10	28	11
CviAIIprimer	GCA	37	39	24	39	33	25	31	7	22	39	29	37	18	13	9	36	30	40	32	49	11	32	26	18	33	5	5	6	16	13	28	42	20	29	20	39	35	22	25	4	31	21	19	26	14	11	16	18
CviAIIprimer	GCC	38	53	30	54	36	28	25	20	27	41	62	62	27	17	24	29	12	29	28	52	8	39	62	24	31	10	15	14	10	3	56	61	41	59	12	39	35	45	47	20	39	63	44	58	29	17	25	24
CviAIIprimer	GCG	39	24	7	15	9	14	8	10	6	22	27	31	8	7	8	18	5	13	9	20	2	15	18	9	14	8	12	16	6	3	12	19	12	26	10	11	13	12	24	12	18	14	11	22	12	4	2	6
CviAIIprimer	GCT	40	56	30	54	25	35	50	6	21	44	39	49	23	22	16	33	17	32	27	44	16	27	26	18	20	8	5	12	5	9	23	41	34	41	19	53	31	20	31	14	28	26	19	28	26	7	25	21
CviAIIprimer	GGA	41	35	24	32	29	21	11	7	18	29	21	29	20	15	13	22	12	32	18	27	13	12	21	6	25	7	4	7	5	0	21	22	20	30	14	37	21	15	10	8	19	10	27	15	18	8	18	23
CviAIIprimer	GGC	42	30	20	37	24	20	25	11	23	25	40	42	18	8	13	34	20	34	31	54	17	25	36	11	28	10	11	17	5	5	28	30	19	34	22	36	24	13	23	13	20	25	18	17	13	10	24	12
CviAIIprimer	GGG	43	41	24	34	30	21	20	18	7	41	23	35	15	9	13	23	15	25	23	34	13	45	27	9	29	6	17	12	8	6	34	26	13	31	20	40	23	23	21	7	32	29	30	37	26	6	14	22
CviAIIprimer	GGT	44	17	12	16	16	14	17	3	13	34	15	32	7	13	9	12	20	16	14	23	8	31	14	8	21	7	1	4	4	3	19	18	18	10	13	18	27	12	20	9	13	15	4	15	17	5	7	13
CviAIIprimer	GTA	45	52	14	30	30	17	5	4	19	24	12	17	6	13	12	23	8	38	14	14	7	8	9	11	13	2	2	6	2	3	7	30	13	25	14	17	17	6	14	8	8	10	12	8	8	6	8	6
CviAIIprimer	GTC	46	26	14	34	14	29	17	7	11	39	23	28	16	11	10	51	19	22	19	15	9	24	24	9	16	4	3	9	6	5	27	34	17	39	16	39	23	18	18	15	32	17	11	23	16	9	10	6
CviAIIprimer	GTG	47	64	29	55	24	30	19	8	20	51	37	36	26	10	27	31	16	56	34	51	31	48	24	23	30	9	6	10	5	5	18	37	59	37	27	41	38	30	43	10	42	34	34	25	23	14	25	27
CviAIIprimer	GTT	48	43	14	35	16	7	15	10	19	33	13	20	13	15	18	24	18	15	22	30	7	5	20	6	10	7	1	8	2	9	13	22	17	27	7	23	7	15	18	5	20	12	13	6	9	9	11	14
CviAIIprimer	TAA	49	37	7	27	20	16	11	3	21	31	14	14	5	9	20	25	15	12	10	12	11	22	13	4	13	3	2	8	8	5	15	11	5	15	11	14	12	10	10	4	10	7	5	3	8	8	6	3
CviAIIprimer	TAC	50	38	4	23	11	20	13	2	10	26	14	20	17	16	19	11	13	26	13	19	26	17	10	11	14	4	2	7	5	4	7	24	25	26	21	15	21	13	18	10	16	8	11	22	5	16	6	14
CviAIIprimer	TAG	51	32	17	25	12	19	10	1	9	20	17	24	7	17	5	12	8	17	4	26	12	11	9	3	7	1	3	2	4	7	19	21	12	14	3	11	11	4	16	0	9	10	9	11	5	6	1	8
CviAIIprimer	TAT	52	21	14	22	14	14	5	4	17	27	12	15	16	9	11	21	8	11	9	22	18	8	9	3	7	2	3	3	2	4	16	13	25	23	12	15	20	6	10	1	16	15	10	5	14	8	16	10
CviAIIprimer	TCA	53	38	26	43	17	19	22	9	23	27	19	29	23	11	13	28	17	31	11	30	17	18	51	4	24	7	2	5	2	6	26	23	22	31	17	17	17	10	20	7	15	22	18	16	14	9	11	17
CviAIIprimer	TCC	54	52	25	58	20	23	23	7	22	41	22	43	28	10	12	22	14	27	17	21	13	20	27	20	22	9	6	13	11	2	22	39	18	22	20	45	17	17	15	5	15	27	18	27	12	14	13	11
CviAIIprimer	TCG	55	13	14	7	6	14	9	5	5	21	9	15	3	3	2	7	2	9	10	7	2	7	14	6	4	2	6	4	1	1	6	15	7	7	8	11	3	1	8	6	8	1	8	7	3	4	5	6
CviAIIprimer	TCT	56	49	40	39	26	27	18	11	9	45	31	38	14	17	14	31	25	35	52	30	15	54	30	10	24	6	2	8	7	13	19	61	15	31	14	29	16	17	22	2	15	19	26	18	20	10	14	8
CviAIIprimer	TGA	57	48	25	33	21	10	13	5	18	27	16	11	16	12	18	23	6	13	13	20	5	22	6	2	9	0	5	4	2	4	14	16	16	19	13	21	19	19	10	3	8	13	12	15	7	4	7	4
CviAIIprimer	TGC	58	28	24	31	24	17	14	10	8	37	20	23	19	9	5	17	8	13	21	37	19	17	13	11	10	4	7	3	11	0	32	33	17	14	17	27	14	10	14	14	15	19	21	18	13	10	12	15
CviAIIprimer	TGG	59	41	28	54	30	24	28	4	21	47	22	37	22	19	16	19	18	32	32	39	12	31	20	12	21	3	3	7	4	11	22	44	10	40	16	29	13	17	20	3	22	20	18	23	22	13	15	11
CviAIIprimer	TGT	60	43	18	54	17	17	14	3	9	27	17	58	14	12	17	20	7	26	10	14	13	24	18	6	6	3	13	4	0	8	21	16	16	20	16	16	17	15	7	4	7	17	8	19	10	10	11	9
CviAIIprimer	TTA	61	49	9	40	13	9	3	5	7	16	14	20	9	13	5	11	11	19	3	18	5	8	13	10	8	0	2	2	0	5	12	11	10	12	6	20	19	11	9	3	16	15	9	4	11	6	5	10
CviAIIprimer	TTC	62	47	32	53	35	29	23	11	19	43	25	39	13	31	14	31	14	14	19	57	17	29	18	15	26	9	4	4	0	3	15	43	21	27	15	22	23	24	13	7	17	16	22	23	18	13	15	23
CviAIIprimer	TTG	63	50	19	43	26	27	20	4	16	57	24	29	11	23	17	32	13	24	16	19	10	24	30	10	26	5	8	7	12	13	28	34	17	21	12	27	13	14	24	5	19	12	16	13	10	8	13	6
CviAIIprimer	TTT	64	74	23	56	37	18	29	11	25	56	26	22	20	14	16	33	31	35	15	31	22	21	16	5	24	3	1	3	1	9	25	25	28	35	13	37	18	14	15	10	19	22	8	20	10	19	15	12
[truncated: 17 more columns]
