# Supplementary material for: Eukaryotic transcriptomics in silico: Optimizing cDNA-AFLP efficiency
Source: BMC Genomics. 2009 Nov 30;10:565. doi: 10.1186/1471-2164-10-565 (PMC2797533; doi:10.1186/1471-2164-10-565)
Supplement: Additional file 5 — Arrays of all selective PCRs for all species and enzyme combinations. Selective PCR arrays using three-by-three selective base pairs for all 87 NCBI and 39 ENSEMBL species included in the present study, tested on all 28 combinations of 8 restriction enzymes. [file 1471-2164-10-565-S5.ZIP › CSV_Arrays/ENSEMBL/Bos_taurusCviAIIandMseI.csv]

			MseIprimer	MseIprimer	MseIprimer	MseIprimer	MseIprimer	MseIprimer	MseIprimer	MseIprimer	MseIprimer	MseIprimer	MseIprimer	MseIprimer	MseIprimer	MseIprimer	MseIprimer	MseIprimer	MseIprimer	MseIprimer	MseIprimer	MseIprimer	MseIprimer	MseIprimer	MseIprimer	MseIprimer	MseIprimer	MseIprimer	MseIprimer	MseIprimer	MseIprimer	MseIprimer	MseIprimer	MseIprimer	MseIprimer	MseIprimer	MseIprimer	MseIprimer	MseIprimer	MseIprimer	MseIprimer	MseIprimer	MseIprimer	MseIprimer	MseIprimer	MseIprimer	MseIprimer	MseIprimer	MseIprimer
			AAA	AAC	AAG	AAT	ACA	ACC	ACG	ACT	AGA	AGC	AGG	AGT	ATA	ATC	ATG	ATT	CAA	CAC	CAG	CAT	CCA	CCC	CCG	CCT	CGA	CGC	CGG	CGT	CTA	CTC	CTG	CTT	GAA	GAC	GAG	GAT	GCA	GCC	GCG	GCT	GGA	GGC	GGG	GGT	GTA	GTC	GTG
		0	1	2	3	4	5	6	7	8	9	10	11	12	13	14	15	16	17	18	19	20	21	22	23	24	25	26	27	28	29	30	31	32	33	34	35	36	37	38	39	40	41	42	43	44	45	46	47
CviAIIprimer	AAA	1	109	60	51	65	45	26	14	60	86	51	52	74	70	56	68	55	55	46	42	32	33	25	10	23	6	4	10	7	16	38	40	53	62	30	35	32	33	28	5	55	93	25	20	22	24	48	30
CviAIIprimer	AAC	2	69	29	38	50	22	34	7	29	71	12	29	26	44	22	41	45	30	19	26	27	21	7	2	15	11	3	9	3	4	30	27	26	41	24	22	21	20	12	4	20	41	34	21	22	8	41	16
CviAIIprimer	AAG	3	131	60	62	78	46	27	5	60	94	80	70	70	57	68	50	60	45	37	44	36	39	21	10	33	6	8	10	10	11	34	41	47	80	20	53	36	43	35	14	33	51	48	31	23	30	39	41
CviAIIprimer	AAT	4	98	40	71	57	41	13	6	42	61	46	40	42	45	26	41	66	25	17	21	31	20	12	5	13	3	2	4	4	15	9	29	26	49	17	25	20	27	10	7	14	39	26	16	16	14	19	23
CviAIIprimer	ACA	5	78	30	45	36	32	33	3	17	39	34	41	32	27	37	42	17	25	16	23	17	26	14	2	14	8	5	5	10	15	26	30	25	32	14	23	13	15	11	1	19	20	16	25	16	24	17	19
CviAIIprimer	ACC	6	76	24	95	52	18	14	10	30	51	30	31	26	35	15	23	29	26	11	26	31	14	9	6	19	11	3	8	6	10	19	25	20	29	24	22	20	29	16	1	10	26	22	29	14	10	7	12
CviAIIprimer	ACG	7	14	12	8	21	6	5	0	7	18	13	15	13	10	10	13	13	3	3	10	9	8	10	2	7	8	0	7	6	0	11	4	11	25	7	7	11	6	5	3	6	14	13	7	8	0	8	5
CviAIIprimer	ACT	8	68	37	52	62	32	6	9	31	66	21	31	28	39	21	32	29	25	17	23	19	33	11	5	14	1	1	6	2	13	9	21	23	34	15	17	20	18	11	5	6	21	17	9	12	17	6	8
CviAIIprimer	AGA	9	62	38	63	55	34	21	6	35	56	42	41	27	39	24	40	28	30	24	38	19	25	13	6	26	6	2	3	5	10	17	26	32	43	29	24	17	25	148	5	25	25	14	25	27	18	26	13
CviAIIprimer	AGC	10	50	14	25	27	31	18	9	14	57	20	32	28	23	29	27	14	24	24	33	21	17	11	12	20	9	6	4	1	6	22	29	28	36	15	28	12	13	22	8	34	33	29	22	19	22	14	15
CviAIIprimer	AGG	11	87	31	50	53	20	27	3	24	77	24	34	33	18	29	23	33	41	18	24	17	20	26	8	26	9	11	7	6	10	25	27	42	40	35	25	27	30	8	2	25	37	27	22	14	9	22	31
CviAIIprimer	AGT	12	48	23	36	25	27	12	9	33	47	23	26	29	18	20	23	20	19	13	12	22	21	15	4	9	2	1	2	5	7	12	17	19	32	5	17	12	14	10	2	3	24	13	15	14	4	13	19
CviAIIprimer	ATA	13	48	19	36	23	20	11	5	16	36	19	16	22	15	20	24	31	27	5	26	14	10	6	3	21	10	2	2	2	10	14	23	27	26	12	20	19	14	4	1	9	30	10	19	15	11	6	13
CviAIIprimer	ATC	14	67	61	27	45	33	25	6	36	70	193	32	17	33	24	27	31	32	13	28	13	16	14	3	22	6	4	5	7	15	20	36	13	34	14	26	21	14	8	8	38	29	10	31	23	13	14	27
CviAIIprimer	ATG	15	112	39	53	63	35	26	12	44	78	48	50	48	32	31	36	43	52	40	40	23	35	10	10	36	9	6	6	17	20	62	43	43	46	29	36	29	24	29	11	29	55	31	17	13	24	28	28
CviAIIprimer	ATT	16	64	32	39	64	22	12	4	20	67	41	31	21	34	16	26	21	18	10	17	22	23	6	3	10	4	3	5	7	5	17	24	27	36	12	15	22	27	20	3	20	47	13	14	12	24	8	14
CviAIIprimer	CAA	17	43	20	35	42	23	17	13	24	55	17	32	40	16	28	21	22	23	18	18	20	18	8	4	15	2	4	13	8	3	12	30	13	38	12	25	9	21	5	6	14	26	10	16	9	31	14	4
CviAIIprimer	CAC	18	40	20	18	31	18	6	5	17	38	26	19	23	20	21	24	23	12	19	14	8	20	19	3	13	8	3	5	8	14	8	19	16	26	9	20	10	14	16	5	18	29	23	15	14	6	7	7
CviAIIprimer	CAG	19	69	52	39	41	55	30	12	40	60	33	54	49	31	47	36	38	44	19	29	38	29	15	11	17	15	6	5	11	11	29	40	41	57	34	30	25	36	23	8	38	50	29	30	18	19	35	23
CviAIIprimer	CAT	20	45	29	23	38	12	11	4	14	29	6	12	12	15	13	25	15	13	11	18	9	10	9	4	2	2	0	1	1	7	16	6	17	21	17	7	20	13	13	3	11	14	6	4	9	14	9	13
CviAIIprimer	CCA	21	57	32	33	37	21	20	9	32	53	26	33	27	26	27	23	39	37	18	19	24	14	14	12	12	6	9	5	6	14	19	28	18	32	21	12	30	21	13	3	18	34	13	23	16	21	11	16
CviAIIprimer	CCC	22	36	21	20	26	31	19	8	34	50	16	29	23	16	31	19	11	24	17	21	13	14	16	3	13	8	10	10	8	10	16	22	16	32	15	15	21	19	14	10	21	40	17	29	13	6	11	5
CviAIIprimer	CCG	23	28	10	17	10	20	6	2	11	15	9	12	9	8	9	9	8	5	10	8	7	6	8	4	3	2	6	11	4	2	4	9	13	16	6	11	5	8	8	5	7	16	8	10	9	2	6	9
CviAIIprimer	CCT	24	65	23	35	39	20	18	12	23	55	22	27	30	27	27	24	34	27	20	19	11	12	11	4	9	0	7	10	5	8	15	21	26	31	19	16	8	15	15	2	19	27	23	16	8	12	14	20
CviAIIprimer	CGA	25	14	14	12	13	1	1	3	5	4	3	3	5	2	21	4	4	6	4	10	3	5	3	2	2	1	0	1	1	2	8	10	2	7	4	4	3	3	1	0	5	8	2	4	3	0	4	6
CviAIIprimer	CGC	26	13	6	13	9	4	6	4	9	14	1	8	8	0	5	4	5	13	8	5	5	4	4	5	5	5	6	4	5	1	2	10	8	15	7	8	9	5	2	1	10	8	6	3	5	1	1	6
CviAIIprimer	CGG	27	24	16	6	11	4	15	0	11	12	8	18	23	11	3	15	11	5	7	8	5	11	7	2	8	1	4	3	0	0	11	10	4	12	10	8	16	6	7	0	6	9	15	3	10	3	3	9
CviAIIprimer	CGT	28	18	8	16	13	3	4	2	3	18	5	10	9	6	9	10	2	4	2	4	4	9	4	1	1	1	0	4	1	3	0	2	4	18	2	2	8	5	6	0	9	5	3	2	3	2	2	3
CviAIIprimer	CTA	29	37	9	23	26	12	7	3	13	31	16	7	16	22	17	13	15	10	14	14	7	8	4	3	6	5	3	6	2	6	10	15	10	21	8	10	23	6	8	2	8	22	8	6	4	10	8	4
CviAIIprimer	CTC	30	63	27	32	29	30	17	1	34	61	32	40	35	22	29	20	23	29	17	29	20	24	4	6	40	9	6	6	3	5	20	32	22	35	7	23	26	26	17	5	11	38	27	12	17	13	8	23
CviAIIprimer	CTG	31	98	65	78	73	46	32	12	58	75	49	46	50	45	38	42	47	54	24	47	29	38	24	6	38	7	4	21	13	23	29	35	51	68	25	59	49	48	40	6	34	52	40	40	36	28	29	30
CviAIIprimer	CTT	32	67	45	37	35	27	11	14	35	61	28	31	28	31	28	31	26	32	16	24	29	13	15	7	15	8	5	0	4	16	12	24	18	44	17	21	22	33	17	7	28	35	27	13	16	18	13	30
CviAIIprimer	GAA	33	99	34	72	79	62	30	26	47	87	45	61	65	183	49	66	43	44	15	44	45	30	14	8	26	10	5	5	11	18	28	53	40	86	24	58	40	37	14	6	33	76	41	20	23	22	31	36
CviAIIprimer	GAC	34	94	28	40	41	21	13	13	44	64	32	39	28	47	27	26	33	28	16	25	27	32	10	7	24	4	8	10	12	11	22	26	38	43	17	39	34	30	29	9	25	43	21	26	16	11	29	18
CviAIIprimer	GAG	35	90	47	70	84	50	37	13	51	95	65	69	67	43	58	57	45	50	49	68	37	58	24	6	35	12	5	8	22	18	35	43	44	61	28	48	50	49	26	9	37	56	57	34	25	22	33	33
CviAIIprimer	GAT	36	71	31	46	65	38	32	8	41	64	48	55	40	43	34	40	42	42	16	22	31	43	16	8	30	6	4	2	10	14	25	34	37	40	32	20	37	23	16	4	24	14	23	17	24	20	24	26
CviAIIprimer	GCA	37	72	33	63	48	48	28	14	45	72	43	48	41	28	28	23	33	35	25	43	24	32	22	13	22	9	8	10	5	9	17	36	47	44	23	30	30	27	26	7	44	43	28	18	16	18	17	28
CviAIIprimer	GCC	38	80	42	41	36	42	26	17	57	64	40	69	36	29	30	27	24	38	22	30	20	37	18	7	21	12	10	12	7	16	34	30	28	64	23	38	33	32	18	7	22	58	31	37	10	8	32	21
CviAIIprimer	GCG	39	28	11	16	20	15	10	12	19	32	17	20	13	11	15	12	10	17	11	19	4	14	12	2	18	9	6	1	12	6	15	8	14	34	11	12	8	21	6	3	7	34	15	15	13	6	14	11
CviAIIprimer	GCT	40	82	59	33	61	51	23	16	30	62	34	47	33	36	29	41	41	42	22	33	23	33	9	5	31	4	9	11	11	12	14	27	41	53	18	50	26	27	20	16	21	49	40	14	26	25	31	32
CviAIIprimer	GGA	41	62	30	52	35	20	19	3	35	67	31	28	26	42	29	28	36	35	26	24	18	27	27	3	16	10	6	7	6	12	19	41	36	47	17	27	16	14	18	7	16	38	20	25	21	6	23	26
CviAIIprimer	GGC	42	69	22	36	27	25	26	9	27	52	37	34	23	27	31	28	14	25	17	27	16	37	24	8	19	9	5	8	11	13	17	22	34	40	26	24	23	22	16	10	29	34	26	16	19	10	17	14
CviAIIprimer	GGG	43	56	37	25	22	37	18	4	20	45	26	20	24	25	18	30	28	26	23	31	19	20	21	9	12	7	7	3	6	15	15	32	18	43	28	26	24	21	20	10	28	60	40	33	18	12	15	28
CviAIIprimer	GGT	44	49	22	21	21	20	10	5	19	43	21	24	27	10	22	20	13	20	13	17	15	21	15	6	15	3	0	5	7	9	22	20	18	22	12	24	26	21	21	3	9	54	19	13	7	3	16	11
CviAIIprimer	GTA	45	67	26	28	31	28	16	5	22	35	17	30	25	15	24	23	42	20	8	16	19	11	7	7	8	4	2	2	1	3	9	22	10	22	14	13	8	16	15	2	24	50	10	14	10	14	20	17
CviAIIprimer	GTC	46	57	24	42	38	20	19	16	29	49	34	48	36	22	24	27	21	19	16	33	9	27	11	5	24	8	3	6	1	8	13	25	19	36	10	12	25	10	24	9	18	59	15	7	11	15	12	24
CviAIIprimer	GTG	47	77	31	51	49	26	30	8	40	74	39	47	37	39	31	41	40	37	24	37	30	39	26	14	24	11	5	20	7	10	15	28	25	64	25	28	38	45	25	8	43	58	32	24	21	26	24	30
CviAIIprimer	GTT	48	57	19	35	42	26	20	3	36	44	35	21	24	18	28	22	39	14	19	23	13	15	12	2	17	5	2	4	1	6	16	20	21	43	13	20	15	16	13	5	15	26	17	16	14	9	13	14
CviAIIprimer	TAA	49	67	27	40	56	20	12	5	21	46	25	37	21	23	16	21	23	19	13	31	16	10	10	4	10	8	3	0	6	7	10	17	17	38	17	14	16	21	9	5	12	18	16	11	14	11	10	14
CviAIIprimer	TAC	50	59	23	30	20	21	13	9	18	50	23	33	19	30	13	22	11	17	17	16	12	16	6	7	14	1	2	6	3	12	8	20	15	46	6	17	25	12	14	0	18	32	10	8	19	11	5	14
CviAIIprimer	TAG	51	43	31	29	30	28	20	4	16	29	16	22	17	16	7	33	15	20	13	19	14	10	8	1	10	5	0	8	11	14	18	17	17	21	17	15	10	6	14	1	13	32	12	38	8	14	8	7
CviAIIprimer	TAT	52	80	14	33	34	24	28	10	37	65	20	43	14	34	27	22	30	19	17	20	11	15	10	2	10	4	3	3	5	13	14	15	18	35	16	26	18	15	11	0	18	21	8	11	16	19	22	14
CviAIIprimer	TCA	53	57	28	50	69	28	18	10	20	72	32	49	31	46	30	40	45	55	31	21	16	13	12	6	9	7	4	2	9	15	21	27	25	45	13	30	28	26	23	7	14	34	28	20	20	14	15	4
CviAIIprimer	TCC	54	101	34	36	44	25	21	5	29	75	31	39	29	31	30	35	22	24	25	41	8	17	21	5	18	15	13	8	11	13	20	22	32	64	29	41	21	22	12	8	25	60	27	12	23	13	17	21
CviAIIprimer	TCG	55	22	7	8	11	7	5	5	7	26	8	10	7	10	9	4	15	10	4	11	7	4	6	1	8	2	4	3	2	3	6	4	7	18	2	10	4	12	9	5	3	11	3	6	1	5	4	7
CviAIIprimer	TCT	56	92	49	41	45	31	12	11	15	100	23	34	36	42	30	31	28	48	28	26	32	23	17	7	20	8	6	6	9	20	18	35	36	43	22	26	17	28	15	6	14	45	20	17	10	8	18	29
CviAIIprimer	TGA	57	72	74	32	54	20	13	6	31	52	16	40	34	37	24	43	26	19	9	24	11	15	13	6	12	0	2	7	7	20	20	26	33	30	16	16	23	15	10	7	16	34	17	13	8	12	16	22
CviAIIprimer	TGC	58	43	18	29	30	16	14	23	19	38	15	39	23	32	20	30	21	28	20	22	24	22	14	2	15	7	7	2	5	6	19	24	21	42	23	33	16	21	10	4	8	36	18	18	12	15	8	25
CviAIIprimer	TGG	59	69	38	47	39	32	24	5	40	66	21	33	46	38	24	41	44	37	19	20	22	23	12	5	21	5	6	12	9	9	11	14	26	56	17	23	33	26	17	6	15	39	22	27	20	10	17	24
CviAIIprimer	TGT	60	57	42	74	36	36	15	5	27	54	23	33	27	29	22	35	21	28	15	26	11	31	11	0	11	5	0	17	15	3	11	27	14	22	8	22	21	17	10	5	27	35	20	15	10	9	22	9
CviAIIprimer	TTA	61	31	30	26	20	8	3	4	6	32	13	8	15	12	14	10	13	20	6	21	13	9	13	1	11	1	1	2	2	3	5	14	14	22	17	10	17	8	2	2	15	16	7	8	8	1	6	6
CviAIIprimer	TTC	62	86	48	47	58	34	23	16	32	63	31	76	34	32	30	35	38	51	12	34	37	25	14	9	21	7	7	2	8	11	15	44	26	71	21	31	20	19	18	5	24	28	17	29	17	25	19	23
CviAIIprimer	TTG	63	95	30	42	44	34	36	13	37	72	34	35	35	35	21	38	25	43	27	24	19	37	19	5	25	2	1	1	7	14	24	25	30	67	21	33	24	18	14	10	23	45	20	18	10	21	16	21
CviAIIprimer	TTT	64	107	46	78	62	40	21	11	39	97	44	50	48	50	24	33	43	44	27	34	19	24	6	4	16	6	4	7	5	14	24	43	43	61	37	15	19	34	23	5	26	50	27	24	22	25	26	31
[truncated: 17 more columns]
