# Supplementary material for: Eukaryotic transcriptomics in silico: Optimizing cDNA-AFLP efficiency
Source: BMC Genomics. 2009 Nov 30;10:565. doi: 10.1186/1471-2164-10-565 (PMC2797533; doi:10.1186/1471-2164-10-565)
Supplement: Additional file 5 — Arrays of all selective PCRs for all species and enzyme combinations. Selective PCR arrays using three-by-three selective base pairs for all 87 NCBI and 39 ENSEMBL species included in the present study, tested on all 28 combinations of 8 restriction enzymes. [file 1471-2164-10-565-S5.ZIP › CSV_Arrays/ENSEMBL/Bos_taurusCviQIandCviAII.csv]

			CviAIIprimer	CviAIIprimer	CviAIIprimer	CviAIIprimer	CviAIIprimer	CviAIIprimer	CviAIIprimer	CviAIIprimer	CviAIIprimer	CviAIIprimer	CviAIIprimer	CviAIIprimer	CviAIIprimer	CviAIIprimer	CviAIIprimer	CviAIIprimer	CviAIIprimer	CviAIIprimer	CviAIIprimer	CviAIIprimer	CviAIIprimer	CviAIIprimer	CviAIIprimer	CviAIIprimer	CviAIIprimer	CviAIIprimer	CviAIIprimer	CviAIIprimer	CviAIIprimer	CviAIIprimer	CviAIIprimer	CviAIIprimer	CviAIIprimer	CviAIIprimer	CviAIIprimer	CviAIIprimer	CviAIIprimer	CviAIIprimer	CviAIIprimer	CviAIIprimer	CviAIIprimer	CviAIIprimer	CviAIIprimer	CviAIIprimer	CviAIIprimer	CviAIIprimer	CviAIIprimer
			AAA	AAC	AAG	AAT	ACA	ACC	ACG	ACT	AGA	AGC	AGG	AGT	ATA	ATC	ATG	ATT	CAA	CAC	CAG	CAT	CCA	CCC	CCG	CCT	CGA	CGC	CGG	CGT	CTA	CTC	CTG	CTT	GAA	GAC	GAG	GAT	GCA	GCC	GCG	GCT	GGA	GGC	GGG	GGT	GTA	GTC	GTG
		0	1	2	3	4	5	6	7	8	9	10	11	12	13	14	15	16	17	18	19	20	21	22	23	24	25	26	27	28	29	30	31	32	33	34	35	36	37	38	39	40	41	42	43	44	45	46	47
CviQIprimer	AAA	1	60	44	62	42	23	25	19	48	30	35	34	21	35	38	57	36	30	35	50	35	32	44	9	41	13	10	8	8	19	40	60	53	74	40	72	61	41	46	17	44	33	29	29	35	30	34	40
CviQIprimer	AAC	2	33	37	48	32	16	30	16	22	30	21	53	14	19	26	55	12	17	24	37	12	27	32	11	31	10	3	14	7	19	40	35	20	46	30	36	34	24	46	20	39	28	40	37	16	11	32	55
CviQIprimer	AAG	3	49	31	78	45	36	40	26	38	44	52	46	21	30	34	57	30	22	40	70	17	44	39	24	44	8	17	35	8	8	41	93	39	61	48	82	50	58	122	41	79	32	42	49	24	20	45	70
CviQIprimer	AAT	4	40	50	46	26	26	24	8	17	23	26	32	14	15	16	41	13	27	15	27	17	24	16	4	19	5	4	5	2	13	24	25	21	48	25	32	27	23	28	18	32	29	21	30	10	15	24	26
CviQIprimer	ACA	5	42	35	78	21	29	32	17	19	31	39	21	27	13	27	51	26	20	17	53	14	38	28	11	35	7	13	18	5	12	24	67	35	46	44	67	45	64	85	20	50	32	40	32	27	17	40	46
CviQIprimer	ACC	6	29	53	63	20	30	41	22	23	25	30	38	14	26	34	55	15	14	32	49	8	39	38	15	15	5	7	27	7	15	27	80	25	40	53	76	22	30	86	25	48	20	46	39	26	16	38	50
CviQIprimer	ACG	7	27	21	59	8	12	32	13	16	16	25	47	10	5	33	43	8	10	14	55	6	16	25	17	16	5	24	15	7	6	41	62	8	31	45	71	34	39	65	22	27	18	55	26	15	4	27	56
CviQIprimer	ACT	8	38	38	47	24	23	23	9	18	22	14	20	11	30	28	35	21	8	18	36	11	29	15	2	19	3	5	10	4	6	19	34	16	35	20	48	20	29	40	10	27	21	34	33	12	2	19	32
CviQIprimer	AGA	9	75	63	82	62	48	44	19	38	44	49	50	37	20	45	64	46	33	43	82	14	20	23	19	39	9	15	17	18	14	36	85	34	79	71	90	47	78	69	17	67	44	68	55	48	24	56	53
CviQIprimer	AGC	10	59	75	112	40	49	66	20	40	34	53	79	32	21	57	73	23	29	43	77	11	39	70	34	36	20	25	35	12	10	50	129	47	83	95	104	44	78	123	50	75	54	96	60	33	17	76	113
CviQIprimer	AGG	11	59	51	109	35	45	43	21	31	51	58	65	35	22	56	75	31	21	36	84	7	60	57	23	30	4	27	40	8	12	71	106	32	75	85	132	66	55	115	42	66	51	89	81	31	20	52	114
CviQIprimer	AGT	12	58	41	63	40	32	26	14	24	34	29	45	16	24	38	29	19	29	13	41	11	35	31	13	31	4	5	16	12	21	26	46	28	53	42	57	40	30	50	20	50	46	30	37	21	11	18	51
CviQIprimer	ATA	13	31	17	35	24	21	18	10	18	15	12	22	19	13	14	25	32	23	8	26	19	18	9	6	14	2	3	6	4	8	19	29	10	26	26	31	27	39	35	5	16	21	19	16	18	9	8	33
CviQIprimer	ATC	14	46	48	72	47	35	55	25	33	35	47	56	27	19	65	69	25	18	31	51	15	29	40	24	33	7	17	27	12	19	39	86	36	34	62	74	39	53	77	32	63	39	61	51	23	14	43	73
CviQIprimer	ATG	15	0	0	0	0	0	0	0	0	0	0	0	0	0	0	0	0	0	0	0	0	0	0	0	0	0	0	0	0	0	0	0	0	0	0	0	0	0	0	0	0	0	0	0	0	0	0	0
CviQIprimer	ATT	16	64	24	77	27	18	27	19	26	27	28	31	32	30	42	68	43	30	20	49	15	33	27	8	14	6	1	14	5	10	30	50	37	66	29	50	40	29	37	16	32	23	23	33	18	16	34	43
CviQIprimer	CAA	17	41	36	62	31	28	17	9	19	28	21	25	12	15	29	41	25	23	14	41	5	31	24	16	13	3	7	9	4	12	19	40	35	53	21	47	34	48	44	12	43	24	22	25	27	14	27	47
CviQIprimer	CAC	18	38	44	67	26	22	35	16	20	35	40	32	26	12	25	59	13	30	27	54	15	44	28	22	28	18	15	16	6	22	37	62	34	89	46	68	37	34	73	29	54	30	42	51	24	16	50	82
CviQIprimer	CAG	19	53	41	109	28	55	61	24	38	35	74	77	31	37	43	93	39	22	54	97	24	63	46	28	40	8	40	34	14	21	86	121	68	63	74	89	74	64	146	64	105	54	88	99	37	17	91	91
CviQIprimer	CAT	20	23	18	31	16	22	25	2	22	17	19	18	14	7	20	32	15	13	19	32	13	18	27	10	21	9	8	10	1	6	13	18	20	35	26	35	46	23	25	6	29	22	32	15	12	6	20	23
CviQIprimer	CCA	21	24	35	63	28	26	35	16	17	24	24	42	20	11	16	40	7	25	19	65	10	34	47	12	37	3	8	9	6	11	18	58	24	50	39	55	38	37	55	30	39	26	50	53	19	17	35	59
CviQIprimer	CCC	22	17	23	47	21	21	17	10	13	11	22	31	11	6	20	27	7	10	24	32	7	31	30	20	17	4	16	18	3	12	28	41	16	29	36	71	26	42	53	21	27	24	47	55	25	12	46	43
CviQIprimer	CCG	23	11	10	28	7	8	26	8	16	11	22	16	12	2	15	30	5	9	8	25	5	13	40	13	10	1	15	13	5	5	26	28	6	18	20	50	15	23	36	21	34	10	28	19	18	7	9	36
CviQIprimer	CCT	24	33	21	54	20	19	24	11	18	27	23	31	9	12	16	31	16	13	16	39	10	17	24	4	11	3	9	14	1	9	26	47	28	40	49	54	14	26	45	11	32	34	36	25	11	9	17	53
CviQIprimer	CGA	25	13	12	18	9	12	12	4	9	8	5	11	4	5	9	13	6	5	8	24	10	4	14	5	8	1	4	8	13	0	9	24	8	13	11	22	9	18	24	8	7	15	8	20	7	7	6	19
CviQIprimer	CGC	26	16	19	39	12	10	32	18	11	9	33	8	15	3	10	29	8	15	10	40	5	27	30	11	21	2	16	29	3	8	26	55	16	14	32	38	16	24	41	29	35	13	45	27	10	10	18	50
CviQIprimer	CGG	27	12	17	22	8	9	21	21	20	18	32	20	9	10	22	30	9	4	15	32	3	26	21	5	22	2	10	19	8	3	24	46	12	23	23	31	10	22	51	18	19	25	25	22	13	2	17	35
CviQIprimer	CGT	28	18	9	10	6	2	20	3	12	14	10	21	4	8	7	14	4	2	10	14	3	7	13	8	8	2	10	6	0	3	5	15	5	10	10	16	9	12	12	7	11	8	12	10	2	3	22	15
CviQIprimer	CTA	29	17	13	26	15	6	17	2	12	8	15	11	9	6	7	27	9	3	10	5	7	10	7	12	12	6	1	2	5	9	16	19	10	26	16	30	12	14	22	13	19	11	14	11	2	6	12	16
CviQIprimer	CTC	30	86	31	44	22	28	20	14	32	32	35	44	21	9	32	29	18	16	27	54	11	35	32	19	34	10	15	25	5	6	30	74	27	67	43	64	27	35	68	26	37	34	48	33	25	12	25	56
CviQIprimer	CTG	31	45	40	99	34	53	64	25	45	32	84	109	34	27	63	107	24	21	45	87	21	61	86	56	61	13	25	44	11	15	72	120	56	64	84	138	55	87	138	67	87	33	69	122	41	28	73	119
CviQIprimer	CTT	32	33	22	61	24	29	37	19	33	24	11	33	19	15	23	56	36	21	14	23	12	29	22	15	14	6	9	6	4	11	20	56	19	38	43	38	30	31	40	26	26	13	37	15	24	15	22	48
CviQIprimer	GAA	33	12	12	25	7	13	12	8	9	7	6	12	12	4	12	8	10	8	9	9	1	3	4	5	6	0	5	4	2	2	5	12	9	10	17	12	7	31	23	9	20	8	11	10	7	7	20	13
CviQIprimer	GAC	34	15	11	18	3	9	17	5	4	9	20	16	12	4	16	24	4	4	17	22	1	9	17	15	9	4	6	9	1	3	13	20	9	14	18	26	5	4	27	11	7	10	25	25	6	3	11	19
CviQIprimer	GAG	35	20	12	32	7	20	18	8	19	12	26	42	10	5	17	34	9	6	14	17	5	15	24	14	11	12	19	18	2	6	18	34	13	17	39	43	13	24	42	35	41	13	29	22	8	4	30	35
CviQIprimer	GAT	36	16	9	8	6	7	7	3	9	2	5	1	2	4	9	21	5	1	6	13	5	8	6	2	8	0	5	4	1	0	8	10	1	12	8	12	7	8	16	2	6	3	5	7	4	2	9	18
CviQIprimer	GCA	37	7	9	14	7	5	6	1	4	11	12	3	9	5	4	11	1	2	14	11	2	2	12	4	5	2	5	2	2	1	5	17	15	8	9	14	10	5	12	9	4	6	20	14	3	1	11	10
CviQIprimer	GCC	38	11	10	30	10	7	21	9	12	5	8	23	7	8	16	18	2	3	11	23	2	7	15	7	5	3	10	5	3	1	16	28	6	18	18	24	13	16	23	20	15	15	32	17	6	6	13	36
CviQIprimer	GCG	39	4	13	9	3	6	7	8	3	4	15	19	5	4	2	13	4	2	8	13	0	1	10	7	2	0	9	7	0	0	11	21	0	5	12	13	3	7	10	17	3	5	9	6	3	4	9	20
CviQIprimer	GCT	40	6	8	21	5	8	5	4	5	5	10	14	6	2	11	16	8	6	4	11	5	7	8	2	8	5	4	4	3	2	8	21	2	9	4	12	5	5	19	8	7	2	11	20	5	5	9	10
CviQIprimer	GGA	41	13	4	14	4	11	9	9	3	12	7	8	6	5	7	14	5	7	3	18	7	12	13	10	15	3	5	3	2	1	10	17	9	15	13	16	12	6	23	5	18	5	7	13	2	4	6	9
CviQIprimer	GGC	42	9	22	30	9	17	15	11	3	8	10	28	6	3	22	14	8	6	14	28	5	19	22	8	10	3	11	13	5	7	22	22	6	9	19	28	9	18	30	19	10	8	32	30	11	9	20	39
CviQIprimer	GGG	43	10	17	22	4	11	20	5	11	11	15	17	0	13	17	16	13	5	11	18	2	9	20	7	6	4	9	9	6	6	18	44	12	14	20	34	18	14	47	20	20	15	27	19	12	11	23	23
CviQIprimer	GGT	44	5	5	14	1	5	5	2	3	10	6	20	5	2	7	7	6	3	3	5	2	10	3	1	7	2	8	4	3	1	7	14	2	12	7	13	5	8	15	9	9	3	11	5	6	2	4	7
CviQIprimer	GTA	45	5	3	5	5	3	5	7	6	3	1	1	4	2	2	3	1	5	1	7	1	8	2	2	2	0	1	0	4	0	6	8	0	5	5	6	1	7	5	1	3	5	5	3	4	1	2	8
CviQIprimer	GTC	46	5	13	24	9	5	7	7	7	15	14	20	7	3	9	26	0	7	7	20	3	11	15	7	7	2	9	5	2	3	13	23	12	16	17	28	6	18	28	13	11	17	12	5	20	5	17	25
CviQIprimer	GTG	47	27	37	43	15	16	22	20	14	5	51	40	19	12	26	56	8	7	24	24	10	20	39	16	20	4	9	13	2	5	18	41	24	37	26	58	16	24	44	32	13	14	24	27	22	4	22	47
CviQIprimer	GTT	48	9	12	19	2	8	3	2	3	8	5	2	7	4	8	8	4	7	6	14	4	8	3	1	5	1	2	2	0	7	2	9	7	10	4	12	5	8	11	3	15	10	6	9	5	1	5	10
CviQIprimer	TAA	49	16	5	19	19	9	6	3	3	11	6	9	10	8	6	10	19	4	7	13	9	7	9	2	7	4	1	0	4	6	13	12	9	25	9	13	9	7	10	3	17	14	5	10	4	8	13	16
CviQIprimer	TAC	50	17	16	31	8	24	9	11	11	19	23	38	13	16	21	40	17	13	14	30	8	13	21	12	5	3	11	8	0	4	12	38	26	27	22	39	19	29	29	17	17	20	18	18	12	13	13	31
CviQIprimer	TAG	51	14	7	22	13	9	2	1	5	3	9	8	5	7	7	10	7	6	1	16	6	5	2	9	12	2	0	1	2	7	6	12	13	7	6	8	19	13	10	6	9	15	9	7	4	3	10	9
CviQIprimer	TAT	52	20	27	30	19	14	7	7	11	13	8	9	6	13	14	18	10	13	13	21	15	21	11	7	7	2	3	4	2	8	13	16	14	21	12	49	10	16	12	3	18	12	20	13	6	19	6	16
CviQIprimer	TCA	53	34	31	58	22	19	32	14	23	24	45	23	17	23	20	52	20	18	17	34	15	36	29	8	20	6	12	14	7	16	20	68	13	33	26	56	15	49	46	18	40	21	30	41	30	13	19	39
CviQIprimer	TCC	54	41	37	98	24	33	52	21	42	37	43	44	32	16	37	73	26	23	24	65	8	52	53	23	29	8	27	30	9	9	40	78	37	156	74	130	41	63	99	30	54	39	60	25	16	10	44	59
CviQIprimer	TCG	55	13	28	49	5	21	38	8	12	21	29	23	11	6	30	31	12	8	20	44	8	22	17	12	10	5	13	17	5	3	28	39	15	24	43	60	19	28	59	36	28	15	40	27	13	7	25	62
CviQIprimer	TCT	56	56	42	55	31	24	25	11	23	22	21	24	19	13	26	38	23	23	19	42	4	23	24	15	16	5	3	20	5	9	8	53	20	116	35	81	37	26	50	18	35	29	41	35	20	17	29	58
CviQIprimer	TGA	57	59	24	69	36	27	32	10	37	29	27	30	26	21	44	34	24	22	27	58	23	31	42	9	19	14	12	15	11	25	36	58	28	63	53	47	40	47	50	22	45	41	33	41	24	16	31	41
CviQIprimer	TGC	58	45	68	110	69	31	56	21	29	44	64	55	27	15	58	50	27	25	49	106	19	54	57	23	58	9	27	30	18	25	56	105	22	76	72	107	62	51	124	57	62	30	71	58	42	27	71	86
CviQIprimer	TGG	59	54	68	105	35	40	68	29	38	29	65	69	29	34	45	77	28	33	33	89	29	75	60	33	58	9	27	31	10	21	49	131	38	91	104	131	59	78	101	30	88	32	62	61	36	16	63	109
CviQIprimer	TGT	60	40	25	43	42	37	46	18	31	32	36	38	21	18	28	50	51	43	23	47	21	52	31	9	36	6	9	14	12	16	42	58	38	52	46	58	51	34	46	16	40	35	20	38	12	29	25	67
CviQIprimer	TTA	61	28	10	30	21	25	16	2	7	18	9	12	10	10	9	23	11	10	8	29	10	12	13	2	14	0	1	2	6	5	9	24	16	25	17	23	17	17	16	6	21	16	17	17	11	9	8	22
CviQIprimer	TTC	62	65	56	156	40	42	76	30	41	54	75	75	49	26	78	138	27	45	40	99	17	44	69	19	52	14	29	26	11	19	64	113	36	73	59	114	62	80	135	48	87	48	62	43	31	26	85	116
CviQIprimer	TTG	63	71	82	107	32	44	63	33	38	60	67	54	27	39	48	89	34	30	37	92	11	49	56	18	53	13	30	39	13	22	44	84	32	66	82	128	62	81	121	45	43	49	92	57	36	20	37	98
CviQIprimer	TTT	64	70	41	78	33	53	25	12	25	40	45	38	21	35	40	65	47	35	36	49	19	29	45	16	31	7	8	8	4	19	33	46	31	66	50	54	47	66	66	18	66	37	16	34	15	29	39	46
[truncated: 17 more columns]
