# Supplementary material for: Eukaryotic transcriptomics in silico: Optimizing cDNA-AFLP efficiency
Source: BMC Genomics. 2009 Nov 30;10:565. doi: 10.1186/1471-2164-10-565 (PMC2797533; doi:10.1186/1471-2164-10-565)
Supplement: Additional file 5 — Arrays of all selective PCRs for all species and enzyme combinations. Selective PCR arrays using three-by-three selective base pairs for all 87 NCBI and 39 ENSEMBL species included in the present study, tested on all 28 combinations of 8 restriction enzymes. [file 1471-2164-10-565-S5.ZIP › CSV_Arrays/ENSEMBL/Bos_taurusCviQIandHinP1I.csv]

			HinP1Iprimer	HinP1Iprimer	HinP1Iprimer	HinP1Iprimer	HinP1Iprimer	HinP1Iprimer	HinP1Iprimer	HinP1Iprimer	HinP1Iprimer	HinP1Iprimer	HinP1Iprimer	HinP1Iprimer	HinP1Iprimer	HinP1Iprimer	HinP1Iprimer	HinP1Iprimer	HinP1Iprimer	HinP1Iprimer	HinP1Iprimer	HinP1Iprimer	HinP1Iprimer	HinP1Iprimer	HinP1Iprimer	HinP1Iprimer	HinP1Iprimer	HinP1Iprimer	HinP1Iprimer	HinP1Iprimer	HinP1Iprimer	HinP1Iprimer	HinP1Iprimer	HinP1Iprimer	HinP1Iprimer	HinP1Iprimer	HinP1Iprimer	HinP1Iprimer	HinP1Iprimer	HinP1Iprimer	HinP1Iprimer	HinP1Iprimer	HinP1Iprimer	HinP1Iprimer	HinP1Iprimer	HinP1Iprimer	HinP1Iprimer	HinP1Iprimer	HinP1Iprimer
			AAA	AAC	AAG	AAT	ACA	ACC	ACG	ACT	AGA	AGC	AGG	AGT	ATA	ATC	ATG	ATT	CAA	CAC	CAG	CAT	CCA	CCC	CCG	CCT	CGA	CGC	CGG	CGT	CTA	CTC	CTG	CTT	GAA	GAC	GAG	GAT	GCA	GCC	GCG	GCT	GGA	GGC	GGG	GGT	GTA	GTC	GTG
		0	1	2	3	4	5	6	7	8	9	10	11	12	13	14	15	16	17	18	19	20	21	22	23	24	25	26	27	28	29	30	31	32	33	34	35	36	37	38	39	40	41	42	43	44	45	46	47
CviQIprimer	AAA	1	10	10	9	8	17	16	10	17	21	25	24	8	9	13	14	4	16	22	13	14	16	24	14	18	10	17	18	11	14	33	25	13	1	3	5	1	0	0	0	0	5	15	14	2	4	5	6
CviQIprimer	AAC	2	10	1	19	2	14	13	16	7	17	33	30	8	5	11	6	4	12	24	20	16	13	8	13	33	10	28	17	7	9	22	15	13	3	4	4	10	0	0	0	0	2	12	16	5	3	13	10
CviQIprimer	AAG	3	4	7	16	8	19	25	23	17	32	33	44	16	5	23	18	4	14	15	39	16	41	53	28	31	5	23	31	14	1	39	43	29	4	2	12	14	0	0	0	0	10	24	15	12	0	9	19
CviQIprimer	AAT	4	3	2	5	0	13	9	5	6	21	18	17	7	3	6	18	4	1	10	13	11	10	13	9	11	8	12	11	12	6	15	13	12	0	1	6	1	0	0	0	0	3	10	4	2	1	0	6
CviQIprimer	ACA	5	10	2	22	3	15	12	15	14	24	30	25	17	3	14	25	2	17	19	32	24	28	23	26	41	11	13	20	10	8	47	39	14	3	4	7	5	0	0	0	0	7	15	21	1	3	9	28
CviQIprimer	ACC	6	6	12	16	9	16	17	23	7	25	44	61	14	6	24	22	2	20	27	46	20	32	36	29	30	13	23	29	8	2	51	51	19	2	9	19	4	0	0	0	0	18	25	19	4	0	14	29
CviQIprimer	ACG	7	4	4	17	2	26	16	15	9	15	71	25	11	7	24	19	8	18	25	28	13	46	36	33	23	16	22	29	19	6	36	35	22	8	2	13	7	0	0	0	0	7	28	23	9	0	11	9
CviQIprimer	ACT	8	2	4	8	2	11	14	9	5	10	25	27	4	4	8	5	6	16	13	27	11	19	11	7	15	12	16	7	5	8	19	23	5	2	2	6	8	0	0	0	0	7	7	9	4	1	3	9
CviQIprimer	AGA	9	14	6	9	7	13	16	9	12	47	41	30	24	8	23	16	16	23	18	34	15	29	35	20	20	16	23	25	8	6	49	52	25	6	6	5	3	0	0	0	0	13	14	18	7	0	13	10
CviQIprimer	AGC	10	23	11	25	6	33	39	33	20	36	59	72	33	11	33	32	15	29	45	60	37	66	48	44	36	30	66	51	30	10	47	66	60	8	14	24	6	0	0	0	0	19	43	43	20	4	11	22
CviQIprimer	AGG	11	13	7	29	10	25	29	13	14	43	41	56	14	2	36	33	10	40	42	52	20	51	48	29	48	22	35	44	25	13	58	84	28	7	14	22	9	0	0	0	0	23	34	21	10	1	23	10
CviQIprimer	AGT	12	12	9	7	11	9	11	19	4	18	25	16	10	3	10	16	3	9	17	19	18	15	23	11	29	10	15	15	11	3	21	28	13	5	1	7	5	0	0	0	0	6	13	12	5	7	5	10
CviQIprimer	ATA	13	5	4	1	2	9	2	2	2	10	10	9	11	2	9	5	3	4	7	7	16	7	12	4	11	5	6	4	5	1	16	19	7	0	1	3	0	0	0	0	0	2	5	8	1	1	4	1
CviQIprimer	ATC	14	12	12	16	5	25	19	34	15	29	44	49	24	9	28	21	16	19	23	54	26	34	30	26	28	25	18	40	17	11	38	50	31	4	6	12	8	0	0	0	0	14	24	17	10	3	6	10
CviQIprimer	ATG	15	16	16	34	9	32	20	19	5	31	67	49	19	9	21	17	12	34	51	36	28	50	24	22	35	16	30	24	18	8	52	57	35	3	8	20	14	0	0	0	0	5	26	17	11	4	12	8
CviQIprimer	ATT	16	12	4	12	8	20	10	7	7	12	21	19	12	4	7	6	9	6	5	20	10	10	27	8	9	8	9	12	5	2	14	14	8	3	6	0	5	0	0	0	0	8	7	9	6	1	5	8
CviQIprimer	CAA	17	6	2	10	5	11	9	4	7	17	21	19	11	0	25	15	8	9	11	20	13	26	13	5	9	6	17	11	11	7	19	19	9	5	2	2	3	0	0	0	0	7	10	9	2	2	8	4
CviQIprimer	CAC	18	7	3	16	2	26	17	30	6	18	69	63	23	5	21	16	7	14	31	50	36	37	47	25	32	20	25	17	9	5	37	44	21	5	8	9	5	0	0	0	0	10	23	19	7	5	13	16
CviQIprimer	CAG	19	16	14	17	7	29	35	27	25	43	74	95	18	11	37	16	10	22	40	84	37	62	52	39	61	15	51	52	25	12	57	84	34	7	13	17	6	0	0	0	0	20	22	27	13	2	16	18
CviQIprimer	CAT	20	5	6	16	8	12	13	13	12	9	9	16	13	3	14	11	1	17	23	18	13	24	26	10	16	4	12	13	13	5	18	17	7	1	5	5	1	0	0	0	0	2	12	5	8	2	10	7
CviQIprimer	CCA	21	8	3	14	1	19	20	8	17	26	37	27	13	0	11	5	6	17	12	46	22	25	35	16	16	14	17	18	10	6	26	39	18	5	2	11	4	0	0	0	0	7	20	14	12	0	8	14
CviQIprimer	CCC	22	11	5	3	6	24	12	11	18	29	25	49	13	3	11	18	4	10	36	35	13	24	28	27	17	10	40	23	13	7	38	26	19	6	0	5	8	0	0	0	0	14	19	20	4	2	11	9
CviQIprimer	CCG	23	8	2	9	1	8	19	7	6	9	17	26	20	0	15	7	4	3	25	30	10	27	25	15	16	7	19	29	6	4	30	17	18	1	6	16	3	0	0	0	0	6	18	15	9	2	7	12
CviQIprimer	CCT	24	7	5	10	3	7	16	5	6	12	24	27	8	3	10	11	4	5	14	37	11	17	17	18	10	10	18	24	8	8	23	15	18	1	2	12	2	0	0	0	0	8	11	16	8	2	5	12
CviQIprimer	CGA	25	7	1	8	1	11	5	5	3	3	19	10	8	1	4	13	6	0	13	11	4	6	9	4	12	7	18	9	4	1	11	8	7	4	2	2	0	0	0	0	0	2	12	8	3	0	3	6
CviQIprimer	CGC	26	6	6	10	0	23	9	18	4	6	41	25	18	5	13	8	6	8	29	42	15	17	34	16	22	14	23	24	14	0	30	36	16	5	7	14	1	0	0	0	0	10	23	14	5	0	12	18
CviQIprimer	CGG	27	3	5	12	0	11	24	13	9	10	24	24	10	0	15	8	2	11	17	30	12	35	30	17	15	10	14	25	16	6	35	26	11	7	4	8	5	0	0	0	0	14	20	16	8	1	9	7
CviQIprimer	CGT	28	2	4	3	0	1	4	8	0	9	17	11	3	2	7	5	1	6	4	12	11	6	14	8	10	3	2	9	5	0	15	6	3	1	1	6	1	0	0	0	0	8	4	4	2	0	0	5
CviQIprimer	CTA	29	2	0	1	0	7	9	5	4	4	10	17	6	2	5	7	1	1	3	7	11	4	12	2	4	6	7	6	4	4	6	12	8	0	0	3	0	0	0	0	0	3	3	3	3	1	4	2
CviQIprimer	CTC	30	11	7	13	0	13	15	15	9	36	34	32	19	5	40	11	8	14	25	33	17	32	38	18	24	10	14	25	6	10	37	27	12	1	6	17	3	0	0	0	0	21	17	16	11	3	5	5
CviQIprimer	CTG	31	18	12	25	16	32	52	41	28	56	79	87	34	19	36	35	6	19	49	79	26	72	61	38	49	29	62	67	36	10	72	83	42	13	13	16	12	0	0	0	0	15	33	49	26	3	27	31
CviQIprimer	CTT	32	9	5	10	4	9	15	5	7	13	18	22	8	5	8	12	6	6	25	18	9	18	10	11	14	8	15	14	8	4	19	22	15	8	4	4	2	0	0	0	0	6	8	4	3	2	10	1
CviQIprimer	GAA	33	0	2	5	0	4	4	1	1	7	13	9	7	2	0	8	5	4	9	11	9	6	10	6	6	5	7	1	0	0	11	8	3	3	1	0	1	0	0	0	0	2	4	5	1	2	12	3
CviQIprimer	GAC	34	5	2	4	4	8	15	11	7	7	18	20	5	3	7	9	0	2	12	23	4	13	12	14	14	10	8	11	6	0	17	13	12	2	2	5	2	0	0	0	0	11	15	8	15	4	1	4
CviQIprimer	GAG	35	5	9	14	3	15	11	11	12	6	36	33	12	2	16	12	6	6	23	33	12	17	20	19	18	14	18	33	9	3	25	44	14	3	2	9	6	0	0	0	0	8	20	20	2	4	17	9
CviQIprimer	GAT	36	1	0	2	2	1	0	2	2	5	5	9	0	2	7	2	3	2	1	7	2	6	7	8	3	4	6	6	2	1	2	3	6	2	1	7	0	0	0	0	0	2	1	9	5	0	1	3
CviQIprimer	GCA	37	1	5	4	0	4	14	3	4	2	13	22	1	1	7	1	6	1	1	5	3	6	9	7	6	7	3	14	2	2	7	22	5	0	4	2	0	0	0	0	0	6	6	7	4	2	1	4
CviQIprimer	GCC	38	5	1	6	0	3	18	14	5	12	30	21	1	1	14	7	0	8	13	26	6	11	18	19	13	4	15	10	7	2	23	21	11	4	5	5	5	0	0	0	0	2	14	9	6	2	8	9
CviQIprimer	GCG	39	3	6	2	0	3	2	10	2	6	8	12	12	1	6	5	1	0	4	11	2	11	13	4	1	1	4	11	1	3	8	6	7	2	2	0	0	0	0	0	0	2	3	5	1	0	7	2
CviQIprimer	GCT	40	0	0	5	0	11	3	6	1	5	5	13	3	2	8	1	2	6	5	6	6	8	14	8	5	2	6	4	2	0	6	6	1	1	1	1	1	0	0	0	0	1	7	3	0	5	2	1
CviQIprimer	GGA	41	6	5	5	3	2	7	7	10	7	21	5	4	2	2	2	1	4	11	10	11	15	3	6	11	4	7	3	5	4	11	14	5	1	1	5	0	0	0	0	0	3	3	3	4	0	4	1
CviQIprimer	GGC	42	3	0	12	2	8	15	9	10	13	33	40	7	3	14	6	2	7	19	30	10	12	14	18	12	5	27	17	5	5	14	23	22	2	5	14	3	0	0	0	0	5	16	14	4	2	10	7
CviQIprimer	GGG	43	3	3	3	0	6	13	10	8	12	19	25	9	5	2	9	4	5	15	33	6	23	21	20	10	12	10	19	12	6	15	24	16	0	5	2	4	0	0	0	0	9	12	10	6	2	17	8
CviQIprimer	GGT	44	4	1	1	2	5	3	2	5	2	10	9	4	0	5	4	1	4	4	7	12	8	7	5	5	1	7	10	5	0	7	8	4	3	4	1	0	0	0	0	0	1	3	5	4	0	1	2
CviQIprimer	GTA	45	0	2	4	2	0	7	3	1	1	2	2	2	1	1	0	5	0	3	3	7	1	4	1	2	0	4	2	4	1	2	5	2	1	0	2	0	0	0	0	0	2	4	5	0	0	0	0
CviQIprimer	GTC	46	4	1	5	4	2	10	8	5	6	18	16	5	2	11	6	1	2	9	8	7	17	16	21	2	0	9	16	11	5	29	12	8	3	0	0	1	0	0	0	0	3	4	6	4	0	0	7
CviQIprimer	GTG	47	7	12	9	1	16	12	27	8	18	34	35	5	11	13	10	6	15	27	33	16	21	26	29	16	15	26	15	13	6	24	41	13	10	1	4	6	0	0	0	0	3	21	16	19	0	8	19
CviQIprimer	GTT	48	1	0	2	0	4	1	0	6	2	3	10	0	0	6	5	4	6	4	10	3	6	6	4	3	3	8	6	3	4	6	2	1	0	1	2	0	0	0	0	0	7	3	2	0	0	2	3
CviQIprimer	TAA	49	0	4	6	0	1	1	2	2	5	7	3	1	1	1	3	2	2	4	3	2	6	7	1	5	5	0	1	0	1	6	9	8	0	0	4	0	0	0	0	0	4	3	2	1	0	0	1
CviQIprimer	TAC	50	7	7	3	4	4	12	10	5	8	23	35	17	4	9	10	6	6	14	18	14	12	6	19	12	7	19	12	8	6	15	13	5	7	0	2	9	0	0	0	0	3	4	10	9	3	10	11
CviQIprimer	TAG	51	1	0	4	2	0	2	1	4	2	4	6	2	1	4	1	1	0	5	7	2	4	4	1	1	2	2	2	1	5	7	4	3	1	1	0	0	0	0	0	0	0	8	2	2	0	1	1
CviQIprimer	TAT	52	1	3	7	0	8	3	4	3	9	5	8	4	5	1	8	1	0	3	10	7	8	5	1	5	2	1	2	1	1	6	11	6	0	0	1	4	0	0	0	0	4	5	1	6	0	2	1
CviQIprimer	TCA	53	7	6	18	6	11	10	8	11	18	36	22	18	1	12	17	8	6	20	23	17	17	32	22	21	6	13	22	7	7	24	38	12	3	4	6	3	0	0	0	0	5	11	11	6	4	10	10
CviQIprimer	TCC	54	9	24	31	8	31	38	16	19	27	50	47	18	6	28	28	11	39	40	55	40	56	54	28	39	39	53	45	19	14	50	58	40	12	19	17	9	0	0	0	0	17	27	33	18	2	17	27
CviQIprimer	TCG	55	9	17	26	2	11	24	13	8	24	38	34	12	1	30	11	5	9	19	29	21	17	38	28	27	14	29	28	16	6	20	51	18	1	4	12	1	0	0	0	0	5	20	14	12	1	16	15
CviQIprimer	TCT	56	11	11	14	3	17	11	15	5	10	16	27	10	5	23	14	11	17	18	38	11	18	25	15	16	15	8	16	4	13	17	17	15	4	10	12	4	0	0	0	0	9	11	6	7	0	3	4
CviQIprimer	TGA	57	9	7	12	5	11	6	9	6	22	27	37	14	9	19	8	14	14	18	24	14	19	13	17	13	6	14	17	6	8	21	25	17	1	1	4	6	0	0	0	0	8	12	12	7	0	4	6
CviQIprimer	TGC	58	9	9	34	11	29	31	34	14	43	57	65	45	6	28	28	9	43	43	69	23	51	44	52	54	17	60	40	25	13	55	73	28	14	7	24	7	0	0	0	0	15	29	27	12	0	16	24
CviQIprimer	TGG	59	10	25	31	9	42	33	24	28	43	51	66	19	5	53	27	14	39	50	83	39	35	46	35	66	44	43	57	23	10	59	65	31	4	8	26	6	0	0	0	0	15	40	35	17	0	16	16
CviQIprimer	TGT	60	10	5	11	3	28	15	12	5	32	17	24	16	1	15	25	11	17	17	25	6	22	21	19	12	3	14	14	5	3	20	24	13	5	5	5	2	0	0	0	0	5	10	9	5	0	5	5
CviQIprimer	TTA	61	0	3	4	1	5	5	0	4	9	7	8	2	4	8	5	2	7	7	7	5	5	7	9	9	1	4	9	5	3	1	10	2	3	2	2	3	0	0	0	0	2	5	7	5	0	3	2
CviQIprimer	TTC	62	18	10	29	5	34	24	46	21	63	57	66	32	4	33	28	16	24	39	85	39	39	51	15	41	23	36	50	22	12	58	61	52	6	11	17	6	0	0	0	0	22	33	31	8	6	8	19
CviQIprimer	TTG	63	18	23	42	10	26	39	20	16	41	60	29	30	4	35	30	10	24	37	61	48	55	63	17	45	30	52	38	20	12	56	90	27	7	12	27	4	0	0	0	0	13	35	27	7	2	23	23
CviQIprimer	TTT	64	10	7	18	6	19	11	3	12	15	33	30	14	11	23	21	7	22	17	24	19	22	29	11	23	14	14	17	7	6	16	19	22	3	1	15	4	0	0	0	0	0	20	9	6	5	7	9
[truncated: 17 more columns]
