# Supplementary material for: Eukaryotic transcriptomics in silico: Optimizing cDNA-AFLP efficiency
Source: BMC Genomics. 2009 Nov 30;10:565. doi: 10.1186/1471-2164-10-565 (PMC2797533; doi:10.1186/1471-2164-10-565)
Supplement: Additional file 5 — Arrays of all selective PCRs for all species and enzyme combinations. Selective PCR arrays using three-by-three selective base pairs for all 87 NCBI and 39 ENSEMBL species included in the present study, tested on all 28 combinations of 8 restriction enzymes. [file 1471-2164-10-565-S5.ZIP › CSV_Arrays/ENSEMBL/Bos_taurusCviQIandHpaII.csv]

			HpaIIprimer	HpaIIprimer	HpaIIprimer	HpaIIprimer	HpaIIprimer	HpaIIprimer	HpaIIprimer	HpaIIprimer	HpaIIprimer	HpaIIprimer	HpaIIprimer	HpaIIprimer	HpaIIprimer	HpaIIprimer	HpaIIprimer	HpaIIprimer	HpaIIprimer	HpaIIprimer	HpaIIprimer	HpaIIprimer	HpaIIprimer	HpaIIprimer	HpaIIprimer	HpaIIprimer	HpaIIprimer	HpaIIprimer	HpaIIprimer	HpaIIprimer	HpaIIprimer	HpaIIprimer	HpaIIprimer	HpaIIprimer	HpaIIprimer	HpaIIprimer	HpaIIprimer	HpaIIprimer	HpaIIprimer	HpaIIprimer	HpaIIprimer	HpaIIprimer	HpaIIprimer	HpaIIprimer	HpaIIprimer	HpaIIprimer	HpaIIprimer	HpaIIprimer	HpaIIprimer
			AAA	AAC	AAG	AAT	ACA	ACC	ACG	ACT	AGA	AGC	AGG	AGT	ATA	ATC	ATG	ATT	CAA	CAC	CAG	CAT	CCA	CCC	CCG	CCT	CGA	CGC	CGG	CGT	CTA	CTC	CTG	CTT	GAA	GAC	GAG	GAT	GCA	GCC	GCG	GCT	GGA	GGC	GGG	GGT	GTA	GTC	GTG
		0	1	2	3	4	5	6	7	8	9	10	11	12	13	14	15	16	17	18	19	20	21	22	23	24	25	26	27	28	29	30	31	32	33	34	35	36	37	38	39	40	41	42	43	44	45	46	47
CviQIprimer	AAA	1	29	19	28	16	19	15	11	26	26	33	51	15	5	18	28	23	7	14	44	13	22	26	11	15	7	11	21	12	10	30	45	23	24	28	34	17	25	38	4	24	31	27	16	15	10	18	16
CviQIprimer	AAC	2	23	14	48	8	15	8	3	9	26	24	39	18	19	16	27	15	12	7	37	15	18	29	16	24	7	19	11	11	7	24	26	19	23	17	22	20	30	30	11	23	28	37	40	13	11	25	24
CviQIprimer	AAG	3	34	29	52	23	22	26	19	9	26	54	39	14	13	30	45	7	18	33	44	26	43	45	18	29	15	17	31	25	5	60	61	29	39	29	40	24	36	69	37	49	36	37	49	30	8	49	30
CviQIprimer	AAT	4	13	12	18	3	9	8	4	7	17	11	20	7	4	11	8	7	11	9	20	22	9	15	4	15	7	13	7	2	3	16	28	11	18	18	17	10	26	14	6	5	7	27	11	5	4	21	19
CviQIprimer	ACA	5	21	29	35	12	26	17	18	17	29	35	38	28	10	14	21	12	16	21	26	8	43	28	14	29	10	22	24	12	21	32	39	26	27	33	48	11	21	32	23	41	31	35	31	25	6	18	32
CviQIprimer	ACC	6	21	22	49	12	19	14	17	13	26	41	36	19	6	28	37	13	26	27	31	17	38	48	25	27	10	35	33	14	11	34	56	19	14	40	60	25	33	66	27	29	30	47	36	26	13	27	36
CviQIprimer	ACG	7	13	19	36	11	37	10	20	11	20	25	26	16	7	12	37	10	12	39	43	22	41	56	21	21	17	30	24	13	27	49	45	15	16	42	36	11	20	35	23	33	29	47	32	23	7	29	45
CviQIprimer	ACT	8	16	15	27	9	11	10	14	8	20	24	22	9	4	9	12	10	12	11	29	9	17	23	8	19	10	5	16	6	8	10	29	12	23	18	20	18	15	23	10	14	28	21	23	11	1	7	11
CviQIprimer	AGA	9	25	20	65	24	24	28	12	21	26	44	50	23	12	23	32	7	22	28	43	22	31	40	22	37	22	14	31	13	15	24	50	46	30	37	52	13	39	39	21	25	32	45	50	18	3	36	32
CviQIprimer	AGC	10	31	43	111	18	41	37	25	28	58	80	59	16	7	39	43	21	27	65	79	22	53	93	41	41	17	47	62	25	15	69	118	41	53	51	105	26	56	75	49	55	55	75	72	51	9	49	46
CviQIprimer	AGG	11	46	47	96	22	29	44	23	21	48	73	84	34	13	25	45	15	15	43	78	25	72	73	19	57	15	44	53	23	14	48	98	43	40	48	92	37	42	70	38	51	62	91	78	31	6	51	47
CviQIprimer	AGT	12	22	12	40	12	24	21	6	10	24	30	26	24	7	13	25	18	10	25	32	15	38	23	11	18	11	17	8	9	8	26	41	20	34	17	37	15	24	36	9	25	22	33	26	16	7	23	38
CviQIprimer	ATA	13	12	5	18	8	3	12	5	3	12	15	12	14	0	3	15	5	17	8	12	4	21	11	6	13	0	2	9	1	0	14	17	9	10	13	21	10	12	16	1	20	7	6	17	3	8	12	8
CviQIprimer	ATC	14	24	36	56	9	17	23	12	17	30	50	44	15	9	19	65	14	94	33	68	32	40	49	29	36	15	29	25	20	7	43	65	31	20	39	63	18	48	67	25	40	39	40	38	41	8	37	39
CviQIprimer	ATG	15	37	36	61	21	32	31	14	26	38	35	58	29	10	28	52	13	14	29	51	22	40	49	19	57	11	32	44	17	11	43	73	22	35	71	61	28	41	68	20	44	46	75	34	22	9	31	51
CviQIprimer	ATT	16	10	11	26	11	8	4	4	23	21	19	24	16	15	9	25	6	12	11	34	10	22	16	11	25	8	8	17	3	1	21	37	9	15	14	24	18	23	20	7	16	21	13	16	15	5	14	15
CviQIprimer	CAA	17	16	9	26	13	11	10	5	7	30	22	29	23	13	15	18	9	7	13	34	15	26	15	10	26	9	26	10	8	2	18	29	11	22	23	32	21	20	27	9	16	14	26	27	18	5	19	14
CviQIprimer	CAC	18	12	27	34	16	25	24	17	15	35	37	43	8	10	17	37	18	18	36	59	11	52	45	27	28	5	22	41	13	5	44	49	20	27	26	45	25	28	54	16	34	27	30	59	29	5	29	34
CviQIprimer	CAG	19	22	38	90	26	49	34	24	28	43	58	71	27	19	40	53	25	28	55	68	26	79	91	30	48	12	37	38	22	15	71	120	65	36	65	113	22	118	124	40	61	56	86	88	41	24	37	72
CviQIprimer	CAT	20	20	19	20	6	13	13	2	14	10	16	23	7	8	20	36	8	16	16	19	22	18	13	7	18	6	12	9	1	8	17	27	19	19	26	27	15	18	33	11	22	21	23	11	14	5	13	22
CviQIprimer	CCA	21	21	14	38	7	16	19	15	23	14	28	39	9	7	17	19	7	12	19	41	12	40	40	15	22	5	10	21	10	11	43	50	17	32	26	38	20	27	43	17	30	30	33	41	32	17	12	24
CviQIprimer	CCC	22	14	13	29	19	11	13	12	9	18	29	30	11	3	11	21	3	10	23	45	8	36	35	15	32	9	19	22	6	8	37	42	19	27	34	51	11	23	46	16	32	20	55	50	25	6	28	36
CviQIprimer	CCG	23	9	7	17	4	1	12	8	4	9	24	19	6	2	5	13	4	4	21	16	7	22	17	4	7	2	14	12	3	4	14	35	10	8	12	17	2	14	28	8	20	20	11	14	10	0	13	10
CviQIprimer	CCT	24	15	12	31	10	14	17	5	10	17	25	28	8	4	18	23	7	7	9	20	12	23	28	16	13	5	14	9	8	4	15	27	10	17	25	40	9	34	49	16	28	21	44	34	12	6	16	24
CviQIprimer	CGA	25	7	7	15	3	6	3	5	10	13	9	11	4	3	5	7	6	6	8	19	8	6	15	5	6	6	13	7	6	1	23	19	11	11	14	20	8	10	23	8	18	14	12	17	4	2	17	8
CviQIprimer	CGC	26	9	17	43	6	9	10	9	6	17	35	25	14	8	21	23	7	2	20	42	9	26	23	17	14	12	34	22	20	5	27	49	8	24	18	37	8	25	49	22	33	34	41	43	11	3	25	23
CviQIprimer	CGG	27	0	0	0	0	0	0	0	0	0	0	0	0	0	0	0	0	0	0	0	0	0	0	0	0	0	0	0	0	0	0	0	0	0	0	0	0	0	0	0	0	0	0	0	0	0	0	0
CviQIprimer	CGT	28	4	6	10	4	4	11	3	2	7	13	9	11	1	5	5	0	7	15	12	2	14	14	5	6	3	8	9	2	2	12	14	10	7	13	20	4	5	14	4	8	9	13	11	10	2	11	16
CviQIprimer	CTA	29	8	4	6	5	2	8	1	6	12	9	5	8	0	12	7	10	9	4	13	5	2	9	3	7	1	1	2	3	4	12	19	4	10	6	14	14	9	15	2	6	12	6	10	11	1	12	8
CviQIprimer	CTC	30	13	25	45	7	20	14	9	13	30	42	42	17	10	19	35	11	15	24	29	15	31	39	12	30	5	21	28	6	10	32	47	23	23	24	67	26	47	36	25	39	28	40	30	22	4	26	21
CviQIprimer	CTG	31	43	38	75	12	32	46	27	29	51	90	80	20	15	39	60	16	29	55	64	25	62	61	51	59	19	65	52	26	9	78	89	41	46	38	79	35	63	97	55	64	55	101	89	47	14	57	50
CviQIprimer	CTT	32	16	12	20	5	10	7	8	10	25	22	23	12	11	22	21	8	12	17	28	15	17	23	2	12	5	18	10	6	10	15	37	19	15	14	39	18	32	22	13	18	26	28	16	12	5	14	21
CviQIprimer	GAA	33	5	9	9	5	7	3	2	2	16	14	10	7	2	8	5	0	6	2	9	3	9	15	7	4	1	10	0	0	3	11	11	2	5	8	13	4	11	16	3	5	15	6	10	6	2	4	15
CviQIprimer	GAC	34	3	9	10	8	5	4	4	2	5	24	9	4	1	11	7	2	14	7	13	7	17	30	8	9	6	16	15	5	2	21	18	9	17	5	14	6	11	26	21	25	13	22	14	20	6	11	7
CviQIprimer	GAG	35	12	10	32	2	12	8	8	2	17	24	34	15	6	11	33	7	8	14	23	10	12	37	16	17	5	27	31	10	8	33	39	8	16	13	29	12	32	52	18	29	24	30	45	34	6	20	11
CviQIprimer	GAT	36	8	7	15	1	3	2	0	1	6	10	7	9	1	8	10	4	5	6	8	3	5	5	6	0	1	0	2	0	3	4	8	6	5	5	10	6	4	14	0	8	8	8	16	4	2	8	5
CviQIprimer	GCA	37	2	4	2	4	10	6	8	5	5	10	16	3	2	7	7	0	5	9	8	5	10	14	3	12	1	8	4	2	3	19	12	6	4	15	20	8	12	3	5	8	4	9	12	6	3	6	10
CviQIprimer	GCC	38	5	8	15	4	6	7	11	3	14	14	31	9	3	8	14	4	3	18	10	7	16	18	9	16	11	16	30	11	4	9	13	9	15	13	14	10	16	27	15	16	9	30	17	16	2	10	9
CviQIprimer	GCG	39	2	6	9	2	8	6	6	4	7	10	12	1	0	5	6	4	2	11	17	2	17	6	10	10	4	16	15	6	5	10	20	7	6	2	9	8	12	21	10	7	10	16	14	5	0	13	4
CviQIprimer	GCT	40	4	2	9	8	2	4	3	1	8	6	15	2	1	7	8	0	2	6	15	2	0	7	8	11	2	7	7	8	1	2	13	1	6	15	16	7	14	8	3	5	6	7	10	5	1	6	18
CviQIprimer	GGA	41	12	2	12	3	2	3	1	2	5	14	7	7	1	3	10	0	2	3	9	7	12	12	5	11	4	8	11	5	2	17	21	9	7	12	21	8	17	14	3	17	10	8	8	8	0	5	21
CviQIprimer	GGC	42	5	9	21	10	12	12	8	5	8	20	17	12	3	13	19	5	11	18	25	4	20	35	18	22	9	11	19	12	7	21	36	8	19	29	14	8	17	29	12	17	24	25	21	10	6	16	9
CviQIprimer	GGG	43	5	8	18	1	9	13	18	12	6	20	16	6	5	22	12	1	16	13	22	11	33	26	9	14	14	22	22	7	1	12	20	16	10	16	19	18	15	26	17	18	22	34	32	13	1	8	20
CviQIprimer	GGT	44	5	4	4	6	3	2	2	4	10	6	10	5	1	6	9	1	3	8	9	6	10	16	3	5	4	4	5	3	1	4	13	4	1	7	7	4	7	9	4	9	5	6	12	3	1	0	6
CviQIprimer	GTA	45	1	5	3	0	3	0	3	2	3	1	4	2	1	4	1	0	2	2	6	0	2	8	0	6	3	1	4	0	2	2	0	3	4	6	6	0	5	3	1	1	4	3	5	3	2	1	1
CviQIprimer	GTC	46	5	10	25	2	5	7	2	1	6	12	18	5	0	11	8	7	5	14	26	9	19	29	9	5	3	8	10	11	1	16	16	12	8	18	14	5	11	18	8	10	28	19	11	9	3	11	9
CviQIprimer	GTG	47	10	17	41	9	14	18	9	10	20	33	39	5	5	13	20	7	13	24	33	9	40	41	19	24	10	25	21	12	4	43	33	16	9	30	35	14	19	43	23	21	24	29	33	16	9	17	18
CviQIprimer	GTT	48	3	3	7	5	6	6	0	1	8	7	8	2	1	7	6	2	5	4	20	2	4	2	3	3	4	4	9	0	1	7	3	5	1	2	2	4	5	10	2	4	8	3	4	4	3	1	4
CviQIprimer	TAA	49	8	6	8	6	3	2	2	4	8	6	5	1	0	5	3	2	2	5	8	2	7	4	0	5	1	1	2	1	5	1	7	0	5	1	4	4	10	5	2	5	1	3	1	1	1	3	5
CviQIprimer	TAC	50	14	14	16	10	10	10	9	4	9	16	24	9	5	8	24	5	4	16	25	8	9	15	8	14	6	13	13	8	0	28	24	18	14	13	12	5	28	27	8	21	22	17	22	14	6	14	17
CviQIprimer	TAG	51	2	4	6	1	4	3	5	1	4	5	5	4	5	0	7	2	1	4	5	3	1	5	3	3	2	5	2	4	2	6	3	0	9	2	4	1	8	7	1	5	5	7	2	1	0	2	6
CviQIprimer	TAT	52	7	5	5	4	1	6	1	4	9	8	12	4	8	6	10	4	1	8	9	2	12	5	0	10	2	3	4	0	3	2	9	18	12	8	10	1	8	17	0	7	9	12	10	3	1	5	7
CviQIprimer	TCA	53	29	25	44	12	17	18	13	11	14	30	23	21	12	14	35	14	19	19	32	13	26	40	12	28	11	21	21	9	16	40	30	21	29	39	40	23	23	39	22	15	27	31	22	16	4	16	19
CviQIprimer	TCC	54	45	25	60	13	38	35	28	19	45	62	67	26	10	21	37	13	15	39	80	25	49	59	26	48	20	42	42	11	22	55	80	39	39	46	91	25	61	84	29	55	36	76	63	25	1	21	41
CviQIprimer	TCG	55	22	18	31	7	13	16	4	17	17	29	20	17	9	13	19	5	8	18	48	18	29	27	28	27	12	43	36	12	13	37	64	14	21	36	55	19	34	40	31	22	28	38	38	16	5	26	23
CviQIprimer	TCT	56	22	17	34	21	11	12	5	7	21	32	24	8	15	17	20	6	14	13	28	15	28	32	10	23	3	20	24	5	6	23	40	7	40	23	34	15	16	23	18	30	27	21	22	20	9	21	20
CviQIprimer	TGA	57	15	17	35	14	14	18	12	7	22	24	37	20	11	20	13	6	19	17	30	19	18	27	5	15	9	13	13	9	7	25	37	33	27	22	39	15	27	28	14	27	31	32	22	16	5	4	22
CviQIprimer	TGC	58	33	35	75	26	23	30	21	21	42	55	59	34	11	35	57	16	26	43	70	21	52	94	44	55	14	39	62	18	13	48	104	35	37	74	85	19	55	73	28	64	50	67	58	45	8	54	36
CviQIprimer	TGG	59	24	41	88	21	25	19	24	32	49	65	54	26	8	33	47	13	39	55	82	20	54	99	35	55	28	37	65	24	18	54	91	31	62	70	93	42	58	123	31	52	51	108	61	28	10	32	64
CviQIprimer	TGT	60	30	16	37	15	13	10	7	17	17	34	30	8	6	21	14	12	10	26	38	8	24	30	12	29	7	12	15	11	7	26	20	6	36	19	22	25	27	39	13	34	19	22	23	14	5	19	21
CviQIprimer	TTA	61	7	3	14	4	11	6	3	5	19	15	8	10	6	7	6	16	0	5	13	5	6	10	6	24	1	4	12	1	2	6	16	16	9	12	9	9	5	10	0	12	12	13	9	7	1	6	5
CviQIprimer	TTC	62	47	29	68	28	38	36	15	17	46	81	61	23	18	31	49	16	31	50	83	25	64	54	35	69	19	31	27	17	20	73	66	38	37	56	94	32	53	92	52	43	54	71	55	24	11	32	42
CviQIprimer	TTG	63	48	38	73	23	46	36	18	18	51	59	54	37	5	36	35	17	23	45	71	35	58	72	31	54	20	50	37	25	13	69	87	36	54	82	103	29	65	98	49	46	65	79	57	27	6	34	42
CviQIprimer	TTT	64	29	18	39	10	18	17	9	21	22	22	18	43	9	22	24	14	16	19	37	10	38	29	9	17	16	12	11	10	11	22	33	17	41	33	28	12	35	20	8	24	27	32	18	13	4	15	11
[truncated: 17 more columns]
