# Supplementary material for: Eukaryotic transcriptomics in silico: Optimizing cDNA-AFLP efficiency
Source: BMC Genomics. 2009 Nov 30;10:565. doi: 10.1186/1471-2164-10-565 (PMC2797533; doi:10.1186/1471-2164-10-565)
Supplement: Additional file 5 — Arrays of all selective PCRs for all species and enzyme combinations. Selective PCR arrays using three-by-three selective base pairs for all 87 NCBI and 39 ENSEMBL species included in the present study, tested on all 28 combinations of 8 restriction enzymes. [file 1471-2164-10-565-S5.ZIP › CSV_Arrays/ENSEMBL/Bos_taurusCviQIandMaeI.csv]

			MaeIprimer	MaeIprimer	MaeIprimer	MaeIprimer	MaeIprimer	MaeIprimer	MaeIprimer	MaeIprimer	MaeIprimer	MaeIprimer	MaeIprimer	MaeIprimer	MaeIprimer	MaeIprimer	MaeIprimer	MaeIprimer	MaeIprimer	MaeIprimer	MaeIprimer	MaeIprimer	MaeIprimer	MaeIprimer	MaeIprimer	MaeIprimer	MaeIprimer	MaeIprimer	MaeIprimer	MaeIprimer	MaeIprimer	MaeIprimer	MaeIprimer	MaeIprimer	MaeIprimer	MaeIprimer	MaeIprimer	MaeIprimer	MaeIprimer	MaeIprimer	MaeIprimer	MaeIprimer	MaeIprimer	MaeIprimer	MaeIprimer	MaeIprimer	MaeIprimer	MaeIprimer	MaeIprimer
			AAA	AAC	AAG	AAT	ACA	ACC	ACG	ACT	AGA	AGC	AGG	AGT	ATA	ATC	ATG	ATT	CAA	CAC	CAG	CAT	CCA	CCC	CCG	CCT	CGA	CGC	CGG	CGT	CTA	CTC	CTG	CTT	GAA	GAC	GAG	GAT	GCA	GCC	GCG	GCT	GGA	GGC	GGG	GGT	GTA	GTC	GTG
		0	1	2	3	4	5	6	7	8	9	10	11	12	13	14	15	16	17	18	19	20	21	22	23	24	25	26	27	28	29	30	31	32	33	34	35	36	37	38	39	40	41	42	43	44	45	46	47
CviQIprimer	AAA	1	43	25	29	33	22	14	4	10	42	29	39	7	16	5	22	21	40	24	35	28	16	14	5	24	2	6	8	0	17	22	40	36	23	24	27	32	21	15	7	12	19	17	18	12	12	18	15
CviQIprimer	AAC	2	29	14	23	29	11	4	6	9	29	18	22	14	9	13	13	27	18	6	19	17	13	13	5	7	2	3	1	2	7	17	22	19	29	11	16	18	15	5	2	15	6	13	4	6	12	18	10
CviQIprimer	AAG	3	42	21	41	30	27	18	13	24	31	22	29	11	13	21	19	24	30	15	34	17	26	23	7	22	9	3	6	5	2	34	33	24	28	17	28	15	8	15	2	27	16	23	24	6	8	20	18
CviQIprimer	AAT	4	43	19	26	10	14	8	1	12	27	13	21	6	22	14	12	14	22	8	20	14	19	9	1	14	1	1	5	7	4	14	15	25	24	13	7	11	11	5	3	5	11	12	9	10	4	13	18
CviQIprimer	ACA	5	45	10	37	30	14	7	6	7	32	24	28	17	21	9	16	20	26	14	20	7	17	25	6	25	15	3	7	6	4	19	28	32	22	18	27	12	20	11	0	17	14	10	14	10	18	12	15
CviQIprimer	ACC	6	23	16	16	18	11	7	4	13	15	18	20	15	7	7	13	12	11	26	26	11	12	12	6	13	4	6	6	6	8	20	22	23	26	7	24	7	18	19	7	22	10	11	19	8	4	13	16
CviQIprimer	ACG	7	15	10	19	13	7	7	6	4	15	14	20	11	10	8	9	6	8	12	16	4	13	16	9	8	1	4	7	6	3	14	9	5	12	4	6	8	18	14	7	12	19	11	14	3	4	9	7
CviQIprimer	ACT	8	26	15	27	10	18	9	2	6	12	21	23	9	9	11	6	14	13	7	18	13	20	8	5	10	4	2	3	3	4	13	18	9	20	13	21	11	3	6	6	13	11	6	10	4	0	1	10
CviQIprimer	AGA	9	35	31	66	33	19	21	10	23	53	33	46	16	15	21	36	23	40	17	38	35	24	13	13	24	5	4	7	6	8	26	36	42	44	26	34	29	22	22	9	28	20	24	21	17	9	21	14
CviQIprimer	AGC	10	33	30	41	25	24	12	19	18	42	43	44	12	27	26	34	24	21	25	47	28	43	21	23	24	8	6	2	6	11	30	45	28	23	18	36	23	25	40	10	33	28	19	23	18	7	29	18
CviQIprimer	AGG	11	27	29	61	25	23	25	3	21	44	23	46	14	17	15	20	22	33	23	37	33	35	28	16	34	6	9	16	4	3	40	43	25	31	18	38	24	21	25	10	16	23	12	30	13	9	12	21
CviQIprimer	AGT	12	27	15	38	24	19	23	9	11	32	29	29	14	23	13	21	11	24	10	24	19	15	11	12	17	3	3	3	5	5	28	17	26	29	20	20	21	13	17	9	24	16	15	4	10	5	12	10
CviQIprimer	ATA	13	32	17	18	22	12	3	3	4	23	14	15	16	19	7	15	10	10	5	10	5	20	5	5	6	1	1	0	0	4	11	13	15	20	10	19	14	14	19	3	21	13	9	9	8	8	10	4
CviQIprimer	ATC	14	40	18	35	36	38	7	9	12	33	14	33	21	13	14	26	24	20	9	40	25	31	17	10	16	2	6	3	5	4	22	29	16	59	15	27	27	17	13	10	19	16	25	15	11	2	17	13
CviQIprimer	ATG	15	59	22	41	25	31	19	15	9	39	31	37	27	7	11	27	23	25	22	46	35	30	17	18	25	8	1	10	2	16	15	22	27	44	13	10	10	16	24	9	12	11	9	16	17	12	22	25
CviQIprimer	ATT	16	41	24	26	25	17	11	3	19	32	24	18	19	10	11	22	16	28	28	30	16	14	9	7	7	2	2	4	2	5	12	24	22	27	15	11	24	11	11	4	12	20	12	12	4	7	16	4
CviQIprimer	CAA	17	27	22	49	31	21	16	6	10	35	26	33	17	8	13	19	12	28	20	32	18	13	10	9	16	2	3	2	4	10	21	27	27	18	14	15	20	2	12	6	12	7	12	15	1	5	14	15
CviQIprimer	CAC	18	36	13	36	8	22	11	7	11	32	21	36	7	4	12	61	13	34	13	35	14	22	19	8	22	2	3	10	8	3	21	34	20	24	21	29	15	22	16	6	13	16	18	25	19	2	19	12
CviQIprimer	CAG	19	32	29	56	30	33	20	19	24	49	32	50	21	10	24	28	14	22	28	32	25	42	34	8	31	9	18	8	7	8	29	34	38	56	25	48	35	36	32	12	33	26	39	26	21	8	16	13
CviQIprimer	CAT	20	41	47	28	18	9	4	6	12	25	21	15	11	16	10	14	16	24	21	28	18	18	11	2	6	1	5	3	1	5	18	12	15	25	4	22	17	15	4	3	10	4	9	10	9	6	10	12
CviQIprimer	CCA	21	39	9	15	17	13	8	4	20	27	28	29	11	16	13	12	11	15	16	22	16	24	18	9	18	2	10	7	6	9	12	16	25	29	12	17	8	18	15	6	16	18	16	19	10	5	16	3
CviQIprimer	CCC	22	18	12	16	7	11	8	0	9	20	9	14	9	1	12	6	3	17	12	29	10	17	12	4	11	0	5	2	1	3	15	20	14	13	7	22	9	22	9	9	13	12	20	17	13	7	13	10
CviQIprimer	CCG	23	15	4	13	8	3	7	4	3	7	10	16	2	1	2	10	3	5	15	14	10	18	11	6	3	6	5	6	2	3	18	13	2	8	5	3	7	11	7	4	10	8	6	4	6	3	7	3
CviQIprimer	CCT	24	27	10	15	16	13	8	3	5	29	19	8	12	3	6	16	10	13	12	11	10	10	14	9	8	2	5	7	1	0	17	21	21	20	12	17	11	13	30	5	12	13	14	11	10	6	14	5
CviQIprimer	CGA	25	11	2	13	5	5	4	1	3	10	6	7	2	5	1	4	5	2	5	4	5	10	5	3	3	2	1	9	1	1	3	16	6	7	9	6	5	6	7	2	2	3	8	5	7	5	4	8
CviQIprimer	CGC	26	3	2	12	2	7	7	5	7	12	8	17	13	9	4	1	7	5	4	21	3	8	11	7	8	2	7	8	1	1	20	10	6	13	8	7	3	6	6	10	12	8	9	18	6	5	4	5
CviQIprimer	CGG	27	9	6	7	11	9	12	2	10	17	13	10	7	6	4	3	5	11	10	7	6	15	11	6	5	4	5	11	4	1	11	11	9	10	6	12	8	8	14	6	11	9	4	14	1	2	5	9
CviQIprimer	CGT	28	11	6	10	5	4	5	3	6	10	8	2	1	1	0	8	2	4	6	10	8	6	8	1	4	0	2	0	0	0	0	6	0	11	3	2	4	5	7	0	6	5	1	2	1	2	7	3
CviQIprimer	CTA	29	10	1	14	12	8	2	3	4	10	7	12	4	7	6	14	5	1	10	5	4	7	2	1	11	0	2	2	0	1	9	5	4	9	5	4	6	3	9	0	6	11	4	2	3	3	6	1
CviQIprimer	CTC	30	18	22	31	15	19	14	9	18	20	43	59	17	12	18	11	15	19	13	29	14	20	14	9	8	2	6	6	7	4	25	18	12	10	13	31	5	16	18	8	9	17	31	17	6	9	10	13
CviQIprimer	CTG	31	54	18	41	31	20	16	8	15	44	38	31	21	12	18	31	28	27	25	42	29	36	23	9	24	1	3	12	5	6	34	40	18	31	28	35	40	24	30	23	42	14	31	32	26	9	36	24
CviQIprimer	CTT	32	47	21	30	9	12	8	6	11	36	24	17	17	9	10	22	14	16	19	11	15	20	9	9	11	3	1	2	7	5	23	32	17	16	9	21	17	11	15	7	12	14	14	17	11	10	11	9
CviQIprimer	GAA	33	5	6	12	11	8	1	1	5	4	4	7	3	1	9	6	9	16	10	10	0	2	3	1	3	0	7	2	3	2	9	5	3	6	3	8	8	1	1	2	4	4	4	1	3	1	5	6
CviQIprimer	GAC	34	1	5	16	7	7	3	0	5	4	13	7	3	3	2	7	4	1	3	10	5	6	6	2	8	4	2	0	3	4	7	4	7	4	8	8	7	11	0	4	3	2	4	6	3	1	10	9
CviQIprimer	GAG	35	10	3	23	6	7	4	9	6	15	13	13	7	4	8	3	2	10	8	11	3	8	9	6	7	4	2	5	1	1	15	6	8	8	11	15	4	7	9	7	14	5	10	10	5	2	10	7
CviQIprimer	GAT	36	12	3	5	3	0	3	4	4	6	1	4	0	4	6	7	1	2	1	7	8	3	5	0	4	0	4	1	0	1	4	10	1	7	2	6	2	9	3	1	4	6	7	1	10	1	10	3
CviQIprimer	GCA	37	7	5	6	10	1	5	3	0	8	5	5	5	2	8	7	0	5	1	7	2	3	3	1	1	1	0	3	0	2	3	5	8	6	3	4	0	5	2	0	2	1	8	3	0	3	4	6
CviQIprimer	GCC	38	2	2	14	2	3	3	0	7	7	6	15	7	3	5	8	4	5	3	6	7	5	6	6	9	6	5	1	1	2	9	6	3	7	3	10	7	3	8	3	4	2	4	7	4	4	4	4
CviQIprimer	GCG	39	3	1	6	0	3	2	0	5	2	3	4	1	0	1	1	0	5	7	5	4	3	3	5	1	0	1	2	1	0	7	1	0	2	1	4	1	6	1	3	3	1	4	2	5	0	0	2
CviQIprimer	GCT	40	12	2	3	1	5	3	3	6	7	2	1	3	2	2	1	3	3	1	4	4	3	0	1	0	2	2	1	1	1	9	5	2	4	14	3	4	0	3	1	1	1	4	3	5	3	6	2
CviQIprimer	GGA	41	11	4	3	7	9	5	3	4	8	3	3	4	3	1	6	3	4	5	4	4	0	6	2	2	2	0	3	2	0	6	6	7	11	5	4	9	3	2	4	1	4	4	3	4	3	1	3
CviQIprimer	GGC	42	9	6	11	4	3	5	1	7	11	18	12	2	0	1	4	3	3	10	15	7	9	5	5	2	0	6	5	5	1	8	10	0	4	6	12	7	5	10	9	3	8	4	12	4	3	8	2
CviQIprimer	GGG	43	19	9	10	2	10	3	2	3	6	4	7	6	3	1	2	1	8	7	11	5	20	13	3	2	2	1	4	6	0	13	8	6	11	3	2	5	3	7	3	6	6	12	12	5	1	7	3
CviQIprimer	GGT	44	4	10	1	3	5	3	3	0	4	3	4	3	2	3	6	4	7	3	2	2	7	9	3	4	2	0	0	0	0	0	6	3	1	3	6	6	0	7	3	2	4	3	2	3	0	0	0
CviQIprimer	GTA	45	7	0	5	2	1	3	0	1	7	2	0	1	0	1	2	3	3	2	0	2	1	2	0	4	0	0	0	0	0	0	0	13	0	0	1	3	1	4	1	0	1	1	4	0	1	3	2
CviQIprimer	GTC	46	7	3	14	5	7	3	2	2	6	4	4	4	2	2	1	8	2	7	9	3	11	5	0	3	1	0	2	0	2	2	12	5	11	4	7	3	2	9	2	5	9	0	7	2	2	3	8
CviQIprimer	GTG	47	12	3	12	4	12	9	7	11	15	7	13	9	3	5	6	3	11	13	12	14	6	11	11	5	0	3	5	3	2	5	11	10	18	11	13	9	10	10	4	10	12	9	4	17	3	9	3
CviQIprimer	GTT	48	6	3	4	6	4	6	0	1	2	0	4	0	5	3	6	3	2	5	4	6	3	1	1	2	0	1	1	0	1	2	8	10	5	2	7	3	3	1	1	3	5	4	5	2	0	1	4
CviQIprimer	TAA	49	10	6	10	10	10	3	4	4	10	6	5	3	8	4	6	4	8	7	3	10	2	7	0	8	0	0	0	3	6	8	8	9	16	6	10	11	2	5	0	2	4	2	5	4	1	1	3
CviQIprimer	TAC	50	22	7	22	19	6	4	6	8	7	9	12	11	7	11	4	2	8	13	12	8	13	10	9	8	5	1	5	2	0	12	12	15	14	13	18	15	4	12	6	8	6	9	9	5	6	10	3
CviQIprimer	TAG	51	0	0	0	0	0	0	0	0	0	0	0	0	0	0	0	0	0	0	0	0	0	0	0	0	0	0	0	0	0	0	0	0	0	0	0	0	0	0	0	0	0	0	0	0	0	0	0
CviQIprimer	TAT	52	21	7	18	8	9	10	0	6	13	16	13	2	5	6	7	7	24	6	9	14	5	1	4	4	0	5	0	2	2	11	8	6	13	12	12	7	4	5	3	4	8	5	7	2	4	6	6
CviQIprimer	TCA	53	42	12	29	20	18	14	4	18	24	25	25	8	20	12	16	8	14	8	20	12	19	13	4	15	1	7	7	2	8	7	24	19	19	16	17	12	8	18	12	14	19	9	16	9	5	13	6
CviQIprimer	TCC	54	32	24	30	25	29	19	11	14	34	32	46	11	8	13	27	11	26	17	28	16	26	27	6	22	2	3	8	9	6	13	28	23	32	12	30	21	20	24	12	20	24	20	18	15	2	17	12
CviQIprimer	TCG	55	10	10	15	11	9	14	4	10	24	6	24	4	7	3	17	3	4	6	13	9	20	18	9	9	0	1	11	0	4	13	6	12	9	5	22	1	5	8	4	6	11	7	12	4	3	11	6
CviQIprimer	TCT	56	29	12	34	22	18	20	1	11	36	10	21	14	10	24	17	20	17	14	17	20	15	20	8	18	3	2	3	6	7	9	19	11	28	11	8	9	22	15	8	12	21	8	10	6	5	10	10
CviQIprimer	TGA	57	60	16	50	31	20	10	6	11	26	13	19	18	8	13	34	21	20	21	30	23	15	14	7	15	2	6	5	2	6	10	25	19	27	14	19	12	21	7	6	21	14	13	15	14	7	14	21
CviQIprimer	TGC	58	62	34	55	23	29	17	13	14	40	30	34	18	18	12	22	16	16	14	47	29	42	21	18	40	6	5	11	2	5	18	27	20	69	14	25	24	28	31	10	19	18	29	29	18	7	14	25
CviQIprimer	TGG	59	47	20	42	34	33	23	13	24	30	26	43	22	23	18	30	18	32	46	39	15	31	44	22	34	6	13	4	6	5	26	26	30	44	32	53	25	18	33	13	23	33	13	28	13	12	28	16
CviQIprimer	TGT	60	52	18	37	13	24	12	7	12	35	17	23	11	12	15	26	21	23	21	31	13	21	19	4	9	5	3	3	4	3	27	31	19	15	8	16	29	5	11	2	15	18	6	7	9	10	10	9
CviQIprimer	TTA	61	14	14	10	23	9	4	2	10	14	5	16	5	14	5	16	14	8	6	10	12	11	6	0	6	0	2	0	0	2	11	12	8	17	7	11	7	6	11	4	7	3	5	2	1	4	8	7
CviQIprimer	TTC	62	68	25	58	37	31	23	11	22	38	36	54	31	9	25	29	28	29	25	58	35	39	28	14	13	8	8	10	12	8	43	78	30	39	22	26	28	21	18	13	27	25	22	21	16	9	21	27
CviQIprimer	TTG	63	57	35	60	41	34	22	16	13	44	39	49	21	18	12	31	21	42	23	20	14	29	24	17	28	5	10	7	9	5	23	30	21	26	17	34	24	17	22	11	8	16	21	20	12	14	17	25
CviQIprimer	TTT	64	93	23	53	29	32	14	6	20	37	26	23	17	30	19	26	20	37	19	35	28	29	14	2	10	7	4	1	6	8	8	32	34	34	16	23	22	9	12	2	23	16	16	14	15	15	14	18
[truncated: 17 more columns]
