# Supplementary material for: Eukaryotic transcriptomics in silico: Optimizing cDNA-AFLP efficiency
Source: BMC Genomics. 2009 Nov 30;10:565. doi: 10.1186/1471-2164-10-565 (PMC2797533; doi:10.1186/1471-2164-10-565)
Supplement: Additional file 5 — Arrays of all selective PCRs for all species and enzyme combinations. Selective PCR arrays using three-by-three selective base pairs for all 87 NCBI and 39 ENSEMBL species included in the present study, tested on all 28 combinations of 8 restriction enzymes. [file 1471-2164-10-565-S5.ZIP › CSV_Arrays/ENSEMBL/Bos_taurusCviQIandMseI.csv]

			MseIprimer	MseIprimer	MseIprimer	MseIprimer	MseIprimer	MseIprimer	MseIprimer	MseIprimer	MseIprimer	MseIprimer	MseIprimer	MseIprimer	MseIprimer	MseIprimer	MseIprimer	MseIprimer	MseIprimer	MseIprimer	MseIprimer	MseIprimer	MseIprimer	MseIprimer	MseIprimer	MseIprimer	MseIprimer	MseIprimer	MseIprimer	MseIprimer	MseIprimer	MseIprimer	MseIprimer	MseIprimer	MseIprimer	MseIprimer	MseIprimer	MseIprimer	MseIprimer	MseIprimer	MseIprimer	MseIprimer	MseIprimer	MseIprimer	MseIprimer	MseIprimer	MseIprimer	MseIprimer	MseIprimer
			AAA	AAC	AAG	AAT	ACA	ACC	ACG	ACT	AGA	AGC	AGG	AGT	ATA	ATC	ATG	ATT	CAA	CAC	CAG	CAT	CCA	CCC	CCG	CCT	CGA	CGC	CGG	CGT	CTA	CTC	CTG	CTT	GAA	GAC	GAG	GAT	GCA	GCC	GCG	GCT	GGA	GGC	GGG	GGT	GTA	GTC	GTG
		0	1	2	3	4	5	6	7	8	9	10	11	12	13	14	15	16	17	18	19	20	21	22	23	24	25	26	27	28	29	30	31	32	33	34	35	36	37	38	39	40	41	42	43	44	45	46	47
CviQIprimer	AAA	1	98	39	50	74	40	25	10	30	62	31	40	42	32	17	29	50	50	18	34	33	20	17	7	23	8	1	11	6	16	31	33	42	41	28	27	30	23	16	5	19	28	31	17	16	16	30	21
CviQIprimer	AAC	2	57	33	26	30	19	19	2	12	37	19	25	29	18	24	19	30	18	14	18	19	25	10	5	11	4	2	1	3	7	14	27	25	32	14	17	46	16	14	6	6	22	14	17	17	6	21	13
CviQIprimer	AAG	3	64	30	43	49	33	29	5	39	55	38	41	45	25	31	40	36	35	32	24	38	26	12	5	15	10	4	9	6	14	28	28	43	40	17	28	13	25	21	1	26	39	32	23	24	13	17	16
CviQIprimer	AAT	4	64	26	35	39	36	14	5	23	26	22	22	26	29	15	26	24	18	8	32	16	24	8	0	13	2	6	6	5	8	17	30	17	25	10	16	15	13	10	6	8	17	8	12	10	10	8	16
CviQIprimer	ACA	5	77	29	41	37	25	21	7	38	46	16	38	15	23	27	32	25	31	20	24	34	22	18	13	21	10	4	2	7	10	12	20	20	25	29	22	19	23	15	8	16	45	15	18	20	6	12	23
CviQIprimer	ACC	6	37	15	23	26	16	8	0	22	49	21	26	18	14	14	36	22	26	12	18	14	14	13	1	13	5	3	15	0	8	13	17	18	23	16	12	7	20	15	3	10	20	12	9	12	10	23	9
CviQIprimer	ACG	7	51	13	27	20	18	13	1	5	21	6	24	11	5	8	7	15	19	7	11	11	7	11	2	8	5	5	7	2	7	8	12	13	20	4	7	10	6	10	6	15	14	14	2	5	4	10	13
CviQIprimer	ACT	8	49	16	24	28	21	10	4	14	37	12	23	23	14	25	12	13	23	19	21	9	15	9	5	12	2	1	4	6	3	16	16	11	37	13	23	21	10	10	2	9	35	5	14	5	4	5	14
CviQIprimer	AGA	9	88	54	56	83	55	21	6	46	67	34	55	48	35	38	42	31	51	21	52	25	34	20	6	28	13	17	3	6	18	23	50	39	73	25	43	27	17	20	12	21	39	22	20	25	14	31	20
CviQIprimer	AGC	10	86	40	40	66	30	37	9	33	78	27	40	44	22	34	32	44	15	32	26	22	32	19	14	31	8	6	11	7	13	20	23	34	63	33	25	25	31	14	5	26	71	32	22	24	14	26	30
CviQIprimer	AGG	11	54	30	33	49	31	17	9	29	63	21	33	33	42	25	43	32	37	15	47	25	19	22	5	25	3	3	17	16	12	24	24	25	55	21	29	34	17	15	10	24	29	39	18	21	13	16	17
CviQIprimer	AGT	12	66	25	45	44	38	25	5	30	46	29	35	37	29	16	32	32	15	18	38	27	23	9	2	19	4	4	9	3	8	15	30	23	35	15	18	25	29	16	5	20	37	21	13	21	5	19	18
CviQIprimer	ATA	13	53	15	24	37	22	13	4	15	41	19	21	20	37	22	16	22	10	11	18	14	23	3	4	13	1	1	6	20	4	17	15	22	39	2	9	19	15	14	7	10	31	15	9	3	9	11	18
CviQIprimer	ATC	14	83	29	37	36	20	13	9	31	63	31	46	23	54	31	29	37	34	26	31	30	34	12	3	16	7	6	8	9	13	25	25	41	29	17	24	32	25	159	1	21	30	25	13	16	6	24	19
CviQIprimer	ATG	15	73	25	34	71	26	25	11	39	58	34	49	39	39	27	30	23	27	22	31	36	48	15	12	22	9	5	4	5	18	15	26	27	34	30	21	29	13	27	11	19	42	28	16	17	9	22	24
CviQIprimer	ATT	16	61	39	43	51	26	30	1	24	39	23	31	37	30	27	27	24	33	20	24	24	24	13	6	14	3	4	6	5	8	17	29	25	31	22	22	22	19	17	2	13	39	13	12	12	13	9	28
CviQIprimer	CAA	17	62	29	17	30	23	20	5	30	49	33	30	17	25	19	21	28	16	25	28	10	8	4	2	12	4	0	9	3	9	13	32	23	49	9	18	17	17	16	1	15	19	16	14	15	9	12	9
CviQIprimer	CAC	18	41	17	40	30	26	14	10	33	47	18	41	22	17	17	30	17	33	14	32	20	23	3	6	13	5	6	2	9	6	18	25	24	40	14	23	15	20	9	7	14	28	23	6	16	14	16	20
CviQIprimer	CAG	19	78	42	44	53	30	19	10	36	58	23	45	30	38	46	39	34	22	24	26	29	22	21	5	26	11	4	5	9	14	17	34	47	52	11	30	23	38	29	3	49	50	37	25	17	12	24	30
CviQIprimer	CAT	20	50	34	28	44	12	18	11	30	34	31	32	24	19	32	30	24	17	15	18	17	16	10	6	12	4	2	6	6	8	19	19	22	28	8	13	13	18	12	4	12	39	16	9	12	7	15	12
CviQIprimer	CCA	21	44	16	29	25	18	20	7	27	36	25	48	19	22	20	22	22	23	11	31	17	34	13	7	12	1	3	6	7	6	12	9	10	20	11	19	15	16	12	5	15	32	16	17	14	7	8	14
CviQIprimer	CCC	22	34	20	14	14	17	11	4	15	15	12	31	23	14	15	11	15	15	8	6	15	16	9	1	5	5	5	3	3	4	6	21	14	21	6	15	7	14	17	2	13	18	12	15	17	3	6	10
CviQIprimer	CCG	23	15	19	12	5	21	6	0	3	16	8	8	13	16	3	12	5	7	13	4	6	8	5	2	8	2	0	3	3	2	11	6	8	5	2	5	3	4	4	1	9	12	6	10	4	3	4	7
CviQIprimer	CCT	24	32	19	19	18	32	7	4	21	26	14	31	14	16	7	10	8	11	12	18	18	17	8	5	13	6	0	5	15	5	6	10	4	25	14	12	17	13	4	0	8	41	12	15	10	5	8	5
CviQIprimer	CGA	25	16	13	4	6	7	8	0	7	9	10	4	12	5	7	5	8	10	7	10	3	11	4	3	5	0	2	1	3	0	7	7	5	11	4	5	5	3	1	2	2	7	7	1	7	0	5	3
CviQIprimer	CGC	26	14	6	5	4	6	1	1	19	17	14	14	5	4	9	15	9	4	1	3	7	10	5	4	6	0	1	2	4	2	5	8	7	15	8	10	6	8	7	2	10	17	12	13	9	3	11	10
CviQIprimer	CGG	27	11	11	19	8	19	9	4	26	14	8	11	5	7	8	7	9	4	2	8	9	8	9	2	6	2	1	1	1	5	3	14	4	13	10	9	2	5	1	0	11	16	12	6	10	2	13	6
CviQIprimer	CGT	28	19	4	9	13	5	1	0	5	9	3	1	5	2	5	0	5	5	5	4	4	6	4	0	3	1	1	3	1	1	6	5	4	8	4	3	3	3	6	0	9	8	4	4	4	2	8	5
CviQIprimer	CTA	29	28	16	17	22	13	9	2	14	18	10	15	13	9	10	6	13	12	7	9	6	7	3	2	8	0	0	1	0	4	9	8	14	18	6	2	1	11	1	0	4	9	11	6	4	5	4	15
CviQIprimer	CTC	30	43	23	65	40	29	13	5	22	42	26	23	19	18	18	19	22	21	16	23	10	8	6	6	17	1	1	5	4	5	16	25	25	34	12	19	17	18	16	1	18	26	13	18	10	10	15	19
CviQIprimer	CTG	31	64	25	67	53	38	27	13	54	58	43	35	39	41	34	41	37	34	42	36	41	31	9	10	29	3	3	7	10	13	18	37	26	42	19	43	24	41	8	8	19	36	25	18	21	4	16	33
CviQIprimer	CTT	32	55	19	20	31	23	15	5	21	45	18	32	25	25	20	21	12	22	9	19	20	14	11	9	10	10	2	3	5	9	9	16	16	23	15	26	14	18	18	5	8	14	19	10	15	10	10	25
CviQIprimer	GAA	33	9	6	5	13	4	8	1	5	6	7	9	5	7	12	6	8	5	4	7	9	9	1	0	8	1	1	2	3	1	1	11	3	29	5	7	10	3	2	0	7	9	9	1	4	4	5	5
CviQIprimer	GAC	34	10	3	12	5	6	11	2	13	9	11	3	12	8	8	5	7	8	4	13	7	4	3	3	4	1	0	0	2	1	10	9	4	3	2	2	6	6	10	0	7	9	7	5	5	0	6	3
CviQIprimer	GAG	35	18	5	16	15	14	4	2	7	30	16	15	14	5	4	11	9	9	3	3	8	6	6	1	5	0	0	3	1	3	8	6	12	18	6	9	12	9	11	3	6	8	6	3	5	2	3	6
CviQIprimer	GAT	36	17	2	3	8	8	3	1	10	7	5	13	1	0	5	12	6	6	4	3	7	0	2	0	4	2	1	0	0	4	8	5	6	9	1	3	0	4	4	2	2	11	1	3	0	0	1	6
CviQIprimer	GCA	37	8	3	4	7	2	3	4	7	20	6	10	5	7	12	5	3	2	4	5	12	6	3	0	1	1	0	2	0	1	1	7	8	3	2	5	4	5	3	0	7	6	5	0	4	5	4	6
CviQIprimer	GCC	38	14	6	6	6	5	5	8	6	11	6	12	4	10	9	7	6	8	1	7	7	6	4	0	9	1	0	1	2	0	4	2	10	6	2	5	1	11	6	2	3	3	11	5	5	0	12	4
CviQIprimer	GCG	39	9	0	1	4	1	2	2	2	3	3	7	4	5	3	5	1	0	0	6	4	3	3	2	1	2	0	2	0	1	3	0	4	2	1	7	3	0	1	0	2	5	5	4	2	1	3	3
CviQIprimer	GCT	40	10	9	2	5	1	3	5	2	10	8	3	6	3	7	1	4	5	2	1	4	1	2	3	4	0	4	5	1	10	2	4	5	10	5	1	3	1	2	1	4	9	2	4	0	2	1	2
CviQIprimer	GGA	41	15	8	6	4	6	4	1	6	13	4	13	5	12	5	12	3	6	6	5	3	5	7	1	4	0	0	1	0	6	7	9	10	14	3	8	7	6	3	0	1	10	3	2	2	5	2	4
CviQIprimer	GGC	42	6	9	5	11	8	7	2	11	7	7	10	5	7	11	5	10	6	3	2	6	7	2	3	3	4	1	0	3	3	2	11	6	19	1	9	5	4	6	2	9	8	7	7	10	2	12	6
CviQIprimer	GGG	43	13	8	17	10	7	2	1	9	12	9	8	10	9	4	6	4	7	0	7	5	9	3	0	6	2	4	1	1	1	7	4	6	16	2	11	1	3	7	5	10	16	7	8	2	1	2	5
CviQIprimer	GGT	44	8	3	6	9	3	1	2	6	12	1	5	4	5	4	10	4	5	7	6	1	0	1	0	0	0	0	0	1	3	3	6	8	6	3	5	2	2	2	0	8	6	3	7	1	0	1	3
CviQIprimer	GTA	45	4	2	1	0	8	1	0	2	5	2	5	3	5	3	5	2	5	0	0	3	1	3	0	2	0	0	0	0	0	0	2	6	2	5	0	4	4	0	1	2	2	0	2	0	1	0	4
CviQIprimer	GTC	46	26	7	11	7	6	3	2	7	7	2	11	6	83	2	4	9	5	3	7	10	4	2	2	4	2	3	1	0	5	7	3	11	12	1	5	6	6	3	1	2	11	4	9	2	1	1	3
CviQIprimer	GTG	47	17	13	18	13	19	10	1	10	20	20	16	5	6	3	19	6	6	2	7	19	3	6	3	13	5	1	3	5	4	8	5	20	16	12	11	5	12	13	4	6	23	10	9	10	8	17	2
CviQIprimer	GTT	48	14	4	7	4	10	2	0	4	12	6	10	3	3	4	9	6	4	3	6	3	1	4	7	2	1	1	1	0	0	2	7	1	3	2	11	3	6	2	1	4	5	9	2	0	0	5	6
CviQIprimer	TAA	49	30	10	13	18	18	9	1	5	16	7	18	8	14	17	20	11	10	5	18	18	10	4	4	5	4	3	4	0	7	9	10	8	16	11	7	11	3	8	0	7	7	1	4	6	0	5	4
CviQIprimer	TAC	50	29	14	14	25	11	21	3	23	28	6	11	18	20	13	8	9	19	8	8	14	4	2	1	8	3	0	4	1	1	17	10	17	11	2	14	6	13	9	3	13	14	9	7	5	2	6	5
CviQIprimer	TAG	51	15	7	11	6	7	4	1	10	21	3	6	7	12	11	2	7	9	4	5	7	5	7	3	2	0	2	3	2	4	4	13	3	11	3	7	9	4	3	0	0	10	7	2	4	2	5	6
CviQIprimer	TAT	52	30	12	19	12	13	8	4	10	24	4	6	16	21	11	14	13	15	3	15	7	14	12	1	11	1	8	0	3	4	4	8	15	22	2	15	10	9	19	0	10	21	6	9	8	1	8	7
CviQIprimer	TCA	53	55	17	35	19	22	16	16	20	34	23	27	29	16	12	17	23	35	15	19	14	20	13	1	8	3	5	1	3	3	12	20	13	45	26	15	19	18	2	1	11	35	18	7	9	11	14	18
CviQIprimer	TCC	54	52	22	33	40	24	16	5	15	46	14	44	26	39	15	24	30	29	23	32	20	23	11	5	18	9	7	5	9	9	16	26	20	48	20	18	33	20	18	9	22	55	17	10	13	10	18	8
CviQIprimer	TCG	55	28	8	13	5	12	14	4	8	27	6	8	20	5	7	10	12	15	6	13	5	11	7	2	11	2	2	2	5	3	7	12	13	20	5	5	6	11	7	3	14	15	12	8	9	3	5	5
CviQIprimer	TCT	56	46	14	55	38	25	6	9	15	33	30	35	19	25	27	33	20	22	28	28	29	14	9	10	7	4	3	2	4	9	20	7	13	36	13	33	22	20	17	3	14	41	16	14	10	7	17	21
CviQIprimer	TGA	57	81	31	36	24	18	22	7	24	64	30	36	19	38	24	37	35	54	14	26	30	20	12	3	20	1	2	4	11	7	25	33	26	50	16	15	20	27	11	9	19	43	28	18	16	7	19	28
CviQIprimer	TGC	58	54	23	41	42	50	28	6	24	74	35	31	32	24	32	40	25	30	25	25	27	28	19	13	14	12	9	20	5	13	53	31	28	51	24	28	29	30	20	20	23	53	30	33	11	14	17	21
CviQIprimer	TGG	59	68	42	116	42	28	23	8	25	98	47	33	30	34	19	30	44	39	16	34	26	31	31	11	22	5	7	8	8	9	23	22	29	57	24	41	25	37	13	7	31	47	27	21	20	13	14	23
CviQIprimer	TGT	60	79	43	55	41	17	16	10	39	48	32	25	20	33	28	17	25	16	13	16	22	19	11	2	22	8	1	7	14	9	15	20	31	40	14	27	31	28	16	5	25	44	16	23	13	9	17	18
CviQIprimer	TTA	61	25	13	20	9	11	6	5	13	9	6	11	14	16	8	9	13	12	5	8	5	4	4	0	7	3	0	5	7	4	7	8	3	12	6	4	10	8	5	0	2	18	4	10	3	6	3	10
CviQIprimer	TTC	62	101	46	54	54	55	28	16	34	87	36	52	39	39	35	30	39	38	21	48	26	33	21	9	32	6	7	4	17	18	20	43	33	52	24	32	21	26	22	7	41	54	29	27	34	11	25	20
CviQIprimer	TTG	63	78	35	52	46	41	24	8	33	80	53	45	44	30	22	32	19	33	16	28	36	31	27	3	27	15	4	12	4	16	10	22	37	55	20	28	18	34	19	5	16	50	28	21	22	7	18	18
CviQIprimer	TTT	64	108	60	66	55	41	34	2	35	91	32	39	19	39	32	33	41	27	17	37	29	33	3	5	10	1	4	2	4	16	16	30	12	52	21	32	24	32	20	2	17	36	12	10	11	29	22	22
[truncated: 17 more columns]
