# Supplementary material for: Eukaryotic transcriptomics in silico: Optimizing cDNA-AFLP efficiency
Source: BMC Genomics. 2009 Nov 30;10:565. doi: 10.1186/1471-2164-10-565 (PMC2797533; doi:10.1186/1471-2164-10-565)
Supplement: Additional file 5 — Arrays of all selective PCRs for all species and enzyme combinations. Selective PCR arrays using three-by-three selective base pairs for all 87 NCBI and 39 ENSEMBL species included in the present study, tested on all 28 combinations of 8 restriction enzymes. [file 1471-2164-10-565-S5.ZIP › CSV_Arrays/ENSEMBL/Bos_taurusCviQIandTaqI.csv]

			TaqIprimer	TaqIprimer	TaqIprimer	TaqIprimer	TaqIprimer	TaqIprimer	TaqIprimer	TaqIprimer	TaqIprimer	TaqIprimer	TaqIprimer	TaqIprimer	TaqIprimer	TaqIprimer	TaqIprimer	TaqIprimer	TaqIprimer	TaqIprimer	TaqIprimer	TaqIprimer	TaqIprimer	TaqIprimer	TaqIprimer	TaqIprimer	TaqIprimer	TaqIprimer	TaqIprimer	TaqIprimer	TaqIprimer	TaqIprimer	TaqIprimer	TaqIprimer	TaqIprimer	TaqIprimer	TaqIprimer	TaqIprimer	TaqIprimer	TaqIprimer	TaqIprimer	TaqIprimer	TaqIprimer	TaqIprimer	TaqIprimer	TaqIprimer	TaqIprimer	TaqIprimer	TaqIprimer
			AAA	AAC	AAG	AAT	ACA	ACC	ACG	ACT	AGA	AGC	AGG	AGT	ATA	ATC	ATG	ATT	CAA	CAC	CAG	CAT	CCA	CCC	CCG	CCT	CGA	CGC	CGG	CGT	CTA	CTC	CTG	CTT	GAA	GAC	GAG	GAT	GCA	GCC	GCG	GCT	GGA	GGC	GGG	GGT	GTA	GTC	GTG
		0	1	2	3	4	5	6	7	8	9	10	11	12	13	14	15	16	17	18	19	20	21	22	23	24	25	26	27	28	29	30	31	32	33	34	35	36	37	38	39	40	41	42	43	44	45	46	47
CviQIprimer	AAA	1	25	20	26	16	23	22	4	22	35	24	29	22	22	18	14	16	29	14	11	16	16	22	4	28	9	9	2	7	7	14	20	20	30	18	27	32	20	12	7	28	24	23	18	20	5	16	15
CviQIprimer	AAC	2	8	11	9	18	13	14	8	16	34	21	22	25	3	3	15	16	16	9	15	16	18	7	12	13	7	6	5	3	6	10	15	11	19	14	16	15	13	16	5	19	18	29	26	24	6	12	16
CviQIprimer	AAG	3	53	20	15	40	24	13	6	25	40	36	52	38	7	27	20	31	25	21	22	13	17	10	7	24	10	14	7	10	6	19	20	37	30	12	32	36	37	30	21	47	35	40	22	32	5	17	21
CviQIprimer	AAT	4	11	6	26	12	10	10	0	7	29	14	24	15	8	20	13	8	7	10	18	10	15	7	4	7	6	1	6	0	2	6	12	11	16	13	14	7	8	12	2	18	22	6	12	17	9	12	9
CviQIprimer	ACA	5	29	9	23	6	15	13	5	9	30	15	22	27	10	13	18	8	21	15	25	12	24	26	5	20	8	2	3	6	7	25	21	17	24	20	18	22	24	22	15	29	46	34	39	22	11	15	17
CviQIprimer	ACC	6	12	16	12	9	20	10	1	19	39	48	24	27	7	8	15	16	18	16	25	11	26	12	3	17	10	15	9	11	13	23	13	18	27	19	35	16	31	34	16	39	48	38	28	26	7	21	30
CviQIprimer	ACG	7	11	11	10	3	6	7	9	7	11	23	25	18	3	2	8	9	12	10	22	17	13	18	7	26	8	17	18	8	5	19	24	14	20	22	28	15	20	26	15	24	30	34	24	22	4	21	13
CviQIprimer	ACT	8	8	4	13	14	12	14	1	17	23	17	11	10	5	14	15	8	13	6	15	18	14	14	5	14	4	5	3	8	3	3	11	9	22	15	17	15	10	21	6	10	16	7	26	11	9	6	11
CviQIprimer	AGA	9	13	19	25	24	27	29	4	15	38	18	36	26	16	26	30	30	18	13	35	23	32	22	9	45	7	15	9	14	9	21	22	30	32	25	47	24	15	28	3	22	40	31	18	33	7	29	23
CviQIprimer	AGC	10	19	18	31	14	41	14	6	27	53	43	56	27	25	28	23	12	22	15	26	29	35	31	11	42	21	9	19	10	21	26	48	39	47	33	44	29	47	44	21	35	73	47	48	48	15	21	52
CviQIprimer	AGG	11	21	12	21	20	14	25	8	23	35	35	26	35	17	26	20	11	33	27	33	23	36	42	20	37	28	19	18	25	23	30	29	33	45	26	31	32	45	42	25	43	64	45	55	36	8	49	25
CviQIprimer	AGT	12	20	6	24	8	16	9	7	11	35	16	17	21	16	9	14	16	13	11	20	8	13	13	5	14	7	6	10	6	8	20	14	18	33	21	24	18	13	22	5	20	28	18	25	17	9	24	13
CviQIprimer	ATA	13	15	14	6	7	6	4	0	7	12	9	16	8	14	3	18	10	12	4	18	15	7	6	8	10	3	6	6	6	2	5	3	7	13	12	8	18	10	9	4	14	11	11	10	6	9	8	3
CviQIprimer	ATC	14	13	19	28	13	40	16	7	24	35	29	56	33	7	9	12	19	21	13	36	17	14	13	10	21	8	9	9	4	15	11	20	23	43	11	31	20	41	24	8	33	48	34	25	31	9	11	25
CviQIprimer	ATG	15	22	20	8	17	35	12	7	18	49	47	43	24	10	14	12	14	27	21	26	27	29	23	16	35	13	5	22	18	5	15	16	32	34	29	27	42	43	31	17	44	60	27	37	32	6	19	27
CviQIprimer	ATT	16	21	20	22	17	20	12	1	19	29	12	15	22	12	17	13	17	15	9	16	17	15	11	3	12	8	4	1	2	5	9	12	13	34	16	22	11	20	8	2	18	21	9	20	17	9	15	19
CviQIprimer	CAA	17	7	5	10	19	12	4	5	12	22	21	21	20	8	11	16	19	11	8	24	14	11	8	5	13	4	8	8	5	6	8	13	21	25	11	19	15	16	9	11	18	17	18	20	7	12	11	10
CviQIprimer	CAC	18	13	18	28	10	24	20	3	26	27	30	29	19	3	20	19	14	18	14	19	24	26	16	6	24	18	8	4	13	10	26	12	17	16	14	16	16	35	26	17	27	36	29	20	45	6	18	14
CviQIprimer	CAG	19	18	23	21	23	39	23	8	29	57	63	57	64	16	21	20	22	23	19	36	27	36	34	14	32	34	10	21	26	12	20	21	22	46	32	46	33	56	46	25	53	69	37	41	29	12	26	50
CviQIprimer	CAT	20	15	13	13	18	8	3	2	11	26	23	28	11	40	4	13	16	10	3	24	14	14	26	4	12	4	1	7	12	3	4	15	11	21	12	23	16	19	12	6	20	25	12	12	19	3	6	17
CviQIprimer	CCA	21	5	11	16	15	11	7	5	8	35	36	24	18	5	8	16	12	22	7	12	10	14	12	7	11	11	8	10	8	7	9	14	10	36	15	15	11	39	24	6	17	17	26	20	19	10	10	12
CviQIprimer	CCC	22	6	6	16	11	18	8	2	16	25	30	30	16	11	1	9	14	16	13	10	10	16	10	2	15	9	5	11	10	5	8	9	13	11	14	10	9	22	12	13	25	29	29	18	20	6	7	11
CviQIprimer	CCG	23	13	7	11	0	10	7	1	9	36	16	16	6	4	8	1	7	9	6	14	2	8	4	6	13	2	6	4	5	1	10	8	8	10	11	6	8	13	9	9	13	19	33	27	14	3	4	11
CviQIprimer	CCT	24	7	8	20	14	12	8	4	17	25	31	21	14	11	7	4	5	10	15	10	21	18	10	3	21	9	2	3	2	9	10	11	8	9	10	12	14	13	14	7	10	28	20	19	8	4	14	16
CviQIprimer	CGA	25	6	3	6	3	4	1	3	6	14	11	8	11	2	2	5	4	1	6	7	5	10	10	2	3	1	2	4	4	3	1	8	4	10	9	12	3	7	6	8	4	13	6	13	9	4	6	4
CviQIprimer	CGC	26	7	3	11	3	15	5	4	16	17	27	30	16	1	8	12	1	15	9	12	6	8	6	10	13	8	9	12	3	3	7	13	21	8	17	11	12	25	16	9	13	31	20	21	19	0	8	10
CviQIprimer	CGG	27	6	7	8	8	25	4	4	17	24	23	19	9	3	6	12	4	4	5	9	7	9	10	4	11	8	3	12	4	2	12	8	13	12	3	17	10	11	19	9	21	23	28	17	13	4	11	10
CviQIprimer	CGT	28	3	1	1	6	5	1	0	9	8	6	6	3	1	0	6	5	1	3	4	4	6	7	6	2	5	3	8	3	0	5	1	1	10	2	5	0	6	6	6	8	13	6	5	5	2	5	2
CviQIprimer	CTA	29	4	2	3	18	13	4	2	3	7	12	6	3	4	8	1	8	3	2	7	4	13	0	3	3	4	0	0	2	4	1	2	3	7	4	6	6	3	1	1	9	7	7	6	9	1	5	4
CviQIprimer	CTC	30	22	9	13	8	23	4	7	15	39	14	23	17	3	24	10	15	10	26	18	15	17	15	7	23	5	10	12	6	5	10	16	22	26	16	24	25	18	16	19	20	49	25	40	18	6	10	27
CviQIprimer	CTG	31	15	19	20	23	45	21	14	39	65	60	68	41	26	16	21	22	24	30	37	33	25	27	14	36	16	19	15	12	8	20	17	24	27	24	42	28	46	30	23	48	54	48	62	41	15	25	31
CviQIprimer	CTT	32	9	12	13	12	6	7	4	11	22	22	29	17	8	12	9	12	16	13	19	10	8	5	4	3	5	6	5	5	8	9	6	9	22	11	24	12	14	23	9	11	23	21	16	19	6	16	9
CviQIprimer	GAA	33	5	3	4	3	5	2	0	6	5	9	7	3	0	9	7	5	5	2	6	4	6	1	7	5	1	4	2	0	1	1	4	12	10	6	5	3	5	3	3	5	11	3	14	3	3	7	3
CviQIprimer	GAC	34	7	7	3	5	7	3	5	8	14	11	21	11	2	8	4	3	4	3	6	1	11	9	1	3	6	7	6	8	0	9	25	9	6	12	7	4	7	2	0	10	13	16	10	12	1	11	10
CviQIprimer	GAG	35	5	6	5	14	11	7	3	11	34	11	37	17	1	2	4	4	10	6	12	4	18	10	2	14	15	7	10	3	7	4	6	16	11	10	9	9	11	31	10	21	17	15	19	22	4	14	8
CviQIprimer	GAT	36	2	2	4	1	5	5	1	6	7	6	10	6	6	5	4	7	1	2	6	5	2	1	0	8	2	0	2	1	2	4	1	3	4	4	0	3	11	3	1	4	8	5	4	4	2	5	2
CviQIprimer	GCA	37	5	3	6	9	2	9	1	7	11	6	4	6	2	6	2	2	7	1	6	3	3	2	0	6	5	5	3	3	3	4	4	1	6	3	4	4	11	5	4	5	8	9	2	2	7	3	3
CviQIprimer	GCC	38	2	3	3	6	11	3	2	16	21	22	24	12	3	9	4	4	5	7	4	3	4	4	2	10	6	7	7	9	4	8	1	6	13	6	4	4	9	16	6	7	15	12	19	7	0	13	6
CviQIprimer	GCG	39	2	3	3	2	0	2	3	3	7	8	17	5	0	3	1	0	4	2	5	4	9	3	3	5	2	2	4	2	4	0	5	5	4	7	6	1	4	10	1	3	18	16	8	4	0	3	14
CviQIprimer	GCT	40	0	2	5	7	4	3	0	3	9	3	11	8	4	2	6	0	4	5	3	3	2	2	0	1	4	1	3	1	1	6	5	1	6	4	6	0	3	4	0	9	10	5	12	1	2	2	4
CviQIprimer	GGA	41	3	5	6	6	2	1	0	7	12	9	11	10	3	3	6	3	3	8	13	4	6	6	5	15	1	2	3	8	5	2	4	6	7	2	6	8	8	8	6	7	10	10	5	4	0	1	9
CviQIprimer	GGC	42	17	3	6	1	7	9	0	17	9	24	27	17	9	6	4	8	1	9	11	3	10	2	0	6	6	6	6	7	5	12	10	2	7	12	10	8	10	10	3	16	17	13	9	13	2	5	13
CviQIprimer	GGG	43	4	8	6	5	6	4	3	6	22	19	18	11	6	3	4	3	7	4	18	4	6	13	3	15	5	2	5	4	4	4	6	6	13	6	10	7	16	8	5	11	27	10	10	13	5	8	6
CviQIprimer	GGT	44	3	0	3	0	5	3	0	3	4	6	13	5	5	4	0	7	4	1	5	3	1	2	1	7	5	0	3	3	6	4	2	2	7	0	8	4	4	2	2	9	13	4	5	7	4	4	3
CviQIprimer	GTA	45	5	0	3	2	5	2	2	1	6	6	1	0	0	0	1	1	1	0	1	1	4	2	0	1	1	1	0	5	2	2	1	1	5	1	1	6	1	2	2	3	4	6	6	4	0	1	0
CviQIprimer	GTC	46	6	2	10	2	10	2	4	8	18	12	20	13	2	2	2	3	4	5	6	1	6	1	4	7	2	1	6	4	4	0	6	3	14	4	5	7	24	7	6	9	20	7	13	14	1	14	10
CviQIprimer	GTG	47	3	6	5	6	16	15	4	12	21	25	25	22	6	5	4	9	7	6	25	17	9	24	16	10	4	7	11	6	2	13	17	11	14	13	19	9	11	8	5	24	20	23	27	17	1	11	5
CviQIprimer	GTT	48	7	7	0	4	6	2	2	0	6	4	3	4	0	4	2	5	2	10	9	3	2	2	3	2	0	2	1	0	0	4	4	4	6	4	1	8	3	4	1	2	8	3	1	4	1	4	4
CviQIprimer	TAA	49	11	8	3	5	7	0	0	3	10	2	5	7	6	2	5	10	5	0	5	6	5	2	0	3	0	0	0	0	2	0	1	3	2	4	6	7	3	1	2	3	4	3	4	6	6	3	7
CviQIprimer	TAC	50	8	7	14	7	23	10	4	15	32	24	36	15	10	7	9	8	8	4	13	6	12	3	3	12	8	3	6	3	5	5	8	14	10	5	6	10	5	9	7	12	12	13	13	6	0	3	3
CviQIprimer	TAG	51	12	5	2	8	2	6	1	3	5	2	4	0	5	1	7	3	4	7	4	8	5	2	0	5	0	1	3	1	0	7	8	2	7	1	7	5	2	4	0	10	5	8	1	5	0	3	3
CviQIprimer	TAT	52	17	2	3	14	8	6	0	6	12	9	12	8	10	4	14	5	6	4	1	6	6	3	1	5	2	0	0	2	5	4	8	8	8	3	6	5	10	6	1	15	10	8	5	8	5	3	4
CviQIprimer	TCA	53	21	10	21	17	19	13	6	11	37	20	17	9	8	11	21	15	15	14	21	13	5	13	8	13	8	7	6	14	3	14	23	15	31	20	25	21	21	22	21	22	25	27	18	24	7	10	21
CviQIprimer	TCC	54	24	9	40	21	21	16	4	19	33	21	34	24	7	21	16	16	21	23	35	23	34	22	22	36	19	15	11	10	10	30	31	29	52	37	43	21	61	17	38	51	67	42	38	43	7	27	28
CviQIprimer	TCG	55	8	5	10	5	7	5	1	10	20	14	25	12	2	2	2	5	12	5	18	14	12	15	11	13	12	14	15	9	3	2	9	9	16	9	12	10	14	28	10	14	38	26	24	17	0	15	13
CviQIprimer	TCT	56	11	12	20	16	13	11	2	14	14	20	14	15	6	6	8	2	8	6	14	14	18	17	6	25	7	5	8	8	7	11	22	20	41	31	23	11	21	20	4	17	31	28	21	16	2	23	10
CviQIprimer	TGA	57	29	16	16	12	17	6	3	10	21	20	15	22	14	21	15	14	17	17	32	24	13	13	2	21	12	4	14	8	3	13	10	14	36	14	24	23	28	17	3	20	36	34	17	22	6	13	18
CviQIprimer	TGC	58	27	17	23	24	28	7	3	16	51	51	43	31	11	21	21	14	43	39	33	44	33	35	13	30	13	14	15	15	23	31	26	24	75	27	47	42	38	47	29	44	79	59	47	30	8	27	40
CviQIprimer	TGG	59	15	6	26	27	37	18	5	25	69	36	54	32	17	17	33	18	33	20	40	35	39	34	23	48	22	21	32	26	12	41	23	40	44	36	30	20	46	42	28	31	61	43	58	41	11	28	38
CviQIprimer	TGT	60	25	14	15	18	25	17	7	12	34	31	32	14	13	11	9	13	20	15	18	14	21	7	5	17	2	5	15	6	13	6	18	10	27	24	20	18	14	14	7	21	23	10	20	18	5	20	22
CviQIprimer	TTA	61	3	11	16	7	6	2	2	3	15	12	12	5	2	7	5	3	15	2	9	3	4	6	4	16	13	4	3	7	2	2	3	3	14	13	5	7	10	7	3	4	10	9	13	3	1	1	6
CviQIprimer	TTC	62	28	15	33	27	51	19	4	17	70	31	50	40	8	23	22	19	20	12	47	31	33	29	16	30	17	21	22	17	15	21	28	32	45	20	40	39	28	33	21	41	91	63	40	32	15	29	27
CviQIprimer	TTG	63	27	9	20	24	27	13	8	27	38	51	31	32	12	18	16	12	28	21	27	48	54	37	15	46	25	17	15	10	12	26	25	35	74	31	48	29	42	49	19	47	74	50	46	33	5	34	51
CviQIprimer	TTT	64	26	15	16	12	35	11	3	32	46	20	23	18	10	17	18	28	25	10	22	21	10	16	10	13	8	7	9	8	10	12	16	23	38	14	22	23	24	17	7	15	35	17	21	16	14	51	22
[truncated: 17 more columns]
