# Supplementary material for: Eukaryotic transcriptomics in silico: Optimizing cDNA-AFLP efficiency
Source: BMC Genomics. 2009 Nov 30;10:565. doi: 10.1186/1471-2164-10-565 (PMC2797533; doi:10.1186/1471-2164-10-565)
Supplement: Additional file 5 — Arrays of all selective PCRs for all species and enzyme combinations. Selective PCR arrays using three-by-three selective base pairs for all 87 NCBI and 39 ENSEMBL species included in the present study, tested on all 28 combinations of 8 restriction enzymes. [file 1471-2164-10-565-S5.ZIP › CSV_Arrays/ENSEMBL/Bos_taurusHpaIIandHinP1I.csv]

			HinP1Iprimer	HinP1Iprimer	HinP1Iprimer	HinP1Iprimer	HinP1Iprimer	HinP1Iprimer	HinP1Iprimer	HinP1Iprimer	HinP1Iprimer	HinP1Iprimer	HinP1Iprimer	HinP1Iprimer	HinP1Iprimer	HinP1Iprimer	HinP1Iprimer	HinP1Iprimer	HinP1Iprimer	HinP1Iprimer	HinP1Iprimer	HinP1Iprimer	HinP1Iprimer	HinP1Iprimer	HinP1Iprimer	HinP1Iprimer	HinP1Iprimer	HinP1Iprimer	HinP1Iprimer	HinP1Iprimer	HinP1Iprimer	HinP1Iprimer	HinP1Iprimer	HinP1Iprimer	HinP1Iprimer	HinP1Iprimer	HinP1Iprimer	HinP1Iprimer	HinP1Iprimer	HinP1Iprimer	HinP1Iprimer	HinP1Iprimer	HinP1Iprimer	HinP1Iprimer	HinP1Iprimer	HinP1Iprimer	HinP1Iprimer	HinP1Iprimer	HinP1Iprimer
			AAA	AAC	AAG	AAT	ACA	ACC	ACG	ACT	AGA	AGC	AGG	AGT	ATA	ATC	ATG	ATT	CAA	CAC	CAG	CAT	CCA	CCC	CCG	CCT	CGA	CGC	CGG	CGT	CTA	CTC	CTG	CTT	GAA	GAC	GAG	GAT	GCA	GCC	GCG	GCT	GGA	GGC	GGG	GGT	GTA	GTC	GTG
		0	1	2	3	4	5	6	7	8	9	10	11	12	13	14	15	16	17	18	19	20	21	22	23	24	25	26	27	28	29	30	31	32	33	34	35	36	37	38	39	40	41	42	43	44	45	46	47
HpaIIprimer	AAA	1	14	4	5	4	20	19	3	5	13	29	38	8	4	14	4	1	12	6	20	9	22	23	12	14	11	18	0	9	4	22	25	18	2	1	8	5	0	0	0	0	12	10	12	7	5	9	10
HpaIIprimer	AAC	2	6	4	13	5	17	20	9	15	27	35	42	5	3	28	14	11	15	28	33	21	29	21	18	23	4	31	0	9	6	36	54	16	5	1	13	2	0	0	0	0	16	15	20	15	0	17	6
HpaIIprimer	AAG	3	27	9	23	7	39	31	38	16	51	63	94	32	7	40	28	10	23	43	74	42	51	57	25	64	24	45	0	29	14	55	85	35	7	11	26	12	0	0	0	0	19	42	28	18	5	17	35
HpaIIprimer	AAT	4	6	0	9	4	10	3	10	4	5	14	15	8	2	11	0	4	11	4	22	15	15	12	5	18	3	9	0	8	2	17	13	16	3	3	5	1	0	0	0	0	3	5	3	2	2	6	6
HpaIIprimer	ACA	5	12	3	22	5	18	11	14	18	20	27	51	14	7	17	17	9	14	28	31	22	29	20	16	30	16	22	0	10	2	34	19	19	6	6	16	8	0	0	0	0	18	16	18	5	2	3	12
HpaIIprimer	ACC	6	6	6	7	3	17	18	9	14	16	46	37	4	3	26	10	3	11	15	50	16	35	26	12	22	16	25	0	12	4	52	41	12	7	6	5	4	0	0	0	0	10	31	26	14	3	17	18
HpaIIprimer	ACG	7	3	7	7	0	9	18	24	7	19	40	33	11	6	8	11	2	10	23	29	7	31	16	20	23	16	26	0	10	5	12	42	26	3	2	3	2	0	0	0	0	13	20	24	9	2	12	12
HpaIIprimer	ACT	8	2	1	15	3	13	18	19	17	14	18	34	7	1	8	8	2	10	19	22	6	27	27	11	24	9	21	0	5	1	16	21	17	5	4	10	5	0	0	0	0	9	17	10	7	2	5	13
HpaIIprimer	AGA	9	8	1	21	2	23	5	20	9	31	53	31	19	4	15	15	9	11	36	37	37	39	31	11	43	21	38	0	24	10	46	29	30	12	9	8	6	0	0	0	0	13	23	31	16	3	13	13
HpaIIprimer	AGC	10	9	13	26	10	36	48	38	17	48	57	85	37	6	49	30	9	32	50	79	26	61	78	34	58	18	54	0	32	7	72	83	39	8	17	35	6	0	0	0	0	21	59	58	17	12	23	36
HpaIIprimer	AGG	11	10	10	36	6	20	41	31	22	40	71	86	27	7	34	28	19	38	36	84	44	57	86	36	40	38	58	0	32	8	70	95	49	3	11	33	8	0	0	0	0	29	58	52	27	5	15	21
HpaIIprimer	AGT	12	7	3	10	4	19	22	10	11	19	39	37	7	2	11	14	6	11	13	34	11	19	27	10	21	19	16	0	6	3	26	25	26	6	1	4	1	0	0	0	0	4	13	20	9	2	6	23
HpaIIprimer	ATA	13	5	4	3	1	8	10	5	3	10	10	10	5	0	3	4	3	5	7	5	9	11	3	9	5	7	4	0	2	3	14	7	10	1	1	1	3	0	0	0	0	2	0	3	1	0	5	4
HpaIIprimer	ATC	14	6	11	12	3	9	12	17	3	20	27	39	10	1	17	18	7	16	22	45	15	21	15	15	16	16	31	0	14	7	22	64	22	8	5	8	1	0	0	0	0	11	19	28	4	2	6	10
HpaIIprimer	ATG	15	8	14	29	5	21	28	13	15	20	59	35	19	3	20	19	17	15	27	40	35	34	39	13	34	16	28	0	10	8	21	55	30	6	5	9	6	0	0	0	0	14	14	14	3	1	15	14
HpaIIprimer	ATT	16	7	5	7	2	10	5	3	2	4	7	12	9	1	6	0	2	12	11	11	7	5	18	3	4	1	9	0	4	2	16	14	12	2	0	3	2	0	0	0	0	6	2	7	1	1	4	1
HpaIIprimer	CAA	17	8	8	8	0	13	11	7	9	10	36	23	7	2	10	5	6	7	18	34	6	20	27	6	9	16	22	0	14	1	17	21	13	3	2	4	12	0	0	0	0	12	12	15	7	0	5	6
HpaIIprimer	CAC	18	5	9	20	3	20	22	23	8	34	49	57	18	1	28	27	3	21	31	43	15	55	65	41	36	17	56	0	18	7	47	85	35	7	3	24	6	0	0	0	0	15	27	37	13	0	12	24
HpaIIprimer	CAG	19	21	21	23	4	40	47	40	32	60	100	99	27	5	37	35	22	30	64	112	43	69	75	49	61	23	64	0	35	19	101	98	32	13	10	39	9	0	0	0	0	20	36	43	25	6	25	23
HpaIIprimer	CAT	20	2	1	12	5	10	14	6	12	11	37	30	8	2	16	9	4	6	15	30	11	16	23	0	31	6	17	0	11	8	21	12	10	1	3	5	9	0	0	0	0	4	25	17	7	6	2	19
HpaIIprimer	CCA	21	13	2	28	5	21	41	30	12	32	70	78	27	6	28	24	8	30	41	85	24	54	52	23	51	25	58	0	32	11	51	64	24	4	10	14	5	0	0	0	0	28	52	39	20	11	20	32
HpaIIprimer	CCC	22	12	15	26	8	48	32	53	23	48	89	118	37	4	42	34	10	30	59	75	36	67	84	67	77	50	69	0	40	10	100	101	49	16	23	33	15	0	0	0	0	33	54	78	28	6	36	41
HpaIIprimer	CCG	23	11	9	26	1	8	30	32	10	36	49	52	10	1	17	12	7	11	42	46	21	44	27	26	42	30	54	0	33	4	61	51	24	8	18	22	11	0	0	0	0	27	49	46	24	2	16	28
HpaIIprimer	CCT	24	20	10	12	12	40	32	39	9	43	83	73	23	5	31	22	1	24	59	71	33	58	72	30	52	23	59	0	25	7	56	80	31	13	12	18	8	0	0	0	0	27	54	42	10	2	18	28
HpaIIprimer	CGA	25	4	2	10	4	9	11	14	6	7	35	24	4	0	13	10	8	7	12	23	10	12	18	13	19	12	22	0	13	2	24	21	11	1	1	3	4	0	0	0	0	3	24	14	6	2	9	10
HpaIIprimer	CGC	26	0	0	0	0	0	0	0	0	0	0	0	0	0	0	0	0	0	0	0	0	0	0	0	0	0	0	0	0	0	0	0	0	0	0	0	0	0	0	0	0	0	0	0	0	0	0	0
HpaIIprimer	CGG	27	4	17	28	4	35	33	36	16	42	80	95	26	2	38	31	5	27	50	69	15	60	61	42	46	34	95	0	33	7	75	68	35	14	24	30	6	0	0	0	0	37	70	34	16	11	32	14
HpaIIprimer	CGT	28	3	9	12	1	20	13	16	9	10	33	18	13	3	20	17	4	9	17	24	8	30	24	15	15	11	24	0	10	1	31	25	8	6	4	10	11	0	0	0	0	7	23	18	9	3	13	9
HpaIIprimer	CTA	29	1	5	9	1	7	12	13	2	11	19	17	6	1	9	1	2	1	12	16	5	15	7	15	7	4	7	0	10	0	16	14	2	0	2	1	3	0	0	0	0	11	8	8	7	3	5	4
HpaIIprimer	CTC	30	11	17	38	3	36	27	27	23	32	74	96	23	2	39	30	8	40	44	84	34	68	66	38	59	35	64	0	34	17	82	105	39	11	10	42	8	0	0	0	0	38	56	57	14	9	28	21
HpaIIprimer	CTG	31	28	21	37	6	43	56	50	22	68	110	154	46	2	55	36	12	40	64	117	56	100	86	41	76	27	79	0	33	21	120	103	60	9	19	30	12	0	0	0	0	30	56	62	42	8	16	36
HpaIIprimer	CTT	32	7	8	23	10	26	25	19	10	29	28	45	10	5	10	15	3	9	20	45	24	37	36	17	34	19	40	0	20	5	31	31	21	6	5	16	4	0	0	0	0	8	27	28	8	4	24	20
HpaIIprimer	GAA	33	11	8	14	3	21	17	19	15	40	40	40	15	6	21	19	9	15	30	66	30	33	42	20	39	15	36	0	12	8	41	43	30	3	6	12	6	0	0	0	0	13	20	27	7	6	12	12
HpaIIprimer	GAC	34	12	6	22	4	49	29	38	15	46	66	87	40	2	26	22	5	30	22	77	36	48	69	37	31	19	65	0	27	10	55	44	39	10	10	22	10	0	0	0	0	28	46	33	24	6	27	19
HpaIIprimer	GAG	35	19	12	32	8	43	48	37	20	63	106	98	37	5	52	19	17	24	55	106	36	63	99	43	58	28	90	0	28	8	106	103	53	7	8	21	7	0	0	0	0	21	46	65	32	4	38	21
HpaIIprimer	GAT	36	8	10	21	3	21	12	8	8	17	20	46	10	4	26	9	6	19	16	33	25	20	37	12	27	20	15	0	10	3	31	38	15	2	7	10	4	0	0	0	0	4	17	9	2	3	8	9
HpaIIprimer	GCA	37	13	10	29	7	42	37	31	23	38	69	96	29	8	34	15	13	21	39	77	33	53	65	26	46	37	59	0	34	11	59	89	28	12	7	14	5	0	0	0	0	37	40	41	23	9	17	30
HpaIIprimer	GCC	38	16	15	32	15	68	74	59	38	62	99	156	33	10	49	47	14	43	76	144	36	93	105	68	66	37	97	0	50	19	107	118	54	12	12	39	16	0	0	0	0	32	86	99	31	13	33	35
HpaIIprimer	GCG	39	12	4	11	1	25	16	20	15	12	39	35	11	2	18	18	4	12	16	28	16	22	36	32	27	19	40	0	20	7	37	24	26	4	2	13	3	0	0	0	0	17	29	26	9	5	9	16
HpaIIprimer	GCT	40	11	10	34	2	23	25	23	27	40	62	89	38	2	32	11	3	14	49	70	29	58	53	42	59	32	54	0	24	6	64	64	33	4	15	33	11	0	0	0	0	31	44	47	16	4	28	16
HpaIIprimer	GGA	41	8	16	26	6	31	25	29	18	41	73	67	30	4	30	29	20	27	50	49	40	61	87	28	48	37	47	0	28	9	56	61	31	5	7	22	8	0	0	0	0	16	37	49	18	2	17	29
HpaIIprimer	GGC	42	18	21	41	13	48	68	44	36	41	120	104	39	11	29	43	19	40	61	116	23	76	112	61	72	58	107	0	40	7	102	102	53	8	20	38	23	0	0	0	0	44	49	71	27	15	35	30
HpaIIprimer	GGG	43	13	22	38	10	32	36	30	15	56	102	76	36	4	42	17	5	33	54	108	25	86	105	34	57	34	73	0	38	18	87	84	38	12	12	15	6	0	0	0	0	26	64	51	17	7	46	32
HpaIIprimer	GGT	44	12	11	14	10	31	29	15	6	24	40	65	13	7	26	15	10	15	24	44	20	57	58	12	37	16	43	0	24	12	43	44	25	3	4	20	5	0	0	0	0	11	31	30	6	4	10	12
HpaIIprimer	GTA	45	5	7	3	3	10	12	9	3	11	16	9	8	0	9	8	3	13	7	22	7	14	11	7	9	8	15	0	3	6	16	18	10	3	0	7	2	0	0	0	0	1	17	17	3	3	4	7
HpaIIprimer	GTC	46	13	3	33	5	11	25	22	10	43	67	46	16	3	29	25	5	19	27	59	26	45	36	20	33	23	46	0	15	10	57	48	24	10	12	19	7	0	0	0	0	18	36	23	13	0	21	23
HpaIIprimer	GTG	47	9	14	30	4	26	34	24	28	32	85	58	18	6	25	30	14	20	31	57	20	38	56	23	51	36	32	0	28	8	48	77	35	5	5	23	6	0	0	0	0	20	32	33	15	5	14	15
HpaIIprimer	GTT	48	7	2	14	2	10	10	9	12	22	33	11	6	4	13	12	6	17	11	27	9	21	22	9	20	8	27	0	11	2	10	28	14	0	0	7	5	0	0	0	0	4	14	7	13	3	8	7
HpaIIprimer	TAA	49	2	3	5	2	6	6	6	3	7	1	2	4	1	3	4	6	4	3	13	9	4	6	0	6	2	4	0	3	1	11	12	9	0	1	0	1	0	0	0	0	8	3	2	0	3	2	3
HpaIIprimer	TAC	50	7	3	14	4	5	8	5	6	20	20	24	2	3	12	8	1	12	9	22	20	23	17	13	20	7	13	0	12	2	12	18	15	3	2	7	1	0	0	0	0	6	16	9	12	0	3	8
HpaIIprimer	TAG	51	3	8	13	4	8	21	0	7	15	26	13	3	4	9	4	3	10	20	21	11	16	12	15	14	6	16	0	4	6	19	30	9	3	4	8	1	0	0	0	0	4	18	12	4	0	2	4
HpaIIprimer	TAT	52	0	3	5	0	5	1	1	1	7	11	9	4	5	12	1	3	4	2	11	3	12	1	4	7	0	3	0	2	3	8	6	2	1	2	7	1	0	0	0	0	1	2	1	0	0	3	0
HpaIIprimer	TCA	53	11	9	13	0	9	17	10	5	18	17	17	12	5	17	15	3	4	32	34	16	27	27	9	18	19	24	0	18	8	17	30	21	3	1	9	5	0	0	0	0	17	15	18	9	2	6	8
HpaIIprimer	TCC	54	3	4	13	6	17	16	14	9	39	46	50	9	3	25	20	12	16	40	48	24	39	49	17	22	22	40	0	15	6	30	43	16	4	5	14	1	0	0	0	0	26	24	26	6	8	23	10
HpaIIprimer	TCG	55	1	2	15	1	8	10	9	0	7	18	20	5	1	10	3	4	8	6	16	18	11	9	4	15	15	20	0	3	6	6	16	9	0	5	6	0	0	0	0	0	3	22	13	2	2	8	6
HpaIIprimer	TCT	56	2	5	12	9	17	12	14	2	16	25	28	4	1	13	11	4	13	8	35	7	32	19	6	28	9	21	0	12	5	21	33	12	0	6	10	2	0	0	0	0	12	7	10	6	2	4	9
HpaIIprimer	TGA	57	5	3	15	1	14	10	12	8	10	40	26	17	3	15	22	1	8	31	37	4	35	20	11	30	12	15	0	14	12	19	27	13	4	7	6	3	0	0	0	0	11	18	17	10	2	3	13
HpaIIprimer	TGC	58	5	6	20	3	18	35	20	7	27	42	31	27	6	32	24	3	12	28	52	23	42	38	17	34	20	24	0	17	10	35	37	28	6	12	19	4	0	0	0	0	15	25	38	10	2	13	14
HpaIIprimer	TGG	59	12	15	22	9	20	23	15	12	36	50	61	21	4	25	25	11	27	51	43	26	59	41	24	54	20	52	0	20	20	62	51	29	3	8	21	3	0	0	0	0	18	28	36	14	7	5	29
HpaIIprimer	TGT	60	6	6	12	3	9	10	7	6	18	37	33	12	3	11	10	5	16	12	18	7	13	24	11	18	13	16	0	6	2	27	21	12	2	4	19	2	0	0	0	0	11	23	12	7	0	7	10
HpaIIprimer	TTA	61	3	2	3	0	6	3	2	1	3	9	6	1	0	2	1	2	7	0	1	2	7	2	1	1	2	3	0	1	3	12	7	4	2	2	0	1	0	0	0	0	2	1	4	2	0	4	2
HpaIIprimer	TTC	62	6	10	22	2	14	15	20	10	15	25	38	20	2	10	6	4	11	14	31	16	15	20	12	22	16	24	0	14	5	32	31	12	7	5	11	4	0	0	0	0	7	21	12	10	1	9	14
HpaIIprimer	TTG	63	14	7	15	2	10	11	13	12	20	16	20	5	2	8	9	3	10	16	34	15	21	18	13	26	9	23	0	9	8	24	24	15	2	3	9	3	0	0	0	0	14	8	9	2	0	8	2
HpaIIprimer	TTT	64	2	6	4	1	7	6	5	1	11	12	12	7	1	6	9	6	4	15	11	6	17	13	3	14	3	9	0	4	2	5	22	3	4	1	4	0	0	0	0	0	9	8	7	2	0	2	4
[truncated: 17 more columns]
