# Supplementary material for: Eukaryotic transcriptomics in silico: Optimizing cDNA-AFLP efficiency
Source: BMC Genomics. 2009 Nov 30;10:565. doi: 10.1186/1471-2164-10-565 (PMC2797533; doi:10.1186/1471-2164-10-565)
Supplement: Additional file 5 — Arrays of all selective PCRs for all species and enzyme combinations. Selective PCR arrays using three-by-three selective base pairs for all 87 NCBI and 39 ENSEMBL species included in the present study, tested on all 28 combinations of 8 restriction enzymes. [file 1471-2164-10-565-S5.ZIP › CSV_Arrays/ENSEMBL/Bos_taurusMaeIandHpaII.csv]

			HpaIIprimer	HpaIIprimer	HpaIIprimer	HpaIIprimer	HpaIIprimer	HpaIIprimer	HpaIIprimer	HpaIIprimer	HpaIIprimer	HpaIIprimer	HpaIIprimer	HpaIIprimer	HpaIIprimer	HpaIIprimer	HpaIIprimer	HpaIIprimer	HpaIIprimer	HpaIIprimer	HpaIIprimer	HpaIIprimer	HpaIIprimer	HpaIIprimer	HpaIIprimer	HpaIIprimer	HpaIIprimer	HpaIIprimer	HpaIIprimer	HpaIIprimer	HpaIIprimer	HpaIIprimer	HpaIIprimer	HpaIIprimer	HpaIIprimer	HpaIIprimer	HpaIIprimer	HpaIIprimer	HpaIIprimer	HpaIIprimer	HpaIIprimer	HpaIIprimer	HpaIIprimer	HpaIIprimer	HpaIIprimer	HpaIIprimer	HpaIIprimer	HpaIIprimer	HpaIIprimer
			AAA	AAC	AAG	AAT	ACA	ACC	ACG	ACT	AGA	AGC	AGG	AGT	ATA	ATC	ATG	ATT	CAA	CAC	CAG	CAT	CCA	CCC	CCG	CCT	CGA	CGC	CGG	CGT	CTA	CTC	CTG	CTT	GAA	GAC	GAG	GAT	GCA	GCC	GCG	GCT	GGA	GGC	GGG	GGT	GTA	GTC	GTG
		0	1	2	3	4	5	6	7	8	9	10	11	12	13	14	15	16	17	18	19	20	21	22	23	24	25	26	27	28	29	30	31	32	33	34	35	36	37	38	39	40	41	42	43	44	45	46	47
MaeIprimer	AAA	1	28	9	38	6	18	14	7	14	34	37	25	12	22	28	29	28	16	17	30	15	23	15	11	15	6	12	10	16	8	31	24	11	28	14	42	18	24	29	9	37	33	38	25	13	4	25	12
MaeIprimer	AAC	2	13	13	21	12	14	12	3	9	15	15	13	9	8	6	13	8	10	4	8	3	12	13	10	10	0	11	8	4	7	18	10	7	17	15	20	12	18	22	8	16	13	15	12	13	7	12	8
MaeIprimer	AAG	3	22	17	35	17	15	13	10	17	28	47	50	19	12	21	17	17	14	26	28	15	21	27	13	25	11	10	14	14	9	32	29	21	34	19	37	12	27	42	18	44	31	22	30	31	11	29	22
MaeIprimer	AAT	4	21	7	23	7	4	14	4	8	16	18	19	5	13	17	7	8	21	9	14	14	17	13	4	7	8	15	4	2	3	14	31	13	28	16	15	11	19	14	7	9	11	23	16	12	6	14	11
MaeIprimer	ACA	5	15	17	24	7	14	8	9	6	17	24	24	13	6	6	17	9	3	16	25	10	20	32	7	12	2	8	7	6	5	30	26	7	12	13	23	15	11	27	9	9	22	14	25	12	1	11	15
MaeIprimer	ACC	6	9	11	20	11	6	12	4	11	9	19	16	8	5	18	15	10	4	10	19	7	12	16	7	13	4	6	2	6	2	19	25	10	11	13	17	7	11	29	5	14	14	22	30	10	5	5	7
MaeIprimer	ACG	7	3	8	8	8	4	3	5	5	6	9	9	4	5	3	3	5	8	2	8	2	11	10	6	7	0	3	10	1	0	12	14	4	4	11	7	4	14	15	3	15	5	10	6	2	3	7	8
MaeIprimer	ACT	8	3	8	30	3	8	8	3	6	19	14	17	20	9	6	8	5	8	14	15	6	13	18	11	14	9	13	10	9	1	19	17	8	8	10	15	10	10	14	2	9	4	20	7	14	5	7	18
MaeIprimer	AGA	9	26	25	44	7	21	32	6	9	19	21	42	16	15	13	24	8	8	16	51	8	33	27	18	29	7	20	20	7	3	34	37	22	35	17	33	17	27	46	12	27	29	25	22	19	9	22	30
MaeIprimer	AGC	10	11	9	19	4	15	13	3	5	21	34	23	11	1	20	15	16	8	14	33	7	14	24	13	16	3	19	24	6	7	39	36	21	30	9	33	10	19	31	10	21	22	22	37	15	12	14	24
MaeIprimer	AGG	11	12	19	40	10	29	18	7	14	17	36	23	13	9	25	19	4	5	23	28	16	42	35	7	35	10	22	21	14	9	34	60	27	24	28	32	23	24	52	21	28	23	54	44	26	10	25	21
MaeIprimer	AGT	12	18	9	13	9	3	4	1	4	16	10	16	8	4	11	9	8	7	10	21	11	17	17	11	13	3	12	12	6	5	18	15	7	10	12	16	8	14	19	10	9	23	14	12	14	10	12	9
MaeIprimer	ATA	13	10	12	12	11	6	5	1	3	6	8	16	9	7	9	5	10	7	5	13	2	15	5	1	8	2	6	3	5	0	15	8	3	6	7	12	3	15	4	10	4	8	10	10	5	3	3	8
MaeIprimer	ATC	14	14	6	13	10	5	11	1	5	13	22	6	1	4	5	12	6	7	18	10	6	13	5	2	15	1	4	9	2	2	10	12	9	18	10	7	11	12	12	8	7	17	12	13	5	6	3	11
MaeIprimer	ATG	15	9	9	19	9	12	11	8	6	17	26	17	10	3	10	14	12	6	14	15	4	16	18	7	22	7	10	11	4	1	19	13	9	9	16	21	6	28	25	3	27	20	10	14	12	4	16	12
MaeIprimer	ATT	16	13	13	15	10	4	5	0	12	19	8	7	8	5	10	5	6	4	6	18	3	10	8	5	4	5	6	9	5	1	7	12	10	9	8	9	13	7	17	5	4	8	6	8	2	8	11	11
MaeIprimer	CAA	17	16	10	18	10	14	10	3	14	13	27	20	8	5	8	8	5	10	8	22	7	17	16	5	21	7	10	14	7	3	16	18	18	17	14	20	5	15	21	5	8	19	10	17	12	5	11	18
MaeIprimer	CAC	18	13	12	32	4	9	9	4	13	21	14	24	2	2	7	10	8	16	11	24	4	21	35	9	17	5	9	13	5	10	9	22	10	9	23	46	11	17	22	6	21	18	20	14	17	1	14	8
MaeIprimer	CAG	19	26	27	25	13	13	17	8	15	25	26	26	13	5	14	35	10	12	23	38	17	25	36	17	25	12	20	25	11	11	16	53	22	41	28	55	21	31	44	20	29	37	35	31	20	6	14	25
MaeIprimer	CAT	20	23	8	10	5	4	1	5	3	19	23	15	21	3	4	11	3	15	17	19	8	9	9	3	12	6	7	12	6	1	10	25	19	18	24	15	5	13	18	9	9	16	26	8	5	3	15	10
MaeIprimer	CCA	21	12	11	24	10	13	11	8	11	12	34	27	3	9	22	31	13	9	23	34	9	16	25	16	28	8	20	15	7	5	31	25	9	16	23	20	19	26	42	16	22	17	50	39	10	6	14	16
MaeIprimer	CCC	22	5	6	19	5	15	14	6	7	11	17	36	7	7	5	14	4	7	19	28	4	11	33	7	15	4	16	22	8	3	10	40	17	14	23	33	12	27	37	15	23	14	38	24	11	7	14	5
MaeIprimer	CCG	23	7	2	15	2	3	1	3	4	5	10	11	2	5	5	2	4	0	7	15	3	7	12	5	6	2	11	5	4	1	7	9	6	7	9	9	4	5	6	4	6	8	23	14	8	6	6	6
MaeIprimer	CCT	24	14	6	19	3	8	2	7	7	13	17	20	7	3	9	20	10	5	11	36	6	13	30	4	25	7	6	14	4	4	15	22	16	18	24	19	12	15	19	8	35	16	38	29	11	8	19	10
MaeIprimer	CGA	25	5	0	10	0	3	4	3	0	5	8	11	3	2	0	1	2	1	0	4	2	11	8	3	9	3	9	6	2	0	7	13	3	3	4	4	2	5	6	4	7	9	12	7	5	2	3	2
MaeIprimer	CGC	26	3	8	6	1	4	5	2	4	5	5	5	6	1	2	5	1	2	5	7	1	8	10	6	1	2	12	9	3	2	11	16	6	6	11	31	7	9	7	12	7	10	11	13	4	1	9	8
MaeIprimer	CGG	27	1	2	8	2	2	2	7	2	12	6	19	4	1	2	5	3	9	2	12	4	12	13	3	9	4	15	12	4	2	14	16	8	6	6	16	2	15	10	10	9	5	6	13	7	1	9	3
MaeIprimer	CGT	28	3	2	5	2	3	1	4	6	4	4	4	3	2	3	6	0	3	5	12	3	2	5	3	5	1	2	0	3	0	9	10	1	3	4	1	0	4	1	4	6	4	10	3	3	0	3	0
MaeIprimer	CTA	29	4	4	5	0	3	1	0	0	1	1	5	4	0	2	3	3	0	1	5	5	5	7	2	1	1	1	2	1	0	2	2	7	2	6	4	3	2	3	1	0	9	2	5	4	4	3	3
MaeIprimer	CTC	30	15	22	30	10	16	16	7	7	25	40	39	14	2	5	23	7	8	22	37	7	20	22	13	14	10	13	13	7	6	24	27	11	18	23	45	20	19	31	12	21	23	27	26	13	8	19	20
MaeIprimer	CTG	31	13	13	46	12	29	16	6	20	29	20	25	13	4	11	11	9	10	14	29	15	28	46	15	23	13	16	20	7	7	38	40	8	33	31	40	8	35	34	29	22	22	42	20	18	6	26	18
MaeIprimer	CTT	32	19	6	37	8	17	12	6	8	10	21	26	11	6	13	13	9	16	10	20	3	32	29	11	15	6	13	10	7	1	10	27	13	20	11	36	7	22	14	9	20	25	24	18	8	6	23	20
MaeIprimer	GAA	33	17	8	26	11	12	16	19	25	24	31	19	10	13	13	25	6	9	16	33	12	19	21	7	21	12	9	19	4	3	26	42	22	22	26	41	32	24	36	15	11	18	42	21	23	7	9	24
MaeIprimer	GAC	34	10	19	23	10	14	3	5	6	17	20	19	11	1	4	14	8	3	11	31	9	16	18	5	8	1	9	15	6	5	14	27	19	11	15	26	10	18	24	11	18	18	18	12	8	2	14	15
MaeIprimer	GAG	35	15	13	39	6	20	15	12	15	28	28	22	18	3	21	15	8	10	15	22	13	26	38	15	28	11	14	15	10	10	30	33	19	26	25	48	15	24	36	19	28	21	38	33	12	4	30	20
MaeIprimer	GAT	36	10	11	23	6	19	8	10	7	18	23	21	21	2	9	7	5	6	12	29	4	16	25	7	17	3	11	5	7	11	14	24	20	13	16	31	15	14	18	10	15	24	24	13	19	6	16	16
MaeIprimer	GCA	37	6	6	21	8	9	17	3	6	12	22	20	9	2	7	12	5	8	19	30	12	16	21	8	15	2	14	13	7	4	21	26	15	9	18	31	7	14	18	12	17	27	18	20	8	4	15	16
MaeIprimer	GCC	38	5	9	16	9	9	17	9	8	16	18	45	9	0	13	21	10	10	11	23	12	20	25	10	23	10	15	18	5	3	12	31	12	21	23	23	10	11	38	21	23	38	34	25	12	6	35	12
MaeIprimer	GCG	39	6	6	12	0	6	7	3	8	8	19	13	4	0	6	10	0	5	5	11	8	5	25	4	12	7	10	10	2	3	16	10	12	6	9	21	3	17	18	6	8	12	16	11	7	2	7	8
MaeIprimer	GCT	40	13	19	37	5	10	6	5	3	21	18	22	10	4	9	20	10	9	10	20	6	24	27	13	13	11	4	17	11	6	32	28	7	21	20	27	11	21	30	4	12	22	48	22	9	3	6	19
MaeIprimer	GGA	41	18	19	25	8	13	3	7	5	15	23	21	23	4	11	12	3	7	5	22	7	17	17	5	14	5	13	9	2	3	14	30	10	13	17	26	9	21	19	4	25	25	25	20	14	7	12	28
MaeIprimer	GGC	42	9	8	31	6	10	12	7	10	10	19	26	6	0	7	9	0	8	20	39	6	20	35	10	21	3	32	18	9	7	34	35	13	20	21	28	6	20	34	8	23	28	30	17	10	7	10	14
MaeIprimer	GGG	43	15	9	28	4	8	15	9	4	15	21	28	15	3	11	12	6	9	20	32	10	31	26	12	24	15	18	20	5	1	25	36	18	21	19	25	9	22	33	13	21	27	42	35	16	6	9	19
MaeIprimer	GGT	44	11	3	13	3	13	9	7	4	9	20	17	13	8	2	11	4	12	5	21	5	11	23	4	19	4	11	8	8	5	9	28	10	7	9	24	13	16	11	6	17	12	19	13	5	3	7	9
MaeIprimer	GTA	45	9	3	14	3	4	5	4	3	10	7	4	2	4	8	6	8	3	5	12	4	11	17	3	7	7	11	6	6	0	7	29	4	4	11	6	7	15	12	3	10	4	8	9	2	2	6	8
MaeIprimer	GTC	46	18	11	21	14	15	15	9	13	14	12	24	12	1	9	13	6	3	12	17	7	20	15	14	17	5	10	13	2	4	13	25	10	9	28	32	19	14	14	5	18	16	22	21	15	3	10	11
MaeIprimer	GTG	47	17	6	19	5	9	5	6	8	10	12	14	6	2	9	8	9	10	9	14	13	13	13	4	20	5	10	7	8	1	11	12	5	18	14	17	5	16	17	4	17	17	23	9	5	4	6	8
MaeIprimer	GTT	48	16	8	22	9	18	6	4	7	21	20	16	20	1	4	9	6	4	5	12	7	9	14	5	11	8	12	5	2	5	12	19	7	12	14	55	3	21	15	9	14	5	13	9	9	7	11	15
MaeIprimer	TAA	49	11	8	16	13	8	6	6	3	9	13	7	9	7	4	7	6	37	5	10	6	4	15	7	5	3	4	3	4	3	9	8	6	4	19	12	7	5	4	5	14	7	12	3	6	5	3	9
MaeIprimer	TAC	50	1	8	4	0	3	3	1	4	8	12	8	8	5	4	4	6	6	1	9	6	6	7	1	4	0	1	1	2	1	7	14	4	4	4	5	2	3	6	2	6	10	11	3	3	2	2	2
MaeIprimer	TAG	51	9	6	12	2	2	6	6	6	9	17	7	3	4	5	6	3	6	7	11	2	14	1	2	6	2	2	5	1	2	10	9	2	8	11	12	3	5	8	3	9	2	12	1	9	1	7	7
MaeIprimer	TAT	52	8	0	16	4	4	1	1	1	7	5	2	4	2	5	5	3	5	4	6	2	5	4	0	2	0	3	4	0	2	2	8	6	5	2	9	1	2	7	1	4	5	5	8	3	1	0	4
MaeIprimer	TCA	53	7	5	22	10	6	13	2	4	7	9	12	35	0	5	9	3	11	6	14	7	6	12	2	5	3	4	7	4	0	7	13	6	20	9	18	8	12	13	4	17	9	15	13	8	5	7	9
MaeIprimer	TCC	54	8	9	16	4	11	12	1	13	11	18	13	9	6	26	10	8	6	11	15	5	9	10	6	15	3	3	12	2	1	14	23	11	7	13	23	12	17	17	6	15	18	21	11	9	3	7	24
MaeIprimer	TCG	55	5	4	3	1	4	4	1	7	2	9	3	4	3	3	2	4	3	3	8	1	3	4	4	8	2	6	2	4	2	2	7	5	3	3	4	2	3	7	0	9	8	4	6	0	0	9	2
MaeIprimer	TCT	56	5	10	14	4	7	5	10	6	14	13	16	3	8	3	9	2	7	13	15	2	20	12	8	16	11	6	5	8	2	15	19	6	10	16	14	16	9	9	3	15	9	3	6	3	3	6	6
MaeIprimer	TGA	57	15	5	41	6	7	6	3	18	17	18	22	7	7	14	10	5	4	11	20	2	14	26	4	14	0	11	13	4	4	20	42	11	14	19	17	7	27	19	5	16	23	28	15	12	6	14	7
MaeIprimer	TGC	58	6	8	14	3	8	12	0	6	16	13	9	10	2	7	12	1	4	15	11	6	8	25	8	12	8	18	7	1	10	20	17	12	8	6	23	8	15	19	10	18	7	20	14	10	3	12	14
MaeIprimer	TGG	59	13	13	26	16	9	12	4	6	13	18	26	6	6	25	20	14	10	17	28	11	20	28	15	20	9	10	9	8	2	31	23	15	12	27	29	8	20	41	17	21	24	39	36	28	11	19	22
MaeIprimer	TGT	60	5	2	21	4	6	9	4	7	11	12	13	4	4	10	11	7	7	12	20	7	6	8	4	12	2	6	4	8	4	19	15	9	28	9	13	14	10	11	2	10	6	10	12	3	3	6	12
MaeIprimer	TTA	61	3	1	9	3	6	3	1	2	10	5	4	1	0	2	8	6	2	1	11	7	3	12	1	2	1	0	2	2	0	7	3	3	6	4	4	0	5	12	2	7	6	2	1	5	0	4	2
MaeIprimer	TTC	62	16	9	32	10	7	10	4	11	14	17	19	12	14	16	18	6	8	7	18	9	11	9	4	8	7	6	5	10	4	14	24	10	16	18	24	8	15	25	6	14	29	23	14	6	3	10	11
MaeIprimer	TTG	63	8	6	13	5	12	8	3	4	7	5	13	8	2	5	7	6	2	2	8	5	9	8	0	8	3	1	3	1	0	16	9	4	14	10	10	10	11	9	6	7	7	13	3	0	2	9	7
MaeIprimer	TTT	64	12	6	28	13	10	6	2	10	7	16	25	6	9	9	11	3	10	9	15	7	10	20	5	17	10	3	12	2	2	11	11	9	23	17	21	13	11	18	5	12	15	11	8	17	8	13	5
[truncated: 17 more columns]
