# Supplementary material for: Eukaryotic transcriptomics in silico: Optimizing cDNA-AFLP efficiency
Source: BMC Genomics. 2009 Nov 30;10:565. doi: 10.1186/1471-2164-10-565 (PMC2797533; doi:10.1186/1471-2164-10-565)
Supplement: Additional file 5 — Arrays of all selective PCRs for all species and enzyme combinations. Selective PCR arrays using three-by-three selective base pairs for all 87 NCBI and 39 ENSEMBL species included in the present study, tested on all 28 combinations of 8 restriction enzymes. [file 1471-2164-10-565-S5.ZIP › CSV_Arrays/ENSEMBL/Bos_taurusMaeIandMseI.csv]

			MseIprimer	MseIprimer	MseIprimer	MseIprimer	MseIprimer	MseIprimer	MseIprimer	MseIprimer	MseIprimer	MseIprimer	MseIprimer	MseIprimer	MseIprimer	MseIprimer	MseIprimer	MseIprimer	MseIprimer	MseIprimer	MseIprimer	MseIprimer	MseIprimer	MseIprimer	MseIprimer	MseIprimer	MseIprimer	MseIprimer	MseIprimer	MseIprimer	MseIprimer	MseIprimer	MseIprimer	MseIprimer	MseIprimer	MseIprimer	MseIprimer	MseIprimer	MseIprimer	MseIprimer	MseIprimer	MseIprimer	MseIprimer	MseIprimer	MseIprimer	MseIprimer	MseIprimer	MseIprimer	MseIprimer
			AAA	AAC	AAG	AAT	ACA	ACC	ACG	ACT	AGA	AGC	AGG	AGT	ATA	ATC	ATG	ATT	CAA	CAC	CAG	CAT	CCA	CCC	CCG	CCT	CGA	CGC	CGG	CGT	CTA	CTC	CTG	CTT	GAA	GAC	GAG	GAT	GCA	GCC	GCG	GCT	GGA	GGC	GGG	GGT	GTA	GTC	GTG
		0	1	2	3	4	5	6	7	8	9	10	11	12	13	14	15	16	17	18	19	20	21	22	23	24	25	26	27	28	29	30	31	32	33	34	35	36	37	38	39	40	41	42	43	44	45	46	47
MaeIprimer	AAA	1	116	38	70	62	45	31	5	28	59	29	46	31	33	34	44	42	30	37	41	44	33	18	4	31	9	6	3	8	9	26	47	42	63	21	37	55	29	17	5	27	48	32	15	27	13	27	25
MaeIprimer	AAC	2	44	35	32	24	20	12	12	10	56	10	18	18	21	23	25	13	22	14	28	17	24	10	5	9	3	3	5	5	5	12	14	25	17	6	9	17	8	16	5	12	13	14	10	12	13	13	10
MaeIprimer	AAG	3	86	37	56	48	39	19	11	36	54	32	65	54	34	42	37	58	45	20	29	23	25	13	9	22	7	8	8	11	12	26	40	35	56	16	25	31	28	19	5	9	37	23	18	34	19	27	23
MaeIprimer	AAT	4	53	18	35	50	26	21	5	19	41	14	20	14	20	25	25	16	32	9	16	24	15	12	6	21	2	3	1	1	9	22	20	19	46	31	17	16	26	22	5	12	29	17	13	12	16	16	17
MaeIprimer	ACA	5	71	22	22	23	14	9	6	8	34	13	24	24	12	13	19	20	21	8	20	11	14	18	2	7	2	3	3	10	6	8	15	16	29	2	10	7	11	8	0	14	15	15	5	7	14	9	15
MaeIprimer	ACC	6	32	13	14	30	6	3	4	15	15	16	21	18	15	14	8	14	8	8	5	9	0	5	0	9	7	1	3	4	4	6	10	8	24	14	10	4	7	2	0	10	15	7	7	5	7	16	7
MaeIprimer	ACG	7	21	10	9	8	12	9	1	9	7	6	7	2	2	3	6	9	3	5	3	4	7	3	0	6	0	2	3	3	3	5	7	3	6	3	6	0	4	1	0	8	11	8	3	3	3	4	2
MaeIprimer	ACT	8	30	10	19	23	8	5	0	10	26	12	13	9	18	10	14	14	15	7	10	18	7	6	1	8	2	2	0	1	2	0	5	11	19	2	14	22	14	5	2	10	14	8	10	9	6	5	11
MaeIprimer	AGA	9	91	31	47	44	18	25	16	31	27	48	34	25	40	16	17	57	40	19	21	24	18	6	6	18	4	7	6	6	12	22	28	42	31	14	38	15	46	14	2	26	30	15	15	15	9	30	16
MaeIprimer	AGC	10	33	14	32	28	27	11	9	18	32	16	27	11	12	16	22	22	14	13	13	15	12	3	6	14	5	2	3	2	7	14	16	14	23	17	11	13	16	12	1	5	25	8	20	10	7	8	16
MaeIprimer	AGG	11	53	30	38	26	22	5	5	19	27	24	26	19	15	27	31	13	21	10	26	20	18	10	5	10	1	6	5	9	5	18	23	32	34	20	18	22	18	18	3	15	22	15	21	15	17	17	15
MaeIprimer	AGT	12	35	10	24	22	20	7	6	14	31	11	19	18	15	8	9	9	9	8	11	16	10	10	3	7	3	2	2	8	3	13	15	14	24	5	27	9	13	6	0	12	22	8	3	8	11	9	10
MaeIprimer	ATA	13	19	19	27	22	16	6	6	17	29	15	12	16	16	22	14	15	10	1	12	13	6	6	1	12	3	3	0	13	11	5	12	10	22	6	17	14	9	16	5	13	26	7	8	5	7	8	12
MaeIprimer	ATC	14	32	17	25	21	8	16	11	12	30	16	22	17	7	6	14	10	17	7	16	15	12	7	0	6	4	1	2	1	3	5	10	8	14	8	13	6	9	8	0	6	14	12	3	8	11	7	12
MaeIprimer	ATG	15	44	14	24	28	16	8	3	13	41	25	26	34	24	26	23	18	26	12	21	17	13	4	2	13	5	1	3	1	5	13	22	21	26	10	13	17	15	6	3	13	17	10	10	11	5	22	13
MaeIprimer	ATT	16	47	21	24	36	21	16	4	10	44	21	29	24	20	25	30	7	12	5	16	10	14	2	2	7	3	1	3	3	10	11	16	9	18	4	7	21	10	2	3	6	17	8	10	4	4	18	20
MaeIprimer	CAA	17	58	29	38	27	21	14	2	13	38	33	19	21	32	18	21	26	35	13	20	23	26	8	3	7	3	1	1	14	4	3	17	21	22	10	20	14	9	12	4	15	32	26	9	12	15	20	10
MaeIprimer	CAC	18	28	20	19	19	7	6	5	13	16	18	21	14	9	14	13	6	10	6	19	11	7	8	2	14	5	0	6	2	6	17	15	21	28	6	9	11	16	4	6	6	19	7	3	2	10	14	7
MaeIprimer	CAG	19	45	35	25	37	33	16	3	15	46	13	27	20	10	14	22	24	30	10	20	22	16	6	11	13	3	2	9	2	10	30	20	24	37	20	18	22	21	13	8	23	32	27	19	12	14	16	13
MaeIprimer	CAT	20	40	12	24	37	13	15	5	16	31	18	28	13	24	9	17	23	24	10	18	11	5	12	3	12	2	5	1	0	9	14	26	9	30	10	12	11	21	9	3	16	18	10	6	11	10	7	7
MaeIprimer	CCA	21	59	29	29	16	15	16	5	10	30	13	20	18	21	19	21	19	23	7	10	14	8	9	3	13	4	5	7	5	8	13	13	10	23	2	31	21	18	4	0	18	24	19	14	6	13	13	10
MaeIprimer	CCC	22	34	11	5	18	11	6	2	14	16	7	16	16	11	6	8	7	9	2	12	7	10	8	2	3	0	0	5	2	3	6	17	16	10	5	10	11	6	5	2	8	23	11	6	10	6	4	9
MaeIprimer	CCG	23	5	6	8	5	3	3	0	2	10	7	8	7	10	11	8	2	0	4	6	5	1	0	3	3	0	1	4	0	1	2	7	11	6	0	2	10	6	6	3	4	9	5	4	5	2	3	2
MaeIprimer	CCT	24	39	16	15	19	15	11	0	9	18	14	25	23	15	7	12	12	18	19	19	13	8	4	0	6	2	5	4	6	5	5	13	12	10	8	19	7	11	4	4	8	22	11	8	14	8	9	10
MaeIprimer	CGA	25	3	5	8	5	3	4	4	6	1	3	2	2	3	2	3	3	9	1	5	5	6	2	0	0	0	0	1	1	1	2	1	2	3	1	6	0	3	4	0	4	7	5	4	3	0	2	2
MaeIprimer	CGC	26	5	2	3	4	4	0	2	1	9	3	6	1	3	2	5	2	2	6	3	3	1	0	0	2	3	0	0	0	0	0	5	3	10	1	8	1	1	2	2	4	0	2	5	4	0	0	2
MaeIprimer	CGG	27	9	3	3	3	1	3	2	4	5	1	8	3	3	5	5	3	5	7	8	1	2	4	2	4	0	0	1	1	0	2	3	5	5	2	3	4	3	5	0	4	9	2	6	3	4	4	1
MaeIprimer	CGT	28	6	4	9	5	8	4	0	8	10	0	2	3	3	1	1	5	2	2	4	2	2	0	1	0	0	0	0	3	0	1	2	7	4	1	1	4	2	7	1	4	1	3	3	4	5	0	0
MaeIprimer	CTA	29	13	10	11	10	10	5	0	12	9	6	3	2	9	3	8	8	3	1	5	2	4	2	1	3	0	0	0	1	1	0	2	8	5	6	1	4	5	6	1	0	7	9	2	1	4	6	4
MaeIprimer	CTC	30	47	19	18	18	22	9	8	15	44	19	13	25	12	17	26	8	10	3	19	8	11	6	2	7	0	3	3	3	4	11	18	12	40	8	22	14	9	5	1	10	53	7	16	6	8	6	6
MaeIprimer	CTG	31	50	26	38	47	28	25	7	23	51	25	27	20	24	20	18	15	19	14	22	13	19	12	4	16	3	2	5	4	6	7	25	17	34	29	13	25	18	11	5	19	27	11	12	18	7	13	12
MaeIprimer	CTT	32	63	24	35	24	20	12	15	8	38	27	18	17	11	18	25	30	20	8	13	10	14	6	3	13	0	4	4	0	12	10	21	14	35	6	16	20	10	10	4	10	24	9	7	7	7	15	9
MaeIprimer	GAA	33	42	23	34	34	18	9	7	24	63	39	29	33	20	15	22	59	24	15	24	18	25	12	8	10	8	3	6	7	14	16	23	35	46	14	19	13	16	12	7	21	38	9	19	10	10	11	16
MaeIprimer	GAC	34	30	14	9	17	16	14	6	12	30	19	10	13	12	14	11	11	9	9	9	12	13	1	1	18	1	3	4	6	2	6	15	11	17	10	8	12	14	6	2	4	20	16	14	11	7	9	10
MaeIprimer	GAG	35	40	23	28	29	22	21	7	16	87	12	20	9	26	16	33	22	14	9	26	9	18	15	3	8	3	8	2	4	5	20	28	13	34	10	20	25	28	6	3	8	32	15	11	7	12	7	23
MaeIprimer	GAT	36	23	20	30	17	17	15	8	19	40	9	21	15	24	9	12	19	14	8	13	16	14	9	1	15	2	4	3	4	8	11	15	18	24	12	14	6	16	9	3	8	14	11	1	11	6	13	13
MaeIprimer	GCA	37	35	13	14	16	10	3	5	18	18	17	9	7	16	34	15	11	15	18	9	35	16	2	1	7	0	3	2	1	3	4	10	8	22	6	13	6	6	7	1	7	19	14	4	6	2	2	5
MaeIprimer	GCC	38	18	12	19	14	20	7	4	15	22	24	22	5	9	11	18	6	2	8	11	12	12	8	2	8	9	0	4	0	3	5	12	6	12	7	17	9	8	13	0	9	14	12	11	6	13	7	10
MaeIprimer	GCG	39	4	1	14	6	6	5	4	3	8	11	3	4	4	3	0	0	2	3	2	2	8	4	2	2	0	1	0	4	6	3	4	1	4	3	1	5	2	9	0	2	4	4	2	11	3	1	2
MaeIprimer	GCT	40	52	9	16	8	19	9	2	9	21	17	14	22	13	13	9	20	10	14	11	11	10	3	1	11	5	1	2	3	1	14	16	8	22	7	15	7	8	10	0	7	15	9	7	7	2	10	6
MaeIprimer	GGA	41	34	19	18	18	21	8	0	29	48	7	19	16	19	12	7	28	11	17	14	8	20	7	4	7	2	5	1	5	5	5	13	5	12	10	11	4	6	12	2	9	23	6	13	6	8	9	5
MaeIprimer	GGC	42	16	10	20	11	8	8	4	3	23	16	18	16	10	11	15	6	8	12	10	5	17	3	1	6	4	0	5	2	2	7	9	10	26	1	8	5	12	10	0	9	11	10	15	4	3	7	14
MaeIprimer	GGG	43	38	9	8	15	14	9	5	14	16	14	15	10	8	11	10	12	14	7	17	4	19	7	4	13	0	3	0	0	4	3	12	8	16	9	12	8	4	12	3	10	10	5	5	7	5	10	8
MaeIprimer	GGT	44	29	10	17	15	10	8	7	8	17	12	8	8	10	6	7	9	13	6	12	7	7	2	4	8	6	2	2	2	2	11	2	8	12	8	13	6	6	7	0	1	23	4	1	4	13	4	11
MaeIprimer	GTA	45	27	13	11	18	4	7	2	4	28	7	10	10	10	5	10	12	8	0	8	11	8	2	1	9	0	0	2	4	5	2	8	1	10	15	5	6	8	6	2	4	17	3	4	4	4	6	4
MaeIprimer	GTC	46	29	15	22	11	11	8	4	12	27	15	18	14	14	14	12	7	10	12	11	4	19	7	1	14	1	0	5	7	7	10	9	26	23	5	9	7	15	3	4	3	18	6	9	3	0	3	20
MaeIprimer	GTG	47	32	12	16	21	9	12	2	6	22	14	12	14	11	16	16	8	10	3	8	13	8	4	5	6	1	0	2	2	2	7	10	12	16	12	8	16	10	9	8	9	12	6	11	6	9	11	14
MaeIprimer	GTT	48	67	23	119	32	12	14	4	10	35	18	17	13	17	9	17	14	15	4	8	16	14	3	1	5	4	1	3	4	1	8	12	4	24	5	34	15	13	3	1	7	16	4	13	10	9	9	10
MaeIprimer	TAA	49	35	28	25	22	18	16	1	15	24	12	18	14	95	21	23	16	42	5	19	10	15	10	3	5	2	3	1	8	6	14	21	15	16	13	12	11	10	8	1	13	7	13	5	3	14	6	8
MaeIprimer	TAC	50	14	8	19	8	9	7	3	8	17	7	11	12	9	5	12	9	5	1	9	9	5	8	0	7	2	1	0	3	1	7	9	5	17	5	9	5	3	3	1	9	49	4	1	8	1	4	4
MaeIprimer	TAG	51	29	4	11	22	13	11	4	2	22	8	8	11	11	16	18	7	10	8	6	9	4	8	0	5	3	2	5	3	0	4	7	11	15	7	9	7	12	9	2	5	5	4	5	6	5	5	6
MaeIprimer	TAT	52	23	12	15	24	17	4	4	11	23	8	13	13	12	9	3	11	9	8	14	13	9	7	3	7	1	2	1	2	1	7	11	17	13	9	14	4	7	2	2	4	21	6	1	4	3	1	3
MaeIprimer	TCA	53	21	23	20	23	16	12	0	8	23	7	19	11	14	11	9	19	14	3	7	10	7	3	3	7	0	0	3	4	2	14	12	8	12	12	11	14	13	6	3	5	21	10	14	10	9	16	6
MaeIprimer	TCC	54	37	15	23	16	6	18	3	2	22	12	14	9	11	7	8	17	32	4	22	15	9	4	1	4	2	2	3	2	5	19	10	16	18	8	4	7	11	3	3	11	12	4	6	7	12	13	10
MaeIprimer	TCG	55	13	2	4	6	7	1	1	6	11	0	6	2	9	2	12	4	4	0	1	4	6	1	0	3	3	0	3	0	0	5	11	3	5	0	4	2	6	0	1	1	2	1	7	3	0	1	6
MaeIprimer	TCT	56	42	13	20	21	7	8	2	7	28	8	15	12	14	8	21	14	20	4	17	15	12	10	4	1	2	2	0	2	3	9	5	13	16	7	16	5	12	10	3	3	20	5	6	5	3	5	10
MaeIprimer	TGA	57	34	21	29	35	20	20	6	23	40	24	13	16	21	24	18	27	13	15	26	15	13	9	1	7	4	0	1	3	6	13	8	19	28	6	18	11	24	13	3	13	12	12	20	19	6	9	18
MaeIprimer	TGC	58	20	13	16	20	23	5	3	12	22	21	23	13	11	13	18	8	11	7	7	8	10	13	6	1	1	2	4	1	0	9	14	15	17	5	11	5	10	4	2	14	8	5	4	3	2	11	8
MaeIprimer	TGG	59	34	15	35	34	9	9	1	13	43	14	29	20	16	17	27	31	24	11	26	7	8	7	4	15	9	1	6	9	7	17	7	25	23	18	13	12	14	10	1	8	27	15	9	10	12	10	23
MaeIprimer	TGT	60	35	24	11	17	14	8	3	9	26	16	14	13	12	21	11	13	9	15	14	12	14	3	1	11	4	0	2	6	1	7	15	14	22	8	9	9	9	8	2	4	17	18	6	15	6	12	8
MaeIprimer	TTA	61	17	2	8	8	8	1	2	6	18	6	2	5	10	8	12	7	0	7	4	5	8	4	0	5	1	0	2	3	0	7	6	4	7	4	1	2	8	2	0	6	4	5	3	3	3	4	3
MaeIprimer	TTC	62	45	18	29	52	21	16	2	15	48	12	29	16	10	7	20	26	17	19	26	17	15	7	0	7	6	1	0	2	3	8	28	17	42	17	17	20	14	7	3	17	31	10	11	7	9	5	15
MaeIprimer	TTG	63	51	8	26	20	22	8	5	21	25	16	13	5	14	13	22	9	11	11	18	8	14	5	0	7	3	0	2	2	9	11	5	16	28	12	17	22	10	2	1	9	18	14	4	2	6	10	5
MaeIprimer	TTT	64	58	44	76	31	32	15	4	20	39	21	27	21	39	20	28	22	37	14	14	23	9	8	3	18	6	1	1	0	15	14	14	20	42	17	21	22	18	10	4	6	48	16	12	23	9	9	20
[truncated: 17 more columns]
