# Supplementary material for: Eukaryotic transcriptomics in silico: Optimizing cDNA-AFLP efficiency
Source: BMC Genomics. 2009 Nov 30;10:565. doi: 10.1186/1471-2164-10-565 (PMC2797533; doi:10.1186/1471-2164-10-565)
Supplement: Additional file 5 — Arrays of all selective PCRs for all species and enzyme combinations. Selective PCR arrays using three-by-three selective base pairs for all 87 NCBI and 39 ENSEMBL species included in the present study, tested on all 28 combinations of 8 restriction enzymes. [file 1471-2164-10-565-S5.ZIP › CSV_Arrays/ENSEMBL/Bos_taurusMaeIIandCviAII.csv]

			CviAIIprimer	CviAIIprimer	CviAIIprimer	CviAIIprimer	CviAIIprimer	CviAIIprimer	CviAIIprimer	CviAIIprimer	CviAIIprimer	CviAIIprimer	CviAIIprimer	CviAIIprimer	CviAIIprimer	CviAIIprimer	CviAIIprimer	CviAIIprimer	CviAIIprimer	CviAIIprimer	CviAIIprimer	CviAIIprimer	CviAIIprimer	CviAIIprimer	CviAIIprimer	CviAIIprimer	CviAIIprimer	CviAIIprimer	CviAIIprimer	CviAIIprimer	CviAIIprimer	CviAIIprimer	CviAIIprimer	CviAIIprimer	CviAIIprimer	CviAIIprimer	CviAIIprimer	CviAIIprimer	CviAIIprimer	CviAIIprimer	CviAIIprimer	CviAIIprimer	CviAIIprimer	CviAIIprimer	CviAIIprimer	CviAIIprimer	CviAIIprimer	CviAIIprimer	CviAIIprimer
			AAA	AAC	AAG	AAT	ACA	ACC	ACG	ACT	AGA	AGC	AGG	AGT	ATA	ATC	ATG	ATT	CAA	CAC	CAG	CAT	CCA	CCC	CCG	CCT	CGA	CGC	CGG	CGT	CTA	CTC	CTG	CTT	GAA	GAC	GAG	GAT	GCA	GCC	GCG	GCT	GGA	GGC	GGG	GGT	GTA	GTC	GTG
		0	1	2	3	4	5	6	7	8	9	10	11	12	13	14	15	16	17	18	19	20	21	22	23	24	25	26	27	28	29	30	31	32	33	34	35	36	37	38	39	40	41	42	43	44	45	46	47
MaeIIprimer	AAA	1	15	11	23	16	20	6	1	16	6	7	11	13	6	5	14	4	10	10	17	6	7	6	3	11	5	0	10	2	1	12	9	15	14	5	25	8	16	15	4	11	6	8	5	13	6	16	8
MaeIIprimer	AAC	2	7	6	12	8	7	12	1	7	6	4	6	6	2	8	13	3	6	6	14	3	6	5	4	3	4	0	1	0	3	5	7	3	4	8	11	8	9	11	4	9	10	8	4	6	5	1	6
MaeIIprimer	AAG	3	5	13	14	7	4	9	1	6	9	11	8	7	10	8	9	4	3	2	8	4	12	10	4	6	2	7	3	1	1	5	14	13	10	8	14	7	11	10	6	12	6	4	10	2	8	6	20
MaeIIprimer	AAT	4	10	8	19	10	3	9	3	13	8	7	6	1	3	11	22	9	7	7	14	3	3	6	1	3	2	0	0	5	3	15	20	6	7	12	15	8	6	9	8	8	16	4	3	4	7	10	9
MaeIIprimer	ACA	5	21	9	27	9	9	18	5	14	4	23	23	9	10	19	12	7	10	16	14	6	11	14	10	14	6	2	9	6	7	16	40	13	22	11	19	15	19	36	12	15	17	23	24	7	5	15	19
MaeIIprimer	ACC	6	7	16	23	5	9	8	3	6	5	18	17	5	4	6	20	3	9	7	14	8	6	15	4	2	2	3	5	1	1	11	23	7	11	2	26	18	8	8	7	11	7	6	11	13	2	6	18
MaeIIprimer	ACG	7	6	3	1	1	9	2	1	2	0	10	3	3	2	7	9	0	1	2	4	4	5	8	3	0	1	3	2	0	1	8	8	3	3	7	5	7	4	7	7	4	3	3	9	1	1	8	8
MaeIIprimer	ACT	8	21	16	38	3	9	11	9	3	7	16	22	7	5	13	12	9	21	8	26	5	8	16	4	12	2	8	8	6	2	10	49	9	91	24	35	11	24	42	19	29	10	28	13	10	4	23	21
MaeIIprimer	AGA	9	14	16	40	10	13	23	9	7	8	15	15	15	8	25	27	13	13	19	26	7	16	14	5	9	3	6	13	4	4	18	46	11	25	31	35	15	13	31	23	22	12	22	14	9	13	26	35
MaeIIprimer	AGC	10	15	29	36	8	18	18	6	17	7	14	8	5	4	17	32	8	12	14	31	7	18	20	10	8	3	5	12	7	4	31	35	11	18	18	48	17	17	34	17	17	18	20	27	16	3	13	30
MaeIIprimer	AGG	11	13	18	40	4	9	31	13	17	22	17	26	6	4	17	18	12	12	15	26	1	12	19	6	14	2	6	7	1	5	20	32	7	18	20	41	19	17	38	8	26	13	28	25	13	8	14	32
MaeIIprimer	AGT	12	20	10	30	9	9	19	5	20	17	18	20	9	6	14	22	10	5	13	28	6	10	18	13	16	5	3	10	1	7	6	28	15	19	24	41	10	26	41	15	18	17	21	9	16	7	15	24
MaeIIprimer	ATA	13	2	6	9	3	4	11	5	8	2	6	3	4	7	2	12	8	3	3	8	1	3	2	2	4	1	4	3	1	1	1	11	6	7	7	19	7	10	5	2	9	5	10	12	5	9	7	10
MaeIIprimer	ATC	14	6	7	8	9	8	7	1	2	7	5	7	4	7	10	14	5	6	7	11	7	4	6	4	17	3	6	6	3	3	7	11	3	19	11	22	8	11	15	12	13	17	4	5	7	2	8	15
MaeIIprimer	ATG	15	15	13	14	13	3	11	3	3	12	5	21	9	1	6	22	9	9	8	11	10	6	7	7	6	1	4	5	6	9	10	20	14	14	7	14	7	14	13	6	16	7	14	6	6	8	13	14
MaeIIprimer	ATT	16	19	10	22	16	7	13	1	14	10	2	8	3	11	4	14	8	10	6	17	1	12	17	0	8	3	2	4	2	27	6	17	13	14	9	17	18	15	15	4	20	15	5	5	4	5	12	17
MaeIIprimer	CAA	17	28	22	49	14	22	18	9	24	9	29	31	14	14	23	105	12	13	28	52	11	20	30	15	29	3	7	20	6	5	16	45	27	34	29	47	33	33	29	27	30	15	35	31	11	16	21	48
MaeIIprimer	CAC	18	23	34	79	10	10	22	7	15	22	36	47	20	8	37	43	16	18	20	54	8	19	26	13	17	2	14	14	8	13	37	64	16	39	26	44	20	20	52	24	28	11	35	44	20	15	39	71
MaeIIprimer	CAG	19	30	34	47	24	35	24	15	28	14	31	37	21	8	23	46	13	8	15	43	9	28	29	9	32	8	8	22	9	12	29	63	18	50	29	61	30	44	48	30	40	39	54	48	12	17	27	54
MaeIIprimer	CAT	20	29	22	49	18	10	23	8	15	18	32	44	11	11	25	47	11	12	18	34	5	18	17	10	16	5	18	10	4	1	17	36	21	34	20	54	22	19	53	15	46	15	40	18	16	7	19	39
MaeIIprimer	CCA	21	27	48	79	17	25	46	13	17	33	50	42	18	14	38	48	14	30	18	58	12	39	60	24	39	20	20	39	6	10	27	86	26	50	60	88	37	27	61	35	51	31	58	50	14	23	36	78
MaeIIprimer	CCC	22	25	32	46	13	27	31	15	24	22	50	43	11	4	27	38	16	9	20	51	7	28	35	21	24	2	15	16	5	3	21	61	29	24	41	73	17	26	61	37	46	23	40	40	19	13	29	60
MaeIIprimer	CCG	23	15	21	28	8	17	18	15	18	5	16	20	12	1	15	13	4	5	16	26	7	15	25	14	16	2	6	10	5	2	20	26	9	18	26	32	9	16	55	29	20	13	18	17	13	12	22	28
MaeIIprimer	CCT	24	25	41	94	16	27	35	15	21	18	31	41	24	22	29	69	22	30	30	66	7	28	34	28	42	13	18	33	9	15	44	91	27	40	68	113	52	47	99	29	74	31	45	42	24	22	39	89
MaeIIprimer	CGA	25	5	12	20	6	8	23	3	10	4	6	8	3	1	14	23	9	7	5	24	1	8	11	7	13	2	4	15	2	1	12	29	5	9	16	34	9	9	29	18	19	8	17	5	11	4	4	19
MaeIIprimer	CGC	26	7	23	41	4	7	12	6	10	9	14	19	5	0	10	14	7	3	12	25	6	8	21	8	11	1	10	10	5	2	26	23	7	15	18	26	8	13	30	18	27	12	27	17	6	6	10	23
MaeIIprimer	CGG	27	10	11	36	10	8	21	14	15	10	14	19	7	7	21	24	7	12	11	22	1	12	22	13	7	11	13	17	1	2	19	41	11	24	29	33	12	17	37	17	22	12	33	23	20	6	14	35
MaeIIprimer	CGT	28	10	16	25	4	11	24	7	13	10	11	15	13	5	14	19	3	9	11	22	6	19	22	8	9	3	10	12	2	1	7	22	9	23	27	46	11	18	44	16	10	8	31	10	5	3	18	34
MaeIIprimer	CTA	29	13	10	19	11	14	10	8	10	5	14	11	12	9	10	4	4	7	6	17	1	9	19	3	9	1	5	1	1	1	10	18	20	17	9	19	20	17	24	14	19	15	15	20	7	16	14	21
MaeIIprimer	CTC	30	40	28	44	27	15	28	6	15	21	25	34	15	17	10	49	12	10	18	41	7	22	34	17	15	12	20	15	7	5	29	58	23	24	49	56	36	25	54	29	36	24	48	34	25	11	21	49
MaeIIprimer	CTG	31	30	28	66	20	34	24	22	26	32	44	52	18	18	28	51	10	17	33	48	12	28	33	17	21	11	10	15	11	11	34	71	32	36	51	78	36	50	64	40	46	21	42	34	15	15	34	66
MaeIIprimer	CTT	32	28	30	79	26	21	34	9	29	23	18	25	18	22	32	46	17	17	17	47	5	26	24	16	22	10	27	17	1	16	37	57	21	46	38	68	28	34	47	21	37	28	48	38	19	9	38	56
MaeIIprimer	GAA	33	40	25	56	18	22	35	17	21	25	42	45	13	27	49	49	13	21	11	59	16	21	37	14	18	11	16	14	9	7	37	64	35	39	39	75	40	50	43	21	42	21	38	31	14	19	56	48
MaeIIprimer	GAC	34	19	17	47	18	23	37	10	8	17	13	24	9	10	21	26	9	5	15	32	6	22	34	13	19	6	16	6	4	7	25	41	12	28	31	48	21	34	46	23	42	15	28	32	17	9	20	33
MaeIIprimer	GAG	35	17	40	41	20	28	31	14	20	9	26	36	9	9	19	61	13	11	10	35	7	21	29	9	19	2	13	17	1	8	27	53	20	24	29	35	9	38	70	24	26	16	42	33	9	11	18	44
MaeIIprimer	GAT	36	14	29	46	17	25	21	10	19	17	24	38	18	14	25	35	22	18	16	36	3	9	18	16	23	1	4	8	6	3	22	42	25	14	23	51	32	30	50	26	31	10	39	31	16	23	25	38
MaeIIprimer	GCA	37	29	26	50	8	18	36	14	11	19	29	61	14	9	29	53	13	16	21	68	5	40	42	20	22	7	28	28	14	6	48	68	37	47	55	81	28	59	53	46	28	21	49	49	25	17	29	72
MaeIIprimer	GCC	38	20	23	45	16	22	32	18	17	16	29	43	10	13	21	53	14	14	29	52	8	36	43	13	37	4	26	20	7	7	29	52	13	42	40	67	26	65	92	40	48	26	44	55	18	20	36	51
MaeIIprimer	GCG	39	7	11	28	8	7	15	10	3	6	14	34	4	6	15	21	3	5	18	34	5	11	31	21	15	5	16	14	4	3	25	24	14	13	23	27	8	12	45	24	25	16	20	22	12	4	15	48
MaeIIprimer	GCT	40	20	48	96	12	29	58	16	26	37	67	62	22	14	43	75	16	14	36	86	16	44	48	24	14	5	29	31	7	10	46	90	21	49	52	119	26	60	134	70	56	18	72	59	23	15	66	95
MaeIIprimer	GGA	41	46	53	125	30	56	86	25	41	41	80	80	31	19	53	112	28	11	60	95	27	55	71	40	55	19	33	41	19	11	77	137	60	79	83	130	44	51	117	75	78	40	118	83	47	25	80	144
MaeIIprimer	GGC	42	48	36	79	26	55	56	22	32	35	69	69	16	10	57	125	20	15	36	86	19	56	73	34	49	16	34	43	16	13	48	108	32	68	60	122	51	49	132	55	55	43	71	81	22	19	52	94
MaeIIprimer	GGG	43	23	51	94	22	34	45	12	31	36	62	54	20	21	50	78	17	24	26	66	12	38	76	24	46	3	17	40	17	8	45	99	37	39	64	110	42	68	105	35	61	35	59	56	37	24	60	84
MaeIIprimer	GGT	44	31	59	60	24	19	45	27	15	48	58	71	18	21	38	97	27	16	35	73	17	42	53	28	43	9	20	42	12	15	56	108	23	50	73	101	38	51	92	56	63	47	83	52	21	18	67	93
MaeIIprimer	GTA	45	16	15	40	21	19	22	8	16	11	24	37	9	5	14	35	24	5	12	34	5	32	14	8	9	4	6	10	5	6	17	30	17	24	17	52	21	18	75	14	15	13	27	26	8	8	12	29
MaeIIprimer	GTC	46	57	22	44	14	16	25	12	21	14	27	43	15	6	19	37	9	11	24	43	5	33	23	17	24	2	9	15	7	1	23	62	15	19	34	68	30	15	52	23	29	12	35	42	24	15	27	48
MaeIIprimer	GTG	47	37	33	71	33	19	32	5	13	15	38	44	19	11	15	49	11	21	25	53	12	21	37	17	45	4	19	17	9	13	25	46	25	22	37	56	18	50	71	32	33	17	39	63	27	16	33	66
MaeIIprimer	GTT	48	23	24	53	15	22	24	18	15	23	21	42	9	11	28	28	18	17	17	27	5	21	28	11	15	5	10	14	10	8	18	41	22	33	26	50	30	35	63	24	31	22	41	37	11	16	16	33
MaeIIprimer	TAA	49	10	2	14	9	7	10	3	15	8	7	4	9	8	14	12	6	7	10	14	3	10	7	7	6	4	5	3	2	4	4	14	9	12	6	9	9	8	7	4	16	8	4	7	5	5	10	13
MaeIIprimer	TAC	50	8	8	10	9	7	9	1	4	8	11	6	2	4	12	7	7	9	1	5	4	4	7	1	3	2	1	2	3	6	7	8	5	13	5	8	11	9	4	2	13	7	11	6	6	2	10	16
MaeIIprimer	TAG	51	16	10	14	16	7	15	0	6	1	10	4	9	6	3	16	6	1	8	13	2	12	3	8	13	2	3	1	2	2	3	4	8	11	9	17	14	7	9	2	10	7	10	3	7	0	7	7
MaeIIprimer	TAT	52	10	6	12	10	7	5	1	2	15	6	7	3	8	9	9	11	4	4	11	10	2	9	2	7	1	1	0	2	1	8	16	10	15	10	9	15	11	16	5	13	12	13	8	1	5	7	10
MaeIIprimer	TCA	53	24	12	40	25	11	17	8	18	22	16	29	15	10	23	31	12	13	42	24	15	11	22	10	20	2	9	14	6	4	32	40	18	37	24	50	26	27	42	18	35	19	33	33	13	11	23	40
MaeIIprimer	TCC	54	28	22	41	24	27	25	11	15	20	39	19	8	9	41	36	20	15	11	34	6	19	31	21	16	2	9	15	3	8	19	45	19	25	42	54	30	22	51	16	36	23	19	38	12	8	30	21
MaeIIprimer	TCG	55	5	7	9	5	5	2	1	4	2	7	6	6	0	5	14	4	10	5	15	1	6	9	9	7	1	4	10	1	0	11	16	5	10	5	13	5	7	15	12	17	0	10	7	5	1	7	9
MaeIIprimer	TCT	56	42	24	68	17	32	26	11	13	32	29	29	17	14	26	23	24	11	23	42	13	34	35	9	27	10	9	25	3	12	37	69	25	36	61	62	43	41	51	35	41	34	39	33	22	11	29	56
MaeIIprimer	TGA	57	29	29	43	14	16	31	9	27	17	24	37	17	6	37	23	18	20	24	52	10	17	21	11	17	4	11	22	8	8	31	55	15	53	31	64	26	19	50	19	35	22	42	23	11	6	35	45
MaeIIprimer	TGC	58	23	16	45	14	19	27	4	20	14	31	32	16	8	21	26	11	11	12	12	12	14	19	11	14	2	13	16	3	2	25	42	18	19	31	53	16	31	54	18	29	8	34	20	12	7	19	36
MaeIIprimer	TGG	59	39	30	56	17	14	35	14	17	24	41	40	11	13	13	37	13	11	35	39	3	16	19	18	19	2	14	18	6	7	22	38	26	36	36	67	32	46	72	25	26	21	52	45	21	12	29	48
MaeIIprimer	TGT	60	15	35	54	25	17	20	9	17	24	17	22	22	15	26	32	7	19	17	50	2	16	28	7	20	0	12	22	9	8	28	56	22	25	38	51	18	26	38	13	27	23	31	27	11	6	16	45
MaeIIprimer	TTA	61	23	16	9	11	9	17	6	16	10	8	10	16	3	11	29	14	8	10	18	6	4	12	4	9	1	3	7	2	8	10	5	14	22	11	33	22	19	21	9	14	7	7	8	14	11	8	21
MaeIIprimer	TTC	62	33	28	33	18	17	9	7	19	25	18	17	12	6	17	35	15	13	13	25	11	15	21	4	26	1	7	10	2	10	14	47	18	38	30	38	18	24	30	24	28	25	19	23	13	10	15	31
MaeIIprimer	TTG	63	32	16	34	11	11	15	4	18	22	29	19	16	15	23	36	16	18	7	23	8	18	15	14	14	2	9	7	5	4	19	18	20	23	19	20	16	26	25	5	26	24	26	16	14	4	21	35
MaeIIprimer	TTT	64	37	28	54	25	15	20	2	16	22	23	23	17	11	34	28	28	17	14	29	10	23	17	8	24	2	4	6	11	10	30	50	28	47	39	39	38	49	31	17	38	14	40	20	15	19	14	28
[truncated: 17 more columns]
