# Supplementary material for: Eukaryotic transcriptomics in silico: Optimizing cDNA-AFLP efficiency
Source: BMC Genomics. 2009 Nov 30;10:565. doi: 10.1186/1471-2164-10-565 (PMC2797533; doi:10.1186/1471-2164-10-565)
Supplement: Additional file 5 — Arrays of all selective PCRs for all species and enzyme combinations. Selective PCR arrays using three-by-three selective base pairs for all 87 NCBI and 39 ENSEMBL species included in the present study, tested on all 28 combinations of 8 restriction enzymes. [file 1471-2164-10-565-S5.ZIP › CSV_Arrays/ENSEMBL/Bos_taurusMaeIIandHpaII.csv]

			HpaIIprimer	HpaIIprimer	HpaIIprimer	HpaIIprimer	HpaIIprimer	HpaIIprimer	HpaIIprimer	HpaIIprimer	HpaIIprimer	HpaIIprimer	HpaIIprimer	HpaIIprimer	HpaIIprimer	HpaIIprimer	HpaIIprimer	HpaIIprimer	HpaIIprimer	HpaIIprimer	HpaIIprimer	HpaIIprimer	HpaIIprimer	HpaIIprimer	HpaIIprimer	HpaIIprimer	HpaIIprimer	HpaIIprimer	HpaIIprimer	HpaIIprimer	HpaIIprimer	HpaIIprimer	HpaIIprimer	HpaIIprimer	HpaIIprimer	HpaIIprimer	HpaIIprimer	HpaIIprimer	HpaIIprimer	HpaIIprimer	HpaIIprimer	HpaIIprimer	HpaIIprimer	HpaIIprimer	HpaIIprimer	HpaIIprimer	HpaIIprimer	HpaIIprimer	HpaIIprimer
			AAA	AAC	AAG	AAT	ACA	ACC	ACG	ACT	AGA	AGC	AGG	AGT	ATA	ATC	ATG	ATT	CAA	CAC	CAG	CAT	CCA	CCC	CCG	CCT	CGA	CGC	CGG	CGT	CTA	CTC	CTG	CTT	GAA	GAC	GAG	GAT	GCA	GCC	GCG	GCT	GGA	GGC	GGG	GGT	GTA	GTC	GTG
		0	1	2	3	4	5	6	7	8	9	10	11	12	13	14	15	16	17	18	19	20	21	22	23	24	25	26	27	28	29	30	31	32	33	34	35	36	37	38	39	40	41	42	43	44	45	46	47
MaeIIprimer	AAA	1	7	0	9	6	8	7	2	6	9	8	12	9	1	5	6	8	4	5	11	4	6	11	1	7	2	4	2	0	3	5	10	4	12	11	6	6	13	11	4	3	5	13	12	5	2	9	3
MaeIIprimer	AAC	2	5	2	9	5	4	7	2	0	4	9	12	1	0	2	7	3	1	5	6	3	5	8	7	3	0	2	3	1	3	6	12	5	1	0	13	5	5	5	3	2	6	5	4	4	0	5	12
MaeIIprimer	AAG	3	9	6	5	2	3	12	3	2	9	9	4	6	1	1	5	3	1	3	12	3	5	3	2	9	4	6	8	2	2	7	13	4	13	22	9	6	4	11	7	10	10	12	5	3	2	5	13
MaeIIprimer	AAT	4	6	2	11	3	1	3	5	3	1	5	6	4	0	6	4	3	3	3	10	1	6	7	5	2	2	1	2	0	3	11	3	2	12	3	12	4	13	2	4	3	8	3	7	4	2	9	3
MaeIIprimer	ACA	5	13	8	30	9	2	11	11	6	7	16	14	6	2	5	16	2	8	10	12	20	17	36	7	19	4	14	12	7	17	23	34	10	13	19	19	12	22	20	7	20	10	13	17	19	10	17	9
MaeIIprimer	ACC	6	3	2	12	6	3	4	3	9	9	11	8	9	0	13	13	7	2	8	10	2	11	19	7	13	4	6	9	5	1	10	19	2	10	11	8	8	19	11	9	5	6	15	22	9	2	8	6
MaeIIprimer	ACG	7	7	1	8	2	1	4	7	4	0	4	4	9	1	5	3	0	2	3	9	4	6	12	3	10	2	3	4	1	3	9	6	6	3	6	6	5	10	10	1	7	5	6	8	3	0	1	1
MaeIIprimer	ACT	8	12	14	24	10	7	12	12	4	21	22	19	14	3	8	12	4	12	23	23	11	17	22	10	11	14	16	12	5	4	10	19	12	20	15	27	10	14	33	12	10	11	25	21	11	4	10	9
MaeIIprimer	AGA	9	17	18	17	6	11	9	6	11	17	19	18	15	6	16	22	6	7	14	26	16	17	17	12	15	11	14	16	13	6	15	40	3	17	27	43	12	28	27	12	17	19	17	10	12	8	22	8
MaeIIprimer	AGC	10	6	8	18	12	4	15	13	12	14	16	13	7	1	10	8	6	6	11	32	11	26	38	24	34	11	11	15	12	3	23	38	17	9	30	24	10	20	26	20	15	20	17	28	9	2	15	17
MaeIIprimer	AGG	11	13	12	35	0	11	6	9	10	11	18	19	19	4	11	14	1	7	10	27	9	25	36	16	28	12	10	13	5	6	20	42	20	19	26	36	13	12	23	14	23	20	30	21	6	8	14	16
MaeIIprimer	AGT	12	8	7	11	5	14	11	5	12	12	10	9	12	6	7	6	4	11	8	20	4	6	14	16	14	10	5	11	4	6	18	22	3	9	28	24	7	26	24	15	12	20	17	21	14	6	10	24
MaeIIprimer	ATA	13	2	1	3	0	2	0	0	1	3	6	7	4	3	0	2	4	5	9	3	2	2	2	2	10	1	4	4	0	1	5	8	0	8	5	3	2	9	2	3	2	3	1	1	1	4	3	7
MaeIIprimer	ATC	14	6	10	10	4	0	1	1	4	8	12	5	3	1	7	5	2	8	2	12	4	7	6	0	10	2	1	7	1	2	6	7	6	12	14	10	3	5	14	7	12	5	6	3	4	4	5	9
MaeIIprimer	ATG	15	6	2	13	8	2	4	3	6	7	11	22	1	2	10	8	1	3	6	14	1	9	8	3	2	2	4	8	1	3	8	10	6	10	4	7	5	4	4	3	4	2	20	13	6	4	11	3
MaeIIprimer	ATT	16	7	8	13	5	1	5	3	2	7	9	11	5	2	5	6	2	3	8	8	2	8	14	1	7	1	3	0	1	2	2	8	11	9	14	20	3	6	8	7	13	10	9	8	4	2	6	4
MaeIIprimer	CAA	17	14	12	34	5	22	14	12	2	18	32	26	12	9	17	54	8	55	17	31	12	25	27	18	24	12	15	25	12	3	29	48	23	21	22	43	21	26	39	5	21	40	42	29	20	9	21	25
MaeIIprimer	CAC	18	11	17	53	5	13	15	8	5	20	38	37	15	4	17	39	6	14	20	34	17	37	41	11	21	7	26	30	11	6	36	60	28	39	28	31	20	33	44	16	43	25	50	61	11	6	18	35
MaeIIprimer	CAG	19	15	31	43	10	24	12	17	14	17	32	30	15	14	16	27	13	9	26	38	19	40	36	15	35	6	24	35	9	10	48	43	21	20	27	43	13	29	49	25	31	45	44	30	29	16	32	35
MaeIIprimer	CAT	20	21	10	46	9	18	18	10	11	27	26	27	25	5	18	27	15	16	36	36	16	37	41	15	27	11	19	30	8	14	39	38	24	14	26	42	16	37	40	25	33	28	33	23	21	24	29	28
MaeIIprimer	CCA	21	26	49	64	21	33	36	23	21	40	62	46	24	6	16	37	15	18	42	60	24	51	64	26	46	17	39	47	23	10	46	85	29	61	71	84	24	57	66	36	54	44	70	100	26	16	38	44
MaeIIprimer	CCC	22	12	13	29	8	30	14	3	15	32	47	49	21	9	6	11	9	14	16	34	12	20	47	18	43	13	36	24	14	12	41	57	24	21	23	54	15	29	40	43	29	29	51	42	23	8	21	18
MaeIIprimer	CCG	23	2	10	16	1	7	3	3	5	19	8	21	7	3	10	13	2	9	11	21	3	24	24	13	20	3	17	13	3	5	23	30	13	10	15	24	5	10	27	7	10	24	27	22	10	6	10	18
MaeIIprimer	CCT	24	29	44	67	11	22	28	18	23	36	75	50	17	7	28	51	10	10	28	81	18	56	60	37	53	14	40	57	17	15	68	94	28	33	48	88	15	47	81	29	36	37	81	55	58	10	41	33
MaeIIprimer	CGA	25	4	5	16	4	4	7	6	2	15	15	21	7	4	6	6	4	3	14	16	6	11	22	20	12	1	15	22	4	5	16	17	8	10	11	21	6	15	20	10	20	17	18	8	7	8	11	10
MaeIIprimer	CGC	26	3	12	19	4	12	12	6	5	11	23	22	6	1	7	13	0	3	14	30	1	11	19	18	13	8	17	16	4	3	17	35	8	16	8	23	8	22	17	25	26	20	22	31	5	7	32	15
MaeIIprimer	CGG	27	9	9	28	5	10	12	4	6	25	28	27	4	1	8	17	4	11	25	27	8	18	30	25	18	13	32	30	10	3	33	51	10	29	27	40	16	30	48	16	18	30	34	27	18	4	19	27
MaeIIprimer	CGT	28	10	10	19	5	14	14	12	3	8	24	27	4	4	2	11	3	7	13	28	14	18	29	20	22	4	31	15	15	5	25	28	10	24	21	28	13	18	41	12	18	24	35	12	18	7	9	14
MaeIIprimer	CTA	29	6	3	8	4	5	7	2	1	8	14	10	8	2	12	9	4	6	10	19	1	8	10	2	14	4	7	11	4	2	12	22	8	7	9	15	4	17	11	3	5	11	20	14	10	3	8	7
MaeIIprimer	CTC	30	10	19	33	11	28	19	6	16	29	43	31	15	3	14	27	5	17	14	49	20	34	41	12	23	6	11	11	7	10	24	41	11	24	37	53	19	21	54	26	25	22	58	35	22	10	34	23
MaeIIprimer	CTG	31	22	34	62	15	16	22	12	15	21	35	42	19	4	25	32	13	14	36	42	16	42	43	23	38	8	18	22	19	10	43	42	22	22	28	55	25	39	47	13	46	30	38	44	25	5	21	29
MaeIIprimer	CTT	32	19	20	47	19	30	12	11	8	31	44	32	31	7	26	24	6	14	17	40	19	36	37	18	23	9	29	14	13	11	32	56	16	19	33	41	17	40	39	21	22	44	43	31	21	10	18	31
MaeIIprimer	GAA	33	23	21	38	7	19	14	11	17	19	29	41	13	7	29	30	11	29	15	41	10	22	31	25	33	11	10	31	20	8	33	45	13	13	37	47	13	33	42	24	32	26	48	32	30	14	25	33
MaeIIprimer	GAC	34	9	21	28	12	12	15	7	9	21	28	24	11	3	21	14	5	6	19	41	7	25	18	11	28	5	34	26	7	11	18	36	11	18	15	31	13	22	35	14	15	28	23	48	17	4	9	20
MaeIIprimer	GAG	35	16	23	37	7	15	24	5	13	22	32	38	10	11	19	24	8	10	20	34	13	22	38	11	16	10	17	22	17	7	23	48	29	15	38	28	20	33	27	33	24	30	40	26	15	7	23	30
MaeIIprimer	GAT	36	17	11	39	9	16	8	2	19	27	27	27	12	4	14	20	5	6	19	27	17	18	21	9	11	12	15	15	9	7	31	34	27	23	21	19	13	18	43	12	23	18	36	21	19	16	19	24
MaeIIprimer	GCA	37	11	22	41	9	32	17	14	25	35	47	44	17	7	36	19	12	21	12	51	24	62	36	23	58	13	33	52	22	11	53	67	26	24	36	71	25	37	54	39	48	47	64	53	39	7	24	46
MaeIIprimer	GCC	38	15	20	32	6	21	14	12	15	26	45	26	18	7	25	35	7	20	34	45	13	30	62	29	40	22	16	22	19	10	32	70	27	28	26	56	7	39	42	30	26	47	48	65	41	17	25	31
MaeIIprimer	GCG	39	7	9	31	7	12	7	3	9	14	27	32	12	7	14	18	3	4	19	26	3	16	21	30	28	17	23	30	10	2	31	26	15	14	23	23	6	18	63	22	23	17	32	40	18	5	12	28
MaeIIprimer	GCT	40	19	20	62	9	30	22	25	16	43	70	57	29	12	37	44	10	20	52	94	21	82	62	27	42	13	53	59	30	12	51	90	29	32	67	70	32	73	102	47	41	52	105	65	42	13	42	47
MaeIIprimer	GGA	41	44	20	90	27	32	41	26	34	44	93	97	27	26	40	68	18	20	51	102	26	75	90	58	76	25	42	55	36	8	56	120	55	49	62	91	68	82	143	48	69	53	132	116	77	27	60	65
MaeIIprimer	GGC	42	34	32	62	15	39	38	15	31	47	82	68	25	7	26	43	12	19	68	82	18	74	109	54	63	13	68	49	32	20	65	94	45	43	52	82	26	76	100	57	87	72	111	84	45	18	65	66
MaeIIprimer	GGG	43	25	37	62	12	21	32	23	24	39	59	64	16	21	29	31	11	15	29	73	36	49	58	35	52	28	45	36	17	17	57	80	54	40	51	76	22	76	85	36	66	53	72	71	46	15	54	38
MaeIIprimer	GGT	44	21	35	61	15	28	31	22	12	32	74	62	33	10	29	36	12	18	42	60	32	81	81	42	46	19	41	49	24	13	62	84	32	45	55	80	34	48	87	39	57	64	92	74	40	14	37	51
MaeIIprimer	GTA	45	14	4	18	11	10	7	7	8	14	20	12	7	7	6	44	13	10	11	18	4	19	17	11	20	6	10	10	4	7	17	30	12	8	9	19	12	16	29	13	16	12	27	39	18	4	19	34
MaeIIprimer	GTC	46	21	14	49	8	15	13	6	12	20	36	40	11	9	22	15	9	16	20	50	10	67	44	22	18	6	20	19	4	5	29	39	11	19	44	41	13	34	40	31	26	18	28	43	21	7	26	32
MaeIIprimer	GTG	47	25	9	46	8	13	12	8	12	17	29	47	12	9	27	22	13	13	25	56	22	28	32	14	38	14	19	28	7	15	42	39	19	24	26	33	29	44	42	17	33	32	48	49	20	11	25	49
MaeIIprimer	GTT	48	11	35	33	8	10	11	3	12	19	29	23	14	7	12	12	8	15	23	34	8	22	18	23	12	13	20	10	9	5	32	36	10	20	21	31	19	28	33	23	16	21	25	24	20	5	31	18
MaeIIprimer	TAA	49	5	3	13	4	1	3	0	3	8	6	9	3	1	7	0	2	3	0	4	7	8	3	3	6	3	3	7	1	3	11	10	9	4	3	2	3	6	6	0	8	3	5	4	3	4	5	4
MaeIIprimer	TAC	50	6	11	5	0	3	5	4	1	4	8	4	0	7	4	5	3	2	11	16	4	12	10	2	4	2	4	3	9	4	10	9	3	4	5	5	3	11	3	2	2	7	5	9	4	0	4	9
MaeIIprimer	TAG	51	10	2	19	0	3	7	2	2	9	3	14	4	3	7	6	7	5	8	12	3	9	14	3	6	3	5	2	2	2	8	6	7	8	16	14	2	6	11	2	5	5	8	10	2	3	5	2
MaeIIprimer	TAT	52	6	5	7	6	3	3	2	3	1	7	7	9	0	3	6	5	6	6	15	1	4	11	3	4	2	0	6	3	0	7	10	9	5	2	10	5	7	10	4	5	6	16	11	6	3	3	4
MaeIIprimer	TCA	53	18	21	36	11	16	14	9	8	21	23	33	10	7	20	9	7	19	16	37	7	22	30	9	35	7	25	28	15	5	29	55	22	23	25	34	21	22	31	13	33	28	43	46	9	4	23	23
MaeIIprimer	TCC	54	19	5	34	11	24	14	11	8	20	31	33	8	5	21	16	6	12	12	17	10	19	20	8	16	16	19	9	8	12	17	29	23	18	27	25	14	29	41	15	18	36	18	29	9	9	13	8
MaeIIprimer	TCG	55	1	6	6	4	3	2	5	3	11	9	6	0	4	7	3	4	2	7	12	1	12	14	14	2	1	8	12	5	0	11	15	6	10	7	14	2	11	6	11	11	9	11	17	13	8	3	4
MaeIIprimer	TCT	56	28	18	34	13	29	20	7	7	34	45	23	23	5	7	23	7	30	28	50	12	23	41	20	41	5	19	16	12	24	40	30	15	27	36	57	16	35	42	17	40	31	42	30	21	4	18	28
MaeIIprimer	TGA	57	24	26	39	7	16	25	12	18	33	30	38	9	10	14	19	13	16	23	27	15	23	35	16	30	7	17	32	14	9	30	37	9	31	27	42	7	17	43	19	26	23	47	20	13	5	12	24
MaeIIprimer	TGC	58	11	15	27	7	17	17	7	9	15	17	26	8	6	14	8	11	4	23	41	13	21	25	7	25	11	22	26	4	7	21	54	10	12	27	41	13	20	32	18	15	36	31	24	8	14	12	19
MaeIIprimer	TGG	59	26	20	45	10	18	25	9	17	34	22	33	14	8	17	21	4	13	22	36	10	27	49	26	20	8	28	33	6	6	28	40	19	31	23	48	17	31	68	12	29	15	47	31	20	6	20	22
MaeIIprimer	TGT	60	26	26	35	10	22	10	9	9	15	37	19	9	10	14	15	8	12	12	17	13	21	31	5	34	9	18	23	11	7	19	38	17	25	38	50	14	22	32	15	23	15	57	20	23	4	6	21
MaeIIprimer	TTA	61	7	8	17	7	7	11	2	2	7	9	24	4	4	9	9	6	2	3	21	3	6	6	1	9	2	8	7	2	1	12	4	15	7	4	4	6	11	8	4	8	6	9	9	8	3	5	3
MaeIIprimer	TTC	62	13	15	25	9	12	9	10	9	17	15	25	18	2	17	13	10	8	12	29	12	22	16	5	19	6	7	9	7	7	18	20	23	19	13	38	15	19	19	8	8	6	22	20	13	10	7	17
MaeIIprimer	TTG	63	17	6	16	7	12	12	2	11	16	13	17	9	6	4	11	4	5	18	21	6	9	26	7	10	4	8	12	9	7	26	25	12	10	10	20	4	9	16	9	16	18	10	14	7	9	12	13
MaeIIprimer	TTT	64	20	10	27	20	19	13	9	9	20	26	29	13	4	17	15	9	8	14	38	8	19	17	9	16	2	18	8	3	8	19	28	13	19	26	17	17	21	23	8	19	14	28	21	10	4	9	12
[truncated: 17 more columns]
