# Supplementary material for: Eukaryotic transcriptomics in silico: Optimizing cDNA-AFLP efficiency
Source: BMC Genomics. 2009 Nov 30;10:565. doi: 10.1186/1471-2164-10-565 (PMC2797533; doi:10.1186/1471-2164-10-565)
Supplement: Additional file 5 — Arrays of all selective PCRs for all species and enzyme combinations. Selective PCR arrays using three-by-three selective base pairs for all 87 NCBI and 39 ENSEMBL species included in the present study, tested on all 28 combinations of 8 restriction enzymes. [file 1471-2164-10-565-S5.ZIP › CSV_Arrays/ENSEMBL/Bos_taurusMaeIIandMaeI.csv]

			MaeIprimer	MaeIprimer	MaeIprimer	MaeIprimer	MaeIprimer	MaeIprimer	MaeIprimer	MaeIprimer	MaeIprimer	MaeIprimer	MaeIprimer	MaeIprimer	MaeIprimer	MaeIprimer	MaeIprimer	MaeIprimer	MaeIprimer	MaeIprimer	MaeIprimer	MaeIprimer	MaeIprimer	MaeIprimer	MaeIprimer	MaeIprimer	MaeIprimer	MaeIprimer	MaeIprimer	MaeIprimer	MaeIprimer	MaeIprimer	MaeIprimer	MaeIprimer	MaeIprimer	MaeIprimer	MaeIprimer	MaeIprimer	MaeIprimer	MaeIprimer	MaeIprimer	MaeIprimer	MaeIprimer	MaeIprimer	MaeIprimer	MaeIprimer	MaeIprimer	MaeIprimer	MaeIprimer
			AAA	AAC	AAG	AAT	ACA	ACC	ACG	ACT	AGA	AGC	AGG	AGT	ATA	ATC	ATG	ATT	CAA	CAC	CAG	CAT	CCA	CCC	CCG	CCT	CGA	CGC	CGG	CGT	CTA	CTC	CTG	CTT	GAA	GAC	GAG	GAT	GCA	GCC	GCG	GCT	GGA	GGC	GGG	GGT	GTA	GTC	GTG
		0	1	2	3	4	5	6	7	8	9	10	11	12	13	14	15	16	17	18	19	20	21	22	23	24	25	26	27	28	29	30	31	32	33	34	35	36	37	38	39	40	41	42	43	44	45	46	47
MaeIIprimer	AAA	1	24	10	10	3	8	7	1	8	7	8	5	6	9	5	4	5	4	5	6	7	12	6	5	7	4	2	4	0	4	9	9	6	5	2	4	9	6	5	0	7	6	3	5	1	0	5	4
MaeIIprimer	AAC	2	9	1	10	6	3	4	2	0	11	5	1	2	4	1	5	9	7	1	3	2	1	0	2	1	0	0	4	0	0	4	4	2	2	3	2	4	0	7	5	1	5	2	1	3	1	1	1
MaeIIprimer	AAG	3	15	3	14	8	8	4	1	2	13	11	14	6	1	3	2	3	3	4	8	8	4	6	0	7	0	1	0	0	1	7	4	14	11	1	32	0	8	2	4	6	3	3	0	3	3	2	7
MaeIIprimer	AAT	4	9	7	11	10	5	5	3	4	9	6	5	0	1	2	10	10	8	3	8	2	2	7	1	2	0	1	2	1	1	5	4	5	9	3	7	7	1	2	4	3	1	2	1	1	0	5	4
MaeIIprimer	ACA	5	13	6	9	5	2	3	3	7	16	11	18	11	1	5	8	7	14	3	12	6	8	9	7	3	1	2	7	0	2	6	7	7	4	4	11	8	6	5	2	5	8	3	3	11	5	3	8
MaeIIprimer	ACC	6	13	1	15	4	6	2	0	6	9	9	3	0	3	3	4	4	4	6	8	5	5	14	0	2	4	4	0	2	3	3	4	5	4	2	7	0	4	5	1	6	6	3	6	0	0	6	7
MaeIIprimer	ACG	7	3	0	7	1	2	0	0	2	2	1	4	0	0	1	2	1	0	0	3	4	2	1	1	2	0	2	3	0	1	0	0	3	2	0	1	1	0	2	4	5	3	5	1	1	0	4	3
MaeIIprimer	ACT	8	15	4	7	9	6	10	4	5	11	13	9	10	5	5	8	5	8	4	12	5	3	10	9	3	2	1	1	1	1	5	12	7	13	7	11	17	4	7	3	8	10	8	7	2	10	4	5
MaeIIprimer	AGA	9	11	11	10	12	10	5	3	7	11	11	7	3	16	6	12	8	6	8	13	4	14	9	1	3	1	0	5	2	4	3	7	9	24	5	10	10	1	8	7	6	5	4	8	7	1	11	10
MaeIIprimer	AGC	10	13	7	19	8	7	6	4	4	7	10	8	3	5	2	9	6	7	14	8	10	5	9	6	10	0	6	4	1	6	5	9	9	15	2	8	3	9	5	6	10	5	7	9	6	3	2	3
MaeIIprimer	AGG	11	7	7	8	7	3	3	2	3	14	11	13	6	7	5	5	6	3	7	15	2	10	6	1	8	7	0	1	0	2	11	15	10	11	3	2	6	7	8	5	8	3	9	7	4	2	3	2
MaeIIprimer	AGT	12	6	11	25	6	10	4	0	9	7	7	16	11	5	3	4	4	9	3	10	3	7	10	1	10	4	1	1	0	3	4	7	6	5	7	13	1	3	2	1	2	5	7	5	1	1	5	7
MaeIIprimer	ATA	13	5	2	3	0	2	2	4	1	4	4	0	1	3	3	3	2	1	4	3	6	1	4	1	2	0	1	0	0	0	1	3	2	5	2	2	2	4	2	3	1	5	4	0	0	5	1	0
MaeIIprimer	ATC	14	16	6	9	9	3	11	4	2	12	11	10	3	5	0	5	9	6	9	8	10	3	2	2	5	0	1	0	5	1	7	15	4	1	2	3	3	4	2	3	3	2	3	1	3	1	6	6
MaeIIprimer	ATG	15	12	5	13	4	2	4	0	1	7	6	10	3	4	6	8	9	5	4	7	4	10	7	8	4	0	0	0	0	2	6	5	5	14	3	2	1	2	5	0	4	0	5	12	2	5	5	0
MaeIIprimer	ATT	16	13	8	16	21	6	5	0	7	11	8	7	7	8	1	2	6	6	7	5	5	4	2	1	8	0	3	2	0	3	5	10	10	10	1	4	7	5	5	0	8	6	2	5	4	5	6	1
MaeIIprimer	CAA	17	28	10	17	16	12	7	4	3	21	11	6	14	2	5	15	14	21	5	22	9	11	7	16	13	3	6	2	6	5	17	31	5	12	7	19	19	10	22	6	18	11	10	13	11	8	14	9
MaeIIprimer	CAC	18	22	6	29	11	8	8	3	14	20	11	26	5	7	5	22	3	17	13	6	12	14	10	5	16	4	1	8	3	4	16	16	9	12	14	8	11	4	12	7	13	8	12	20	6	7	10	9
MaeIIprimer	CAG	19	30	14	21	13	10	10	4	16	17	9	18	20	12	9	19	6	12	15	14	7	12	10	5	9	4	2	2	5	7	11	22	20	21	12	22	15	15	11	5	18	6	16	20	10	17	11	17
MaeIIprimer	CAT	20	20	10	34	9	14	14	5	12	33	24	30	12	9	16	12	7	21	11	19	10	14	11	5	13	5	3	5	5	0	10	16	13	14	12	19	20	2	11	9	12	7	5	7	11	4	11	14
MaeIIprimer	CCA	21	29	7	32	13	16	19	5	18	27	18	36	20	9	14	14	9	18	14	25	7	27	25	7	17	2	7	15	13	1	23	26	20	19	15	19	17	13	21	16	8	13	15	26	11	6	15	10
MaeIIprimer	CCC	22	17	9	17	13	9	14	5	13	22	11	11	13	2	14	10	4	6	17	27	5	12	10	14	8	5	10	9	8	0	20	18	11	16	9	17	11	19	16	7	12	8	11	16	17	4	9	5
MaeIIprimer	CCG	23	9	6	14	12	13	2	4	11	5	6	9	3	2	7	3	5	1	2	13	6	9	10	1	8	6	3	5	0	0	10	11	5	9	4	8	7	9	2	7	9	7	4	14	5	7	3	6
MaeIIprimer	CCT	24	39	8	42	5	26	13	5	9	34	31	27	17	4	16	13	14	23	20	33	11	23	24	15	15	4	8	9	4	6	18	21	11	27	16	20	20	8	21	7	17	17	21	22	12	8	6	16
MaeIIprimer	CGA	25	6	7	6	0	5	2	4	1	6	4	10	2	3	1	9	0	2	5	6	5	6	3	1	9	8	1	3	0	0	3	5	3	6	2	9	4	3	2	3	2	4	5	1	6	2	4	1
MaeIIprimer	CGC	26	7	2	8	6	1	7	5	3	10	9	5	0	2	5	9	6	1	8	9	3	9	5	3	5	2	0	3	1	1	8	6	2	5	3	4	5	1	4	7	7	12	3	8	1	4	3	5
MaeIIprimer	CGG	27	11	3	8	4	12	1	4	1	16	13	19	5	1	6	8	4	9	3	13	6	13	11	9	5	2	5	6	1	2	14	17	14	10	3	9	2	4	14	6	4	7	2	11	7	3	5	2
MaeIIprimer	CGT	28	10	5	12	4	8	6	1	1	8	14	8	7	5	4	1	1	8	5	8	6	16	5	4	5	3	2	4	5	3	5	6	2	3	6	8	8	9	14	6	2	1	4	9	1	1	1	1
MaeIIprimer	CTA	29	8	1	6	7	3	4	2	4	11	5	6	5	2	4	7	9	3	5	8	10	1	6	1	5	3	0	5	0	1	10	7	3	4	0	15	4	4	2	0	5	3	6	7	2	4	1	0
MaeIIprimer	CTC	30	29	10	19	11	16	16	3	22	24	25	30	13	7	5	14	5	10	9	21	7	20	13	5	10	6	4	10	2	2	10	19	11	21	2	21	9	14	15	12	14	13	15	11	12	10	14	18
MaeIIprimer	CTG	31	34	18	31	24	14	16	3	11	26	19	25	13	5	9	6	8	14	8	21	9	13	20	7	12	5	9	7	12	1	12	30	18	19	6	17	15	24	17	9	15	13	18	19	16	7	15	8
MaeIIprimer	CTT	32	30	16	24	17	16	8	4	10	43	24	32	8	14	12	16	10	27	10	23	9	21	14	10	18	7	3	7	3	14	10	21	15	14	11	20	17	7	9	2	18	12	14	23	14	4	19	11
MaeIIprimer	GAA	33	30	10	25	22	18	6	2	13	32	10	24	15	14	12	7	7	15	14	31	12	12	13	5	10	4	4	6	2	1	14	19	20	5	19	32	14	12	8	7	14	17	13	10	18	9	4	13
MaeIIprimer	GAC	34	10	6	19	6	9	8	2	11	15	18	10	18	10	11	11	13	9	6	23	9	19	9	9	5	2	1	1	4	2	15	17	10	19	14	12	14	6	10	3	10	13	14	3	8	6	5	9
MaeIIprimer	GAG	35	18	13	10	9	11	3	3	6	20	10	20	6	6	5	11	9	21	6	17	14	9	14	5	11	3	5	2	6	3	22	20	14	20	6	21	10	12	18	9	6	11	7	17	8	11	15	8
MaeIIprimer	GAT	36	15	7	10	10	8	10	3	7	13	19	15	6	6	10	5	13	12	3	14	15	8	6	5	15	4	5	4	2	4	12	15	9	15	7	9	19	13	8	3	16	6	11	8	13	4	10	14
MaeIIprimer	GCA	37	23	11	37	22	28	10	3	16	20	15	20	16	6	7	9	6	21	13	34	16	29	24	11	13	3	6	8	2	7	23	31	13	22	12	22	15	18	18	8	12	13	26	23	14	7	13	16
MaeIIprimer	GCC	38	17	7	26	12	19	4	1	10	13	10	38	4	6	10	8	8	13	17	10	7	14	58	10	6	2	8	4	3	3	22	11	17	19	20	15	13	18	16	9	15	16	15	15	9	7	8	8
MaeIIprimer	GCG	39	5	2	11	2	6	7	7	1	2	5	17	12	0	9	4	5	1	4	10	2	6	12	7	16	2	4	6	3	0	11	11	4	10	8	7	8	10	8	7	9	3	9	6	6	2	4	4
MaeIIprimer	GCT	40	32	22	25	9	26	18	1	10	35	19	36	12	6	12	20	9	24	27	21	12	29	24	11	23	3	8	8	4	2	20	30	15	24	16	28	21	19	32	8	15	20	23	33	21	5	14	17
MaeIIprimer	GGA	41	27	14	32	49	18	21	7	32	32	24	22	34	13	19	25	6	35	24	40	24	46	28	19	35	11	13	19	7	3	48	46	45	38	27	47	33	21	38	18	30	32	36	30	15	15	31	22
MaeIIprimer	GGC	42	24	14	40	18	31	20	3	16	31	28	35	30	13	17	19	11	22	23	39	13	23	33	23	23	6	17	12	6	2	32	35	26	29	28	28	23	42	36	8	21	14	32	24	17	9	25	25
MaeIIprimer	GGG	43	19	16	45	21	13	21	9	15	28	16	30	9	7	12	16	12	6	21	26	18	28	23	9	18	7	4	11	6	6	25	30	17	29	16	24	13	16	33	11	26	21	27	30	20	14	19	12
MaeIIprimer	GGT	44	30	8	25	23	14	12	7	16	36	14	29	12	11	7	15	13	16	24	36	10	23	22	12	16	10	16	2	4	3	22	43	14	18	22	24	24	15	23	10	21	20	18	19	23	6	28	20
MaeIIprimer	GTA	45	9	12	17	0	5	3	1	5	17	13	12	9	3	8	6	14	14	10	11	13	5	8	4	13	1	0	4	5	0	9	20	17	8	3	8	3	9	8	6	5	12	6	2	8	4	11	9
MaeIIprimer	GTC	46	15	10	11	18	13	11	5	22	17	19	22	9	5	6	15	13	15	6	8	9	20	9	12	12	2	5	5	2	3	12	11	19	28	7	17	13	11	15	5	11	13	10	7	10	4	10	6
MaeIIprimer	GTG	47	15	13	31	19	21	9	4	6	30	22	31	14	9	13	15	8	17	13	31	7	25	7	7	11	2	1	6	14	2	26	22	13	16	10	19	13	23	15	3	9	17	16	19	4	11	13	19
MaeIIprimer	GTT	48	24	19	23	13	13	5	1	4	19	10	20	11	7	5	17	17	6	18	20	14	13	6	7	14	2	5	2	3	2	10	10	17	16	16	22	8	14	4	6	15	9	17	12	7	7	16	9
MaeIIprimer	TAA	49	9	6	9	6	1	5	1	2	5	7	8	3	3	8	17	6	5	4	7	4	3	3	2	9	0	0	3	0	1	10	4	8	6	3	4	8	0	7	1	6	0	4	5	5	1	5	4
MaeIIprimer	TAC	50	4	9	10	1	4	8	2	6	6	4	5	2	0	1	2	8	4	1	7	7	6	3	6	5	2	4	1	2	0	6	7	7	6	2	1	3	1	5	2	3	5	8	4	8	1	3	1
MaeIIprimer	TAG	51	6	3	6	6	7	1	1	5	5	1	1	8	3	2	7	5	3	5	8	4	6	4	1	2	0	0	2	0	1	6	8	3	5	1	5	6	8	1	0	6	4	1	1	1	0	2	3
MaeIIprimer	TAT	52	15	8	10	7	3	3	1	1	4	8	4	5	5	5	9	3	1	5	5	6	0	3	0	5	0	0	4	0	1	5	3	6	1	2	10	1	4	1	2	7	5	1	0	2	5	3	2
MaeIIprimer	TCA	53	20	11	25	16	3	13	4	7	23	16	19	12	10	14	14	11	10	14	20	6	7	9	5	6	1	1	11	3	8	12	16	12	14	14	18	8	5	9	2	9	8	8	11	12	5	14	5
MaeIIprimer	TCC	54	34	16	26	18	9	15	2	7	20	18	18	14	5	8	22	7	9	6	17	12	12	8	3	9	6	5	4	5	2	6	17	7	13	10	23	21	18	8	6	14	6	21	10	8	15	14	6
MaeIIprimer	TCG	55	10	3	1	7	3	1	1	1	6	6	2	7	5	2	3	3	4	3	3	3	0	6	3	1	4	1	1	1	0	3	6	0	5	1	4	0	1	4	1	4	5	3	5	3	1	1	2
MaeIIprimer	TCT	56	35	20	36	15	8	12	6	15	27	24	41	16	17	18	20	9	14	14	22	24	22	15	9	10	2	10	3	9	2	15	20	16	13	9	9	7	14	10	2	19	15	9	8	6	4	9	7
MaeIIprimer	TGA	57	39	24	15	13	16	10	0	3	12	11	25	10	7	3	10	13	14	6	16	13	18	10	2	12	4	1	5	1	5	18	14	17	12	16	17	8	10	8	2	12	10	9	6	9	3	6	8
MaeIIprimer	TGC	58	13	10	19	24	11	11	1	5	22	2	15	4	3	6	7	13	10	4	18	3	16	5	5	16	2	6	5	1	1	14	11	7	7	9	18	6	10	4	8	8	3	13	13	6	9	7	6
MaeIIprimer	TGG	59	18	10	20	19	11	21	3	14	17	8	14	7	9	8	12	3	15	13	16	9	31	16	9	13	3	3	8	4	0	4	20	12	19	11	11	7	16	10	5	12	7	9	10	10	10	9	6
MaeIIprimer	TGT	60	40	8	19	12	12	11	0	12	15	21	14	11	5	7	15	9	11	8	26	15	14	11	5	6	4	1	4	2	2	8	11	9	13	10	15	1	3	9	1	5	4	9	7	8	8	11	4
MaeIIprimer	TTA	61	15	23	12	18	11	12	1	2	14	12	14	7	2	6	9	16	11	7	17	5	3	9	3	4	0	2	1	0	0	3	10	13	7	0	8	7	3	4	5	6	6	7	2	2	3	3	0
MaeIIprimer	TTC	62	37	18	18	26	16	11	1	7	11	13	15	10	18	8	14	12	20	27	12	18	6	9	1	15	3	4	3	4	3	11	19	6	13	6	22	21	10	11	3	10	18	7	7	7	10	6	10
MaeIIprimer	TTG	63	20	4	22	13	9	10	2	4	14	11	11	6	14	11	9	8	13	11	11	13	10	2	4	11	1	0	0	0	2	19	19	4	14	6	13	4	11	8	4	8	9	11	5	12	7	19	12
MaeIIprimer	TTT	64	26	19	37	22	19	14	4	14	17	14	17	9	21	7	18	12	37	10	21	8	11	14	6	4	8	3	4	5	1	9	9	14	28	11	18	11	15	8	4	6	8	17	9	6	10	5	6
[truncated: 17 more columns]
