# Supplementary material for: Eukaryotic transcriptomics in silico: Optimizing cDNA-AFLP efficiency
Source: BMC Genomics. 2009 Nov 30;10:565. doi: 10.1186/1471-2164-10-565 (PMC2797533; doi:10.1186/1471-2164-10-565)
Supplement: Additional file 5 — Arrays of all selective PCRs for all species and enzyme combinations. Selective PCR arrays using three-by-three selective base pairs for all 87 NCBI and 39 ENSEMBL species included in the present study, tested on all 28 combinations of 8 restriction enzymes. [file 1471-2164-10-565-S5.ZIP › CSV_Arrays/ENSEMBL/Bos_taurusMaeIIandMseI.csv]

			MseIprimer	MseIprimer	MseIprimer	MseIprimer	MseIprimer	MseIprimer	MseIprimer	MseIprimer	MseIprimer	MseIprimer	MseIprimer	MseIprimer	MseIprimer	MseIprimer	MseIprimer	MseIprimer	MseIprimer	MseIprimer	MseIprimer	MseIprimer	MseIprimer	MseIprimer	MseIprimer	MseIprimer	MseIprimer	MseIprimer	MseIprimer	MseIprimer	MseIprimer	MseIprimer	MseIprimer	MseIprimer	MseIprimer	MseIprimer	MseIprimer	MseIprimer	MseIprimer	MseIprimer	MseIprimer	MseIprimer	MseIprimer	MseIprimer	MseIprimer	MseIprimer	MseIprimer	MseIprimer	MseIprimer
			AAA	AAC	AAG	AAT	ACA	ACC	ACG	ACT	AGA	AGC	AGG	AGT	ATA	ATC	ATG	ATT	CAA	CAC	CAG	CAT	CCA	CCC	CCG	CCT	CGA	CGC	CGG	CGT	CTA	CTC	CTG	CTT	GAA	GAC	GAG	GAT	GCA	GCC	GCG	GCT	GGA	GGC	GGG	GGT	GTA	GTC	GTG
		0	1	2	3	4	5	6	7	8	9	10	11	12	13	14	15	16	17	18	19	20	21	22	23	24	25	26	27	28	29	30	31	32	33	34	35	36	37	38	39	40	41	42	43	44	45	46	47
MaeIIprimer	AAA	1	29	13	17	15	10	8	3	6	17	10	13	21	12	6	11	11	9	14	5	6	2	3	6	11	0	0	1	0	1	6	8	14	17	8	5	8	7	3	0	6	9	7	3	5	4	8	6
MaeIIprimer	AAC	2	8	5	11	11	7	4	0	7	21	1	7	5	5	5	4	7	1	2	4	8	2	6	2	5	4	2	0	0	6	2	7	10	15	2	3	3	11	0	0	2	11	4	0	5	5	5	6
MaeIIprimer	AAG	3	31	5	14	10	6	4	0	6	18	10	9	1	8	2	8	6	14	3	3	8	1	1	2	4	1	1	3	0	2	6	4	5	12	1	5	4	11	3	3	0	13	3	1	2	5	0	2
MaeIIprimer	AAT	4	19	8	7	22	8	5	5	4	8	7	5	4	7	5	6	8	7	3	5	10	11	6	0	4	3	2	2	0	2	4	6	8	11	11	8	13	4	2	1	9	5	3	3	1	0	4	6
MaeIIprimer	ACA	5	33	15	8	21	10	6	0	18	35	11	4	4	16	13	13	11	16	8	11	6	13	5	5	11	3	1	2	0	7	7	10	10	31	5	6	3	6	6	2	3	14	9	8	8	2	10	4
MaeIIprimer	ACC	6	6	7	18	4	4	0	1	10	9	4	16	3	3	12	7	12	4	7	7	4	7	5	0	7	2	0	1	0	7	3	7	2	9	1	8	2	4	10	0	4	14	6	4	5	4	8	4
MaeIIprimer	ACG	7	5	2	6	4	0	0	0	0	9	1	1	5	1	0	5	3	6	1	0	1	4	0	0	1	0	4	1	0	0	4	0	6	3	1	1	0	1	0	1	0	3	1	1	1	0	1	2
MaeIIprimer	ACT	8	23	23	21	12	14	3	0	10	14	7	13	15	5	5	7	6	6	4	6	13	9	8	0	7	0	0	3	0	7	5	9	7	20	6	9	4	6	7	3	9	13	9	3	13	4	4	7
MaeIIprimer	AGA	9	22	12	21	23	9	2	2	10	17	16	10	18	11	8	15	7	14	7	5	11	6	2	2	10	5	1	2	0	3	4	9	12	15	8	11	20	2	11	1	8	15	13	8	3	4	8	14
MaeIIprimer	AGC	10	23	10	6	6	13	3	0	15	28	8	9	9	7	1	7	13	15	4	18	7	10	6	3	4	5	1	3	0	0	8	6	8	8	11	5	6	15	2	1	7	9	6	5	5	9	12	3
MaeIIprimer	AGG	11	15	5	6	9	8	5	3	5	18	10	10	6	4	5	5	5	18	5	7	7	11	12	1	6	4	3	4	0	2	7	8	12	18	12	11	8	12	5	1	8	11	9	5	3	4	3	7
MaeIIprimer	AGT	12	20	7	17	16	13	7	3	6	21	7	12	13	6	10	4	1	10	2	8	15	8	2	7	4	7	3	8	0	4	5	4	5	21	4	6	13	3	6	0	11	12	6	5	7	0	5	6
MaeIIprimer	ATA	13	16	10	4	12	10	4	2	7	4	3	7	8	4	7	5	9	4	7	4	1	1	5	1	2	0	0	0	0	2	6	11	4	12	0	1	7	3	1	0	5	6	3	4	3	1	4	4
MaeIIprimer	ATC	14	8	9	9	15	10	3	1	9	18	7	13	10	2	3	14	3	3	6	11	13	12	2	1	4	0	0	2	0	5	8	3	10	9	5	7	11	5	4	2	4	15	7	3	1	5	4	5
MaeIIprimer	ATG	15	23	10	6	9	8	8	2	8	15	5	10	4	14	16	9	5	6	7	10	5	8	0	0	3	1	2	1	0	5	1	9	6	9	4	6	9	8	8	2	5	12	4	6	8	3	8	2
MaeIIprimer	ATT	16	19	4	16	14	17	13	1	11	15	5	5	13	9	10	7	5	6	4	1	11	2	2	1	8	3	0	5	0	2	13	7	8	18	2	7	7	9	3	1	12	20	5	3	4	6	2	6
MaeIIprimer	CAA	17	33	11	22	10	23	16	4	14	29	19	30	15	92	10	24	10	9	7	17	16	11	5	4	9	6	0	3	0	9	13	21	13	34	11	8	22	9	18	1	7	17	12	15	10	14	10	8
MaeIIprimer	CAC	18	20	13	18	18	25	10	9	13	42	25	30	14	19	11	16	18	22	18	17	11	15	5	7	17	1	6	9	0	6	8	10	13	19	5	9	10	21	20	8	11	18	11	10	15	9	13	9
MaeIIprimer	CAG	19	30	15	20	25	22	26	5	14	25	14	17	15	6	7	22	18	16	14	18	10	20	13	11	6	3	4	4	0	8	9	13	18	37	10	18	29	21	15	5	13	27	7	11	11	3	20	15
MaeIIprimer	CAT	20	53	20	23	21	14	11	9	29	34	18	22	18	21	24	14	22	11	4	15	12	17	4	1	15	12	2	2	0	19	10	8	15	39	25	23	20	16	8	3	23	30	14	8	6	6	15	10
MaeIIprimer	CCA	21	45	35	47	28	14	12	3	27	48	29	20	19	25	22	17	16	16	13	40	29	21	11	12	21	2	9	7	0	7	13	26	16	34	10	31	18	15	15	7	18	31	14	14	15	12	14	19
MaeIIprimer	CCC	22	22	7	23	34	11	8	2	9	10	16	12	12	11	4	29	11	13	7	16	10	12	8	2	12	9	4	7	0	5	12	11	4	21	6	15	9	11	6	5	13	25	19	7	7	8	9	5
MaeIIprimer	CCG	23	11	8	12	4	11	6	3	7	17	14	5	4	6	4	13	7	11	6	5	3	10	4	3	5	1	3	3	0	2	1	2	5	14	2	4	9	5	3	1	11	12	13	10	6	0	4	5
MaeIIprimer	CCT	24	45	22	20	31	16	11	10	22	41	16	38	32	15	12	18	13	20	9	26	18	26	13	7	11	6	11	8	0	4	16	15	21	40	11	24	11	11	11	3	11	41	12	14	13	10	10	12
MaeIIprimer	CGA	25	10	4	12	6	4	6	0	5	6	6	11	5	11	6	4	7	11	6	2	7	3	2	5	9	2	0	5	0	3	1	4	2	9	3	4	5	10	5	2	7	6	7	7	5	1	2	4
MaeIIprimer	CGC	26	11	4	11	3	7	4	3	6	14	3	9	9	6	7	6	7	1	5	8	3	8	4	1	2	4	0	2	0	0	3	1	7	5	6	4	6	3	1	0	3	7	5	7	4	1	10	3
MaeIIprimer	CGG	27	14	8	13	10	7	6	6	8	14	5	16	6	6	9	4	3	13	5	14	5	12	1	1	6	4	2	2	0	2	2	6	4	7	6	8	3	5	4	0	7	8	6	4	4	1	8	9
MaeIIprimer	CGT	28	17	4	11	9	2	4	3	9	18	8	5	2	5	5	13	7	4	7	8	0	5	8	1	5	6	3	2	0	3	8	6	10	10	11	8	4	10	8	3	3	12	2	4	2	4	7	3
MaeIIprimer	CTA	29	16	13	21	6	6	4	0	9	11	8	14	10	6	7	5	12	5	8	5	2	5	7	0	7	0	0	5	0	3	6	5	10	14	9	4	8	12	7	4	4	4	5	4	2	7	5	5
MaeIIprimer	CTC	30	31	20	21	26	20	8	2	18	45	18	28	22	16	19	16	27	23	13	8	15	18	4	7	10	4	3	5	0	8	6	15	21	32	2	14	8	14	7	3	6	34	17	13	11	5	13	9
MaeIIprimer	CTG	31	48	27	29	15	28	12	9	16	46	22	22	27	13	20	25	16	19	7	23	24	18	12	5	12	10	5	3	0	12	17	11	15	30	10	25	14	20	9	6	16	29	15	19	20	11	11	9
MaeIIprimer	CTT	32	41	19	39	35	12	10	9	21	44	24	23	14	12	9	17	31	25	8	17	28	18	5	2	11	7	3	4	0	5	12	19	25	32	7	26	15	13	8	3	24	30	17	11	11	7	8	8
MaeIIprimer	GAA	33	41	8	41	34	19	13	4	24	35	13	26	20	36	25	21	22	24	11	31	14	22	14	5	14	7	5	12	0	5	19	13	26	35	9	20	29	25	13	6	34	38	17	8	11	14	9	17
MaeIIprimer	GAC	34	29	9	17	19	15	7	1	8	21	16	16	16	19	16	6	8	6	11	9	7	11	10	4	3	6	1	0	0	2	12	24	16	15	3	13	6	5	5	3	12	22	13	13	8	8	8	4
MaeIIprimer	GAG	35	28	14	14	21	27	7	3	18	14	17	16	13	8	25	19	7	13	11	18	14	19	8	1	6	9	10	2	0	9	8	9	13	28	13	10	6	29	11	6	7	20	24	4	11	5	18	16
MaeIIprimer	GAT	36	46	18	14	35	14	19	2	16	24	11	24	15	12	18	21	10	26	10	15	14	12	3	2	9	4	3	5	0	8	14	21	16	22	15	16	19	9	3	6	14	14	17	9	15	11	12	10
MaeIIprimer	GCA	37	51	16	12	23	14	13	5	26	36	28	30	26	13	8	26	12	30	9	16	11	15	7	9	18	6	5	8	0	4	8	15	37	27	12	8	16	27	13	1	14	24	17	12	10	14	9	11
MaeIIprimer	GCC	38	29	14	14	28	21	13	1	24	39	13	22	15	14	7	16	13	10	9	12	16	12	10	3	11	4	2	10	0	10	10	14	15	34	8	13	10	8	17	3	9	29	10	7	13	5	11	11
MaeIIprimer	GCG	39	12	8	8	2	9	3	3	6	10	9	11	13	2	6	5	5	5	4	5	2	7	7	1	7	1	2	2	0	1	2	1	8	11	2	4	0	4	4	3	5	8	8	4	3	3	7	6
MaeIIprimer	GCT	40	55	29	29	30	32	23	6	24	36	27	24	19	14	19	18	14	15	18	27	22	21	12	5	29	7	1	4	0	10	17	34	17	27	11	23	10	15	18	6	17	28	23	16	19	12	13	15
MaeIIprimer	GGA	41	90	36	43	63	29	29	11	44	59	43	48	51	42	22	32	40	39	13	26	27	29	10	2	19	7	3	10	0	11	28	35	35	33	17	37	48	39	29	10	30	37	17	37	25	15	22	16
MaeIIprimer	GGC	42	51	48	26	21	34	13	9	33	48	10	26	22	34	23	22	18	27	17	35	27	22	11	7	31	6	11	11	0	8	20	20	23	42	18	14	14	24	18	5	21	43	29	27	15	9	7	24
MaeIIprimer	GGG	43	50	19	15	32	23	11	4	26	34	30	29	29	18	21	21	20	28	15	20	17	19	8	5	11	9	5	3	0	2	12	22	16	36	30	22	14	14	13	6	24	24	27	20	18	15	15	15
MaeIIprimer	GGT	44	53	22	26	27	42	15	10	26	36	23	36	33	17	23	15	8	22	14	29	31	28	14	10	12	2	7	10	0	2	15	23	20	32	17	24	21	11	16	4	15	32	13	28	19	10	12	5
MaeIIprimer	GTA	45	38	21	6	17	19	6	3	18	20	11	17	8	14	16	19	11	8	16	8	17	7	6	0	8	0	2	7	0	4	6	17	10	21	3	8	17	10	8	4	13	21	7	15	8	12	8	5
MaeIIprimer	GTC	46	63	9	13	13	14	19	2	19	34	17	15	20	15	16	18	7	14	9	12	13	6	11	0	5	3	4	5	0	4	23	13	22	22	13	7	11	13	11	4	21	15	11	11	7	8	8	9
MaeIIprimer	GTG	47	34	31	31	25	22	5	1	24	30	38	22	28	14	14	16	29	17	22	14	25	17	13	1	12	6	6	4	0	5	12	16	14	40	6	16	21	13	17	5	26	23	15	7	10	6	5	9
MaeIIprimer	GTT	48	39	16	19	17	27	7	5	18	43	20	22	16	18	15	15	17	19	8	12	19	10	9	7	12	5	1	5	0	5	6	12	12	22	10	19	8	11	3	2	14	19	18	18	10	4	9	7
MaeIIprimer	TAA	49	0	0	0	0	0	0	0	0	0	0	0	0	0	0	0	0	0	0	0	0	0	0	0	0	0	0	0	0	0	0	0	0	0	0	0	0	0	0	0	0	0	0	0	0	0	0	0
MaeIIprimer	TAC	50	8	8	3	5	7	5	2	1	14	7	12	2	4	6	6	4	7	0	8	10	6	3	1	5	5	0	0	0	5	6	17	1	8	4	10	1	0	8	0	2	8	6	2	2	4	1	4
MaeIIprimer	TAG	51	19	5	10	15	16	7	0	5	11	13	4	10	7	6	7	15	8	3	5	9	3	0	0	4	2	1	2	0	2	7	3	0	11	2	2	9	5	4	0	3	15	2	1	11	4	0	3
MaeIIprimer	TAT	52	24	9	12	14	11	4	2	5	16	7	6	13	8	4	9	13	6	6	7	4	10	1	5	8	1	0	2	0	5	5	10	8	11	7	14	9	9	2	0	8	8	1	4	1	2	0	10
MaeIIprimer	TCA	53	37	23	26	23	30	12	4	11	42	22	26	17	17	12	16	24	37	10	9	13	16	6	1	6	2	9	3	0	3	6	19	12	21	7	25	16	9	5	3	15	16	14	12	17	8	20	16
MaeIIprimer	TCC	54	33	24	20	22	9	11	4	24	45	14	26	5	17	18	19	13	20	12	27	10	19	14	6	4	5	2	6	0	7	9	14	8	23	7	13	7	8	8	0	8	15	10	9	2	5	10	10
MaeIIprimer	TCG	55	8	1	6	12	8	1	1	7	5	4	9	9	8	10	7	8	4	3	3	4	4	3	3	2	3	0	5	0	2	2	5	4	9	1	10	1	3	0	0	2	4	4	4	1	4	1	2
MaeIIprimer	TCT	56	37	20	34	28	25	9	11	22	44	16	32	33	28	28	29	26	14	21	29	18	24	5	6	13	2	0	6	0	9	11	19	11	24	22	12	11	26	16	7	22	24	25	21	14	4	9	17
MaeIIprimer	TGA	57	32	22	25	35	18	16	4	26	33	15	18	8	22	11	19	22	24	12	14	10	16	5	6	15	1	3	9	0	5	13	16	14	28	12	15	18	14	4	6	17	33	11	9	9	13	16	16
MaeIIprimer	TGC	58	32	21	23	21	10	4	0	16	23	11	8	22	15	6	14	11	17	9	15	13	10	5	4	7	8	2	1	0	7	12	3	14	27	5	2	8	14	8	3	9	14	11	6	7	1	11	8
MaeIIprimer	TGG	59	35	21	24	27	16	13	0	8	22	15	37	14	17	8	18	11	22	4	15	14	17	8	4	13	3	0	4	0	4	7	13	23	17	10	8	2	14	10	1	8	18	10	15	11	5	7	11
MaeIIprimer	TGT	60	55	19	26	22	15	9	3	17	31	14	14	16	12	16	25	13	10	9	6	22	12	5	1	12	9	4	3	0	9	10	18	14	19	14	14	9	21	5	4	5	25	12	7	8	11	14	8
MaeIIprimer	TTA	61	27	30	9	13	6	8	2	13	15	5	10	8	3	8	10	7	4	3	12	4	7	3	0	2	2	0	3	0	6	8	7	4	9	5	4	5	11	8	0	3	4	7	0	8	6	5	14
MaeIIprimer	TTC	62	49	19	22	23	26	14	4	16	42	17	37	19	10	14	20	22	23	12	15	11	8	9	0	8	2	1	8	0	7	17	21	14	22	15	15	12	21	8	1	11	25	15	8	4	10	12	8
MaeIIprimer	TTG	63	35	15	31	28	15	14	6	18	41	16	7	20	12	25	22	25	14	6	15	14	8	6	9	18	2	4	3	0	7	9	16	4	13	8	11	14	19	8	1	7	15	12	12	9	5	11	6
MaeIIprimer	TTT	64	44	20	20	27	16	12	2	26	40	21	34	33	17	16	24	26	24	10	27	33	17	11	2	4	2	2	3	0	11	12	25	12	42	22	21	15	14	15	3	15	21	18	10	11	16	7	18
[truncated: 17 more columns]
