# Supplementary material for: Eukaryotic transcriptomics in silico: Optimizing cDNA-AFLP efficiency
Source: BMC Genomics. 2009 Nov 30;10:565. doi: 10.1186/1471-2164-10-565 (PMC2797533; doi:10.1186/1471-2164-10-565)
Supplement: Additional file 5 — Arrays of all selective PCRs for all species and enzyme combinations. Selective PCR arrays using three-by-three selective base pairs for all 87 NCBI and 39 ENSEMBL species included in the present study, tested on all 28 combinations of 8 restriction enzymes. [file 1471-2164-10-565-S5.ZIP › CSV_Arrays/ENSEMBL/Bos_taurusMaeIIandTaqI.csv]

			TaqIprimer	TaqIprimer	TaqIprimer	TaqIprimer	TaqIprimer	TaqIprimer	TaqIprimer	TaqIprimer	TaqIprimer	TaqIprimer	TaqIprimer	TaqIprimer	TaqIprimer	TaqIprimer	TaqIprimer	TaqIprimer	TaqIprimer	TaqIprimer	TaqIprimer	TaqIprimer	TaqIprimer	TaqIprimer	TaqIprimer	TaqIprimer	TaqIprimer	TaqIprimer	TaqIprimer	TaqIprimer	TaqIprimer	TaqIprimer	TaqIprimer	TaqIprimer	TaqIprimer	TaqIprimer	TaqIprimer	TaqIprimer	TaqIprimer	TaqIprimer	TaqIprimer	TaqIprimer	TaqIprimer	TaqIprimer	TaqIprimer	TaqIprimer	TaqIprimer	TaqIprimer	TaqIprimer
			AAA	AAC	AAG	AAT	ACA	ACC	ACG	ACT	AGA	AGC	AGG	AGT	ATA	ATC	ATG	ATT	CAA	CAC	CAG	CAT	CCA	CCC	CCG	CCT	CGA	CGC	CGG	CGT	CTA	CTC	CTG	CTT	GAA	GAC	GAG	GAT	GCA	GCC	GCG	GCT	GGA	GGC	GGG	GGT	GTA	GTC	GTG
		0	1	2	3	4	5	6	7	8	9	10	11	12	13	14	15	16	17	18	19	20	21	22	23	24	25	26	27	28	29	30	31	32	33	34	35	36	37	38	39	40	41	42	43	44	45	46	47
MaeIIprimer	AAA	1	3	3	6	11	7	6	0	2	7	7	3	7	3	5	2	8	7	3	4	11	6	1	0	8	1	0	0	0	0	1	2	9	7	2	9	16	7	8	2	3	10	6	4	4	2	3	6
MaeIIprimer	AAC	2	2	0	10	8	0	0	0	3	4	3	7	4	2	2	1	0	3	2	1	1	6	2	0	2	0	2	5	0	0	1	7	9	15	3	3	10	5	1	2	4	4	5	5	2	4	4	3
MaeIIprimer	AAG	3	3	4	3	4	6	4	0	1	5	6	5	8	2	6	5	8	5	3	6	0	5	7	4	5	2	3	2	0	4	6	6	10	6	3	9	5	3	6	2	2	5	8	3	3	5	3	2
MaeIIprimer	AAT	4	8	9	4	9	5	3	0	3	13	2	6	4	0	4	6	5	5	3	4	6	4	5	6	5	4	2	5	0	4	3	6	2	5	6	1	2	4	4	1	9	5	7	10	6	7	2	9
MaeIIprimer	ACA	5	6	11	6	9	8	8	4	5	16	14	14	18	2	6	6	4	3	2	8	8	8	5	6	9	6	4	4	0	2	9	10	9	20	12	13	3	17	16	4	14	17	14	12	13	3	21	7
MaeIIprimer	ACC	6	4	1	4	1	14	4	2	3	3	3	7	7	1	4	7	6	10	6	8	1	10	6	1	10	1	3	8	0	3	11	8	2	9	6	7	0	7	6	4	6	12	5	11	6	8	2	5
MaeIIprimer	ACG	7	1	0	1	0	4	2	0	2	7	3	6	2	3	0	5	2	5	1	4	0	2	0	1	3	0	1	0	0	0	0	3	1	4	0	1	3	1	3	0	7	9	3	2	2	4	0	3
MaeIIprimer	ACT	8	2	8	16	14	11	4	0	6	16	7	8	13	3	6	6	2	12	6	4	9	9	8	9	10	4	11	2	0	9	9	16	9	23	8	18	9	11	17	7	15	17	15	21	6	6	13	15
MaeIIprimer	AGA	9	6	3	7	3	13	5	0	5	25	8	6	14	2	6	14	5	11	4	16	14	15	9	4	16	1	9	10	0	7	8	16	13	19	10	10	11	22	12	4	20	19	22	18	17	13	8	20
MaeIIprimer	AGC	10	4	8	11	3	5	5	3	8	11	12	12	4	8	2	1	5	6	5	15	7	18	6	12	11	12	5	8	0	5	8	14	9	17	13	19	10	25	11	15	10	26	30	20	25	9	8	15
MaeIIprimer	AGG	11	7	6	6	7	14	2	1	5	13	4	19	8	0	2	8	4	15	7	12	10	13	11	4	13	7	7	9	0	7	7	15	19	16	15	10	9	16	14	5	19	31	31	19	6	7	11	6
MaeIIprimer	AGT	12	4	9	7	3	8	4	0	9	14	11	8	9	2	10	3	4	7	6	12	15	4	11	4	14	6	4	9	0	6	11	8	8	18	11	12	10	14	6	4	9	29	25	17	14	10	2	8
MaeIIprimer	ATA	13	0	1	2	5	1	0	2	1	6	2	6	2	2	0	0	7	10	7	3	3	5	3	0	2	0	1	3	0	0	1	3	4	6	2	2	6	2	3	1	2	1	0	0	5	0	0	0
MaeIIprimer	ATC	14	6	3	11	6	5	3	1	2	5	2	3	12	1	1	2	5	1	0	5	11	2	1	1	2	2	3	1	0	6	2	6	2	2	6	5	2	3	2	4	7	11	2	4	2	6	8	4
MaeIIprimer	ATG	15	9	4	4	7	11	4	2	5	10	10	11	5	3	8	4	3	8	3	8	2	3	4	1	3	6	0	2	0	4	4	3	3	2	7	3	2	3	6	0	4	11	5	7	4	1	5	5
MaeIIprimer	ATT	16	12	7	0	0	9	6	0	5	13	2	8	6	0	3	7	4	9	8	4	2	8	5	0	3	3	0	0	0	1	12	3	7	7	11	12	11	5	7	6	4	9	3	3	5	4	10	5
MaeIIprimer	CAA	17	9	5	9	5	33	17	1	13	23	22	34	17	11	1	13	8	11	5	8	11	16	8	7	22	5	17	8	0	4	10	8	6	20	13	19	18	17	27	10	14	18	22	13	15	9	19	13
MaeIIprimer	CAC	18	27	11	8	8	21	10	0	20	33	23	19	19	7	9	11	6	13	13	15	10	16	15	9	21	4	1	9	0	9	1	13	10	18	14	20	11	22	27	19	17	30	25	26	22	11	13	19
MaeIIprimer	CAG	19	13	23	17	6	12	13	4	20	37	31	31	24	9	11	5	10	19	10	20	14	21	26	5	26	18	8	15	0	5	11	18	23	20	14	21	21	25	37	10	19	25	18	31	25	13	15	15
MaeIIprimer	CAT	20	17	6	20	7	32	6	3	13	26	16	27	24	4	7	14	9	9	10	16	14	10	15	8	21	14	4	7	0	2	15	14	16	17	18	22	22	21	17	4	37	45	16	25	24	13	15	21
MaeIIprimer	CCA	21	16	12	28	7	19	13	3	19	38	30	43	30	7	11	21	12	29	16	28	26	23	16	20	29	23	16	22	0	8	22	27	26	49	23	43	25	34	39	25	36	66	39	54	31	8	18	23
MaeIIprimer	CCC	22	9	2	14	2	16	14	2	17	25	21	34	24	3	11	22	12	16	7	15	10	17	17	6	16	18	11	11	0	13	15	25	14	25	17	14	19	17	23	19	25	50	40	46	22	15	18	17
MaeIIprimer	CCG	23	2	6	9	3	9	5	6	4	22	22	18	12	3	5	3	5	7	5	10	17	16	10	2	16	9	11	12	0	5	7	14	10	16	6	7	5	20	6	7	17	14	27	16	3	10	6	15
MaeIIprimer	CCT	24	14	16	17	30	27	6	6	21	29	25	42	27	1	23	10	21	25	17	35	19	26	17	12	41	15	19	22	0	9	24	31	16	31	36	51	22	26	36	24	39	49	46	34	44	18	27	28
MaeIIprimer	CGA	25	0	0	0	0	0	0	0	0	0	0	0	0	0	0	0	0	0	0	0	0	0	0	0	0	0	0	0	0	0	0	0	0	0	0	0	0	0	0	0	0	0	0	0	0	0	0	0
MaeIIprimer	CGC	26	8	1	7	5	13	6	1	6	10	10	10	7	0	5	5	1	3	6	22	4	7	5	5	11	8	5	7	0	8	5	10	8	14	11	17	4	11	4	16	13	25	8	22	15	6	14	10
MaeIIprimer	CGG	27	2	3	1	4	15	6	2	15	16	17	26	24	2	9	2	6	5	4	13	15	23	20	11	13	6	8	12	0	7	10	8	12	22	7	13	5	21	7	13	12	29	17	15	13	4	9	13
MaeIIprimer	CGT	28	7	2	6	1	4	4	2	9	16	13	12	7	1	7	7	5	20	4	5	7	10	11	6	10	8	6	13	0	3	10	10	8	17	13	15	8	10	17	11	31	15	12	17	13	5	8	4
MaeIIprimer	CTA	29	10	6	19	5	7	3	0	4	13	9	15	12	4	8	7	3	4	1	3	2	4	3	10	8	6	0	7	0	5	3	15	5	6	7	6	13	11	5	2	9	18	12	6	5	5	7	2
MaeIIprimer	CTC	30	12	6	18	17	17	7	2	18	29	19	34	25	8	4	5	16	18	11	21	6	12	10	6	18	11	12	8	0	2	14	13	7	23	17	13	15	13	23	6	19	38	23	19	18	9	15	13
MaeIIprimer	CTG	31	18	16	16	12	27	13	2	27	34	36	37	34	15	15	15	9	26	12	36	16	24	21	10	29	6	4	10	0	15	12	14	25	22	17	21	6	36	6	9	27	29	35	31	30	12	15	19
MaeIIprimer	CTT	32	10	8	17	6	30	9	4	17	28	19	36	29	9	10	15	4	14	10	18	26	24	20	11	27	14	7	10	0	10	13	21	10	20	21	17	18	23	13	12	30	32	28	27	26	7	14	23
MaeIIprimer	GAA	33	12	11	18	14	25	8	3	24	20	24	32	23	15	18	11	12	17	6	43	18	20	11	13	33	8	2	13	0	9	17	22	18	28	23	22	16	11	21	16	32	39	26	29	17	6	17	18
MaeIIprimer	GAC	34	12	6	8	13	12	7	1	19	17	22	23	18	4	13	9	10	6	7	11	15	13	11	9	8	6	7	4	0	1	4	6	9	9	9	13	14	19	13	14	18	17	27	15	12	14	15	17
MaeIIprimer	GAG	35	20	5	9	10	6	13	0	12	23	15	32	22	4	10	4	4	11	7	21	19	13	10	8	25	4	5	2	0	1	7	14	11	20	21	12	17	26	19	2	27	35	20	26	22	8	14	7
MaeIIprimer	GAT	36	6	16	14	7	18	4	1	13	23	26	30	22	6	12	11	17	9	9	16	8	5	9	7	8	6	2	19	0	11	7	15	12	14	9	8	11	16	7	17	20	40	28	22	14	12	12	15
MaeIIprimer	GCA	37	21	11	21	15	15	14	0	18	55	44	38	28	6	10	26	10	13	22	23	17	23	10	8	19	13	15	6	0	7	18	19	21	22	6	18	10	42	33	17	28	46	33	36	29	13	14	39
MaeIIprimer	GCC	38	17	3	14	8	23	21	6	17	31	39	47	23	1	11	9	9	17	12	20	11	22	16	14	32	14	16	13	0	1	12	16	8	24	8	26	11	29	20	9	21	40	47	30	22	6	10	14
MaeIIprimer	GCG	39	4	1	8	2	8	7	2	12	30	31	33	20	3	3	4	5	12	6	12	2	8	5	5	4	7	11	9	0	1	4	7	9	15	8	18	2	20	16	14	21	18	22	13	15	5	6	6
MaeIIprimer	GCT	40	5	7	10	13	33	12	4	29	39	50	51	43	9	14	8	14	19	32	27	16	29	19	17	32	16	15	10	0	8	30	13	25	26	17	42	25	49	30	28	32	55	48	44	32	14	24	24
MaeIIprimer	GGA	41	19	17	22	27	45	38	3	37	70	91	77	51	15	23	22	22	26	30	33	37	52	35	11	31	19	20	22	0	14	32	56	33	35	35	43	24	56	56	24	43	65	50	59	41	17	36	39
MaeIIprimer	GGC	42	21	11	22	12	52	20	7	39	37	60	71	57	6	20	21	14	34	15	53	23	24	24	17	40	15	29	20	0	3	17	28	30	48	38	41	19	61	31	21	36	47	52	58	40	16	22	34
MaeIIprimer	GGG	43	15	14	24	23	13	19	2	27	38	57	46	41	17	10	23	8	15	18	28	15	26	17	15	29	15	14	11	0	6	16	15	13	38	33	37	29	39	34	15	48	44	58	50	37	20	21	26
MaeIIprimer	GGT	44	15	23	22	24	39	23	5	18	61	36	43	39	5	11	11	14	13	18	27	16	34	23	15	20	19	16	19	0	4	19	27	19	34	28	36	28	47	48	21	48	56	32	27	36	20	29	37
MaeIIprimer	GTA	45	40	4	7	7	12	6	0	9	31	11	21	18	4	9	4	13	5	5	9	12	9	22	3	14	9	2	3	0	6	7	4	9	9	6	16	12	27	5	13	3	11	20	14	9	6	3	17
MaeIIprimer	GTC	46	12	4	13	19	17	6	1	20	31	19	35	26	10	16	10	18	13	14	27	13	13	9	7	4	15	9	10	0	7	12	18	11	13	6	7	28	18	28	8	13	17	16	23	22	5	10	14
MaeIIprimer	GTG	47	10	14	26	7	16	8	5	13	38	22	34	20	14	13	10	12	12	20	42	10	22	30	2	15	6	13	10	0	9	2	12	12	28	24	21	8	19	17	7	11	19	17	28	20	3	16	14
MaeIIprimer	GTT	48	10	16	3	11	12	9	1	8	25	28	39	18	6	13	13	24	12	19	26	9	12	12	5	13	6	5	9	0	1	15	9	18	24	10	6	9	17	12	3	17	31	18	18	20	8	17	12
MaeIIprimer	TAA	49	7	4	4	3	5	7	0	4	11	4	2	2	6	6	3	3	3	1	1	7	4	3	0	2	9	0	3	0	2	1	1	3	5	0	3	9	0	6	2	2	13	4	3	2	1	2	3
MaeIIprimer	TAC	50	4	2	2	0	10	4	1	3	4	3	10	5	7	4	1	2	1	2	5	7	2	2	0	4	3	0	1	0	6	1	3	7	5	2	8	9	0	1	3	7	4	4	1	5	2	2	3
MaeIIprimer	TAG	51	7	5	1	5	3	3	3	1	5	5	7	2	1	4	11	5	2	3	6	1	2	1	2	1	0	2	3	0	2	1	1	5	8	5	9	3	8	4	4	4	9	16	7	6	1	1	5
MaeIIprimer	TAT	52	5	3	5	8	9	0	2	5	4	8	4	10	4	5	4	2	4	4	8	8	4	4	4	1	0	1	4	0	2	4	3	3	13	5	5	9	7	13	1	6	19	3	10	4	4	5	7
MaeIIprimer	TCA	53	14	14	7	5	16	7	4	13	23	20	17	24	3	7	19	12	22	18	18	15	15	9	4	12	9	8	11	0	5	12	19	10	52	20	20	22	18	16	10	25	24	21	22	20	10	14	12
MaeIIprimer	TCC	54	11	12	20	4	12	8	1	12	25	20	14	21	7	7	3	10	11	7	10	10	6	4	3	14	10	2	9	0	8	6	16	16	19	5	20	20	23	19	16	13	37	29	18	17	3	15	18
MaeIIprimer	TCG	55	2	5	1	2	10	0	1	0	6	2	8	4	2	2	2	3	0	0	1	1	3	2	2	5	4	2	2	0	2	3	4	0	6	2	4	1	1	6	1	6	7	3	2	1	3	2	6
MaeIIprimer	TCT	56	19	12	14	15	10	14	3	9	35	24	29	19	12	10	14	9	12	10	21	18	20	14	14	25	7	6	11	0	11	16	14	18	14	17	21	20	23	19	10	28	26	28	39	32	4	16	7
MaeIIprimer	TGA	57	18	4	7	15	16	10	1	5	14	17	16	6	9	6	8	13	25	12	20	28	16	21	2	25	9	10	14	0	8	25	16	18	33	17	12	12	16	10	5	19	47	24	22	21	5	14	18
MaeIIprimer	TGC	58	9	9	11	6	15	5	1	6	20	17	21	10	4	6	12	10	6	16	6	7	10	17	5	17	10	1	4	0	4	11	10	21	15	6	17	23	14	13	7	19	29	24	37	19	13	7	13
MaeIIprimer	TGG	59	9	8	19	14	14	9	5	14	20	28	13	19	15	9	9	4	17	21	26	14	10	19	9	18	7	5	5	0	6	9	25	25	25	21	27	10	23	22	11	41	35	24	15	28	8	16	17
MaeIIprimer	TGT	60	18	7	18	7	2	16	2	16	16	11	16	7	9	6	7	11	16	12	22	8	12	14	7	11	8	9	14	0	11	13	15	19	33	30	27	11	15	10	4	10	28	11	19	13	8	8	14
MaeIIprimer	TTA	61	7	2	3	4	5	5	2	9	11	16	9	10	11	8	8	1	18	3	5	6	10	4	0	6	0	4	5	0	1	1	9	10	3	3	5	6	14	12	2	13	14	8	12	5	5	9	3
MaeIIprimer	TTC	62	17	12	10	10	18	11	1	8	27	19	8	10	10	4	10	9	12	4	7	12	21	7	9	8	6	3	5	0	5	7	13	15	10	5	18	12	18	11	9	18	16	12	22	9	3	11	12
MaeIIprimer	TTG	63	8	3	13	9	5	6	3	12	23	11	12	17	3	8	11	14	9	0	19	7	9	6	4	14	5	5	6	0	3	5	13	13	12	5	17	10	14	7	0	12	18	19	20	7	5	11	12
MaeIIprimer	TTT	64	18	12	19	14	6	14	4	17	29	17	27	11	12	11	12	13	8	8	10	10	12	20	5	6	4	12	5	0	4	1	11	6	27	12	12	15	24	28	5	8	33	19	12	12	10	16	14
[truncated: 17 more columns]
