# Supplementary material for: Eukaryotic transcriptomics in silico: Optimizing cDNA-AFLP efficiency
Source: BMC Genomics. 2009 Nov 30;10:565. doi: 10.1186/1471-2164-10-565 (PMC2797533; doi:10.1186/1471-2164-10-565)
Supplement: Additional file 5 — Arrays of all selective PCRs for all species and enzyme combinations. Selective PCR arrays using three-by-three selective base pairs for all 87 NCBI and 39 ENSEMBL species included in the present study, tested on all 28 combinations of 8 restriction enzymes. [file 1471-2164-10-565-S5.ZIP › CSV_Arrays/ENSEMBL/Bos_taurusMseIandHinP1I.csv]

			HinP1Iprimer	HinP1Iprimer	HinP1Iprimer	HinP1Iprimer	HinP1Iprimer	HinP1Iprimer	HinP1Iprimer	HinP1Iprimer	HinP1Iprimer	HinP1Iprimer	HinP1Iprimer	HinP1Iprimer	HinP1Iprimer	HinP1Iprimer	HinP1Iprimer	HinP1Iprimer	HinP1Iprimer	HinP1Iprimer	HinP1Iprimer	HinP1Iprimer	HinP1Iprimer	HinP1Iprimer	HinP1Iprimer	HinP1Iprimer	HinP1Iprimer	HinP1Iprimer	HinP1Iprimer	HinP1Iprimer	HinP1Iprimer	HinP1Iprimer	HinP1Iprimer	HinP1Iprimer	HinP1Iprimer	HinP1Iprimer	HinP1Iprimer	HinP1Iprimer	HinP1Iprimer	HinP1Iprimer	HinP1Iprimer	HinP1Iprimer	HinP1Iprimer	HinP1Iprimer	HinP1Iprimer	HinP1Iprimer	HinP1Iprimer	HinP1Iprimer	HinP1Iprimer
			AAA	AAC	AAG	AAT	ACA	ACC	ACG	ACT	AGA	AGC	AGG	AGT	ATA	ATC	ATG	ATT	CAA	CAC	CAG	CAT	CCA	CCC	CCG	CCT	CGA	CGC	CGG	CGT	CTA	CTC	CTG	CTT	GAA	GAC	GAG	GAT	GCA	GCC	GCG	GCT	GGA	GGC	GGG	GGT	GTA	GTC	GTG
		0	1	2	3	4	5	6	7	8	9	10	11	12	13	14	15	16	17	18	19	20	21	22	23	24	25	26	27	28	29	30	31	32	33	34	35	36	37	38	39	40	41	42	43	44	45	46	47
MseIprimer	AAA	1	20	10	24	6	25	33	12	14	41	34	56	23	6	13	18	16	19	29	21	20	28	37	27	30	17	20	24	21	7	37	42	41	4	3	17	6	0	0	0	0	15	14	14	11	3	14	8
MseIprimer	AAC	2	3	4	13	2	10	2	13	6	13	19	13	13	2	9	12	31	6	14	12	12	17	19	4	13	5	20	14	3	8	31	26	19	1	4	5	4	0	0	0	0	12	9	6	6	1	5	5
MseIprimer	AAG	3	2	10	14	7	22	14	9	16	21	21	27	18	8	15	20	15	17	10	32	18	20	20	3	22	7	10	14	14	8	24	28	24	5	5	5	2	0	0	0	0	4	16	14	1	0	12	2
MseIprimer	AAT	4	10	11	17	6	12	10	9	10	10	17	21	12	4	15	8	9	15	17	16	11	18	20	15	14	8	19	11	11	12	17	20	14	3	0	11	3	0	0	0	0	6	11	9	5	0	5	6
MseIprimer	ACA	5	6	3	9	3	11	3	9	8	23	25	16	8	6	5	11	13	14	17	24	12	9	13	6	16	2	12	11	5	5	26	43	10	1	1	3	2	0	0	0	0	7	12	11	9	1	2	7
MseIprimer	ACC	6	11	4	7	4	6	4	8	7	15	13	17	6	2	7	5	6	15	5	10	14	11	4	5	8	6	10	9	5	4	29	28	13	4	2	4	0	0	0	0	0	4	1	5	3	3	1	5
MseIprimer	ACG	7	2	1	3	3	1	4	1	1	2	2	3	13	1	3	3	2	2	5	8	3	7	8	2	4	2	7	1	2	0	10	11	2	1	0	3	2	0	0	0	0	7	3	3	5	0	7	3
MseIprimer	ACT	8	14	3	16	4	10	10	10	7	19	34	12	22	1	12	12	2	8	15	23	21	21	19	19	22	5	13	15	7	7	10	20	20	3	5	14	3	0	0	0	0	8	12	9	7	1	9	11
MseIprimer	AGA	9	21	5	24	6	24	27	7	19	47	38	37	12	8	22	23	9	18	25	38	25	28	31	19	26	10	18	14	17	11	46	31	24	7	2	11	10	0	0	0	0	10	22	10	4	4	8	8
MseIprimer	AGC	10	2	5	8	2	22	10	10	8	20	24	19	9	5	12	10	7	10	19	20	10	14	16	18	15	10	21	17	10	3	20	29	14	3	3	3	2	0	0	0	0	2	11	11	7	3	8	10
MseIprimer	AGG	11	11	5	9	8	17	18	15	13	25	29	30	12	2	8	13	7	12	31	29	27	17	19	23	18	12	11	12	4	4	28	37	16	4	0	12	5	0	0	0	0	14	20	11	6	3	10	7
MseIprimer	AGT	12	3	2	10	3	22	4	14	7	16	16	22	11	4	8	4	3	10	11	24	11	21	10	5	14	5	16	12	5	3	14	24	25	3	2	14	1	0	0	0	0	4	9	13	5	9	5	5
MseIprimer	ATA	13	4	8	13	1	17	10	13	5	21	10	17	10	0	7	18	10	4	5	13	8	13	13	9	11	8	13	5	3	7	20	15	15	1	0	3	0	0	0	0	0	5	10	7	2	2	1	7
MseIprimer	ATC	14	10	3	8	8	4	8	3	8	17	10	27	20	3	4	8	3	8	16	20	15	10	12	8	13	8	12	14	2	5	8	17	11	2	2	7	2	0	0	0	0	8	4	6	2	6	13	4
MseIprimer	ATG	15	6	5	7	6	18	6	7	6	13	11	15	11	0	9	5	6	13	13	13	19	13	11	10	12	4	5	22	6	7	16	12	16	2	2	6	2	0	0	0	0	7	8	7	3	2	1	6
MseIprimer	ATT	16	9	13	11	6	17	4	1	6	14	8	21	10	13	10	5	8	13	10	16	4	18	19	5	16	7	9	13	6	1	13	16	12	2	2	6	4	0	0	0	0	7	9	5	4	3	4	4
MseIprimer	CAA	17	5	7	10	8	12	15	5	3	21	24	20	16	4	21	8	5	4	14	13	10	11	7	13	15	5	7	17	7	7	12	13	12	2	4	2	2	0	0	0	0	4	2	16	5	2	3	3
MseIprimer	CAC	18	7	1	4	6	8	6	4	4	9	15	20	5	3	5	6	13	6	8	27	14	10	8	8	8	5	21	10	4	2	13	12	8	2	5	4	1	0	0	0	0	3	4	7	3	0	2	1
MseIprimer	CAG	19	9	5	7	5	20	5	5	3	18	19	19	9	0	18	9	7	10	17	17	17	16	19	13	12	6	11	3	7	5	16	19	16	3	2	9	2	0	0	0	0	7	6	8	6	3	2	8
MseIprimer	CAT	20	10	4	6	3	7	5	9	13	10	16	13	3	4	7	2	0	16	11	21	11	11	17	3	12	6	10	8	1	2	12	9	6	1	0	9	2	0	0	0	0	5	12	5	6	2	3	5
MseIprimer	CCA	21	7	7	8	3	13	12	13	10	13	15	15	15	2	11	8	5	25	12	15	10	12	16	11	14	12	15	15	8	1	26	25	11	5	3	5	11	0	0	0	0	6	10	11	2	3	4	4
MseIprimer	CCC	22	6	6	6	2	12	12	6	11	12	15	13	12	1	6	8	6	7	10	15	7	9	13	6	13	0	6	11	5	1	10	13	6	2	0	12	0	0	0	0	0	1	8	7	3	2	0	4
MseIprimer	CCG	23	3	1	3	0	1	1	4	1	1	4	7	2	5	1	1	0	0	2	17	9	4	3	3	2	2	6	2	3	0	6	7	7	2	0	2	3	0	0	0	0	3	6	6	0	1	0	2
MseIprimer	CCT	24	5	6	5	3	12	5	5	2	7	14	31	3	0	8	8	7	7	8	10	7	16	19	7	8	12	11	10	8	2	16	31	11	2	0	6	5	0	0	0	0	3	4	6	11	0	3	4
MseIprimer	CGA	25	0	0	3	2	0	3	6	0	7	5	10	4	3	2	3	2	2	0	4	5	2	5	6	6	0	3	3	4	1	4	2	7	2	1	1	1	0	0	0	0	3	4	4	1	0	1	2
MseIprimer	CGC	26	0	0	3	0	2	5	3	5	3	5	8	0	0	1	3	2	1	2	8	0	2	2	0	4	7	1	3	3	2	0	3	1	0	0	1	0	0	0	0	0	1	1	2	2	0	1	0
MseIprimer	CGG	27	1	3	6	1	8	2	3	1	3	7	3	1	2	6	3	3	9	3	3	1	7	4	6	4	0	13	8	4	2	9	19	12	0	1	0	1	0	0	0	0	0	3	6	2	0	2	5
MseIprimer	CGT	28	1	6	2	1	3	6	0	9	10	9	10	5	0	4	0	2	3	7	9	5	4	3	3	8	4	0	5	0	3	6	5	7	1	0	0	0	0	0	0	0	4	5	3	3	1	5	2
MseIprimer	CTA	29	2	0	5	2	5	4	3	3	12	6	11	0	5	3	3	3	6	6	5	2	8	6	4	3	4	1	0	1	1	6	3	6	3	1	0	0	0	0	0	0	0	3	6	0	2	7	3
MseIprimer	CTC	30	6	9	4	3	15	6	3	2	15	7	15	6	4	10	18	10	4	16	19	7	18	13	6	8	7	5	11	2	1	13	26	10	3	4	2	0	0	0	0	0	1	8	6	0	2	3	4
MseIprimer	CTG	31	5	5	15	3	10	11	4	5	28	19	12	5	5	4	4	16	15	8	25	11	20	17	6	14	4	12	7	3	8	18	21	14	4	0	3	3	0	0	0	0	1	3	10	3	1	3	3
MseIprimer	CTT	32	7	7	8	1	14	8	11	6	10	19	28	14	2	7	8	5	8	14	15	16	25	11	14	7	8	17	16	5	2	10	13	11	1	8	5	3	0	0	0	0	3	13	6	5	2	4	6
MseIprimer	GAA	33	7	7	7	10	11	18	9	10	30	36	27	19	1	14	14	5	8	24	31	11	26	19	14	16	18	11	14	8	8	17	37	20	2	5	3	5	0	0	0	0	6	5	7	2	0	6	14
MseIprimer	GAC	34	8	4	11	2	4	6	2	4	10	17	19	6	3	9	5	6	4	5	10	13	11	8	7	13	7	17	10	8	7	18	20	9	0	2	6	2	0	0	0	0	7	8	5	3	0	3	1
MseIprimer	GAG	35	12	5	7	4	8	13	4	14	29	19	13	17	3	9	15	7	18	10	21	19	15	18	4	14	7	20	21	12	6	14	12	10	3	5	9	9	0	0	0	0	8	9	7	7	0	2	6
MseIprimer	GAT	36	18	3	6	1	8	4	5	3	11	14	17	13	3	18	9	1	9	7	11	26	9	11	9	11	4	9	8	7	3	13	12	11	0	0	5	3	0	0	0	0	1	5	2	8	3	3	3
MseIprimer	GCA	37	9	3	12	3	11	7	12	9	11	11	26	9	2	12	5	12	13	14	17	12	12	10	10	11	12	9	17	5	4	16	17	16	0	9	4	2	0	0	0	0	4	3	5	2	1	4	7
MseIprimer	GCC	38	6	3	8	4	7	6	3	4	12	8	16	9	0	18	5	8	3	11	13	3	5	10	7	5	3	9	13	2	1	20	15	13	3	0	4	0	0	0	0	0	1	9	8	5	2	7	5
MseIprimer	GCG	39	0	0	3	1	3	4	4	1	3	0	4	1	0	5	2	1	3	3	5	0	2	1	2	4	1	4	2	2	1	7	5	1	0	0	1	0	0	0	0	0	4	1	1	4	1	0	3
MseIprimer	GCT	40	5	5	14	6	9	13	4	3	18	17	18	3	4	16	15	2	10	6	18	14	15	10	11	10	9	17	8	3	0	14	22	13	2	1	1	4	0	0	0	0	6	10	1	2	1	8	3
MseIprimer	GGA	41	7	5	20	5	17	6	18	11	21	30	35	13	4	26	28	9	17	24	32	17	30	26	22	16	15	20	14	11	5	33	28	16	6	3	2	7	0	0	0	0	7	16	8	7	3	15	4
MseIprimer	GGC	42	8	8	13	3	6	10	4	4	17	20	9	9	4	8	7	4	12	19	16	13	13	12	13	20	11	12	17	4	4	16	26	15	0	0	0	2	0	0	0	0	11	8	14	3	2	3	3
MseIprimer	GGG	43	3	5	9	1	11	3	4	3	5	10	10	4	8	10	11	9	9	14	14	8	14	11	12	14	1	27	11	9	5	18	24	8	3	4	2	2	0	0	0	0	2	6	17	4	0	4	14
MseIprimer	GGT	44	6	2	6	7	6	9	3	7	11	13	17	6	0	8	11	4	9	12	16	16	10	14	8	5	4	9	15	5	3	15	12	7	3	4	1	2	0	0	0	0	9	10	5	5	1	4	3
MseIprimer	GTA	45	0	2	5	1	7	7	3	3	6	9	9	8	5	5	5	5	6	11	17	3	7	7	3	7	1	5	3	1	2	16	14	1	4	3	3	1	0	0	0	0	5	3	0	1	0	5	0
MseIprimer	GTC	46	6	5	5	1	8	8	6	1	4	15	9	4	2	12	8	6	9	15	10	11	10	7	6	16	7	8	4	7	3	14	9	11	2	0	4	1	0	0	0	0	9	9	5	3	1	10	4
MseIprimer	GTG	47	8	7	5	2	15	14	3	5	13	16	28	5	2	5	3	2	9	13	12	12	5	4	4	9	3	8	5	9	5	6	21	14	6	1	5	1	0	0	0	0	7	8	3	9	2	3	5
MseIprimer	GTT	48	4	7	7	1	5	6	4	5	11	13	17	7	3	13	10	5	14	9	12	10	17	8	2	12	8	6	11	2	2	15	16	12	2	0	5	0	0	0	0	0	5	5	9	2	2	3	3
MseIprimer	TAA	49	9	5	2	2	1	1	7	3	8	9	16	10	4	10	21	7	14	10	16	14	14	16	10	6	3	8	3	6	3	7	13	13	0	2	1	0	0	0	0	0	2	10	3	6	1	0	3
MseIprimer	TAC	50	4	0	4	1	3	6	3	5	21	4	4	7	2	7	4	6	4	8	4	5	8	6	5	7	1	7	4	5	3	8	5	1	2	7	4	0	0	0	0	0	3	1	1	4	2	1	2
MseIprimer	TAG	51	6	1	2	1	22	0	2	2	8	10	8	4	5	10	5	5	6	5	2	10	7	11	3	1	4	12	13	9	4	18	15	6	1	0	2	4	0	0	0	0	7	5	4	7	0	0	2
MseIprimer	TAT	52	5	5	3	4	11	4	2	3	11	10	12	8	1	7	4	1	8	3	9	14	13	20	5	1	3	5	3	6	5	3	10	7	3	5	0	2	0	0	0	0	3	7	3	1	0	1	1
MseIprimer	TCA	53	4	4	8	4	7	4	10	5	18	13	13	8	4	11	4	5	8	9	8	14	11	21	8	15	7	10	9	7	0	16	14	11	0	0	4	0	0	0	0	0	5	1	3	2	4	5	1
MseIprimer	TCC	54	10	3	5	1	13	13	2	4	12	13	14	5	9	18	6	3	8	10	9	4	9	14	5	16	3	2	10	4	3	12	22	7	2	0	5	3	0	0	0	0	1	12	9	1	2	7	4
MseIprimer	TCG	55	3	0	0	0	0	1	4	3	2	11	7	0	1	3	1	0	2	5	7	2	6	3	0	1	4	0	6	0	1	2	2	3	0	0	2	0	0	0	0	0	4	3	2	0	2	2	2
MseIprimer	TCT	56	5	1	9	4	3	8	4	7	18	17	19	11	3	6	8	4	17	5	22	9	10	12	6	11	4	11	14	9	4	16	19	12	0	4	1	2	0	0	0	0	0	7	8	4	1	6	13
MseIprimer	TGA	57	8	9	30	3	16	13	4	9	7	50	29	15	4	26	10	7	10	12	28	25	22	37	21	11	6	12	10	5	8	37	21	13	8	3	3	8	0	0	0	0	8	18	15	1	5	9	9
MseIprimer	TGC	58	4	2	8	4	10	9	7	3	8	21	8	6	3	13	3	5	14	8	10	6	5	7	9	15	4	1	13	2	3	16	29	7	2	1	3	3	0	0	0	0	2	3	8	3	0	6	6
MseIprimer	TGG	59	3	4	11	2	11	13	5	8	19	18	21	13	9	14	6	6	18	13	25	15	31	21	16	16	16	11	10	12	4	19	14	5	0	6	6	1	0	0	0	0	6	4	8	4	0	6	6
MseIprimer	TGT	60	9	5	5	1	7	10	7	9	10	24	12	13	2	15	8	6	13	12	32	8	14	16	6	13	3	17	17	3	5	15	19	13	4	1	4	3	0	0	0	0	5	12	1	0	3	0	4
MseIprimer	TTA	61	0	4	5	3	4	0	2	11	5	9	5	8	0	4	0	0	1	2	6	4	4	8	3	1	1	6	4	3	1	3	1	4	1	6	1	1	0	0	0	0	1	2	3	0	0	0	1
MseIprimer	TTC	62	4	5	9	2	11	10	1	4	8	13	17	17	2	5	9	6	9	15	12	8	18	8	11	10	12	13	15	6	4	15	18	15	0	3	4	2	0	0	0	0	14	5	4	1	0	3	5
MseIprimer	TTG	63	0	3	11	2	3	7	0	4	8	9	10	11	0	9	0	0	6	8	12	14	8	6	5	14	6	9	8	2	5	7	8	6	5	1	4	0	0	0	0	0	3	1	4	2	3	4	5
MseIprimer	TTT	64	13	6	11	1	19	15	5	3	12	13	28	12	3	13	15	1	15	15	22	11	12	29	12	10	13	8	17	10	9	14	31	11	7	3	6	3	0	0	0	0	7	10	5	4	1	7	6
[truncated: 17 more columns]
