# Supplementary material for: Eukaryotic transcriptomics in silico: Optimizing cDNA-AFLP efficiency
Source: BMC Genomics. 2009 Nov 30;10:565. doi: 10.1186/1471-2164-10-565 (PMC2797533; doi:10.1186/1471-2164-10-565)
Supplement: Additional file 5 — Arrays of all selective PCRs for all species and enzyme combinations. Selective PCR arrays using three-by-three selective base pairs for all 87 NCBI and 39 ENSEMBL species included in the present study, tested on all 28 combinations of 8 restriction enzymes. [file 1471-2164-10-565-S5.ZIP › CSV_Arrays/ENSEMBL/Bos_taurusMseIandHpaII.csv]

			HpaIIprimer	HpaIIprimer	HpaIIprimer	HpaIIprimer	HpaIIprimer	HpaIIprimer	HpaIIprimer	HpaIIprimer	HpaIIprimer	HpaIIprimer	HpaIIprimer	HpaIIprimer	HpaIIprimer	HpaIIprimer	HpaIIprimer	HpaIIprimer	HpaIIprimer	HpaIIprimer	HpaIIprimer	HpaIIprimer	HpaIIprimer	HpaIIprimer	HpaIIprimer	HpaIIprimer	HpaIIprimer	HpaIIprimer	HpaIIprimer	HpaIIprimer	HpaIIprimer	HpaIIprimer	HpaIIprimer	HpaIIprimer	HpaIIprimer	HpaIIprimer	HpaIIprimer	HpaIIprimer	HpaIIprimer	HpaIIprimer	HpaIIprimer	HpaIIprimer	HpaIIprimer	HpaIIprimer	HpaIIprimer	HpaIIprimer	HpaIIprimer	HpaIIprimer	HpaIIprimer
			AAA	AAC	AAG	AAT	ACA	ACC	ACG	ACT	AGA	AGC	AGG	AGT	ATA	ATC	ATG	ATT	CAA	CAC	CAG	CAT	CCA	CCC	CCG	CCT	CGA	CGC	CGG	CGT	CTA	CTC	CTG	CTT	GAA	GAC	GAG	GAT	GCA	GCC	GCG	GCT	GGA	GGC	GGG	GGT	GTA	GTC	GTG
		0	1	2	3	4	5	6	7	8	9	10	11	12	13	14	15	16	17	18	19	20	21	22	23	24	25	26	27	28	29	30	31	32	33	34	35	36	37	38	39	40	41	42	43	44	45	46	47
MseIprimer	AAA	1	45	25	49	19	24	17	11	25	39	38	43	34	12	32	39	19	21	35	69	20	49	44	19	30	13	36	15	7	17	39	57	25	32	36	73	14	38	46	39	34	42	40	50	30	11	26	26
MseIprimer	AAC	2	16	19	22	6	25	12	4	1	25	28	23	8	11	20	19	14	14	11	25	15	17	21	8	21	3	8	9	6	7	20	37	13	21	13	23	19	13	27	7	13	20	21	12	9	8	19	11
MseIprimer	AAG	3	33	26	27	16	14	12	4	13	17	30	37	37	4	10	22	15	17	10	30	12	28	24	11	19	6	19	6	10	9	43	25	20	42	26	37	8	35	34	5	19	21	39	29	10	7	16	25
MseIprimer	AAT	4	34	18	29	20	27	8	5	17	27	31	31	16	6	17	14	16	18	10	36	6	25	26	7	35	11	21	9	6	9	15	29	20	21	23	34	15	21	34	12	32	20	33	25	17	12	14	21
MseIprimer	ACA	5	22	15	33	8	12	12	14	8	21	37	26	11	3	13	21	9	9	28	24	5	13	11	6	16	5	11	17	8	8	27	29	28	22	18	20	6	18	32	8	32	21	23	17	17	6	24	15
MseIprimer	ACC	6	9	11	16	6	13	9	3	8	7	9	19	9	3	19	15	7	10	10	15	6	21	18	3	19	2	6	9	4	4	14	24	11	15	16	10	8	15	16	5	16	12	11	11	4	5	13	11
MseIprimer	ACG	7	5	5	14	5	9	5	0	1	6	3	15	3	4	8	6	6	4	6	10	5	6	4	2	6	5	3	5	0	0	6	9	5	4	6	5	8	4	14	4	6	5	6	8	2	2	5	3
MseIprimer	ACT	8	13	10	37	11	11	14	6	13	23	33	32	20	11	25	16	7	13	18	36	17	22	19	12	11	6	10	8	8	3	20	29	11	36	22	24	12	17	16	18	16	15	30	24	9	12	25	19
MseIprimer	AGA	9	40	26	52	22	32	17	11	20	35	43	45	27	14	26	43	25	17	16	61	16	33	33	18	32	12	24	25	11	8	35	54	40	34	30	70	13	43	39	7	37	50	51	47	20	21	33	20
MseIprimer	AGC	10	21	9	29	18	12	16	4	7	32	30	35	15	6	10	89	12	16	12	31	12	22	27	14	15	8	11	15	9	0	25	25	36	21	28	27	10	21	31	15	24	13	29	17	13	10	30	13
MseIprimer	AGG	11	19	15	20	10	14	22	12	15	34	33	23	23	6	17	33	17	18	27	35	19	33	14	16	20	11	17	22	10	16	28	25	25	31	30	43	23	22	35	11	30	20	29	32	19	7	21	21
MseIprimer	AGT	12	36	21	37	13	19	16	5	9	26	23	26	11	7	20	11	12	9	10	40	10	15	13	10	15	9	13	9	14	3	24	29	11	24	29	31	10	28	26	9	16	18	29	26	16	6	15	11
MseIprimer	ATA	13	27	12	24	5	13	10	9	10	18	24	22	14	6	11	10	8	11	10	28	6	24	14	5	12	7	8	12	4	6	11	21	15	14	9	20	21	11	30	16	23	17	18	10	22	2	15	11
MseIprimer	ATC	14	15	17	28	9	14	13	6	9	24	16	30	12	5	14	27	5	6	18	40	9	12	11	10	12	1	6	11	5	5	18	23	10	16	22	9	8	14	26	4	27	32	26	12	9	1	15	13
MseIprimer	ATG	15	22	3	31	13	12	8	3	12	23	22	19	11	12	19	13	8	10	14	17	12	18	9	3	18	10	4	13	6	6	15	31	9	24	25	24	15	34	15	8	15	20	21	4	13	18	16	15
MseIprimer	ATT	16	17	10	25	15	9	20	6	17	18	15	11	8	11	10	12	10	11	7	29	5	15	19	5	14	8	9	4	4	8	18	23	27	15	29	34	18	8	11	12	20	12	23	20	5	9	12	15
MseIprimer	CAA	17	21	19	23	16	10	4	4	8	23	25	21	7	10	12	20	4	19	12	19	7	17	14	5	22	7	1	10	6	5	13	38	19	16	15	24	15	14	26	17	24	13	26	26	10	5	14	11
MseIprimer	CAC	18	10	7	15	4	2	13	4	4	14	17	14	7	9	17	10	12	7	7	13	9	20	14	15	6	2	5	11	7	0	9	16	8	17	13	11	16	11	26	4	11	10	10	12	14	7	10	3
MseIprimer	CAG	19	15	11	27	8	21	13	2	13	29	22	26	21	4	16	18	7	8	25	21	11	18	22	6	21	9	8	17	7	5	14	25	14	16	29	29	10	16	14	14	19	20	19	32	15	15	18	23
MseIprimer	CAT	20	17	5	25	13	7	6	3	16	22	24	15	11	6	13	11	13	14	11	23	10	16	18	10	14	2	5	9	8	8	14	27	9	19	25	31	8	9	27	17	14	15	14	20	10	3	11	15
MseIprimer	CCA	21	12	13	30	14	10	9	3	7	21	37	26	10	6	17	14	13	14	13	25	12	22	13	5	12	0	8	17	5	4	16	34	10	23	27	19	16	11	19	10	16	17	20	11	15	13	12	26
MseIprimer	CCC	22	6	1	16	6	4	9	7	0	7	15	16	7	2	11	16	2	8	8	3	1	10	23	4	16	3	8	8	2	1	21	16	10	13	9	18	10	10	20	4	10	1	20	13	15	5	12	11
MseIprimer	CCG	23	6	1	3	3	2	3	1	1	3	7	2	1	1	3	4	3	0	5	9	2	9	6	3	4	1	3	1	3	0	4	6	5	6	12	8	2	2	4	5	6	5	4	3	6	4	4	1
MseIprimer	CCT	24	14	5	25	8	7	10	5	11	11	14	16	7	3	9	13	4	14	6	17	9	14	15	3	17	7	7	11	3	5	8	16	13	14	17	10	6	7	8	13	16	19	14	15	10	1	19	18
MseIprimer	CGA	25	4	4	7	3	7	7	5	3	5	3	6	5	0	3	3	0	2	3	8	1	7	4	1	9	2	3	5	1	5	13	6	5	3	4	6	6	6	15	0	2	4	10	4	3	2	4	4
MseIprimer	CGC	26	2	4	5	1	2	1	3	1	1	5	4	3	0	4	0	0	0	6	4	4	2	8	8	1	5	3	2	1	0	5	2	1	3	3	10	2	8	8	5	3	3	4	5	0	2	1	2
MseIprimer	CGG	27	3	4	8	3	8	1	0	4	8	6	7	5	1	2	12	4	0	5	14	2	3	9	2	4	1	8	5	6	0	10	8	9	5	3	14	0	9	16	2	13	6	10	7	7	4	5	1
MseIprimer	CGT	28	8	0	12	5	7	5	0	4	3	9	6	6	2	4	2	6	2	2	7	2	3	4	9	3	3	1	2	3	1	4	3	2	9	1	7	0	9	4	7	3	8	1	7	10	0	1	3
MseIprimer	CTA	29	5	2	10	2	2	3	6	4	5	3	6	4	2	3	6	5	5	9	10	3	6	7	6	4	3	10	1	1	1	11	9	7	12	5	6	3	11	4	4	8	4	6	5	3	4	5	7
MseIprimer	CTC	30	14	8	14	18	12	7	3	10	8	26	25	19	6	10	10	7	4	11	22	5	14	20	16	9	0	10	12	1	5	17	6	10	8	13	15	7	14	12	10	14	13	19	20	4	9	6	8
MseIprimer	CTG	31	10	16	25	13	17	12	5	2	13	19	20	15	7	25	27	11	14	12	21	7	9	17	4	16	5	10	6	10	5	16	16	15	12	20	17	14	21	18	2	15	26	16	10	7	3	15	16
MseIprimer	CTT	32	27	21	29	7	15	16	12	7	18	20	15	10	6	21	13	12	86	16	30	26	20	17	3	20	6	8	10	2	4	18	26	9	25	17	24	16	20	11	4	19	21	22	11	13	7	15	8
MseIprimer	GAA	33	21	17	44	17	28	22	11	11	24	49	48	13	10	26	23	8	12	15	34	18	28	17	19	16	9	14	20	19	14	42	47	34	27	40	38	23	34	34	8	13	33	29	25	22	13	28	36
MseIprimer	GAC	34	6	10	19	9	11	8	4	10	6	11	7	10	2	8	10	5	15	12	15	4	9	9	8	10	9	3	8	8	7	13	20	12	18	8	9	13	20	13	7	17	17	10	9	10	2	8	6
MseIprimer	GAG	35	13	6	31	12	9	15	5	7	19	18	27	15	10	12	11	3	7	13	22	11	15	20	7	20	7	9	15	2	7	21	28	13	23	11	28	14	41	38	11	17	19	22	10	9	7	19	22
MseIprimer	GAT	36	8	12	25	5	9	16	4	4	9	21	17	3	8	14	10	6	18	3	14	7	15	10	5	17	6	6	8	8	2	16	27	20	22	7	21	14	17	11	5	16	11	8	18	14	6	11	6
MseIprimer	GCA	37	11	11	21	6	15	15	8	4	10	18	15	7	6	9	31	11	6	6	28	8	12	13	7	18	7	9	9	3	4	32	28	9	10	16	17	9	22	30	12	12	17	24	13	13	12	11	29
MseIprimer	GCC	38	8	10	18	7	2	6	8	15	8	11	20	6	8	5	12	5	10	4	19	12	13	10	2	9	4	15	10	5	2	9	23	9	13	8	91	10	6	10	6	8	15	20	12	16	4	7	14
MseIprimer	GCG	39	5	0	6	0	5	2	2	1	2	14	6	3	4	6	9	2	2	6	8	1	6	8	3	4	1	2	2	0	1	2	12	0	6	6	12	5	3	7	1	19	4	7	4	3	0	7	3
MseIprimer	GCT	40	12	13	12	8	12	3	4	15	19	17	18	7	6	11	17	4	6	13	23	3	25	28	10	10	1	11	5	3	3	20	28	12	14	17	33	17	5	33	12	14	17	18	11	2	10	15	11
MseIprimer	GGA	41	17	23	38	11	8	22	14	17	37	24	40	14	8	19	24	12	15	21	35	12	31	42	15	20	9	15	14	10	7	31	32	33	29	13	50	11	26	44	20	40	32	42	23	25	8	17	32
MseIprimer	GGC	42	14	17	23	15	20	14	10	8	13	18	18	9	9	13	9	7	13	13	28	8	18	26	8	15	5	8	16	9	1	14	38	14	24	25	47	17	24	36	7	17	20	18	10	5	10	19	13
MseIprimer	GGG	43	14	13	20	5	4	6	2	6	14	14	24	9	9	4	14	10	8	10	18	20	16	24	5	19	9	1	4	2	10	30	18	12	26	8	32	15	17	35	8	6	22	18	9	4	2	9	14
MseIprimer	GGT	44	11	8	11	9	11	13	5	14	18	11	28	10	5	6	8	2	9	14	19	6	17	20	5	8	10	14	12	9	5	18	26	6	15	19	22	9	8	14	8	12	17	16	8	7	10	6	8
MseIprimer	GTA	45	7	6	10	5	3	3	3	0	16	13	12	16	9	1	6	5	4	3	21	10	10	12	1	8	5	10	4	4	1	8	8	10	7	6	9	11	9	7	5	8	7	8	7	6	0	5	8
MseIprimer	GTC	46	9	11	24	9	11	9	7	8	17	17	19	15	10	7	10	7	6	14	15	9	17	25	5	19	3	9	1	8	4	19	11	11	10	15	23	9	18	13	8	47	10	9	17	3	3	5	10
MseIprimer	GTG	47	15	12	21	8	15	8	5	2	7	15	27	8	2	8	7	7	7	13	14	6	8	11	3	5	4	4	10	4	4	19	21	6	19	14	20	7	13	28	5	21	15	21	12	3	4	9	13
MseIprimer	GTT	48	8	9	22	14	10	7	8	12	14	16	11	15	11	12	6	12	8	13	24	7	18	9	14	19	4	10	7	7	1	22	10	10	11	14	14	21	19	8	9	17	22	16	14	13	2	8	8
MseIprimer	TAA	49	18	9	26	11	20	9	3	5	22	20	24	9	10	5	13	20	18	12	20	9	21	25	7	10	2	8	10	5	4	12	18	9	20	14	15	12	19	10	4	20	21	13	17	6	4	12	9
MseIprimer	TAC	50	9	6	13	8	4	6	4	3	12	7	13	1	9	8	3	7	9	6	11	3	6	3	1	9	3	7	7	2	1	5	4	7	7	9	9	2	4	14	7	10	9	16	9	5	1	4	4
MseIprimer	TAG	51	17	4	28	6	7	6	0	18	6	14	15	7	0	2	8	3	6	2	16	9	5	5	7	12	4	3	5	8	5	13	20	6	11	5	10	4	16	10	12	6	16	20	5	7	6	9	14
MseIprimer	TAT	52	22	11	24	11	9	2	3	8	18	13	12	11	12	10	10	8	6	4	11	9	14	13	2	6	3	7	5	5	3	12	12	4	21	19	14	8	9	11	2	8	10	10	14	1	5	11	15
MseIprimer	TCA	53	18	11	30	11	11	16	4	2	17	17	20	8	5	5	9	4	8	5	26	11	16	10	4	20	6	6	2	4	3	18	22	8	10	8	24	17	9	20	6	16	8	15	15	11	9	9	16
MseIprimer	TCC	54	13	8	22	4	8	1	10	8	13	11	13	10	6	12	20	2	5	2	13	5	16	14	6	17	1	5	7	2	6	17	22	15	8	9	28	7	12	12	2	13	13	13	25	10	6	14	10
MseIprimer	TCG	55	3	1	12	1	5	0	2	1	2	6	4	0	2	2	3	2	2	1	5	3	6	2	3	5	0	3	4	2	6	4	5	1	7	4	5	0	7	1	2	3	7	10	0	0	0	4	3
MseIprimer	TCT	56	22	5	16	12	11	8	4	6	22	12	11	12	8	7	15	11	6	10	32	10	17	16	14	14	6	11	11	4	8	5	31	11	14	14	34	11	10	14	7	9	9	23	21	13	2	10	17
MseIprimer	TGA	57	18	19	38	13	13	17	10	32	38	32	42	18	11	17	27	10	12	25	40	28	34	34	8	31	12	9	9	12	11	42	19	20	40	34	58	16	17	39	14	33	25	33	10	16	17	23	25
MseIprimer	TGC	58	14	10	18	6	15	15	5	2	7	12	27	11	3	10	11	10	12	6	15	22	19	20	5	14	6	1	17	4	8	20	29	8	24	18	23	12	16	21	4	14	12	16	11	7	9	18	13
MseIprimer	TGG	59	15	20	31	14	10	13	4	12	22	24	41	8	7	14	15	11	11	16	31	8	26	33	10	26	3	13	9	10	4	18	26	12	37	17	29	4	29	27	3	17	19	29	20	11	5	14	22
MseIprimer	TGT	60	23	12	38	10	18	8	6	9	12	29	27	9	3	7	17	9	9	6	28	7	13	20	5	18	3	6	24	3	3	18	26	11	18	20	31	9	21	16	11	15	13	15	21	10	4	13	22
MseIprimer	TTA	61	5	3	4	2	7	4	3	1	11	4	6	0	2	4	8	3	3	6	5	4	10	3	0	6	7	1	1	0	2	2	12	3	6	7	7	4	6	9	7	2	1	5	4	4	2	2	4
MseIprimer	TTC	62	15	15	28	14	10	12	8	14	18	24	17	8	10	11	9	10	4	7	14	4	13	14	3	12	7	11	5	9	7	16	25	17	24	18	20	13	16	16	11	19	21	20	15	9	6	11	17
MseIprimer	TTG	63	21	4	12	4	15	7	1	9	12	10	8	1	6	13	9	2	10	8	13	11	9	13	10	11	4	3	9	0	5	11	11	10	11	11	16	11	12	9	4	5	9	9	9	12	3	5	8
MseIprimer	TTT	64	28	22	31	12	7	22	3	1	22	17	25	8	12	9	10	6	18	16	27	12	7	20	9	15	6	10	18	4	6	15	29	11	8	32	36	15	30	25	9	15	21	13	10	13	12	18	12
[truncated: 17 more columns]
