# Supplementary material for: Eukaryotic transcriptomics in silico: Optimizing cDNA-AFLP efficiency
Source: BMC Genomics. 2009 Nov 30;10:565. doi: 10.1186/1471-2164-10-565 (PMC2797533; doi:10.1186/1471-2164-10-565)
Supplement: Additional file 5 — Arrays of all selective PCRs for all species and enzyme combinations. Selective PCR arrays using three-by-three selective base pairs for all 87 NCBI and 39 ENSEMBL species included in the present study, tested on all 28 combinations of 8 restriction enzymes. [file 1471-2164-10-565-S5.ZIP › CSV_Arrays/ENSEMBL/Bos_taurusTaqIandCviAII.csv]

			CviAIIprimer	CviAIIprimer	CviAIIprimer	CviAIIprimer	CviAIIprimer	CviAIIprimer	CviAIIprimer	CviAIIprimer	CviAIIprimer	CviAIIprimer	CviAIIprimer	CviAIIprimer	CviAIIprimer	CviAIIprimer	CviAIIprimer	CviAIIprimer	CviAIIprimer	CviAIIprimer	CviAIIprimer	CviAIIprimer	CviAIIprimer	CviAIIprimer	CviAIIprimer	CviAIIprimer	CviAIIprimer	CviAIIprimer	CviAIIprimer	CviAIIprimer	CviAIIprimer	CviAIIprimer	CviAIIprimer	CviAIIprimer	CviAIIprimer	CviAIIprimer	CviAIIprimer	CviAIIprimer	CviAIIprimer	CviAIIprimer	CviAIIprimer	CviAIIprimer	CviAIIprimer	CviAIIprimer	CviAIIprimer	CviAIIprimer	CviAIIprimer	CviAIIprimer	CviAIIprimer
			AAA	AAC	AAG	AAT	ACA	ACC	ACG	ACT	AGA	AGC	AGG	AGT	ATA	ATC	ATG	ATT	CAA	CAC	CAG	CAT	CCA	CCC	CCG	CCT	CGA	CGC	CGG	CGT	CTA	CTC	CTG	CTT	GAA	GAC	GAG	GAT	GCA	GCC	GCG	GCT	GGA	GGC	GGG	GGT	GTA	GTC	GTG
		0	1	2	3	4	5	6	7	8	9	10	11	12	13	14	15	16	17	18	19	20	21	22	23	24	25	26	27	28	29	30	31	32	33	34	35	36	37	38	39	40	41	42	43	44	45	46	47
TaqIprimer	AAA	1	28	53	26	18	18	16	6	19	19	14	17	7	16	29	26	17	32	11	17	16	11	16	9	14	3	7	12	7	19	20	34	28	34	14	40	19	15	28	17	29	24	17	16	9	18	15	21
TaqIprimer	AAC	2	9	22	18	11	7	16	5	27	18	10	15	7	3	7	28	7	7	16	21	11	12	13	4	12	4	6	5	3	0	23	11	9	19	13	19	20	20	26	7	17	8	16	6	13	10	6	14
TaqIprimer	AAG	3	35	32	47	11	17	21	4	14	24	27	23	17	13	14	45	5	15	13	35	8	20	13	6	15	1	4	11	2	7	30	39	21	27	21	47	15	36	37	21	21	25	25	21	10	12	18	38
TaqIprimer	AAT	4	38	18	30	16	16	13	2	19	13	11	16	8	14	12	24	20	20	14	23	8	18	14	4	12	4	4	5	11	7	6	28	23	23	21	36	24	17	37	8	25	25	20	11	19	18	9	12
TaqIprimer	ACA	5	30	30	49	20	18	14	12	16	10	18	22	14	10	28	29	25	16	14	28	10	20	27	4	20	6	6	12	4	5	20	35	16	26	35	49	37	32	43	21	19	18	29	25	15	18	21	37
TaqIprimer	ACC	6	15	19	23	9	8	15	5	11	6	6	13	7	4	20	18	5	9	12	17	6	7	19	14	10	1	6	3	2	0	19	24	11	16	25	37	22	13	41	21	16	15	19	13	10	4	22	21
TaqIprimer	ACG	7	5	4	16	3	2	5	5	0	5	7	6	2	3	3	15	0	4	2	3	1	6	8	5	9	3	6	0	0	5	7	10	3	9	6	10	6	5	12	10	9	4	14	2	6	3	9	9
TaqIprimer	ACT	8	14	26	34	23	23	25	13	7	24	28	19	21	8	28	19	13	5	18	25	11	17	25	7	6	4	6	17	9	9	20	40	12	28	24	55	24	26	33	21	20	20	20	18	12	18	17	53
TaqIprimer	AGA	9	46	49	62	35	38	56	23	16	16	30	38	25	17	31	52	27	24	24	76	11	24	39	10	44	20	22	35	4	13	41	92	27	48	64	79	35	52	85	28	55	31	40	46	25	15	47	61
TaqIprimer	AGC	10	31	37	66	11	18	45	30	16	27	37	28	25	11	27	30	20	17	27	58	13	23	32	14	24	3	19	24	10	13	32	69	29	34	58	88	36	35	58	22	43	28	48	44	22	8	24	63
TaqIprimer	AGG	11	40	42	79	26	25	41	20	8	42	38	47	20	12	39	44	23	18	32	61	23	38	58	30	30	4	24	21	8	15	39	85	31	45	62	100	42	42	106	27	51	30	68	56	18	17	30	66
TaqIprimer	AGT	12	34	30	77	19	17	42	20	31	32	39	38	24	8	18	39	27	11	22	40	3	30	40	13	27	3	19	19	5	1	43	41	19	35	36	62	33	35	61	29	56	18	26	35	28	13	22	38
TaqIprimer	ATA	13	18	9	29	14	6	12	3	11	6	17	15	4	5	4	18	9	11	8	8	5	1	17	4	15	0	1	8	2	1	6	22	9	23	16	34	11	8	13	5	10	10	7	13	14	10	8	12
TaqIprimer	ATC	14	15	18	33	14	15	11	6	20	13	26	15	10	6	11	25	9	4	5	23	8	8	14	6	10	4	9	8	1	8	10	34	13	13	14	32	21	20	25	12	13	11	14	23	5	5	21	25
TaqIprimer	ATG	15	29	11	40	11	14	9	7	4	17	14	12	15	13	13	25	4	10	15	19	8	13	14	9	27	3	3	6	4	4	19	30	8	42	28	34	16	20	17	22	29	23	16	23	14	9	7	17
TaqIprimer	ATT	16	20	17	33	16	13	20	6	10	18	20	12	4	7	19	17	17	11	6	32	4	16	3	2	10	6	4	2	7	5	7	36	17	26	10	16	17	26	25	11	20	21	11	17	13	9	14	17
TaqIprimer	CAA	17	25	16	30	11	10	24	5	19	18	25	22	7	13	25	38	17	6	15	44	9	36	14	15	10	3	8	15	3	6	31	37	11	18	11	26	18	29	19	16	18	16	17	14	9	4	25	55
TaqIprimer	CAC	18	9	13	34	2	6	9	7	17	12	12	26	9	2	11	19	9	13	16	30	9	11	18	11	22	2	7	17	2	3	12	31	10	14	17	28	14	18	35	16	20	12	31	26	5	6	19	32
TaqIprimer	CAG	19	32	17	34	21	18	14	12	11	17	21	32	10	21	25	44	16	13	13	28	11	22	20	10	30	6	12	20	6	16	18	50	48	23	39	48	30	32	50	25	31	23	43	31	13	12	30	40
TaqIprimer	CAT	20	15	20	19	32	13	16	12	11	16	9	28	4	8	14	43	12	3	11	17	9	12	15	1	22	1	6	8	4	4	11	25	10	29	11	33	11	16	31	16	19	8	13	17	6	14	11	22
TaqIprimer	CCA	21	19	18	50	24	22	38	15	21	17	26	37	7	10	12	24	12	13	13	33	6	15	16	6	10	2	5	18	2	7	15	58	26	34	21	39	33	31	41	22	26	16	35	27	11	19	23	39
TaqIprimer	CCC	22	9	18	37	12	11	14	10	6	15	17	29	3	9	17	35	10	3	8	32	3	14	28	8	12	3	13	10	9	4	20	47	9	32	24	44	14	33	48	30	20	16	43	37	31	5	20	42
TaqIprimer	CCG	23	5	4	9	11	5	10	6	7	4	22	17	6	4	14	14	2	3	4	22	0	17	15	8	14	5	4	5	1	0	9	21	11	14	13	21	11	11	23	11	9	5	20	16	5	5	10	21
TaqIprimer	CCT	24	18	32	51	13	18	14	9	25	15	20	29	12	8	20	28	11	9	19	31	8	13	33	13	12	6	10	16	5	10	24	54	29	25	25	52	23	22	57	23	41	29	25	37	15	13	22	43
TaqIprimer	CGA	25	19	9	27	3	6	13	9	10	9	19	20	7	15	9	16	4	3	8	27	0	10	13	4	9	3	12	5	0	3	12	33	10	12	25	24	13	19	15	28	16	3	21	20	6	8	15	31
TaqIprimer	CGC	26	6	15	26	8	3	8	12	11	3	16	10	7	1	4	24	1	6	12	17	2	6	12	7	9	1	4	5	1	2	17	20	7	5	20	19	7	6	15	19	10	7	11	12	3	7	11	22
TaqIprimer	CGG	27	7	8	24	5	5	11	10	9	3	16	10	9	3	9	26	12	3	13	24	5	3	13	9	9	4	8	11	2	2	12	19	2	12	27	28	12	26	38	11	15	12	20	33	2	2	13	26
TaqIprimer	CGT	28	9	12	19	9	7	8	4	4	6	25	21	0	2	9	24	0	4	9	15	7	4	10	14	7	5	10	4	4	0	14	22	5	25	18	23	5	8	17	17	14	8	24	14	9	9	11	22
TaqIprimer	CTA	29	16	3	18	9	10	14	6	5	9	10	9	1	4	8	11	18	5	4	12	4	4	6	7	15	1	5	7	6	8	9	21	15	17	15	10	3	19	19	11	13	9	11	14	5	7	8	21
TaqIprimer	CTC	30	16	18	36	13	15	22	9	10	17	20	22	7	4	19	14	7	6	7	26	7	11	36	4	16	3	10	11	2	3	16	22	12	18	15	53	10	24	43	8	21	21	27	33	9	6	16	21
TaqIprimer	CTG	31	20	26	57	11	17	19	19	17	19	28	38	16	12	18	45	8	27	8	33	3	23	22	16	15	4	6	7	3	10	17	33	17	31	21	28	29	29	45	16	35	11	36	23	12	6	12	31
TaqIprimer	CTT	32	22	30	46	16	16	29	18	20	10	27	25	7	10	15	29	13	7	24	27	10	15	15	14	18	2	4	6	4	6	21	58	21	34	20	42	26	32	27	18	27	18	32	17	9	20	18	41
TaqIprimer	GAA	33	38	22	63	26	37	34	13	22	23	57	35	23	10	39	67	38	19	29	39	21	34	37	19	28	8	19	31	10	6	52	70	32	45	40	55	28	34	71	42	38	26	35	28	10	15	43	45
TaqIprimer	GAC	34	13	20	37	16	19	23	15	11	16	26	22	17	16	18	19	11	9	19	29	14	23	14	8	13	10	16	11	2	3	23	47	6	12	25	45	26	31	27	24	34	15	30	25	11	14	27	41
TaqIprimer	GAG	35	32	18	37	27	19	26	16	24	32	16	28	12	21	28	32	8	10	31	40	7	27	31	10	24	10	14	16	5	6	25	47	19	23	50	67	24	36	75	27	37	39	31	35	16	20	30	27
TaqIprimer	GAT	36	36	20	44	26	19	16	17	18	25	31	26	10	9	22	40	25	26	10	33	4	15	19	6	14	4	16	11	4	6	22	29	22	32	27	33	39	24	31	23	35	22	25	23	20	6	47	31
TaqIprimer	GCA	37	37	29	60	18	10	35	10	15	16	42	33	13	11	28	50	16	21	14	57	4	28	37	19	13	7	27	7	8	7	32	62	24	35	51	60	28	36	55	43	34	26	53	41	24	7	42	58
TaqIprimer	GCC	38	30	20	41	7	29	18	16	14	24	40	43	16	5	18	37	10	17	29	34	8	19	27	19	12	6	14	10	7	10	28	49	30	30	46	63	21	26	60	28	34	21	35	44	22	15	22	59
TaqIprimer	GCG	39	10	21	24	7	8	17	16	7	8	19	12	5	6	18	16	6	6	13	24	3	10	21	12	7	2	9	19	5	8	21	24	11	16	19	29	7	17	43	18	16	9	24	13	5	11	8	19
TaqIprimer	GCT	40	25	27	76	14	28	28	15	21	24	41	44	15	5	20	51	15	20	24	63	7	15	29	32	19	8	18	22	6	4	42	66	16	43	47	82	22	36	68	34	23	31	53	28	21	13	39	44
TaqIprimer	GGA	41	29	55	68	21	33	53	17	32	27	56	58	24	26	39	69	23	16	34	62	16	44	42	26	32	8	21	18	9	14	70	82	41	42	62	90	46	69	89	44	61	33	75	61	33	18	66	83
TaqIprimer	GGC	42	29	29	38	16	21	36	13	27	18	42	53	15	13	33	48	24	9	24	39	9	22	48	18	25	8	31	29	12	7	33	80	18	46	28	82	23	49	78	38	40	36	62	42	19	21	42	57
TaqIprimer	GGG	43	18	41	79	17	20	25	20	21	23	38	56	15	12	25	46	13	11	31	58	9	30	41	32	25	8	28	27	9	12	54	80	24	25	40	71	25	47	69	21	52	27	31	53	22	10	48	58
TaqIprimer	GGT	44	24	28	67	16	13	26	25	24	21	26	56	12	8	15	39	23	7	16	43	13	27	45	19	19	6	11	23	8	8	24	30	12	31	59	70	55	35	46	35	29	30	45	38	27	22	20	58
TaqIprimer	GTA	45	6	14	31	10	11	13	2	8	13	10	11	8	18	16	13	5	6	20	16	1	8	14	3	10	1	4	8	1	5	22	26	10	22	20	27	9	10	38	11	12	5	25	16	5	9	9	28
TaqIprimer	GTC	46	24	16	33	10	21	25	9	9	12	24	22	17	16	13	28	10	31	9	30	10	15	23	17	8	28	5	18	4	8	12	32	11	24	21	45	14	18	45	21	35	14	33	29	17	7	15	42
TaqIprimer	GTG	47	21	23	42	16	22	25	14	15	15	34	34	14	6	27	34	19	6	24	30	7	23	22	14	15	5	11	9	4	4	34	41	9	28	32	48	15	16	36	18	33	18	20	30	18	15	31	47
TaqIprimer	GTT	48	24	23	42	19	14	24	10	11	30	12	29	8	13	15	30	9	8	4	38	9	16	20	7	16	4	5	12	9	11	19	28	18	51	24	37	21	24	24	24	35	17	23	24	9	9	15	38
TaqIprimer	TAA	49	15	11	21	9	6	6	10	10	17	11	10	10	10	5	8	4	13	9	5	8	5	4	3	10	4	6	1	1	8	11	13	7	8	11	32	16	17	5	10	5	9	14	11	13	10	7	13
TaqIprimer	TAC	50	9	10	19	12	14	6	5	3	10	4	9	12	10	6	10	10	5	9	17	2	7	7	2	16	3	1	10	2	0	4	17	6	10	12	29	10	14	12	10	15	11	9	6	12	8	14	14
TaqIprimer	TAG	51	8	5	10	1	9	8	6	2	11	11	8	3	9	6	13	4	7	6	7	2	4	11	3	5	1	5	4	1	4	4	12	9	4	14	13	10	9	13	4	17	5	9	8	5	5	5	16
TaqIprimer	TAT	52	18	8	27	17	8	14	4	14	20	13	13	8	6	21	16	7	13	4	14	3	8	10	1	12	6	3	4	2	5	15	13	12	30	7	22	13	12	16	6	14	9	7	20	5	8	13	11
TaqIprimer	TCA	53	20	30	48	17	25	32	8	19	20	21	30	11	9	17	29	15	7	15	39	9	20	20	9	14	1	11	10	2	9	19	60	12	43	30	58	29	34	33	13	19	22	23	21	13	6	17	35
TaqIprimer	TCC	54	20	26	40	15	12	26	7	8	14	15	22	9	8	22	26	16	12	22	43	3	7	13	6	14	3	3	30	1	9	14	31	14	31	26	46	20	17	49	11	26	21	28	17	11	9	21	25
TaqIprimer	TCG	55	2	5	11	5	10	8	1	5	2	5	5	1	1	0	4	3	5	1	6	1	0	0	0	3	0	2	2	0	0	5	8	3	6	7	8	5	4	14	3	4	7	3	3	3	1	3	9
TaqIprimer	TCT	56	36	38	76	23	21	39	14	22	19	37	26	21	7	28	49	14	21	23	65	7	23	39	14	19	13	10	20	10	9	30	69	22	37	45	63	16	32	55	22	27	29	31	27	14	6	20	45
TaqIprimer	TGA	57	36	43	99	33	44	60	30	30	32	40	67	28	7	42	55	28	18	23	64	10	37	56	13	42	9	30	28	14	12	63	85	34	52	69	119	62	58	95	52	55	27	64	54	26	22	47	118
TaqIprimer	TGC	58	25	46	78	21	18	30	17	19	6	29	42	17	14	24	30	16	16	27	40	8	31	35	19	21	4	21	20	6	7	25	57	20	34	39	67	17	39	79	30	37	15	28	34	21	16	25	57
TaqIprimer	TGG	59	35	50	79	35	21	59	29	30	36	45	44	20	10	32	77	20	15	34	91	13	33	46	21	26	9	15	32	10	9	57	93	27	39	80	91	56	58	78	41	60	31	60	46	42	19	36	86
TaqIprimer	TGT	60	34	32	63	22	22	29	22	29	31	39	42	27	25	28	49	16	17	25	53	7	30	38	18	33	4	19	23	3	10	34	88	17	35	63	82	42	40	73	12	34	23	48	25	31	16	21	46
TaqIprimer	TTA	61	9	7	20	11	18	11	2	8	7	14	9	12	2	2	3	11	6	4	8	5	13	3	0	7	2	1	3	2	3	17	13	9	13	18	21	15	10	7	5	9	3	9	8	5	10	10	3
TaqIprimer	TTC	62	19	21	25	15	9	10	6	23	12	18	15	7	2	7	15	10	10	11	19	4	19	12	3	18	6	11	3	4	5	24	26	14	24	22	26	20	28	18	9	14	13	7	15	14	7	17	19
TaqIprimer	TTG	63	15	14	18	11	5	12	4	10	5	3	11	8	8	7	12	5	8	6	15	13	11	9	1	9	2	3	4	3	2	5	17	11	20	8	20	12	7	22	2	11	5	6	4	3	7	6	16
TaqIprimer	TTT	64	36	23	47	19	25	13	5	18	28	25	22	22	16	24	23	18	21	20	27	7	28	25	10	22	6	10	10	4	13	15	28	25	23	17	54	29	18	48	17	33	15	22	19	11	15	32	36
[truncated: 17 more columns]
