# Supplementary material for: Eukaryotic transcriptomics in silico: Optimizing cDNA-AFLP efficiency
Source: BMC Genomics. 2009 Nov 30;10:565. doi: 10.1186/1471-2164-10-565 (PMC2797533; doi:10.1186/1471-2164-10-565)
Supplement: Additional file 5 — Arrays of all selective PCRs for all species and enzyme combinations. Selective PCR arrays using three-by-three selective base pairs for all 87 NCBI and 39 ENSEMBL species included in the present study, tested on all 28 combinations of 8 restriction enzymes. [file 1471-2164-10-565-S5.ZIP › CSV_Arrays/ENSEMBL/Bos_taurusTaqIandHpaII.csv]

			HpaIIprimer	HpaIIprimer	HpaIIprimer	HpaIIprimer	HpaIIprimer	HpaIIprimer	HpaIIprimer	HpaIIprimer	HpaIIprimer	HpaIIprimer	HpaIIprimer	HpaIIprimer	HpaIIprimer	HpaIIprimer	HpaIIprimer	HpaIIprimer	HpaIIprimer	HpaIIprimer	HpaIIprimer	HpaIIprimer	HpaIIprimer	HpaIIprimer	HpaIIprimer	HpaIIprimer	HpaIIprimer	HpaIIprimer	HpaIIprimer	HpaIIprimer	HpaIIprimer	HpaIIprimer	HpaIIprimer	HpaIIprimer	HpaIIprimer	HpaIIprimer	HpaIIprimer	HpaIIprimer	HpaIIprimer	HpaIIprimer	HpaIIprimer	HpaIIprimer	HpaIIprimer	HpaIIprimer	HpaIIprimer	HpaIIprimer	HpaIIprimer	HpaIIprimer	HpaIIprimer
			AAA	AAC	AAG	AAT	ACA	ACC	ACG	ACT	AGA	AGC	AGG	AGT	ATA	ATC	ATG	ATT	CAA	CAC	CAG	CAT	CCA	CCC	CCG	CCT	CGA	CGC	CGG	CGT	CTA	CTC	CTG	CTT	GAA	GAC	GAG	GAT	GCA	GCC	GCG	GCT	GGA	GGC	GGG	GGT	GTA	GTC	GTG
		0	1	2	3	4	5	6	7	8	9	10	11	12	13	14	15	16	17	18	19	20	21	22	23	24	25	26	27	28	29	30	31	32	33	34	35	36	37	38	39	40	41	42	43	44	45	46	47
TaqIprimer	AAA	1	6	15	18	10	19	9	6	8	19	19	19	17	1	13	16	9	9	13	16	31	6	4	7	13	3	6	15	4	6	21	12	15	10	11	20	12	19	15	5	25	19	16	26	14	3	18	10
TaqIprimer	AAC	2	8	6	15	4	4	9	2	9	18	23	12	12	4	15	10	7	8	7	19	2	8	9	5	20	2	5	10	2	1	13	16	14	18	11	19	11	13	17	8	6	8	19	16	5	1	4	13
TaqIprimer	AAG	3	18	8	26	13	16	8	12	6	9	15	32	15	9	6	20	5	7	12	25	12	15	25	9	22	14	12	4	6	2	23	22	13	10	12	22	14	8	14	8	17	16	30	13	18	6	13	22
TaqIprimer	AAT	4	7	9	14	10	7	8	7	6	22	7	16	7	7	10	16	10	4	14	13	4	8	11	1	15	8	3	8	4	1	13	28	12	7	12	25	12	13	15	4	10	11	16	11	6	4	15	10
TaqIprimer	ACA	5	28	21	32	14	7	20	7	9	20	42	35	17	8	22	22	12	8	23	27	12	17	28	13	22	6	22	22	11	5	21	35	13	14	40	36	20	14	39	34	15	19	30	26	16	4	27	14
TaqIprimer	ACC	6	10	13	18	5	10	7	3	2	10	13	10	7	4	7	19	8	12	16	25	10	12	3	6	29	3	14	13	12	5	5	21	1	10	15	18	8	26	18	10	12	17	22	14	11	9	9	16
TaqIprimer	ACG	7	4	6	15	4	8	0	7	1	5	13	9	3	0	1	1	10	1	4	7	1	10	12	7	7	1	5	4	1	2	5	7	5	12	10	14	3	4	14	6	7	10	9	7	5	0	7	3
TaqIprimer	ACT	8	17	8	30	4	17	13	12	2	17	30	25	8	6	6	15	8	12	21	23	3	16	25	13	27	7	25	22	10	10	21	49	11	25	17	54	15	21	32	16	19	27	30	22	20	5	19	17
TaqIprimer	AGA	9	33	27	38	13	32	22	14	16	25	47	43	14	5	24	30	15	10	31	70	31	31	42	29	35	10	25	40	8	13	48	81	23	34	42	65	25	45	59	24	54	43	55	36	26	12	19	40
TaqIprimer	AGC	10	20	22	47	13	22	31	15	15	14	46	58	19	8	17	28	7	17	31	56	8	33	57	12	43	21	16	30	23	7	51	59	40	23	42	61	11	22	48	37	31	42	67	40	21	2	33	34
TaqIprimer	AGG	11	27	36	54	13	24	31	15	23	36	45	49	28	8	25	32	8	22	27	60	18	57	53	28	40	11	34	46	15	8	50	69	40	53	82	91	28	48	36	30	48	33	76	47	21	9	23	26
TaqIprimer	AGT	12	13	21	43	13	15	14	15	10	25	49	60	19	8	10	18	14	18	22	51	14	33	41	19	48	15	22	33	15	8	35	51	34	39	32	50	17	30	45	28	15	37	29	33	15	7	30	29
TaqIprimer	ATA	13	18	8	15	2	5	1	2	9	5	10	8	4	5	6	8	8	6	3	9	2	7	7	1	6	4	3	3	0	1	3	12	7	11	13	9	5	9	11	0	5	8	5	5	3	6	3	6
TaqIprimer	ATC	14	15	13	15	3	13	11	10	6	21	17	6	3	10	8	4	11	10	5	22	7	12	16	3	18	11	6	12	4	0	8	23	13	8	16	14	14	23	13	1	10	15	16	13	16	0	9	7
TaqIprimer	ATG	15	11	13	36	7	13	4	2	6	15	16	19	11	5	8	11	2	4	12	11	9	15	26	3	14	6	14	4	8	6	11	17	13	10	13	25	6	18	19	19	9	12	23	17	8	7	9	22
TaqIprimer	ATT	16	15	4	23	7	9	11	2	9	14	11	23	10	8	9	9	5	3	9	14	6	13	11	0	9	12	9	8	2	2	9	15	8	7	14	16	12	16	11	6	7	26	7	10	5	11	11	18
TaqIprimer	CAA	17	14	17	19	6	7	9	8	6	13	28	21	13	5	12	23	8	11	18	29	16	30	16	6	17	7	21	20	5	1	23	27	14	16	18	20	8	26	24	9	12	11	25	21	19	9	12	28
TaqIprimer	CAC	18	10	6	20	5	10	8	8	5	9	12	12	9	2	6	12	4	3	29	14	5	10	15	21	21	7	9	16	1	8	20	16	7	16	23	19	11	14	22	17	17	16	28	26	12	2	18	16
TaqIprimer	CAG	19	20	22	45	10	19	18	7	10	25	26	21	16	9	14	19	9	8	12	28	10	18	33	19	23	10	26	16	7	3	45	40	14	14	32	33	24	33	35	9	21	26	44	28	26	10	25	27
TaqIprimer	CAT	20	14	3	47	5	23	10	4	5	15	13	16	5	5	13	25	4	7	8	27	9	17	24	10	19	8	19	17	10	2	27	28	8	8	7	37	4	13	30	9	22	28	30	17	19	7	14	16
TaqIprimer	CCA	21	10	17	31	7	10	10	3	9	22	24	31	17	7	4	34	5	13	20	24	14	32	22	16	23	8	14	21	7	5	26	48	7	23	17	41	15	36	34	16	38	24	35	28	22	9	23	28
TaqIprimer	CCC	22	11	3	37	4	16	5	7	6	23	29	25	17	1	14	12	3	4	16	36	8	20	23	15	17	10	15	16	4	4	22	29	12	14	22	29	11	26	35	13	29	19	42	30	26	2	17	19
TaqIprimer	CCG	23	2	4	15	5	7	9	5	7	3	4	18	4	2	5	5	1	4	6	16	3	8	9	9	4	7	12	14	13	3	13	10	5	10	5	9	8	7	15	7	5	5	18	7	14	2	2	7
TaqIprimer	CCT	24	9	21	36	14	23	23	12	11	21	14	27	7	11	26	24	10	11	18	20	11	26	34	23	25	7	23	26	18	8	21	42	17	26	37	41	13	27	77	13	27	26	48	28	12	13	21	25
TaqIprimer	CGA	25	1	8	23	5	4	10	3	3	6	21	19	7	2	18	5	0	4	18	14	7	13	21	8	13	3	21	17	7	0	15	22	16	9	8	28	12	14	24	10	9	23	27	23	12	1	12	12
TaqIprimer	CGC	26	3	4	15	8	11	6	6	7	8	12	18	6	4	7	16	1	1	20	25	1	13	16	5	17	7	15	18	3	4	22	19	9	4	10	18	3	13	23	8	13	11	15	12	6	3	12	9
TaqIprimer	CGG	27	6	10	13	7	9	11	10	2	8	10	20	5	4	7	29	1	6	14	31	10	18	22	19	12	4	24	21	8	9	24	32	9	3	5	26	8	9	22	12	6	14	33	29	9	4	10	13
TaqIprimer	CGT	28	2	11	17	4	3	8	3	5	10	11	16	4	7	7	9	1	4	13	16	6	7	21	12	7	6	10	19	3	1	24	18	8	12	16	15	11	11	29	11	7	23	15	13	22	2	12	12
TaqIprimer	CTA	29	5	3	16	1	6	3	1	3	9	15	11	5	4	16	11	4	2	8	18	9	5	5	5	12	5	6	3	4	4	7	17	6	7	2	16	2	10	12	10	7	10	9	12	4	2	8	6
TaqIprimer	CTC	30	8	9	26	8	13	3	7	3	10	24	29	11	3	10	9	9	15	23	19	3	16	31	12	10	7	18	16	3	4	32	29	15	13	17	17	8	15	20	12	32	24	29	22	16	7	17	11
TaqIprimer	CTG	31	14	10	31	10	16	10	16	13	15	23	25	7	6	12	14	5	4	28	45	9	25	36	14	26	6	15	11	4	3	17	43	14	18	32	18	17	20	36	11	14	18	36	16	8	6	24	19
TaqIprimer	CTT	32	17	12	18	7	15	17	5	11	12	32	31	9	7	20	16	7	17	13	15	5	21	21	9	14	6	9	15	8	1	18	29	12	21	19	14	14	34	28	9	17	30	20	25	11	11	26	11
TaqIprimer	GAA	33	15	20	34	13	15	16	16	12	24	37	40	11	4	27	32	2	26	26	43	24	40	48	26	21	9	25	34	13	13	23	51	27	22	21	56	20	34	59	18	29	25	37	45	15	26	23	23
TaqIprimer	GAC	34	12	19	30	15	12	20	5	16	12	25	28	4	7	21	20	6	15	19	23	13	36	19	18	12	6	20	25	8	7	28	23	16	18	20	34	9	38	39	13	30	21	27	20	8	3	26	16
TaqIprimer	GAG	35	25	14	43	5	18	19	12	16	27	46	32	24	4	24	25	4	13	18	43	7	29	32	15	29	11	22	27	15	8	43	48	24	30	15	33	15	37	55	20	28	31	41	41	20	7	24	31
TaqIprimer	GAT	36	18	10	29	9	10	10	12	3	14	21	23	21	8	20	21	8	8	15	38	14	28	16	8	9	2	8	20	4	2	37	16	14	24	12	25	6	22	31	12	25	17	24	32	10	7	14	20
TaqIprimer	GCA	37	21	8	38	7	9	16	16	5	33	43	41	8	6	21	21	13	8	26	56	21	36	48	23	28	4	31	28	8	7	48	46	22	28	37	33	26	28	71	29	27	47	46	56	33	5	33	27
TaqIprimer	GCC	38	10	24	41	3	11	17	13	21	33	31	35	13	7	26	28	4	10	18	54	12	37	33	20	29	13	37	28	9	7	28	35	19	28	21	44	18	29	31	28	37	23	43	56	23	9	13	21
TaqIprimer	GCG	39	8	9	20	1	11	7	10	4	9	27	18	4	1	6	16	1	4	15	27	11	21	25	20	29	9	29	26	10	3	25	33	20	12	14	29	9	14	46	24	24	12	33	22	6	2	15	16
TaqIprimer	GCT	40	17	28	41	5	29	23	16	14	20	37	27	16	4	23	20	5	16	48	66	12	32	51	28	31	15	30	32	11	2	33	45	18	34	35	55	30	56	79	33	35	30	48	49	29	11	32	31
TaqIprimer	GGA	41	21	29	70	24	34	17	25	26	39	75	68	18	9	32	50	18	12	25	63	23	61	81	31	57	17	57	50	22	10	65	82	37	41	43	68	38	36	85	32	54	32	88	77	25	16	34	40
TaqIprimer	GGC	42	21	17	52	15	22	19	12	14	33	43	49	29	2	25	52	10	22	38	58	19	36	71	28	46	11	59	49	14	10	37	82	11	29	41	68	17	37	75	29	41	42	81	38	47	8	37	38
TaqIprimer	GGG	43	13	25	48	12	35	23	19	16	31	54	41	19	2	31	35	8	18	25	43	14	41	76	27	49	15	37	41	26	15	38	50	21	29	33	63	29	46	73	26	35	41	69	57	37	10	46	46
TaqIprimer	GGT	44	17	20	34	7	24	18	15	8	17	42	38	8	12	17	21	7	10	25	41	21	38	62	22	25	14	27	24	12	13	37	55	24	32	41	52	16	31	45	18	34	41	48	39	27	5	32	26
TaqIprimer	GTA	45	6	8	20	8	6	5	11	2	7	18	15	9	8	10	15	1	14	12	11	12	16	19	4	17	1	10	7	2	3	17	13	10	12	11	22	10	14	8	8	9	9	10	12	9	7	9	15
TaqIprimer	GTC	46	11	12	16	4	6	10	8	13	13	30	37	10	1	11	24	6	5	13	32	9	18	29	12	21	6	14	15	16	11	33	31	12	17	22	39	18	10	42	18	29	15	38	17	11	7	23	27
TaqIprimer	GTG	47	10	12	22	5	14	7	16	14	12	12	17	14	5	14	25	7	10	28	41	18	18	32	7	20	0	20	26	9	5	23	33	17	24	21	30	14	28	29	19	38	23	34	33	23	8	14	15
TaqIprimer	GTT	48	13	13	28	11	6	11	10	16	22	34	27	10	4	18	11	9	6	22	26	11	20	20	5	12	7	17	11	5	4	35	17	5	12	9	20	15	18	21	10	21	19	27	25	17	9	14	20
TaqIprimer	TAA	49	5	5	12	5	12	5	4	5	8	14	11	4	5	8	9	8	3	7	9	2	17	7	6	9	13	2	9	2	2	4	11	5	14	10	15	4	5	14	0	2	16	8	9	6	2	5	4
TaqIprimer	TAC	50	4	4	11	1	1	7	1	8	15	6	11	5	2	3	9	7	4	1	15	2	8	7	8	7	6	2	1	1	3	5	10	6	8	10	8	6	4	4	16	12	9	9	10	3	0	15	6
TaqIprimer	TAG	51	3	6	17	7	5	5	1	1	9	12	8	5	3	6	5	8	0	3	10	6	7	8	6	9	6	4	3	0	2	10	11	6	4	9	19	7	6	8	1	14	9	8	8	4	0	3	7
TaqIprimer	TAT	52	3	10	6	8	5	10	1	6	12	14	20	4	3	2	5	4	8	2	10	7	9	7	1	7	2	5	4	1	8	6	12	6	16	7	9	4	9	9	4	14	3	8	9	3	1	12	16
TaqIprimer	TCA	53	28	12	40	14	19	24	9	6	34	17	25	13	3	12	15	9	10	13	24	7	16	20	4	29	11	18	18	13	6	29	38	9	28	33	51	11	21	33	15	25	26	23	11	10	9	19	24
TaqIprimer	TCC	54	18	12	33	10	16	12	5	9	13	20	32	12	2	9	15	11	8	9	25	12	23	19	16	9	15	19	12	5	3	13	20	9	18	16	25	2	17	27	17	10	28	23	14	6	4	11	19
TaqIprimer	TCG	55	2	1	2	1	3	2	2	1	4	3	7	1	1	1	1	1	2	3	1	3	8	12	2	8	3	0	3	1	0	10	7	4	4	10	7	9	2	7	2	7	2	6	7	3	0	0	6
TaqIprimer	TCT	56	20	18	26	13	18	16	18	17	39	24	35	12	4	22	20	15	16	19	38	15	24	35	17	23	14	25	26	15	16	35	50	26	43	35	68	21	35	58	21	23	38	44	32	23	6	19	17
TaqIprimer	TGA	57	23	30	71	26	33	20	22	17	45	53	50	23	8	23	41	7	18	34	62	21	69	64	33	46	21	37	53	17	9	59	81	22	40	61	68	31	44	79	33	50	51	81	64	25	12	35	43
TaqIprimer	TGC	58	26	21	42	17	15	21	19	16	28	53	41	14	8	14	31	7	26	25	45	11	42	38	24	24	16	28	40	15	22	30	55	19	29	52	52	22	41	43	24	37	35	52	48	11	9	22	38
TaqIprimer	TGG	59	36	35	70	28	15	31	30	26	35	49	44	42	8	22	34	17	42	39	74	24	60	57	31	47	20	28	46	17	17	51	96	21	36	73	78	21	54	74	36	48	54	64	35	35	15	31	47
TaqIprimer	TGT	60	17	26	69	11	21	21	14	13	31	55	35	15	8	20	27	9	16	21	67	12	39	38	23	28	13	30	33	22	17	45	78	20	32	33	66	22	33	35	20	43	36	53	35	20	8	26	30
TaqIprimer	TTA	61	10	7	11	2	6	2	2	4	9	10	4	7	5	7	2	3	3	3	4	5	1	9	1	4	3	1	5	8	1	3	8	3	7	20	5	3	11	5	2	3	6	5	5	1	1	4	8
TaqIprimer	TTC	62	8	10	25	6	7	8	1	2	4	15	14	2	4	7	11	7	2	8	19	10	18	14	10	11	3	6	12	3	3	15	6	2	16	8	9	9	16	13	6	9	14	17	15	9	6	8	13
TaqIprimer	TTG	63	4	7	27	0	3	2	4	1	3	5	13	3	1	3	6	2	3	10	10	1	12	3	6	8	2	5	3	1	7	4	17	5	8	2	7	3	4	19	3	5	10	15	6	5	5	9	11
TaqIprimer	TTT	64	16	17	34	7	7	12	9	12	19	19	20	7	5	10	14	15	7	11	19	14	19	20	7	12	3	9	17	11	9	12	23	11	12	14	39	20	21	23	9	9	17	25	30	14	4	9	10
[truncated: 17 more columns]
