# Supplementary material for: Eukaryotic transcriptomics in silico: Optimizing cDNA-AFLP efficiency
Source: BMC Genomics. 2009 Nov 30;10:565. doi: 10.1186/1471-2164-10-565 (PMC2797533; doi:10.1186/1471-2164-10-565)
Supplement: Additional file 5 — Arrays of all selective PCRs for all species and enzyme combinations. Selective PCR arrays using three-by-three selective base pairs for all 87 NCBI and 39 ENSEMBL species included in the present study, tested on all 28 combinations of 8 restriction enzymes. [file 1471-2164-10-565-S5.ZIP › CSV_Arrays/ENSEMBL/Bos_taurusTaqIandMaeI.csv]

			MaeIprimer	MaeIprimer	MaeIprimer	MaeIprimer	MaeIprimer	MaeIprimer	MaeIprimer	MaeIprimer	MaeIprimer	MaeIprimer	MaeIprimer	MaeIprimer	MaeIprimer	MaeIprimer	MaeIprimer	MaeIprimer	MaeIprimer	MaeIprimer	MaeIprimer	MaeIprimer	MaeIprimer	MaeIprimer	MaeIprimer	MaeIprimer	MaeIprimer	MaeIprimer	MaeIprimer	MaeIprimer	MaeIprimer	MaeIprimer	MaeIprimer	MaeIprimer	MaeIprimer	MaeIprimer	MaeIprimer	MaeIprimer	MaeIprimer	MaeIprimer	MaeIprimer	MaeIprimer	MaeIprimer	MaeIprimer	MaeIprimer	MaeIprimer	MaeIprimer	MaeIprimer	MaeIprimer
			AAA	AAC	AAG	AAT	ACA	ACC	ACG	ACT	AGA	AGC	AGG	AGT	ATA	ATC	ATG	ATT	CAA	CAC	CAG	CAT	CCA	CCC	CCG	CCT	CGA	CGC	CGG	CGT	CTA	CTC	CTG	CTT	GAA	GAC	GAG	GAT	GCA	GCC	GCG	GCT	GGA	GGC	GGG	GGT	GTA	GTC	GTG
		0	1	2	3	4	5	6	7	8	9	10	11	12	13	14	15	16	17	18	19	20	21	22	23	24	25	26	27	28	29	30	31	32	33	34	35	36	37	38	39	40	41	42	43	44	45	46	47
TaqIprimer	AAA	1	23	10	18	12	10	4	10	6	12	14	14	9	13	13	19	8	18	14	18	11	12	0	6	8	7	0	3	0	3	8	22	14	16	7	17	14	7	5	5	13	10	11	13	5	7	12	6
TaqIprimer	AAC	2	22	8	9	6	6	2	4	4	14	7	5	15	9	4	11	4	14	6	9	10	14	7	5	5	3	2	2	0	0	6	3	10	8	5	13	4	3	5	8	7	12	4	14	11	5	9	11
TaqIprimer	AAG	3	9	12	19	12	15	5	6	7	9	10	12	6	7	5	12	11	8	8	15	13	13	10	3	8	2	0	3	3	1	14	22	19	15	3	19	14	6	13	4	15	7	6	5	7	12	5	9
TaqIprimer	AAT	4	20	12	23	10	9	10	5	6	15	14	15	5	4	9	6	15	8	7	15	14	11	5	9	10	1	0	2	3	0	14	4	13	6	5	15	9	10	5	7	5	12	8	12	4	4	5	5
TaqIprimer	ACA	5	12	14	27	25	20	10	2	6	28	10	14	19	13	8	23	10	10	15	9	8	25	7	3	12	1	2	6	0	1	12	15	21	14	6	29	11	10	12	2	7	9	11	9	12	5	2	13
TaqIprimer	ACC	6	15	2	17	7	7	8	4	6	13	8	3	6	2	10	12	2	9	6	7	5	12	3	4	7	4	4	2	6	0	4	6	6	6	6	8	11	13	7	1	12	7	3	9	5	8	8	8
TaqIprimer	ACG	7	6	2	3	2	5	0	0	0	1	0	2	1	4	3	0	2	6	1	4	1	3	1	3	4	0	0	0	1	1	1	1	5	6	2	4	1	3	8	2	5	1	5	1	3	2	5	0
TaqIprimer	ACT	8	13	5	34	7	13	13	6	4	18	19	10	5	7	9	16	12	12	7	17	8	8	9	4	5	3	4	3	2	1	10	12	10	14	8	15	11	6	17	10	15	7	6	10	2	1	4	6
TaqIprimer	AGA	9	29	42	27	13	14	10	9	12	33	28	25	16	12	9	25	14	23	9	28	15	28	18	6	21	2	3	8	3	5	7	30	23	27	15	23	16	36	11	7	17	24	18	9	8	7	7	14
TaqIprimer	AGC	10	18	9	35	16	9	8	10	17	16	16	42	19	17	8	21	17	8	12	23	12	11	22	8	19	5	4	8	3	3	17	17	16	26	16	21	14	17	18	8	10	16	11	18	4	4	13	9
TaqIprimer	AGG	11	21	10	29	12	23	19	9	17	49	18	29	4	5	14	25	7	21	17	30	5	22	33	7	34	10	3	8	3	4	14	31	11	24	14	22	18	11	14	7	27	13	20	22	8	10	11	11
TaqIprimer	AGT	12	38	10	16	11	14	14	3	12	27	27	30	17	7	11	21	7	13	16	7	20	18	18	2	11	7	7	5	1	3	15	19	7	13	12	13	7	9	16	4	9	7	6	21	13	2	6	20
TaqIprimer	ATA	13	12	7	16	12	5	3	1	6	11	8	13	3	2	3	10	4	6	6	13	11	8	5	3	3	0	0	1	1	1	2	11	9	9	5	12	1	4	4	0	7	5	3	1	2	2	0	6
TaqIprimer	ATC	14	24	7	15	12	8	7	2	5	18	11	9	6	6	5	8	5	16	6	8	4	20	10	6	5	1	0	4	0	0	9	12	3	13	5	12	7	5	11	5	8	9	6	3	8	4	7	6
TaqIprimer	ATG	15	14	7	26	24	4	13	2	10	24	6	20	9	4	6	5	8	14	9	7	11	20	8	3	3	2	0	1	1	3	6	13	12	10	14	13	10	8	8	1	10	6	8	4	4	6	11	3
TaqIprimer	ATT	16	22	5	20	9	8	14	0	2	20	8	17	6	8	3	7	1	12	9	10	12	11	3	1	7	1	3	4	2	3	5	12	12	11	10	9	7	4	11	2	1	38	3	5	2	5	6	8
TaqIprimer	CAA	17	15	12	20	5	18	14	4	7	17	12	15	8	7	1	15	5	15	14	21	15	5	3	4	6	1	3	1	7	0	11	14	11	10	10	18	3	18	5	2	10	6	7	9	3	3	6	9
TaqIprimer	CAC	18	18	10	10	11	12	8	2	1	7	16	18	13	11	8	7	4	5	8	4	10	10	11	5	6	0	3	5	2	3	4	12	8	9	7	10	7	5	16	3	6	5	13	17	5	4	9	9
TaqIprimer	CAG	19	27	0	27	22	5	8	6	8	23	9	20	15	3	8	13	12	11	9	12	13	12	11	7	10	5	7	0	7	0	27	17	10	10	8	4	7	11	15	8	8	11	15	4	16	12	10	13
TaqIprimer	CAT	20	18	16	17	14	11	4	3	13	15	7	8	7	5	7	6	4	11	9	24	7	8	4	6	14	2	2	6	2	4	11	6	7	16	9	17	12	6	6	2	10	4	9	7	11	6	2	9
TaqIprimer	CCA	21	25	13	19	20	8	6	3	12	18	15	18	9	6	8	14	7	13	9	17	7	17	7	9	14	4	4	7	1	3	12	21	26	16	5	27	17	11	14	0	12	11	9	12	7	9	10	5
TaqIprimer	CCC	22	14	14	10	5	17	11	2	3	25	14	9	9	3	7	4	9	5	4	18	8	7	11	6	10	2	3	4	6	1	16	27	7	14	5	9	11	5	8	5	15	5	16	9	14	1	14	9
TaqIprimer	CCG	23	12	9	9	3	8	2	6	5	5	6	9	3	0	3	4	6	2	4	8	9	1	3	2	3	0	1	1	0	0	4	15	8	13	8	4	3	3	6	4	5	2	4	6	3	3	6	4
TaqIprimer	CCT	24	16	8	18	10	17	6	4	3	19	12	20	8	7	6	12	11	8	19	18	5	14	10	5	3	1	2	5	3	4	13	19	14	19	6	11	13	7	14	7	6	12	9	15	4	3	12	8
TaqIprimer	CGA	25	8	1	11	3	8	5	1	3	3	6	6	8	10	4	3	6	8	6	8	9	2	7	1	2	2	1	2	3	0	4	9	4	14	7	13	9	6	3	4	12	2	7	2	6	7	4	1
TaqIprimer	CGC	26	11	9	5	3	3	3	2	1	6	8	6	6	1	2	6	1	2	2	11	1	12	1	4	4	1	3	7	1	1	6	4	5	2	5	3	2	6	4	0	0	2	4	8	0	0	8	1
TaqIprimer	CGG	27	14	4	8	3	5	4	2	3	4	12	4	5	3	0	3	2	4	7	8	4	4	5	1	3	1	1	2	4	2	10	6	4	9	5	10	10	7	9	1	6	4	6	4	1	2	5	5
TaqIprimer	CGT	28	2	3	11	2	7	6	1	2	6	5	11	1	3	3	3	2	4	4	6	4	5	11	4	4	3	2	1	1	1	3	6	7	11	7	3	5	8	7	3	5	1	6	4	7	1	3	0
TaqIprimer	CTA	29	10	4	4	1	2	3	4	3	6	5	3	3	2	5	2	2	4	2	7	2	3	4	0	3	0	1	0	4	2	5	11	8	3	5	6	0	3	8	0	1	3	2	4	4	1	10	6
TaqIprimer	CTC	30	15	13	20	12	8	5	7	3	10	6	13	7	11	10	8	3	5	5	26	3	9	9	1	2	2	2	5	1	0	10	14	3	7	6	14	19	16	5	5	8	3	12	6	9	1	6	4
TaqIprimer	CTG	31	16	5	19	6	15	11	8	8	11	11	16	7	5	7	13	8	27	14	17	8	18	13	6	11	9	7	2	3	7	8	6	14	22	8	16	10	4	10	4	11	1	13	9	8	9	4	11
TaqIprimer	CTT	32	17	9	19	8	11	9	2	13	13	9	14	10	10	2	6	4	11	12	20	10	16	9	1	7	1	5	6	0	4	23	19	7	10	8	11	14	5	9	5	13	8	6	8	6	9	6	7
TaqIprimer	GAA	33	29	12	33	17	25	11	5	11	26	17	16	15	9	22	35	18	8	15	39	20	14	14	7	19	4	5	4	3	6	35	29	26	18	10	24	22	8	23	11	14	18	18	14	15	5	21	11
TaqIprimer	GAC	34	19	7	11	18	3	6	3	11	16	12	21	10	12	9	11	8	14	11	19	4	10	14	3	8	4	3	2	4	2	14	14	13	23	6	22	10	17	11	5	11	15	14	7	9	6	17	12
TaqIprimer	GAG	35	31	16	25	15	14	7	4	15	21	14	27	8	5	11	10	10	25	15	20	17	16	16	2	9	4	3	9	3	5	29	29	10	22	9	24	21	14	22	8	21	9	18	12	14	2	12	12
TaqIprimer	GAT	36	23	15	24	7	9	11	2	16	19	13	19	12	8	17	13	11	16	13	24	12	12	5	0	8	1	4	8	2	3	14	22	18	13	8	12	13	12	6	3	9	11	15	12	11	3	12	5
TaqIprimer	GCA	37	23	15	28	9	23	16	3	11	32	16	16	12	5	9	20	10	14	17	22	9	17	24	12	4	4	4	6	5	1	23	26	17	22	10	19	21	9	12	8	16	16	16	14	15	4	27	12
TaqIprimer	GCC	38	21	13	13	5	7	9	3	9	13	18	22	9	6	15	17	6	19	17	25	6	20	15	7	19	13	1	6	5	1	16	22	10	23	10	20	11	12	12	5	11	14	9	18	11	11	10	8
TaqIprimer	GCG	39	7	2	12	2	6	2	7	0	8	5	3	6	0	4	2	1	2	4	11	2	6	6	7	5	1	5	6	1	1	9	8	8	7	11	9	4	3	8	6	14	5	4	7	5	0	3	5
TaqIprimer	GCT	40	28	12	21	12	19	13	7	5	22	15	30	8	3	11	26	11	14	16	24	13	8	16	11	8	7	11	4	3	3	17	24	11	16	7	23	15	14	12	12	8	13	26	10	11	9	16	12
TaqIprimer	GGA	41	27	17	46	15	24	25	8	12	21	35	28	19	12	13	29	13	14	29	32	16	23	18	18	21	6	8	11	3	5	41	33	30	20	26	20	26	26	38	9	23	19	35	23	9	14	22	13
TaqIprimer	GGC	42	19	16	31	11	13	17	11	12	27	19	21	11	8	8	10	11	12	15	24	6	29	19	19	13	6	6	10	11	5	29	24	14	15	10	18	17	5	29	13	22	25	20	21	13	7	14	11
TaqIprimer	GGG	43	15	15	25	11	13	24	9	15	18	24	37	11	6	10	18	14	6	16	30	11	15	22	12	20	7	6	9	10	2	7	14	13	28	7	24	7	27	20	20	15	19	19	20	16	16	12	14
TaqIprimer	GGT	44	29	36	15	11	10	12	7	9	16	13	22	4	9	9	8	8	17	5	26	13	14	20	11	14	6	6	7	6	4	15	11	15	20	5	22	15	14	20	13	15	11	16	16	17	5	15	14
TaqIprimer	GTA	45	5	7	16	8	11	5	0	9	7	12	5	3	3	8	11	8	9	2	1	6	2	1	7	10	5	0	1	1	0	0	5	5	12	8	12	11	6	8	1	11	3	5	4	1	3	14	8
TaqIprimer	GTC	46	15	10	19	17	7	6	0	6	11	16	17	6	8	9	7	8	4	10	20	4	13	14	4	7	6	4	2	3	0	11	22	14	12	5	12	11	5	3	4	14	21	7	5	4	2	8	8
TaqIprimer	GTG	47	19	12	23	11	4	11	4	6	22	13	12	14	8	5	15	9	7	17	19	14	7	9	6	3	3	5	3	2	4	8	30	12	22	14	16	8	15	15	7	6	14	16	10	13	5	11	8
TaqIprimer	GTT	48	22	13	26	11	8	6	6	10	24	12	18	7	7	13	3	13	12	14	13	8	12	6	11	9	3	3	3	0	6	13	20	12	13	7	17	15	8	4	3	17	9	6	10	7	3	9	1
TaqIprimer	TAA	49	16	3	12	5	5	3	5	3	8	6	7	3	1	8	7	10	5	6	7	6	4	1	5	10	0	1	2	1	0	8	8	6	9	7	4	9	3	7	0	0	4	3	1	4	1	8	3
TaqIprimer	TAC	50	12	3	15	0	8	4	2	2	7	9	9	1	2	6	5	1	3	6	9	2	6	8	2	8	3	2	2	0	2	5	5	4	4	3	4	7	2	5	2	5	4	0	2	6	0	4	4
TaqIprimer	TAG	51	20	7	8	7	2	0	1	0	3	5	9	0	1	6	5	3	5	3	4	4	4	4	2	7	6	2	2	0	2	6	5	5	7	1	5	3	6	4	1	4	1	6	3	4	2	2	3
TaqIprimer	TAT	52	17	4	13	15	8	8	4	10	14	7	6	10	4	9	8	1	11	8	13	5	7	9	2	5	2	1	1	1	4	1	9	7	13	4	8	2	9	2	0	6	4	4	16	2	1	3	3
TaqIprimer	TCA	53	33	11	30	16	10	5	11	10	29	7	34	6	18	9	19	10	18	15	17	7	12	4	11	10	2	3	10	1	2	20	10	7	20	8	17	18	11	15	5	11	9	6	11	6	1	5	3
TaqIprimer	TCC	54	16	14	12	22	2	5	3	6	12	9	13	21	8	8	11	1	14	11	9	7	5	9	6	10	2	4	2	2	1	9	8	7	8	9	16	5	19	8	2	6	5	5	7	4	4	3	2
TaqIprimer	TCG	55	8	3	3	3	1	1	0	1	4	1	0	2	0	0	4	0	1	1	1	0	1	1	2	1	2	0	0	0	1	0	3	1	2	0	2	0	1	1	1	2	6	0	2	3	0	4	1
TaqIprimer	TCT	56	24	6	24	8	16	13	9	8	26	16	16	18	5	21	17	9	9	7	20	7	19	18	10	4	7	3	8	2	3	9	25	10	14	7	19	9	17	8	2	11	13	4	7	7	5	8	7
TaqIprimer	TGA	57	22	17	36	25	28	15	5	20	28	18	36	22	9	15	17	12	19	25	33	18	30	19	7	32	7	9	7	3	5	9	18	22	26	18	17	14	19	15	6	18	19	12	22	8	12	11	10
TaqIprimer	TGC	58	20	16	20	17	9	11	3	6	28	20	17	12	5	6	19	5	21	10	23	12	24	12	9	12	3	8	8	5	0	11	12	17	21	10	15	11	9	12	2	7	13	9	13	8	1	13	8
TaqIprimer	TGG	59	27	21	35	18	15	22	9	12	37	27	24	10	8	7	21	6	32	20	21	11	21	18	7	24	5	6	9	1	4	16	31	27	28	11	18	8	19	16	15	3	15	15	25	17	5	9	15
TaqIprimer	TGT	60	13	22	29	12	6	14	4	8	25	15	30	8	12	7	18	10	22	9	20	23	18	14	6	12	8	5	4	0	5	9	9	10	14	12	18	14	11	12	6	8	7	19	11	15	8	21	13
TaqIprimer	TTA	61	3	9	12	7	6	5	1	5	14	1	12	3	5	6	11	3	13	1	4	5	2	7	0	7	0	0	4	1	3	5	6	3	9	5	2	6	4	0	1	4	2	2	3	1	0	11	3
TaqIprimer	TTC	62	16	9	9	10	9	1	3	3	26	8	11	6	7	8	8	4	10	6	18	13	8	13	3	9	1	1	4	3	2	9	9	13	14	6	5	5	5	6	1	11	4	8	11	8	8	7	10
TaqIprimer	TTG	63	19	6	16	12	11	6	0	1	7	10	13	3	4	0	7	5	11	4	5	5	6	7	2	4	1	3	1	0	6	8	6	17	5	6	6	4	1	2	0	6	6	3	0	6	4	2	5
TaqIprimer	TTT	64	29	19	17	12	12	13	4	8	39	12	14	10	16	10	13	9	9	11	21	11	14	7	3	7	4	4	5	4	3	16	16	8	21	7	13	9	11	18	3	5	19	4	4	4	9	5	11
[truncated: 17 more columns]
