# Supplementary material for: Eukaryotic transcriptomics in silico: Optimizing cDNA-AFLP efficiency
Source: BMC Genomics. 2009 Nov 30;10:565. doi: 10.1186/1471-2164-10-565 (PMC2797533; doi:10.1186/1471-2164-10-565)
Supplement: Additional file 5 — Arrays of all selective PCRs for all species and enzyme combinations. Selective PCR arrays using three-by-three selective base pairs for all 87 NCBI and 39 ENSEMBL species included in the present study, tested on all 28 combinations of 8 restriction enzymes. [file 1471-2164-10-565-S5.ZIP › CSV_Arrays/ENSEMBL/Bos_taurusTaqIandMseI.csv]

			MseIprimer	MseIprimer	MseIprimer	MseIprimer	MseIprimer	MseIprimer	MseIprimer	MseIprimer	MseIprimer	MseIprimer	MseIprimer	MseIprimer	MseIprimer	MseIprimer	MseIprimer	MseIprimer	MseIprimer	MseIprimer	MseIprimer	MseIprimer	MseIprimer	MseIprimer	MseIprimer	MseIprimer	MseIprimer	MseIprimer	MseIprimer	MseIprimer	MseIprimer	MseIprimer	MseIprimer	MseIprimer	MseIprimer	MseIprimer	MseIprimer	MseIprimer	MseIprimer	MseIprimer	MseIprimer	MseIprimer	MseIprimer	MseIprimer	MseIprimer	MseIprimer	MseIprimer	MseIprimer	MseIprimer
			AAA	AAC	AAG	AAT	ACA	ACC	ACG	ACT	AGA	AGC	AGG	AGT	ATA	ATC	ATG	ATT	CAA	CAC	CAG	CAT	CCA	CCC	CCG	CCT	CGA	CGC	CGG	CGT	CTA	CTC	CTG	CTT	GAA	GAC	GAG	GAT	GCA	GCC	GCG	GCT	GGA	GGC	GGG	GGT	GTA	GTC	GTG
		0	1	2	3	4	5	6	7	8	9	10	11	12	13	14	15	16	17	18	19	20	21	22	23	24	25	26	27	28	29	30	31	32	33	34	35	36	37	38	39	40	41	42	43	44	45	46	47
TaqIprimer	AAA	1	41	18	27	32	17	17	5	17	38	10	17	11	22	17	18	9	28	9	22	15	11	9	4	11	1	2	2	7	9	8	21	29	32	17	17	13	13	15	1	11	17	8	6	15	7	11	12
TaqIprimer	AAC	2	18	15	11	12	12	9	1	8	22	7	15	22	11	18	10	10	11	9	10	8	11	8	2	2	0	2	2	5	2	9	8	4	23	5	6	9	6	2	1	11	9	10	4	5	2	11	7
TaqIprimer	AAG	3	36	9	27	18	13	11	4	21	20	14	19	20	11	10	12	12	14	11	19	23	30	7	2	14	5	3	6	4	4	4	17	20	30	7	14	6	11	4	6	17	24	14	6	13	4	6	6
TaqIprimer	AAT	4	36	13	35	17	23	4	3	16	19	14	14	26	20	14	9	20	19	12	12	29	13	2	3	7	1	3	2	2	6	10	28	13	12	9	16	10	7	3	3	10	14	5	8	6	8	12	10
TaqIprimer	ACA	5	43	7	43	24	33	6	2	18	36	17	20	20	22	13	15	8	25	10	16	23	26	9	2	13	2	0	4	7	7	7	23	12	24	3	13	11	9	5	12	12	12	11	12	19	11	8	11
TaqIprimer	ACC	6	18	9	15	16	11	4	1	8	15	9	20	8	9	7	18	11	7	7	9	9	7	5	1	3	8	0	1	2	2	3	9	22	15	12	10	6	9	8	1	12	7	3	11	13	4	5	14
TaqIprimer	ACG	7	8	5	6	4	5	2	1	0	15	9	7	0	2	4	1	3	7	3	1	2	2	1	0	7	1	1	0	1	2	1	4	1	9	0	2	5	4	3	0	1	6	1	4	1	3	1	0
TaqIprimer	ACT	8	34	10	30	16	15	18	2	15	31	19	28	20	8	12	15	19	9	11	10	13	9	5	10	14	2	2	6	3	3	2	17	14	12	6	16	8	13	14	4	8	15	4	11	11	5	15	6
TaqIprimer	AGA	9	63	49	28	35	25	17	8	16	31	32	37	32	21	21	31	25	31	17	16	26	21	15	8	23	4	5	5	6	12	29	21	23	47	14	20	29	27	14	8	15	37	19	11	15	4	7	14
TaqIprimer	AGC	10	40	23	15	9	23	14	1	14	25	22	21	21	15	15	17	24	36	22	10	13	14	11	7	7	8	4	2	5	8	14	15	18	23	7	28	18	20	9	6	17	26	11	17	6	10	12	6
TaqIprimer	AGG	11	46	24	28	17	24	9	5	26	42	17	33	15	9	17	19	21	37	21	12	18	28	17	8	19	2	7	7	5	4	16	15	24	27	9	12	16	23	20	8	15	30	16	13	10	4	7	26
TaqIprimer	AGT	12	56	25	20	21	28	26	10	15	46	15	22	25	10	22	11	12	18	10	16	17	11	10	14	12	2	4	6	2	10	8	18	16	23	21	16	14	26	9	6	20	19	16	7	13	4	5	4
TaqIprimer	ATA	13	23	15	13	13	11	10	2	14	21	8	18	16	17	10	9	6	6	2	11	9	10	9	3	7	0	2	0	4	12	6	12	6	14	3	9	11	14	11	1	4	11	8	2	7	3	12	7
TaqIprimer	ATC	14	22	12	8	14	5	14	1	8	20	4	12	13	7	17	6	13	12	16	8	12	13	3	2	2	4	3	0	4	4	5	5	13	11	4	11	13	8	4	4	14	12	8	8	16	2	12	7
TaqIprimer	ATG	15	36	17	17	11	16	7	1	12	30	20	20	18	11	16	20	14	11	7	12	16	11	8	1	5	5	4	1	2	2	18	22	9	20	3	27	10	12	3	0	13	3	10	7	7	8	6	20
TaqIprimer	ATT	16	39	16	19	28	9	10	5	11	22	20	17	9	27	11	9	9	4	6	12	10	8	11	0	6	2	1	5	1	5	7	11	9	21	6	11	10	13	4	0	9	14	9	7	10	8	3	13
TaqIprimer	CAA	17	30	16	37	27	25	3	5	21	19	24	13	10	6	16	9	6	12	17	18	17	11	6	3	4	1	1	3	3	15	11	11	10	12	13	9	4	8	6	2	13	13	13	13	7	5	8	19
TaqIprimer	CAC	18	25	13	19	17	16	8	2	9	17	7	15	8	8	11	6	16	11	3	14	8	9	0	0	10	4	1	3	6	5	3	10	10	20	5	16	8	7	2	2	2	12	11	2	6	1	8	4
TaqIprimer	CAG	19	27	21	31	24	20	10	11	19	41	10	27	25	10	19	27	20	23	17	27	20	20	14	1	14	0	4	6	3	3	10	19	11	27	6	12	5	22	11	4	10	24	12	10	12	11	9	5
TaqIprimer	CAT	20	20	15	27	31	18	14	3	16	31	6	21	13	14	17	15	39	15	13	11	15	10	5	3	8	4	1	3	3	3	11	15	5	20	11	6	11	5	5	0	4	21	13	4	4	14	2	6
TaqIprimer	CCA	21	19	13	15	18	21	14	2	17	37	18	16	17	17	17	14	15	7	11	16	5	7	9	0	9	2	1	3	4	2	12	14	10	29	8	12	11	19	9	1	16	19	22	10	12	9	6	4
TaqIprimer	CCC	22	21	18	31	7	7	6	5	6	23	15	19	15	7	19	5	7	11	4	17	11	10	6	5	4	3	4	1	2	6	6	6	7	28	7	14	4	17	5	2	14	19	11	10	8	1	8	5
TaqIprimer	CCG	23	23	3	3	7	3	0	0	9	3	6	12	6	5	4	4	1	3	4	4	2	1	0	0	3	2	0	0	1	2	1	2	10	6	7	2	2	5	3	0	9	13	7	3	6	2	0	3
TaqIprimer	CCT	24	38	9	18	14	10	6	1	14	39	24	27	17	9	8	12	19	5	14	12	15	10	5	4	8	3	1	8	2	7	15	5	10	30	4	16	10	19	7	4	14	11	11	7	9	3	8	12
TaqIprimer	CGA	25	16	14	17	14	3	6	2	13	12	6	15	7	4	4	6	9	2	14	2	8	5	5	0	2	1	0	1	3	2	5	8	7	11	6	8	3	12	4	1	2	10	5	5	4	1	4	11
TaqIprimer	CGC	26	9	5	6	6	3	3	3	13	10	8	3	8	1	2	6	3	7	2	5	1	3	3	0	2	1	1	0	7	0	4	5	5	7	2	2	1	7	3	1	5	7	3	2	1	0	1	1
TaqIprimer	CGG	27	11	6	4	4	7	2	5	3	8	4	8	5	8	2	4	9	9	3	5	2	2	4	1	2	0	1	1	3	4	3	4	16	7	2	4	4	6	3	1	5	3	5	9	7	1	2	6
TaqIprimer	CGT	28	17	8	11	8	3	4	3	8	6	2	2	3	10	3	2	6	2	0	4	3	5	4	1	3	8	1	4	4	0	1	10	3	8	5	2	7	7	0	3	9	14	3	4	5	4	4	6
TaqIprimer	CTA	29	14	6	7	7	14	5	2	9	12	6	3	5	11	8	6	12	6	8	12	5	14	2	3	2	0	0	3	2	1	4	3	7	4	6	7	3	6	0	0	6	7	7	3	2	6	5	4
TaqIprimer	CTC	30	21	8	11	15	15	12	2	14	16	5	13	8	12	6	16	7	7	4	9	3	13	4	1	6	3	0	3	5	4	2	9	8	10	5	6	8	15	8	0	7	25	13	5	2	8	3	7
TaqIprimer	CTG	31	29	20	12	12	14	17	9	16	28	14	33	20	17	5	17	11	9	5	17	11	10	8	2	8	1	5	6	0	3	3	8	10	14	8	18	7	17	13	5	6	20	5	9	11	9	7	11
TaqIprimer	CTT	32	33	18	14	19	20	5	7	15	36	8	17	19	16	16	16	12	16	11	13	9	9	2	2	7	6	0	4	2	2	5	17	17	16	3	18	19	11	10	1	6	24	11	7	6	7	5	10
TaqIprimer	GAA	33	56	28	34	45	21	11	8	16	36	35	32	30	22	22	28	26	26	11	22	12	15	4	7	13	3	2	6	9	6	20	20	27	32	14	12	32	18	14	6	25	38	25	12	16	8	18	19
TaqIprimer	GAC	34	23	10	17	6	14	9	0	13	24	12	8	18	14	9	11	12	27	14	12	8	15	1	0	11	6	4	5	8	2	7	24	7	19	6	11	9	12	14	6	6	15	17	12	9	5	20	8
TaqIprimer	GAG	35	42	25	12	20	17	11	2	23	47	17	25	10	24	22	26	20	12	19	20	26	15	8	3	8	5	0	5	5	2	15	26	16	28	16	20	14	15	12	4	15	28	22	15	6	2	10	11
TaqIprimer	GAT	36	36	13	26	16	15	12	6	15	39	19	24	21	14	10	22	17	12	13	25	22	13	4	1	9	3	0	4	8	7	8	6	19	17	12	19	15	3	4	5	22	21	11	3	14	18	12	21
TaqIprimer	GCA	37	30	21	20	24	26	11	10	24	28	25	27	25	19	8	19	26	14	6	17	15	10	9	3	19	3	5	7	3	7	19	14	15	26	7	19	9	10	15	2	12	31	19	26	9	4	15	17
TaqIprimer	GCC	38	32	12	23	15	23	17	7	14	25	20	34	18	13	16	8	14	5	3	16	16	16	6	4	11	3	4	3	2	0	8	19	14	26	9	14	8	12	6	6	12	15	12	17	7	9	10	8
TaqIprimer	GCG	39	11	5	9	7	3	5	1	16	11	4	9	4	6	7	1	10	3	1	2	2	7	8	3	5	3	2	1	1	4	9	9	4	10	1	3	3	3	7	8	4	12	9	3	1	3	4	6
TaqIprimer	GCT	40	30	17	20	26	29	16	7	17	22	20	25	15	8	19	19	19	16	4	15	14	22	3	4	7	1	4	10	3	10	12	11	24	35	16	15	12	14	11	2	11	26	27	13	9	6	11	7
TaqIprimer	GGA	41	47	20	24	38	30	28	4	29	50	42	33	30	19	22	36	31	25	22	22	23	16	16	12	17	4	3	7	2	5	27	28	21	32	9	24	20	17	19	3	33	28	18	17	17	16	26	10
TaqIprimer	GGC	42	43	18	9	28	10	24	4	25	34	21	17	24	14	15	14	20	16	16	11	12	16	7	8	13	2	2	4	5	7	18	11	14	28	8	18	8	19	15	4	9	30	15	16	15	12	12	11
TaqIprimer	GGG	43	41	14	17	15	20	12	7	16	30	28	21	14	18	22	15	10	10	15	16	15	19	9	5	9	4	6	8	5	4	7	23	13	31	17	12	13	14	8	3	13	27	11	13	16	5	15	14
TaqIprimer	GGT	44	39	17	18	23	15	10	7	11	32	13	23	11	12	11	12	14	28	11	10	13	10	3	1	5	4	6	3	1	2	9	12	13	29	14	17	9	21	12	0	4	61	11	9	11	13	7	10
TaqIprimer	GTA	45	14	4	11	14	6	11	4	11	19	9	4	19	14	9	12	9	15	7	14	2	2	7	0	8	5	0	1	5	3	1	9	4	19	4	11	9	13	10	2	13	7	7	4	10	2	10	10
TaqIprimer	GTC	46	25	8	45	14	8	9	3	16	19	6	20	7	15	10	9	6	6	17	10	12	14	7	6	9	0	1	6	5	2	11	9	18	24	3	12	15	4	19	8	14	20	16	12	10	1	4	6
TaqIprimer	GTG	47	24	14	12	31	20	8	1	10	24	11	31	7	15	13	7	12	17	12	13	19	19	17	3	4	1	7	4	5	6	8	9	11	22	1	20	5	13	9	4	5	25	11	4	3	7	12	13
TaqIprimer	GTT	48	45	25	24	9	20	15	5	10	24	10	27	19	6	13	17	17	9	4	13	9	16	11	7	12	6	6	5	1	1	9	18	12	14	11	19	5	17	12	2	7	16	5	8	11	11	5	6
TaqIprimer	TAA	49	23	5	16	12	12	2	4	8	23	12	18	6	5	1	10	11	8	2	5	9	5	4	0	11	1	4	2	2	4	8	4	7	10	9	5	7	11	6	0	6	19	5	4	6	10	4	3
TaqIprimer	TAC	50	17	7	6	6	13	6	0	4	14	2	8	13	3	9	7	5	18	6	6	9	10	1	0	2	1	1	3	2	3	3	6	11	12	8	4	18	6	2	3	7	10	4	2	1	4	2	3
TaqIprimer	TAG	51	17	4	13	21	9	1	1	5	18	8	7	1	4	7	6	8	3	7	4	0	5	0	1	2	0	1	0	1	4	3	5	5	9	2	4	12	4	3	2	4	2	2	3	6	1	1	11
TaqIprimer	TAT	52	17	14	15	14	19	5	2	7	19	29	10	11	12	8	12	11	6	4	2	5	12	9	3	7	2	3	4	4	5	16	14	9	6	5	8	6	7	5	0	5	18	7	7	3	5	9	9
TaqIprimer	TCA	53	33	29	24	21	16	17	5	13	50	13	29	19	20	15	15	9	20	14	21	12	16	7	3	10	5	6	3	5	6	12	17	14	25	6	10	14	7	6	4	13	20	13	5	15	11	4	14
TaqIprimer	TCC	54	29	17	11	17	15	3	7	13	29	13	17	30	16	13	11	10	15	5	11	11	13	4	5	7	7	3	1	6	11	6	7	6	20	16	3	8	10	9	3	5	28	10	13	3	3	2	11
TaqIprimer	TCG	55	7	1	2	2	2	6	1	1	8	2	3	3	0	4	3	2	7	7	5	3	0	0	1	1	0	0	2	0	0	0	1	4	0	3	3	4	0	3	1	1	2	0	1	1	0	0	2
TaqIprimer	TCT	56	40	22	8	30	17	14	7	14	37	17	25	14	15	8	11	6	28	4	13	14	26	6	7	4	6	5	0	0	6	10	20	11	27	11	11	6	13	10	4	12	27	8	12	8	10	3	6
TaqIprimer	TGA	57	47	42	46	29	24	6	6	30	39	23	38	26	17	26	23	14	29	16	19	20	33	15	2	19	7	5	8	12	6	16	22	23	31	15	27	13	18	12	4	19	39	26	23	29	7	24	14
TaqIprimer	TGC	58	34	21	30	15	16	10	4	18	38	16	19	17	7	10	13	15	23	9	21	10	11	8	5	17	8	1	2	2	5	5	21	11	28	11	14	14	11	12	2	12	21	11	14	11	6	19	19
TaqIprimer	TGG	59	40	18	27	29	21	20	5	19	52	22	22	21	8	17	10	11	16	17	24	10	23	14	8	16	10	4	8	5	9	11	13	26	27	24	10	22	32	21	6	10	41	14	6	20	9	18	27
TaqIprimer	TGT	60	40	23	22	32	24	7	12	17	36	19	8	21	20	5	20	17	23	17	11	20	16	2	4	15	15	3	5	5	7	5	10	10	38	4	13	18	17	10	10	17	21	15	9	18	2	18	7
TaqIprimer	TTA	61	16	6	8	12	2	4	2	2	11	11	4	7	5	8	4	4	8	5	8	9	7	0	1	7	0	0	4	0	0	5	6	1	3	4	3	1	11	0	1	0	3	6	0	3	2	3	5
TaqIprimer	TTC	62	30	13	26	22	10	10	1	9	12	6	15	12	21	12	19	11	5	5	12	6	12	9	0	3	2	0	6	1	8	6	14	10	21	2	9	16	10	6	2	6	16	9	2	4	9	9	2
TaqIprimer	TTG	63	26	7	20	11	2	5	0	10	17	2	7	9	5	6	13	15	12	4	8	7	4	6	0	10	2	2	2	0	3	6	7	13	21	4	6	11	5	5	4	8	6	9	2	1	4	6	9
TaqIprimer	TTT	64	37	29	39	28	10	16	3	14	25	19	25	19	24	13	20	14	26	14	18	16	13	9	7	10	6	3	2	3	3	7	23	12	19	9	10	17	13	10	1	14	18	13	5	22	5	9	11
[truncated: 17 more columns]
