# Supplementary material for: Eukaryotic transcriptomics in silico: Optimizing cDNA-AFLP efficiency
Source: BMC Genomics. 2009 Nov 30;10:565. doi: 10.1186/1471-2164-10-565 (PMC2797533; doi:10.1186/1471-2164-10-565)
Supplement: Additional file 5 — Arrays of all selective PCRs for all species and enzyme combinations. Selective PCR arrays using three-by-three selective base pairs for all 87 NCBI and 39 ENSEMBL species included in the present study, tested on all 28 combinations of 8 restriction enzymes. [file 1471-2164-10-565-S5.ZIP › CSV_Arrays/ENSEMBL/Caenorhabditis_elegansCviAIIandHinP1I.csv]

			HinP1Iprimer	HinP1Iprimer	HinP1Iprimer	HinP1Iprimer	HinP1Iprimer	HinP1Iprimer	HinP1Iprimer	HinP1Iprimer	HinP1Iprimer	HinP1Iprimer	HinP1Iprimer	HinP1Iprimer	HinP1Iprimer	HinP1Iprimer	HinP1Iprimer	HinP1Iprimer	HinP1Iprimer	HinP1Iprimer	HinP1Iprimer	HinP1Iprimer	HinP1Iprimer	HinP1Iprimer	HinP1Iprimer	HinP1Iprimer	HinP1Iprimer	HinP1Iprimer	HinP1Iprimer	HinP1Iprimer	HinP1Iprimer	HinP1Iprimer	HinP1Iprimer	HinP1Iprimer	HinP1Iprimer	HinP1Iprimer	HinP1Iprimer	HinP1Iprimer	HinP1Iprimer	HinP1Iprimer	HinP1Iprimer	HinP1Iprimer	HinP1Iprimer	HinP1Iprimer	HinP1Iprimer	HinP1Iprimer	HinP1Iprimer	HinP1Iprimer	HinP1Iprimer
			AAA	AAC	AAG	AAT	ACA	ACC	ACG	ACT	AGA	AGC	AGG	AGT	ATA	ATC	ATG	ATT	CAA	CAC	CAG	CAT	CCA	CCC	CCG	CCT	CGA	CGC	CGG	CGT	CTA	CTC	CTG	CTT	GAA	GAC	GAG	GAT	GCA	GCC	GCG	GCT	GGA	GGC	GGG	GGT	GTA	GTC	GTG
		0	1	2	3	4	5	6	7	8	9	10	11	12	13	14	15	16	17	18	19	20	21	22	23	24	25	26	27	28	29	30	31	32	33	34	35	36	37	38	39	40	41	42	43	44	45	46	47
CviAIIprimer	AAA	1	38	9	22	30	11	7	14	12	29	28	7	32	19	22	0	46	45	21	32	10	15	6	8	16	24	19	30	18	6	20	23	18	18	8	18	11	0	0	0	0	13	17	3	3	11	7	9
CviAIIprimer	AAC	2	40	11	20	25	20	7	4	8	17	7	5	28	11	15	0	30	38	13	13	17	13	3	15	5	31	16	20	17	8	15	21	17	24	0	12	6	0	0	0	0	10	4	2	9	1	8	3
CviAIIprimer	AAG	3	27	16	23	33	15	4	7	17	28	17	5	27	19	27	0	30	43	22	16	24	16	6	7	2	29	11	21	15	9	22	10	16	15	8	12	18	0	0	0	0	15	9	8	9	6	12	9
CviAIIprimer	AAT	4	39	15	18	16	11	4	16	8	31	5	9	5	12	19	0	18	30	16	31	27	22	2	17	14	38	13	24	21	9	8	18	25	16	6	13	13	0	0	0	0	16	11	3	7	3	12	5
CviAIIprimer	ACA	5	18	20	19	16	13	1	5	7	18	12	4	24	12	15	0	35	24	15	36	11	25	6	3	5	27	12	7	17	5	11	7	14	17	3	7	8	0	0	0	0	9	12	4	5	7	6	2
CviAIIprimer	ACC	6	3	3	6	7	3	4	0	3	6	16	5	2	4	5	0	17	12	7	10	3	0	0	2	1	10	7	4	1	1	16	8	3	8	0	4	9	0	0	0	0	4	3	5	3	0	3	8
CviAIIprimer	ACG	7	11	10	5	7	12	0	8	5	5	6	1	13	10	11	0	8	11	22	6	4	7	0	2	5	10	14	10	6	1	14	14	11	3	11	3	0	0	0	0	0	13	4	3	7	4	2	1
CviAIIprimer	ACT	8	13	9	12	20	12	3	10	6	5	10	8	6	15	14	0	7	11	14	10	4	9	5	1	2	15	9	3	10	3	11	12	7	7	1	6	1	0	0	0	0	12	1	1	7	1	2	10
CviAIIprimer	AGA	9	33	15	23	15	12	4	2	13	22	10	5	6	8	22	0	37	26	14	19	14	16	10	2	6	23	8	12	16	7	7	21	9	10	12	6	11	0	0	0	0	4	13	2	3	4	10	6
CviAIIprimer	AGC	10	30	16	19	11	5	5	6	8	14	14	2	13	7	9	0	18	23	16	17	15	4	8	5	4	27	4	6	8	9	10	9	5	9	15	6	9	0	0	0	0	16	8	2	8	6	7	6
CviAIIprimer	AGG	11	4	4	8	13	8	3	3	7	6	3	0	10	4	4	0	9	12	5	3	4	7	1	5	4	6	9	8	15	4	9	2	4	13	4	1	10	0	0	0	0	0	2	0	7	0	2	3
CviAIIprimer	AGT	12	9	1	12	16	14	5	1	2	8	4	3	12	1	12	0	4	17	17	17	13	6	1	7	1	24	0	12	10	1	7	14	4	15	2	2	5	0	0	0	0	8	6	2	4	6	3	2
CviAIIprimer	ATA	13	15	17	7	14	6	3	2	10	28	12	13	10	11	14	0	21	24	14	12	12	18	3	4	8	33	8	5	12	1	8	9	9	8	4	4	5	0	0	0	0	10	20	2	2	6	3	1
CviAIIprimer	ATC	14	25	8	12	14	17	5	7	5	23	5	5	24	7	17	0	19	50	25	12	10	4	4	4	8	37	20	22	11	6	6	1	17	19	12	10	9	0	0	0	0	29	5	5	12	1	5	16
CviAIIprimer	ATG	15	27	25	28	22	18	6	11	15	29	12	5	24	12	18	0	28	26	20	16	12	23	4	1	14	25	14	30	17	6	16	14	13	16	17	6	11	0	0	0	0	7	12	10	27	7	7	13
CviAIIprimer	ATT	16	27	15	16	27	24	5	6	6	27	18	11	11	13	9	0	21	39	21	17	16	8	6	5	7	32	14	32	8	3	11	16	22	12	11	11	24	0	0	0	0	21	12	9	9	12	7	5
CviAIIprimer	CAA	17	22	12	13	22	21	8	16	21	24	12	14	18	13	33	0	48	24	8	19	14	13	12	3	5	16	15	4	13	3	17	7	17	24	15	7	16	0	0	0	0	11	7	9	8	4	5	10
CviAIIprimer	CAC	18	17	3	6	5	5	1	1	9	18	9	8	13	7	13	0	17	14	14	11	8	7	3	3	5	15	3	11	7	1	7	6	8	25	1	3	3	0	0	0	0	8	4	3	8	1	12	6
CviAIIprimer	CAG	19	14	3	9	9	7	5	3	4	14	7	7	3	2	11	0	9	23	8	10	10	9	0	7	1	14	3	7	5	1	7	0	15	0	4	22	17	0	0	0	0	12	1	3	5	2	3	2
CviAIIprimer	CAT	20	9	10	10	10	10	2	11	2	12	6	3	14	1	10	0	10	19	17	10	6	5	1	8	2	15	6	5	8	1	14	10	6	10	6	4	3	0	0	0	0	9	3	1	0	2	3	3
CviAIIprimer	CCA	21	10	7	10	15	13	1	3	9	18	7	11	10	3	17	0	20	16	5	6	4	7	5	3	1	19	5	12	11	6	3	6	3	13	2	11	7	0	0	0	0	24	5	6	6	4	5	13
CviAIIprimer	CCC	22	10	1	7	17	1	5	1	10	8	11	2	15	4	2	0	11	5	2	3	2	9	4	1	0	7	4	1	5	0	7	4	3	3	2	2	9	0	0	0	0	6	1	4	0	0	4	1
CviAIIprimer	CCG	23	20	1	8	2	2	2	1	7	10	2	7	5	4	8	0	7	15	7	6	9	12	0	1	4	4	8	4	16	3	2	6	1	5	2	1	19	0	0	0	0	19	2	4	4	6	1	5
CviAIIprimer	CCT	24	7	4	4	3	3	4	5	3	9	1	6	3	6	6	0	5	8	10	4	6	6	0	2	2	8	4	9	2	7	7	8	2	5	7	1	3	0	0	0	0	5	3	0	0	1	1	3
CviAIIprimer	CGA	25	13	10	11	22	11	9	5	4	9	5	10	17	12	9	0	16	11	2	11	5	9	2	10	4	11	6	6	0	1	15	8	5	15	1	3	4	0	0	0	0	12	2	2	4	2	1	1
CviAIIprimer	CGC	26	0	0	0	0	0	0	0	0	0	0	0	0	0	0	0	0	0	0	0	0	0	0	0	0	0	0	0	0	0	0	0	0	0	0	0	0	0	0	0	0	0	0	0	0	0	0	0
CviAIIprimer	CGG	27	4	3	3	16	3	8	3	1	4	3	1	3	4	9	0	6	8	3	5	3	3	5	1	7	6	7	11	1	0	2	5	12	1	0	7	2	0	0	0	0	1	1	2	2	4	9	3
CviAIIprimer	CGT	28	11	4	7	1	8	4	5	3	9	2	7	2	2	6	0	6	10	2	5	9	2	1	8	0	6	5	4	0	2	7	1	3	9	1	5	10	0	0	0	0	9	4	3	1	1	8	1
CviAIIprimer	CTA	29	14	3	5	3	1	1	5	2	8	1	7	8	2	4	0	3	13	3	6	6	7	0	3	3	13	5	9	2	0	3	5	5	1	4	1	0	0	0	0	0	7	0	2	0	6	1	7
CviAIIprimer	CTC	30	52	15	14	20	18	6	9	3	14	8	7	13	13	20	0	10	35	17	18	14	19	4	8	5	25	21	11	30	4	17	8	16	10	14	13	21	0	0	0	0	13	9	8	8	7	4	12
CviAIIprimer	CTG	31	19	12	15	12	16	10	0	4	16	10	4	6	1	5	0	11	20	12	19	5	12	1	6	15	27	8	9	9	2	11	4	5	4	4	3	7	0	0	0	0	5	0	1	6	0	1	7
CviAIIprimer	CTT	32	25	11	15	22	9	5	5	11	20	9	10	26	4	21	0	32	24	10	13	13	12	4	6	3	42	5	6	15	3	4	17	13	18	4	4	11	0	0	0	0	12	6	5	2	1	14	10
CviAIIprimer	GAA	33	54	21	20	38	14	8	14	18	49	11	11	15	21	38	0	41	46	37	29	11	14	3	8	12	40	24	16	19	8	21	26	26	20	16	22	17	0	0	0	0	17	3	12	11	7	14	9
CviAIIprimer	GAC	34	16	7	8	9	4	3	3	6	12	18	8	20	13	21	0	11	15	6	20	6	14	2	2	2	16	7	9	5	1	15	6	8	6	7	11	3	0	0	0	0	15	7	3	0	1	4	25
CviAIIprimer	GAG	35	20	26	20	18	9	7	4	3	14	11	9	16	8	8	0	24	31	17	13	4	16	9	17	4	34	11	13	14	11	18	20	9	29	6	9	6	0	0	0	0	24	10	3	9	2	13	8
CviAIIprimer	GAT	36	28	9	31	18	11	7	6	12	21	12	20	10	15	26	0	20	30	11	26	15	13	3	4	2	16	19	16	19	3	10	9	16	19	4	13	3	0	0	0	0	12	23	20	4	5	14	12
CviAIIprimer	GCA	37	16	8	5	15	17	5	3	9	16	5	3	5	6	7	0	25	25	12	14	11	17	1	3	7	22	11	3	13	10	6	19	13	12	9	11	3	0	0	0	0	4	3	4	5	1	3	16
CviAIIprimer	GCC	38	8	1	1	6	5	0	3	1	5	3	3	8	6	7	0	20	9	7	8	5	1	0	3	2	9	12	17	6	1	6	1	7	1	2	5	4	0	0	0	0	5	6	1	0	2	9	9
CviAIIprimer	GCG	39	5	2	8	7	1	2	0	2	11	2	2	7	3	5	0	4	34	2	5	12	2	4	0	3	16	11	3	6	2	3	1	8	1	1	7	9	0	0	0	0	5	4	2	2	3	12	1
CviAIIprimer	GCT	40	14	3	34	11	19	5	6	6	27	5	3	12	16	8	0	14	20	14	7	4	6	3	1	6	6	7	7	15	3	2	7	11	19	11	8	8	0	0	0	0	14	11	13	10	2	4	8
CviAIIprimer	GGA	41	11	11	8	23	12	3	4	7	16	1	9	10	7	20	0	25	31	12	16	6	16	2	6	3	11	7	13	21	3	12	15	30	18	5	10	10	0	0	0	0	10	6	3	4	6	8	2
CviAIIprimer	GGC	42	10	3	11	11	9	2	4	7	1	5	4	5	1	6	0	6	5	2	1	1	7	1	0	0	18	8	10	3	3	5	5	8	13	1	3	6	0	0	0	0	4	1	1	0	3	7	8
CviAIIprimer	GGG	43	8	1	3	8	2	2	2	2	1	6	2	2	4	4	0	1	10	9	1	2	8	0	1	0	11	1	3	0	0	5	1	8	1	0	6	4	0	0	0	0	4	0	1	2	1	2	3
CviAIIprimer	GGT	44	11	9	6	4	12	3	2	6	9	2	0	0	5	2	0	0	11	6	9	3	3	1	1	1	7	6	11	6	1	6	3	8	2	0	5	0	0	0	0	0	5	0	3	1	6	3	1
CviAIIprimer	GTA	45	8	6	2	10	4	0	3	5	9	2	1	7	3	5	0	7	9	8	4	7	4	9	4	2	11	9	12	4	3	6	5	17	4	1	2	3	0	0	0	0	5	3	4	1	3	2	1
CviAIIprimer	GTC	46	8	7	3	10	6	7	3	3	7	3	5	9	3	15	0	17	7	12	4	4	7	3	1	2	17	6	1	5	2	4	6	6	13	4	5	12	0	0	0	0	6	1	0	2	2	7	2
CviAIIprimer	GTG	47	14	9	10	12	5	13	10	3	11	3	2	12	6	11	0	16	43	19	13	10	1	5	7	9	27	8	5	1	9	12	10	8	12	7	8	4	0	0	0	0	13	6	1	2	5	8	3
CviAIIprimer	GTT	48	21	17	19	21	16	5	8	5	11	9	3	26	8	12	0	20	22	11	12	6	10	3	2	1	22	10	7	15	7	14	7	14	20	2	11	5	0	0	0	0	13	4	3	1	4	1	6
CviAIIprimer	TAA	49	15	3	13	9	2	7	2	0	13	8	1	10	2	6	0	32	10	17	13	8	7	2	3	2	11	0	2	7	4	13	3	3	4	2	7	7	0	0	0	0	4	7	5	4	5	2	1
CviAIIprimer	TAC	50	15	20	11	10	11	1	7	10	12	3	2	6	6	15	0	13	10	11	11	12	5	3	7	3	8	10	16	8	6	4	9	11	15	1	3	4	0	0	0	0	8	6	5	6	7	3	11
CviAIIprimer	TAG	51	12	9	6	13	6	3	9	3	8	7	2	2	9	2	0	12	24	4	8	2	3	2	6	5	10	10	13	2	4	2	4	7	8	7	3	3	0	0	0	0	7	12	3	4	2	7	13
CviAIIprimer	TAT	52	12	7	8	9	4	2	6	10	11	10	7	10	8	11	0	5	24	7	8	6	15	1	2	1	17	5	11	7	3	9	4	5	7	12	2	11	0	0	0	0	11	2	3	8	3	2	1
CviAIIprimer	TCA	53	19	6	13	16	8	3	0	8	22	17	7	4	20	20	0	23	47	13	25	6	9	0	6	4	22	11	9	14	3	13	9	15	14	3	10	5	0	0	0	0	6	5	3	7	3	5	6
CviAIIprimer	TCC	54	28	7	12	20	10	2	5	4	15	5	9	7	10	5	0	19	15	12	20	14	5	2	5	2	12	6	8	3	5	3	31	9	5	9	6	4	0	0	0	0	18	2	6	3	2	5	3
CviAIIprimer	TCG	55	22	6	14	22	9	5	3	4	21	6	6	27	6	13	0	7	18	14	10	7	12	0	5	2	15	5	10	5	1	26	27	11	14	5	7	4	0	0	0	0	10	9	5	6	0	16	4
CviAIIprimer	TCT	56	12	13	12	11	10	1	2	5	26	16	10	14	10	21	0	13	13	14	20	6	7	4	2	4	24	8	10	27	4	7	12	8	21	0	4	11	0	0	0	0	6	9	2	6	0	5	14
CviAIIprimer	TGA	57	24	23	7	23	11	8	7	13	14	18	5	11	12	21	0	21	25	8	17	3	6	0	9	4	15	19	12	8	1	7	17	13	17	3	5	10	0	0	0	0	9	8	4	9	7	4	9
CviAIIprimer	TGC	58	16	11	3	11	12	1	3	6	20	3	13	8	4	20	0	15	16	9	10	5	7	1	9	2	20	8	15	12	4	7	5	12	16	3	11	5	0	0	0	0	2	4	5	5	7	5	1
CviAIIprimer	TGG	59	18	19	11	8	5	4	10	7	37	6	5	3	9	11	0	13	19	17	17	11	15	0	2	0	19	7	13	10	10	5	4	11	13	7	7	5	0	0	0	0	14	6	7	5	7	1	3
CviAIIprimer	TGT	60	19	6	12	16	11	4	1	6	21	5	13	5	1	7	0	17	31	18	14	2	10	4	7	2	17	4	26	3	1	5	3	15	31	10	14	11	0	0	0	0	15	8	1	4	3	6	6
CviAIIprimer	TTA	61	11	10	9	4	16	4	4	10	19	10	5	5	12	6	0	7	13	10	15	7	5	1	3	3	9	3	16	2	4	6	9	8	6	11	1	5	0	0	0	0	8	6	3	6	1	8	0
CviAIIprimer	TTC	62	52	22	9	29	18	9	8	22	29	14	9	14	29	32	0	45	41	20	26	9	20	6	5	3	33	10	15	16	10	14	26	9	15	7	21	11	0	0	0	0	8	10	9	9	14	21	6
CviAIIprimer	TTG	63	33	19	13	42	17	9	5	6	29	11	11	9	13	19	0	29	49	21	24	26	21	1	5	4	18	20	16	17	5	15	7	11	12	7	6	9	0	0	0	0	10	11	8	5	5	9	5
CviAIIprimer	TTT	64	41	17	18	34	23	8	6	13	21	15	6	14	14	9	0	38	50	17	20	20	21	4	8	9	26	13	11	18	15	16	18	16	26	12	21	14	0	0	0	0	12	6	7	4	4	8	7
[truncated: 17 more columns]
