# Supplementary material for: Eukaryotic transcriptomics in silico: Optimizing cDNA-AFLP efficiency
Source: BMC Genomics. 2009 Nov 30;10:565. doi: 10.1186/1471-2164-10-565 (PMC2797533; doi:10.1186/1471-2164-10-565)
Supplement: Additional file 5 — Arrays of all selective PCRs for all species and enzyme combinations. Selective PCR arrays using three-by-three selective base pairs for all 87 NCBI and 39 ENSEMBL species included in the present study, tested on all 28 combinations of 8 restriction enzymes. [file 1471-2164-10-565-S5.ZIP › CSV_Arrays/ENSEMBL/Caenorhabditis_elegansCviAIIandHpaII.csv]

			HpaIIprimer	HpaIIprimer	HpaIIprimer	HpaIIprimer	HpaIIprimer	HpaIIprimer	HpaIIprimer	HpaIIprimer	HpaIIprimer	HpaIIprimer	HpaIIprimer	HpaIIprimer	HpaIIprimer	HpaIIprimer	HpaIIprimer	HpaIIprimer	HpaIIprimer	HpaIIprimer	HpaIIprimer	HpaIIprimer	HpaIIprimer	HpaIIprimer	HpaIIprimer	HpaIIprimer	HpaIIprimer	HpaIIprimer	HpaIIprimer	HpaIIprimer	HpaIIprimer	HpaIIprimer	HpaIIprimer	HpaIIprimer	HpaIIprimer	HpaIIprimer	HpaIIprimer	HpaIIprimer	HpaIIprimer	HpaIIprimer	HpaIIprimer	HpaIIprimer	HpaIIprimer	HpaIIprimer	HpaIIprimer	HpaIIprimer	HpaIIprimer	HpaIIprimer	HpaIIprimer
			AAA	AAC	AAG	AAT	ACA	ACC	ACG	ACT	AGA	AGC	AGG	AGT	ATA	ATC	ATG	ATT	CAA	CAC	CAG	CAT	CCA	CCC	CCG	CCT	CGA	CGC	CGG	CGT	CTA	CTC	CTG	CTT	GAA	GAC	GAG	GAT	GCA	GCC	GCG	GCT	GGA	GGC	GGG	GGT	GTA	GTC	GTG
		0	1	2	3	4	5	6	7	8	9	10	11	12	13	14	15	16	17	18	19	20	21	22	23	24	25	26	27	28	29	30	31	32	33	34	35	36	37	38	39	40	41	42	43	44	45	46	47
CviAIIprimer	AAA	1	89	39	62	89	53	11	22	24	61	59	27	46	43	83	45	71	66	27	24	26	23	8	19	24	50	17	31	23	12	72	28	54	48	18	26	28	28	6	4	40	12	7	13	11	12	19	25
CviAIIprimer	AAC	2	64	34	65	48	19	12	11	31	72	51	15	22	36	36	30	71	47	9	38	21	22	7	13	9	39	7	10	17	9	30	37	24	21	8	23	21	32	4	8	9	7	6	1	8	6	7	13
CviAIIprimer	AAG	3	108	43	55	78	31	14	21	43	64	47	32	34	46	49	60	59	40	17	36	21	21	3	5	7	42	8	47	46	16	47	45	35	31	14	28	13	11	1	4	26	14	3	6	11	7	23	12
CviAIIprimer	AAT	4	108	42	61	62	32	11	22	37	58	63	30	38	50	45	53	60	50	14	25	12	22	4	8	4	34	11	14	13	20	50	20	43	31	12	27	30	17	5	9	11	10	7	2	3	11	11	26
CviAIIprimer	ACA	5	52	30	31	39	18	5	16	11	42	26	23	26	35	35	33	35	23	14	15	18	10	1	7	10	39	9	21	9	6	18	7	34	21	9	13	13	13	4	4	4	16	10	7	2	6	4	7
CviAIIprimer	ACC	6	15	11	11	11	10	5	9	10	21	20	0	6	17	13	9	20	16	1	13	8	1	2	4	0	11	7	4	6	3	11	9	11	10	2	4	14	6	0	2	5	5	0	1	1	5	3	2
CviAIIprimer	ACG	7	39	21	33	31	15	7	12	7	30	39	15	11	17	25	21	21	26	16	4	6	11	2	3	2	18	14	14	3	4	21	5	18	18	12	10	10	2	4	4	4	2	1	2	3	5	3	9
CviAIIprimer	ACT	8	33	31	37	35	16	3	15	17	45	10	5	10	33	15	32	17	19	7	7	11	5	1	9	4	20	2	4	11	9	21	12	19	26	5	19	9	7	2	4	6	10	0	6	3	8	9	3
CviAIIprimer	AGA	9	70	47	37	47	24	14	10	16	36	33	19	30	40	21	44	37	21	12	14	22	14	6	14	9	25	9	18	29	8	37	19	28	26	3	16	15	1	7	4	3	12	4	3	7	10	7	23
CviAIIprimer	AGC	10	82	34	29	31	14	7	19	12	36	29	7	24	37	39	34	24	30	7	13	12	13	1	11	4	20	12	20	15	4	44	11	19	25	8	10	12	2	7	3	18	11	3	3	3	3	6	10
CviAIIprimer	AGG	11	28	11	12	17	12	2	2	6	14	18	6	11	16	33	13	16	23	6	4	7	7	4	1	5	10	0	19	9	1	12	7	4	10	7	5	7	2	1	4	7	3	4	6	6	7	5	4
CviAIIprimer	AGT	12	38	20	20	25	12	7	11	22	40	16	21	15	7	43	13	13	29	7	12	7	4	11	4	1	7	3	5	7	5	10	7	12	15	4	4	6	6	3	1	5	1	1	1	3	4	4	4
CviAIIprimer	ATA	13	67	26	60	54	27	8	29	10	37	28	22	43	30	23	45	42	30	25	10	9	10	2	3	7	12	12	10	6	8	13	23	17	21	10	9	11	20	7	7	7	3	0	3	0	14	6	8
CviAIIprimer	ATC	14	56	34	22	51	21	6	21	18	55	34	22	37	25	48	38	52	30	9	17	21	16	5	5	12	25	6	23	11	11	29	21	28	38	19	26	15	16	3	4	15	2	11	5	5	7	18	7
CviAIIprimer	ATG	15	85	28	37	81	22	14	16	10	44	31	21	35	48	41	63	51	36	21	30	30	8	7	25	15	32	12	24	15	24	51	24	27	24	31	18	16	16	3	13	11	16	2	1	5	22	5	11
CviAIIprimer	ATT	16	79	59	63	73	25	14	21	22	61	43	21	25	39	29	57	51	45	28	28	15	14	3	9	18	28	11	24	13	5	40	21	24	33	16	20	21	12	10	10	15	8	12	4	11	9	8	15
CviAIIprimer	CAA	17	74	23	47	46	12	4	9	11	47	17	19	31	42	49	31	28	39	39	16	30	11	4	11	8	32	26	17	27	14	42	32	27	25	7	14	22	18	5	4	9	8	7	4	3	10	13	17
CviAIIprimer	CAC	18	47	12	28	28	17	1	10	7	31	30	8	12	9	27	23	16	16	12	9	10	7	4	1	0	14	5	7	13	6	11	15	25	15	6	8	4	7	1	32	5	2	2	2	6	3	5	4
CviAIIprimer	CAG	19	31	31	17	29	18	7	10	13	14	26	5	7	12	22	19	20	20	7	15	9	5	2	4	11	16	6	9	9	6	15	11	26	12	8	15	17	4	4	5	11	10	8	4	2	7	5	5
CviAIIprimer	CAT	20	46	15	35	28	10	8	15	9	21	21	12	16	21	22	36	23	23	11	17	5	4	4	7	5	14	3	15	7	2	12	6	10	12	3	15	11	6	3	5	20	11	1	3	7	6	7	6
CviAIIprimer	CCA	21	42	14	23	30	22	12	13	10	26	18	15	16	13	19	33	38	11	8	18	9	9	5	4	7	18	8	15	11	14	26	21	28	22	9	13	15	18	2	10	7	7	2	7	1	14	5	12
CviAIIprimer	CCC	22	19	7	8	12	4	3	3	4	4	10	9	8	6	11	16	13	4	3	5	5	0	0	0	2	7	6	9	4	2	8	17	7	13	1	3	11	5	1	3	2	1	6	0	0	2	6	2
CviAIIprimer	CCG	23	25	6	8	8	4	1	3	2	8	20	5	3	8	19	10	7	3	4	11	4	6	1	6	7	19	1	15	9	4	13	7	9	7	2	1	1	6	4	2	4	13	4	0	2	3	5	0
CviAIIprimer	CCT	24	35	11	12	20	8	5	7	4	9	15	3	7	7	7	25	8	8	0	14	5	7	1	7	3	6	3	14	4	6	12	7	16	6	9	13	4	6	0	13	3	2	1	2	2	3	5	6
CviAIIprimer	CGA	25	44	10	13	42	15	3	6	11	34	22	10	12	14	14	11	46	23	12	14	5	8	0	4	13	10	4	2	11	4	36	11	14	16	8	6	4	13	0	15	3	5	15	2	2	9	3	3
CviAIIprimer	CGC	26	15	8	2	6	2	1	5	3	6	7	1	2	4	5	37	13	7	5	4	13	4	1	2	4	13	2	7	2	0	9	1	11	9	1	0	5	3	5	0	2	3	2	0	3	3	0	4
CviAIIprimer	CGG	27	25	9	9	10	6	2	3	30	15	15	11	11	8	19	15	17	9	3	6	5	1	0	2	7	5	5	4	2	2	7	7	3	15	2	1	3	1	0	6	0	2	2	4	4	0	0	3
CviAIIprimer	CGT	28	24	15	13	17	9	6	1	3	13	6	5	10	9	9	20	14	11	1	12	4	7	1	4	3	8	3	4	13	1	18	10	12	10	4	5	7	8	2	1	4	1	2	1	0	11	3	1
CviAIIprimer	CTA	29	34	14	21	12	7	1	2	3	27	13	6	6	11	9	25	8	7	5	9	9	3	1	4	1	17	5	5	1	2	13	8	13	7	2	8	7	5	0	0	10	6	1	0	3	3	1	0
CviAIIprimer	CTC	30	93	21	50	52	34	14	19	25	50	63	41	32	55	37	35	48	45	13	16	20	12	5	10	10	31	11	22	9	13	37	20	48	27	4	18	32	17	5	9	18	11	3	3	3	17	13	13
CviAIIprimer	CTG	31	36	29	29	41	8	9	7	4	24	16	30	11	26	47	26	24	19	12	14	16	6	3	4	9	19	10	11	7	13	32	25	19	30	7	12	9	10	2	10	3	3	1	1	0	6	14	7
CviAIIprimer	CTT	32	65	42	32	63	17	10	11	25	45	30	27	23	29	32	35	30	38	20	20	8	10	1	8	6	26	11	14	13	10	30	10	26	46	10	6	14	10	1	7	16	9	1	4	1	11	11	10
CviAIIprimer	GAA	33	90	61	78	110	41	20	17	23	74	49	22	42	55	65	76	82	57	21	35	17	19	8	12	13	34	8	40	16	13	62	49	66	38	7	26	14	21	2	12	20	14	9	9	10	28	19	18
CviAIIprimer	GAC	34	44	20	17	19	29	8	16	1	23	21	9	9	26	28	14	38	28	8	12	13	12	10	0	4	17	3	19	9	4	14	11	27	12	4	15	9	3	5	3	5	3	6	2	7	10	10	8
CviAIIprimer	GAG	35	55	24	32	61	18	12	16	19	32	49	36	19	42	37	41	38	34	15	25	22	10	2	7	6	45	17	37	22	7	21	32	31	29	7	13	26	11	7	6	6	13	7	1	10	14	13	4
CviAIIprimer	GAT	36	71	45	65	57	38	15	12	27	52	51	25	35	36	37	41	50	71	26	24	9	12	1	2	4	30	6	22	26	11	27	46	44	37	9	15	30	6	11	7	15	20	7	2	3	17	22	9
CviAIIprimer	GCA	37	62	23	33	38	29	5	20	16	40	23	21	16	24	37	26	21	24	6	18	8	16	7	2	9	12	11	18	6	1	24	15	45	16	3	10	20	9	2	6	7	15	0	2	23	6	7	7
CviAIIprimer	GCC	38	29	21	15	17	6	2	6	3	20	6	4	10	16	25	18	19	16	8	8	6	14	1	4	0	19	13	8	1	5	14	26	20	14	5	8	2	6	1	7	6	3	1	2	1	5	3	4
CviAIIprimer	GCG	39	30	15	14	13	8	1	22	5	16	13	18	19	16	9	20	20	15	5	5	8	8	0	2	3	5	9	4	4	1	24	8	28	26	2	9	6	5	1	5	1	10	1	0	0	5	4	5
CviAIIprimer	GCT	40	53	21	39	53	25	8	14	5	38	34	28	10	19	27	24	35	22	14	32	9	5	2	8	7	23	2	21	8	10	49	6	29	33	15	22	7	18	1	9	14	7	2	1	1	3	3	17
CviAIIprimer	GGA	41	40	26	38	36	15	6	21	9	39	29	24	18	15	35	29	33	36	18	16	17	29	5	3	13	22	8	17	8	2	42	19	31	31	11	8	25	5	7	2	11	7	8	0	4	3	7	14
CviAIIprimer	GGC	42	32	8	18	15	8	7	8	1	25	7	6	8	9	7	5	30	18	7	8	10	6	2	2	3	6	7	10	5	3	16	2	13	8	4	10	3	11	5	7	4	4	2	3	1	8	6	2
CviAIIprimer	GGG	43	8	4	8	9	4	3	8	9	8	6	15	4	4	8	14	10	14	12	5	0	6	0	1	1	15	5	6	9	3	7	11	5	11	3	2	3	1	0	4	0	2	0	0	0	3	3	2
CviAIIprimer	GGT	44	23	13	6	36	12	1	5	5	15	16	8	14	15	22	26	14	7	9	9	8	9	0	8	3	5	5	5	9	14	15	9	6	18	0	13	2	3	1	2	2	2	3	0	3	4	6	2
CviAIIprimer	GTA	45	38	11	19	17	11	5	2	4	10	20	11	14	29	18	13	16	22	6	5	7	7	1	6	4	19	3	2	8	3	6	9	10	6	4	8	10	4	2	1	6	7	1	3	4	4	3	8
CviAIIprimer	GTC	46	42	6	27	17	12	9	7	4	21	19	18	10	15	12	11	21	18	18	9	16	16	2	3	4	10	4	8	11	2	21	10	16	20	4	6	3	15	1	5	4	7	8	2	5	3	3	3
CviAIIprimer	GTG	47	67	20	12	39	11	9	8	11	23	41	8	10	29	36	37	37	38	10	10	16	15	4	5	9	11	6	44	10	3	26	18	33	6	8	19	11	6	3	4	15	1	5	0	7	33	8	3
CviAIIprimer	GTT	48	51	12	41	36	30	17	9	13	33	28	25	36	27	22	25	29	26	21	8	12	7	4	4	17	23	3	8	15	8	27	15	30	17	5	4	11	11	13	2	4	5	1	2	7	11	1	23
CviAIIprimer	TAA	49	44	18	23	42	10	3	8	5	26	19	15	20	26	22	22	21	29	7	12	2	9	1	4	3	10	13	7	8	0	10	9	12	15	6	14	4	3	1	6	0	4	3	4	7	8	1	7
CviAIIprimer	TAC	50	27	22	43	29	15	6	14	13	28	27	4	13	15	19	21	34	28	9	16	9	13	0	5	8	23	5	13	4	8	27	9	13	11	3	8	11	2	2	3	0	17	1	4	5	6	6	7
CviAIIprimer	TAG	51	39	15	19	26	13	5	23	8	17	23	8	10	13	49	19	31	12	14	9	8	3	1	5	4	11	6	4	3	5	19	13	12	21	13	4	5	7	3	6	8	7	3	2	3	7	2	6
CviAIIprimer	TAT	52	48	24	44	24	26	15	5	9	23	17	14	20	19	22	35	24	21	14	19	14	21	3	3	3	11	3	13	5	4	15	10	25	21	3	18	25	8	4	1	5	6	0	4	5	11	10	7
CviAIIprimer	TCA	53	48	20	43	42	15	13	10	14	38	40	23	25	33	34	45	44	28	9	23	15	5	2	6	8	28	11	17	20	12	35	26	40	30	1	12	13	10	3	10	9	3	3	5	14	14	7	7
CviAIIprimer	TCC	54	52	22	43	25	8	4	11	10	29	15	11	25	18	34	22	22	19	16	20	7	6	0	3	6	32	9	19	4	9	24	5	18	24	13	15	12	7	5	3	14	17	2	2	5	7	11	11
CviAIIprimer	TCG	55	44	55	22	34	11	2	7	5	61	28	17	17	20	18	26	49	33	8	13	11	15	10	13	8	29	7	12	11	5	16	25	8	27	13	18	14	8	3	9	7	6	6	4	6	13	10	5
CviAIIprimer	TCT	56	61	18	23	58	14	10	22	14	49	32	44	17	24	33	47	44	41	12	15	6	13	0	5	5	17	17	7	14	8	34	14	22	27	2	9	10	12	0	2	10	3	1	3	3	5	8	25
CviAIIprimer	TGA	57	78	38	42	70	22	7	11	37	65	24	20	12	26	40	33	38	32	9	29	15	9	4	2	9	18	23	12	10	5	30	23	26	24	12	16	8	10	5	6	7	12	11	3	7	18	14	16
CviAIIprimer	TGC	58	38	23	25	36	14	6	5	8	29	24	10	15	29	22	21	29	24	22	18	23	7	12	5	7	15	7	12	11	5	27	10	6	19	11	11	16	8	3	3	8	6	6	0	0	4	14	12
CviAIIprimer	TGG	59	59	26	33	42	20	14	11	4	46	21	20	26	31	32	38	30	23	17	15	7	14	2	10	5	23	11	18	7	7	40	21	6	21	7	12	15	12	18	8	8	7	3	2	35	6	5	6
CviAIIprimer	TGT	60	32	11	29	44	13	13	8	21	25	10	10	21	13	26	33	16	23	16	7	8	11	4	2	2	26	4	8	12	3	29	16	25	9	6	6	11	5	4	7	16	8	1	3	2	7	4	5
CviAIIprimer	TTA	61	34	19	16	23	9	6	11	7	23	29	10	15	15	17	25	37	24	18	9	7	8	4	4	3	8	3	5	13	6	23	20	21	23	17	12	16	0	6	9	1	1	8	3	2	11	5	10
CviAIIprimer	TTC	62	92	51	57	75	23	9	16	21	69	63	37	46	62	51	40	79	55	32	24	18	17	5	9	8	24	10	37	30	5	33	24	48	38	13	40	18	18	5	8	10	12	11	6	3	15	10	19
CviAIIprimer	TTG	63	91	38	70	67	33	8	17	29	71	43	40	37	37	53	45	47	48	24	24	9	14	10	6	16	30	16	21	18	7	54	24	25	25	16	17	14	15	4	5	8	15	8	2	7	15	6	6
CviAIIprimer	TTT	64	87	43	50	79	28	11	11	19	54	40	28	40	40	55	52	56	59	16	24	25	12	3	8	19	30	9	22	22	11	40	15	33	31	16	20	20	9	5	10	14	12	5	8	17	24	18	19
[truncated: 17 more columns]
