# Supplementary material for: Eukaryotic transcriptomics in silico: Optimizing cDNA-AFLP efficiency
Source: BMC Genomics. 2009 Nov 30;10:565. doi: 10.1186/1471-2164-10-565 (PMC2797533; doi:10.1186/1471-2164-10-565)
Supplement: Additional file 5 — Arrays of all selective PCRs for all species and enzyme combinations. Selective PCR arrays using three-by-three selective base pairs for all 87 NCBI and 39 ENSEMBL species included in the present study, tested on all 28 combinations of 8 restriction enzymes. [file 1471-2164-10-565-S5.ZIP › CSV_Arrays/ENSEMBL/Caenorhabditis_elegansCviAIIandMaeI.csv]

			MaeIprimer	MaeIprimer	MaeIprimer	MaeIprimer	MaeIprimer	MaeIprimer	MaeIprimer	MaeIprimer	MaeIprimer	MaeIprimer	MaeIprimer	MaeIprimer	MaeIprimer	MaeIprimer	MaeIprimer	MaeIprimer	MaeIprimer	MaeIprimer	MaeIprimer	MaeIprimer	MaeIprimer	MaeIprimer	MaeIprimer	MaeIprimer	MaeIprimer	MaeIprimer	MaeIprimer	MaeIprimer	MaeIprimer	MaeIprimer	MaeIprimer	MaeIprimer	MaeIprimer	MaeIprimer	MaeIprimer	MaeIprimer	MaeIprimer	MaeIprimer	MaeIprimer	MaeIprimer	MaeIprimer	MaeIprimer	MaeIprimer	MaeIprimer	MaeIprimer	MaeIprimer	MaeIprimer
			AAA	AAC	AAG	AAT	ACA	ACC	ACG	ACT	AGA	AGC	AGG	AGT	ATA	ATC	ATG	ATT	CAA	CAC	CAG	CAT	CCA	CCC	CCG	CCT	CGA	CGC	CGG	CGT	CTA	CTC	CTG	CTT	GAA	GAC	GAG	GAT	GCA	GCC	GCG	GCT	GGA	GGC	GGG	GGT	GTA	GTC	GTG
		0	1	2	3	4	5	6	7	8	9	10	11	12	13	14	15	16	17	18	19	20	21	22	23	24	25	26	27	28	29	30	31	32	33	34	35	36	37	38	39	40	41	42	43	44	45	46	47
CviAIIprimer	AAA	1	81	45	71	69	38	19	37	17	43	28	20	17	39	35	31	48	35	18	26	29	28	10	17	14	20	5	15	5	10	28	28	58	45	17	22	20	12	11	18	14	8	3	6	8	13	21	8
CviAIIprimer	AAC	2	33	26	50	27	27	10	9	10	32	10	16	11	23	29	21	29	20	17	21	28	18	5	31	13	10	0	4	10	6	15	15	14	20	6	15	9	5	1	1	2	9	3	2	5	4	2	4
CviAIIprimer	AAG	3	73	33	60	35	23	6	12	19	21	28	8	15	19	33	36	28	37	10	20	29	26	9	20	11	16	4	13	8	16	34	24	37	18	15	13	10	7	12	4	10	11	5	5	10	7	5	11
CviAIIprimer	AAT	4	79	32	54	48	28	15	28	27	26	16	15	20	22	27	32	38	38	12	24	23	11	6	14	22	11	2	8	5	12	23	29	20	16	7	18	20	6	13	3	5	12	6	8	8	7	8	4
CviAIIprimer	ACA	5	51	14	28	28	14	5	7	5	24	8	8	7	16	13	18	25	23	14	22	11	22	3	11	8	10	4	2	4	2	13	14	20	25	3	19	8	2	3	4	10	8	2	2	4	3	2	7
CviAIIprimer	ACC	6	21	7	13	10	3	8	4	6	11	9	6	5	5	9	17	11	9	4	9	6	1	2	8	3	1	4	8	4	6	6	4	1	8	2	1	6	3	1	0	5	4	1	2	0	0	2	4
CviAIIprimer	ACG	7	20	23	17	8	4	2	4	8	24	9	8	3	6	9	20	16	16	3	14	7	13	2	6	6	3	0	3	10	4	6	10	5	16	0	2	9	1	0	6	2	2	5	0	1	1	1	4
CviAIIprimer	ACT	8	27	10	25	20	15	3	11	6	16	7	5	16	9	4	17	11	23	14	2	8	11	5	8	2	6	5	3	9	8	14	20	20	7	3	10	6	2	5	2	4	3	6	1	1	1	1	3
CviAIIprimer	AGA	9	36	23	47	43	9	9	19	7	27	21	7	19	15	21	27	24	24	10	21	12	24	5	4	8	11	2	10	6	4	13	30	20	26	10	12	14	5	10	3	7	9	1	1	4	5	1	7
CviAIIprimer	AGC	10	32	17	33	24	12	2	15	14	15	11	6	9	7	7	21	9	13	6	23	10	30	1	10	5	10	4	12	6	3	14	13	13	6	9	5	9	14	12	5	3	1	1	8	0	9	1	4
CviAIIprimer	AGG	11	12	10	7	16	5	4	9	7	10	9	4	11	8	9	12	17	11	3	16	6	14	17	2	2	6	2	4	5	0	6	8	11	9	0	5	1	0	1	4	0	1	2	0	1	0	6	3
CviAIIprimer	AGT	12	26	21	23	10	9	2	5	8	14	13	11	7	6	5	15	12	22	9	16	5	7	3	8	6	5	1	1	8	4	11	11	8	8	2	14	8	0	8	2	2	4	1	0	3	1	0	1
CviAIIprimer	ATA	13	52	36	33	29	12	16	23	13	16	15	9	5	16	18	33	30	32	19	16	13	12	6	9	2	16	6	8	7	8	11	21	21	14	7	16	19	8	8	6	5	1	0	1	0	0	5	3
CviAIIprimer	ATC	14	49	41	49	47	26	4	26	12	25	21	11	9	16	26	19	28	18	5	18	13	16	3	14	5	15	3	6	7	3	11	14	20	16	2	15	9	3	7	3	4	4	6	0	0	3	5	15
CviAIIprimer	ATG	15	31	22	52	36	25	12	11	19	19	18	13	11	14	32	18	34	34	21	25	15	13	6	11	7	10	3	9	6	2	28	14	25	31	4	16	13	7	4	3	7	6	3	0	3	5	2	10
CviAIIprimer	ATT	16	56	28	64	45	29	16	17	20	16	16	10	17	24	19	33	51	33	12	19	17	19	4	14	16	14	11	5	11	7	20	31	17	29	9	30	16	23	5	7	12	10	4	1	18	12	10	8
CviAIIprimer	CAA	17	46	16	41	51	25	10	19	10	42	31	11	10	17	13	20	26	18	22	21	19	11	4	12	12	13	4	8	5	9	17	13	29	23	6	12	14	4	5	4	11	12	3	3	6	9	5	5
CviAIIprimer	CAC	18	34	12	10	17	9	3	8	3	10	18	1	6	10	18	8	5	13	6	6	5	9	0	4	5	10	1	7	1	1	5	18	15	8	5	7	13	2	5	0	1	1	0	0	2	2	1	8
CviAIIprimer	CAG	19	25	16	19	18	14	6	5	16	7	17	7	6	8	18	13	16	10	8	12	12	16	0	7	8	7	2	1	3	5	14	6	13	13	3	6	16	6	5	3	1	4	9	0	1	4	3	3
CviAIIprimer	CAT	20	22	20	18	18	11	1	1	4	21	8	6	9	11	6	14	8	16	9	6	10	11	3	6	6	4	8	9	1	4	6	9	17	11	4	7	7	4	2	16	8	1	1	2	0	2	2	3
CviAIIprimer	CCA	21	46	25	28	34	19	2	16	6	13	15	6	14	16	19	22	8	9	15	11	9	9	0	3	10	10	1	4	10	1	16	16	10	7	3	8	14	6	8	4	8	2	1	3	2	7	5	6
CviAIIprimer	CCC	22	18	14	3	14	5	3	0	3	5	2	6	0	1	1	2	4	3	3	2	5	4	3	0	6	2	0	3	4	3	4	8	6	2	1	15	4	10	2	1	1	1	3	3	0	2	3	4
CviAIIprimer	CCG	23	14	4	24	11	2	3	2	3	4	6	7	7	3	4	7	10	9	4	7	2	12	0	1	3	2	1	1	10	5	7	4	9	14	1	1	2	1	1	2	1	3	0	1	0	0	0	5
CviAIIprimer	CCT	24	19	10	12	23	7	0	3	2	4	4	3	3	7	7	6	11	8	0	2	7	7	1	1	3	3	4	5	5	1	8	2	3	2	2	7	4	6	0	1	2	4	2	2	0	2	2	1
CviAIIprimer	CGA	25	32	3	13	14	14	4	11	4	10	7	9	5	7	12	8	17	19	8	11	6	6	3	3	3	16	3	4	6	10	9	17	7	10	2	10	6	2	1	8	1	4	0	1	3	1	1	7
CviAIIprimer	CGC	26	10	3	5	8	3	0	4	1	1	1	2	3	7	1	10	0	8	3	3	3	3	0	2	0	0	2	10	3	0	0	1	2	4	4	5	7	2	0	1	1	2	1	0	0	0	3	0
CviAIIprimer	CGG	27	7	2	11	10	4	1	4	1	5	8	2	4	5	4	6	3	15	4	13	6	7	9	4	1	2	3	1	1	0	6	3	4	6	1	5	4	1	2	0	0	1	0	2	1	2	2	0
CviAIIprimer	CGT	28	9	11	10	5	6	0	9	5	1	5	2	1	2	5	7	3	7	5	8	4	7	2	4	0	8	3	9	0	3	9	9	11	9	0	1	2	0	1	0	6	1	0	1	2	1	1	1
CviAIIprimer	CTA	29	14	10	7	17	10	1	4	5	8	6	4	2	2	6	4	9	6	7	4	5	3	0	0	0	2	0	2	2	1	12	4	5	4	1	4	3	4	2	3	4	1	0	0	2	1	6	3
CviAIIprimer	CTC	30	51	32	52	40	15	10	8	20	27	16	15	13	14	19	29	22	31	12	14	11	16	9	14	6	17	8	11	3	2	27	7	7	22	4	9	16	8	1	7	5	5	4	1	9	2	4	7
CviAIIprimer	CTG	31	41	11	25	33	18	3	7	8	16	7	2	23	9	19	11	26	23	13	12	8	11	3	9	13	7	0	3	5	6	14	18	7	12	8	7	8	0	4	2	6	7	6	1	3	0	5	6
CviAIIprimer	CTT	32	30	33	39	21	6	6	20	10	21	9	8	14	21	30	21	26	33	12	15	7	11	3	14	5	18	6	6	6	2	30	20	6	20	5	18	26	10	4	9	6	3	0	0	1	8	8	4
CviAIIprimer	GAA	33	81	47	73	60	26	11	24	31	27	27	18	29	18	50	39	55	43	34	31	14	20	6	27	15	29	3	15	12	5	26	40	30	40	9	25	23	16	10	14	6	6	3	6	8	10	8	10
CviAIIprimer	GAC	34	28	20	22	18	10	8	11	8	12	7	10	9	10	19	10	17	13	4	10	10	3	1	7	7	9	1	4	7	4	12	5	16	26	3	9	1	5	0	4	2	4	3	1	0	1	0	11
CviAIIprimer	GAG	35	40	17	34	23	6	14	8	7	21	16	21	11	11	21	12	35	22	14	18	13	17	4	12	14	20	3	4	17	4	7	18	25	14	1	5	6	8	5	5	2	5	2	1	5	3	7	1
CviAIIprimer	GAT	36	44	17	33	46	27	12	17	12	16	19	14	8	21	25	22	25	26	14	18	23	22	8	10	25	6	4	27	8	18	21	20	30	21	14	26	12	9	9	10	8	5	7	2	1	9	5	2
CviAIIprimer	GCA	37	33	17	31	28	7	3	5	4	20	9	1	5	13	11	10	28	21	2	18	8	11	4	12	2	8	2	7	8	3	13	24	15	10	8	2	14	2	0	3	6	3	2	0	4	2	1	2
CviAIIprimer	GCC	38	11	11	14	17	2	6	8	2	18	6	6	5	8	2	6	3	8	3	5	2	4	2	2	3	7	1	4	2	1	6	11	3	12	1	3	4	3	3	3	2	2	9	0	1	0	1	2
CviAIIprimer	GCG	39	16	12	8	14	5	6	10	4	2	4	3	5	7	3	16	5	21	1	8	2	8	1	6	1	4	1	1	2	0	5	2	2	9	6	0	5	6	10	1	4	3	0	2	2	2	1	0
CviAIIprimer	GCT	40	35	29	28	29	4	6	15	13	11	13	13	9	15	14	2	22	12	6	13	6	8	5	21	7	7	6	5	13	2	19	21	25	14	3	7	6	4	3	3	3	6	0	0	0	1	2	7
CviAIIprimer	GGA	41	34	15	38	18	13	8	11	12	19	9	7	8	10	24	13	17	16	10	8	18	18	6	4	6	13	4	3	10	3	15	23	13	12	3	5	7	9	12	4	6	7	8	2	6	1	4	8
CviAIIprimer	GGC	42	16	4	11	14	5	2	3	6	8	3	4	1	3	6	16	8	6	7	9	9	4	0	3	2	10	1	4	2	2	6	1	9	5	3	1	6	1	2	3	1	5	0	0	5	1	5	0
CviAIIprimer	GGG	43	14	9	14	8	7	4	2	1	6	4	1	1	4	6	3	5	7	2	9	4	7	0	3	1	2	2	1	1	0	4	4	4	5	0	1	8	1	2	4	2	1	1	0	2	0	0	0
CviAIIprimer	GGT	44	14	3	13	15	9	4	3	2	9	5	4	3	4	4	5	2	8	3	13	9	5	2	6	3	8	1	6	3	1	5	3	6	4	1	4	2	7	0	1	0	2	0	0	2	5	3	1
CviAIIprimer	GTA	45	18	7	12	16	6	4	7	10	4	17	6	6	7	9	6	13	10	6	9	4	11	1	2	2	6	3	5	2	4	6	16	3	12	4	4	1	5	5	1	2	5	4	4	0	5	5	1
CviAIIprimer	GTC	46	14	15	13	19	13	2	7	8	8	1	3	5	9	15	4	9	32	6	10	6	6	12	2	3	5	2	1	6	1	9	5	15	13	0	4	3	6	6	1	2	3	1	5	1	5	1	2
CviAIIprimer	GTG	47	15	6	26	16	6	6	13	13	13	11	4	11	15	11	12	16	7	9	11	3	11	5	5	4	12	3	10	12	0	13	19	11	20	2	7	6	2	3	6	10	8	1	4	2	3	6	6
CviAIIprimer	GTT	48	32	28	44	20	18	6	8	14	13	12	10	18	14	9	16	15	28	12	22	16	14	5	12	8	14	2	7	1	2	9	27	15	28	9	13	15	16	6	3	11	2	3	0	15	10	5	11
CviAIIprimer	TAA	49	33	20	25	27	13	3	4	11	16	15	1	13	8	17	17	19	34	5	8	8	7	5	5	9	9	2	2	6	3	17	20	14	13	7	9	6	8	9	4	2	9	4	0	2	6	6	5
CviAIIprimer	TAC	50	37	19	19	45	8	8	13	12	8	10	6	1	14	13	11	18	14	5	15	10	4	3	6	10	15	1	3	8	4	9	12	8	13	6	6	10	4	5	4	6	10	0	3	0	2	1	10
CviAIIprimer	TAG	51	33	3	16	14	5	10	5	5	10	10	5	7	8	16	21	19	6	2	10	5	10	3	1	1	2	3	20	1	4	24	19	8	21	10	8	4	3	2	3	7	1	1	0	2	1	3	9
CviAIIprimer	TAT	52	33	28	31	34	14	6	16	5	13	3	6	7	12	9	19	20	17	4	15	9	8	2	6	9	8	0	4	3	4	8	14	4	14	3	12	7	3	2	5	1	8	4	2	11	5	5	7
CviAIIprimer	TCA	53	40	15	26	26	15	5	11	12	29	12	8	11	10	28	22	20	39	24	12	15	14	8	12	4	11	2	8	3	4	11	13	13	31	2	2	17	9	5	2	7	4	3	3	1	13	3	6
CviAIIprimer	TCC	54	42	13	19	31	14	1	10	2	10	6	5	3	10	5	6	22	24	4	6	3	14	0	13	0	4	4	5	7	4	5	9	14	29	6	11	10	16	5	6	4	3	3	2	1	4	3	6
CviAIIprimer	TCG	55	28	16	28	36	11	8	25	3	11	9	9	19	11	9	12	15	21	11	15	13	7	3	3	6	12	9	9	7	9	4	16	7	22	3	12	7	8	0	3	5	1	5	1	0	1	1	3
CviAIIprimer	TCT	56	68	17	31	40	10	0	10	9	18	12	10	7	8	22	21	24	13	11	17	8	11	3	5	8	14	8	4	9	7	10	27	19	11	4	9	8	7	3	3	3	4	5	1	4	1	3	11
CviAIIprimer	TGA	57	54	20	49	25	19	2	9	20	22	20	5	7	17	22	23	27	45	15	17	22	20	4	14	15	12	2	7	5	7	27	8	11	18	7	15	11	9	1	4	1	3	1	3	1	3	8	9
CviAIIprimer	TGC	58	39	10	22	24	11	11	9	11	19	6	8	8	10	8	17	14	21	8	8	7	14	3	11	1	7	6	3	2	1	4	12	4	11	3	14	2	7	5	0	2	5	0	2	2	3	2	5
CviAIIprimer	TGG	59	24	22	15	21	12	3	15	5	16	9	11	16	17	9	27	11	19	9	22	9	7	2	3	1	3	2	4	2	6	8	10	12	21	5	15	10	5	6	2	12	5	2	2	1	4	2	2
CviAIIprimer	TGT	60	30	10	18	21	15	3	3	2	16	14	12	11	9	9	24	17	18	8	10	7	8	2	12	3	4	4	2	6	2	13	9	13	18	3	5	12	6	1	3	10	5	1	1	1	4	4	3
CviAIIprimer	TTA	61	40	9	18	30	9	6	9	6	8	13	16	7	9	23	22	13	20	5	10	5	6	1	7	1	12	2	6	4	3	9	6	16	17	2	6	12	3	3	9	3	2	3	13	0	4	5	11
CviAIIprimer	TTC	62	89	37	68	52	42	13	23	31	40	20	19	25	16	26	27	28	30	15	24	20	17	5	14	18	8	2	6	14	10	14	24	17	36	11	13	28	5	8	9	5	9	0	5	2	12	7	12
CviAIIprimer	TTG	63	51	15	39	49	23	16	8	11	41	16	4	23	24	17	16	36	24	20	16	19	25	7	16	10	19	5	5	6	8	19	28	21	20	3	15	11	7	8	1	14	3	8	5	6	4	6	9
CviAIIprimer	TTT	64	126	29	61	68	26	6	18	24	34	12	20	16	26	20	41	39	48	21	28	16	19	12	11	15	18	2	11	14	9	13	31	34	27	10	17	10	10	12	5	13	11	3	0	8	6	5	8
[truncated: 17 more columns]
