# Supplementary material for: Eukaryotic transcriptomics in silico: Optimizing cDNA-AFLP efficiency
Source: BMC Genomics. 2009 Nov 30;10:565. doi: 10.1186/1471-2164-10-565 (PMC2797533; doi:10.1186/1471-2164-10-565)
Supplement: Additional file 5 — Arrays of all selective PCRs for all species and enzyme combinations. Selective PCR arrays using three-by-three selective base pairs for all 87 NCBI and 39 ENSEMBL species included in the present study, tested on all 28 combinations of 8 restriction enzymes. [file 1471-2164-10-565-S5.ZIP › CSV_Arrays/ENSEMBL/Caenorhabditis_elegansCviAIIandMseI.csv]

			MseIprimer	MseIprimer	MseIprimer	MseIprimer	MseIprimer	MseIprimer	MseIprimer	MseIprimer	MseIprimer	MseIprimer	MseIprimer	MseIprimer	MseIprimer	MseIprimer	MseIprimer	MseIprimer	MseIprimer	MseIprimer	MseIprimer	MseIprimer	MseIprimer	MseIprimer	MseIprimer	MseIprimer	MseIprimer	MseIprimer	MseIprimer	MseIprimer	MseIprimer	MseIprimer	MseIprimer	MseIprimer	MseIprimer	MseIprimer	MseIprimer	MseIprimer	MseIprimer	MseIprimer	MseIprimer	MseIprimer	MseIprimer	MseIprimer	MseIprimer	MseIprimer	MseIprimer	MseIprimer	MseIprimer
			AAA	AAC	AAG	AAT	ACA	ACC	ACG	ACT	AGA	AGC	AGG	AGT	ATA	ATC	ATG	ATT	CAA	CAC	CAG	CAT	CCA	CCC	CCG	CCT	CGA	CGC	CGG	CGT	CTA	CTC	CTG	CTT	GAA	GAC	GAG	GAT	GCA	GCC	GCG	GCT	GGA	GGC	GGG	GGT	GTA	GTC	GTG
		0	1	2	3	4	5	6	7	8	9	10	11	12	13	14	15	16	17	18	19	20	21	22	23	24	25	26	27	28	29	30	31	32	33	34	35	36	37	38	39	40	41	42	43	44	45	46	47
CviAIIprimer	AAA	1	144	79	79	121	61	17	30	71	69	36	32	50	70	77	65	100	87	41	49	56	34	21	15	28	36	18	26	24	18	32	67	61	66	20	26	45	25	36	20	25	29	14	7	18	13	39	19
CviAIIprimer	AAC	2	82	27	40	69	27	13	36	24	74	38	15	52	37	21	24	32	52	15	13	30	16	12	7	6	39	10	7	24	7	13	24	30	42	12	29	18	22	18	10	33	20	12	15	5	6	11	16
CviAIIprimer	AAG	3	99	48	65	91	32	16	24	43	48	39	23	52	40	64	59	54	48	32	62	44	19	24	12	35	22	6	17	32	12	21	50	44	49	19	22	31	24	12	21	57	49	14	6	15	8	16	22
CviAIIprimer	AAT	4	123	66	45	134	40	26	28	43	54	27	25	37	32	61	44	56	79	28	29	37	34	14	16	23	30	17	32	14	16	35	42	54	59	19	25	30	23	18	14	26	29	16	11	11	15	18	14
CviAIIprimer	ACA	5	58	22	35	62	35	12	12	21	15	17	14	23	15	31	28	41	41	26	24	20	9	5	9	14	18	14	11	10	16	10	33	27	47	5	10	10	13	17	10	23	15	10	2	2	3	11	11
CviAIIprimer	ACC	6	36	9	17	16	5	16	3	14	9	15	11	19	16	14	5	15	18	9	10	18	8	3	10	5	14	4	3	5	3	4	14	11	15	4	7	5	10	11	2	9	14	4	8	2	2	1	4
CviAIIprimer	ACG	7	47	24	15	25	7	12	5	14	14	12	7	15	16	18	23	24	23	20	30	13	6	7	13	10	6	1	7	6	9	23	19	20	21	12	7	8	17	5	4	20	17	0	6	2	7	7	4
CviAIIprimer	ACT	8	57	22	32	35	21	15	4	15	25	16	5	17	19	30	21	26	29	11	10	10	7	3	6	12	12	3	8	6	0	24	25	12	31	6	10	25	22	9	5	11	15	1	4	6	14	10	15
CviAIIprimer	AGA	9	76	56	41	68	25	23	19	26	30	21	12	25	23	41	45	52	59	51	33	33	18	9	24	11	17	9	13	13	16	36	38	24	45	13	11	23	7	15	5	18	22	12	8	10	13	8	17
CviAIIprimer	AGC	10	49	18	24	80	28	10	10	27	35	19	27	17	22	23	31	27	28	16	34	19	13	4	9	10	26	3	11	10	7	21	34	24	24	16	13	7	23	20	6	14	29	8	6	5	16	3	13
CviAIIprimer	AGG	11	32	22	9	38	6	5	7	6	7	8	10	13	11	14	13	13	8	4	22	6	18	7	1	7	5	1	2	2	8	7	4	14	15	2	5	9	7	2	1	12	7	0	2	12	8	3	3
CviAIIprimer	AGT	12	65	30	27	35	12	18	5	25	30	15	8	15	17	14	27	10	38	7	20	5	6	7	11	11	15	0	8	4	7	14	10	15	32	9	18	10	10	13	4	20	13	5	4	4	8	6	0
CviAIIprimer	ATA	13	85	50	32	59	24	21	8	30	23	20	25	23	22	40	38	63	37	13	14	31	17	15	11	14	24	16	14	6	15	18	16	22	31	4	15	14	12	7	3	24	16	10	7	9	6	5	18
CviAIIprimer	ATC	14	70	34	32	59	27	17	16	35	37	33	16	26	20	35	33	43	26	17	21	24	28	6	15	12	25	12	23	12	6	17	42	26	46	23	11	25	15	4	8	23	38	5	7	7	11	9	3
CviAIIprimer	ATG	15	83	30	38	72	26	19	12	33	38	18	22	27	46	39	34	59	57	30	40	36	19	15	15	15	18	11	27	20	9	31	41	43	40	24	20	33	14	12	9	25	30	3	13	10	19	13	18
CviAIIprimer	ATT	16	105	65	52	95	32	13	24	41	63	46	23	37	44	54	42	59	58	27	39	27	11	9	11	7	14	17	12	8	12	26	11	31	72	11	26	24	13	16	15	25	41	6	3	27	26	18	22
CviAIIprimer	CAA	17	108	24	53	111	25	34	12	24	34	25	29	42	36	33	48	68	41	22	16	30	15	14	10	10	16	11	23	23	11	25	32	41	57	14	29	26	30	13	8	33	26	8	5	14	18	16	26
CviAIIprimer	CAC	18	38	16	13	40	11	11	16	10	27	10	10	19	22	27	32	21	19	11	7	18	9	2	5	13	11	5	12	5	6	9	7	36	20	11	1	12	10	8	0	15	11	4	10	10	10	4	19
CviAIIprimer	CAG	19	51	22	16	43	19	31	7	22	17	14	11	14	8	24	24	26	26	21	12	24	17	9	8	8	9	6	10	16	5	7	12	24	15	11	10	14	6	9	11	9	9	3	3	1	4	4	8
CviAIIprimer	CAT	20	67	23	34	39	10	11	12	9	21	15	11	23	20	19	38	31	26	15	12	17	11	7	3	8	14	4	8	4	2	16	23	11	25	11	24	13	23	8	5	4	9	4	2	4	8	5	5
CviAIIprimer	CCA	21	63	24	21	39	16	8	18	18	18	14	9	21	18	10	14	37	34	17	28	21	10	1	4	5	11	10	3	16	10	15	12	20	18	17	19	17	13	7	12	24	9	0	5	6	4	11	9
CviAIIprimer	CCC	22	35	11	9	26	6	1	3	7	18	4	7	6	5	7	11	12	11	3	5	6	3	4	2	0	13	2	6	3	2	5	7	19	7	3	5	2	7	3	4	6	4	3	2	1	2	3	3
CviAIIprimer	CCG	23	24	17	11	23	12	7	10	10	8	15	5	8	5	14	17	14	18	7	10	7	3	1	5	3	10	3	2	3	2	0	9	20	12	1	4	11	4	2	2	3	7	3	7	5	0	4	4
CviAIIprimer	CCT	24	47	18	21	26	13	6	2	7	21	4	9	7	10	8	5	16	29	5	9	20	7	2	10	6	11	2	3	8	5	23	14	8	10	1	2	8	9	3	4	6	12	3	1	1	5	1	17
CviAIIprimer	CGA	25	36	16	18	37	12	9	4	14	18	18	16	27	7	25	8	23	24	7	20	22	10	11	6	17	36	7	7	10	1	20	13	20	11	11	4	17	8	1	1	5	8	6	3	1	7	3	3
CviAIIprimer	CGC	26	15	4	6	7	6	1	1	2	5	8	4	21	8	12	4	15	12	7	12	3	2	1	2	4	6	1	4	1	2	2	4	13	7	1	4	2	3	1	0	1	4	0	4	11	4	0	0
CviAIIprimer	CGG	27	23	5	4	20	7	5	3	8	12	5	3	15	8	7	12	10	16	10	9	5	8	2	11	7	19	3	6	2	11	3	6	5	7	4	7	7	3	5	0	7	9	5	4	1	1	1	3
CviAIIprimer	CGT	28	18	16	7	28	7	11	7	12	14	9	3	5	10	13	8	13	13	2	5	5	8	1	2	11	11	1	1	5	0	2	2	13	14	7	6	6	14	7	0	8	7	2	2	3	2	4	5
CviAIIprimer	CTA	29	26	24	15	22	9	2	3	12	7	7	2	6	13	6	14	20	14	12	8	10	11	4	6	0	11	1	2	5	1	6	10	11	14	3	6	9	9	12	1	12	9	6	4	2	1	6	5
CviAIIprimer	CTC	30	67	35	39	73	35	12	20	20	57	31	18	33	22	42	43	40	36	21	38	27	18	15	21	14	35	12	18	3	12	19	26	41	60	20	26	22	17	13	6	29	38	8	11	9	13	9	23
CviAIIprimer	CTG	31	40	16	22	29	25	9	18	17	23	22	8	14	29	21	32	28	49	11	17	26	17	8	9	5	8	4	8	6	9	18	14	27	25	8	20	24	12	7	4	11	13	5	4	3	5	11	8
CviAIIprimer	CTT	32	78	40	32	58	36	16	16	21	26	21	18	30	37	31	38	43	55	8	6	22	18	2	10	7	27	9	8	4	11	17	24	35	47	15	15	18	24	8	18	30	24	13	8	11	8	15	18
CviAIIprimer	GAA	33	152	47	67	138	45	32	20	45	81	48	35	61	67	68	71	81	107	63	50	54	35	13	22	28	36	8	16	22	13	42	35	79	68	31	22	49	16	18	12	37	49	7	12	32	16	20	33
CviAIIprimer	GAC	34	42	26	16	44	11	7	6	24	23	16	10	21	10	18	27	28	38	38	24	12	13	3	12	5	20	13	9	7	6	11	17	24	29	16	15	15	13	7	6	5	14	5	1	4	10	2	8
CviAIIprimer	GAG	35	71	25	30	54	19	27	18	30	25	24	12	40	22	31	33	38	48	28	41	34	13	9	13	17	13	9	14	22	8	22	33	41	36	17	23	24	28	16	9	27	26	11	9	7	11	11	15
CviAIIprimer	GAT	36	100	25	45	99	38	15	13	32	47	33	17	41	37	58	58	45	63	23	35	48	14	21	13	17	27	14	32	10	15	20	25	56	49	19	22	21	36	10	9	34	19	23	7	14	10	21	14
CviAIIprimer	GCA	37	62	21	32	33	29	8	11	22	24	19	9	20	12	25	22	21	36	16	20	30	15	5	8	8	15	5	18	3	9	23	11	22	19	7	17	16	10	8	4	18	19	5	3	11	9	5	4
CviAIIprimer	GCC	38	31	12	10	26	7	2	11	13	17	9	12	11	5	14	9	21	16	18	4	5	9	4	8	3	5	6	3	9	3	3	12	10	23	4	9	2	6	12	0	9	11	4	15	2	0	2	3
CviAIIprimer	GCG	39	29	16	12	20	10	3	7	5	17	9	8	6	9	15	30	7	10	17	20	13	2	1	4	1	13	3	1	9	6	6	11	19	12	3	5	10	25	10	2	5	24	4	0	8	3	3	11
CviAIIprimer	GCT	40	70	25	32	58	20	17	16	26	16	10	17	23	29	29	22	36	36	10	10	21	14	9	9	15	16	8	11	10	7	21	11	27	27	8	26	14	12	12	8	16	33	6	7	3	0	4	9
CviAIIprimer	GGA	41	58	34	39	52	18	3	8	28	34	14	9	29	30	15	16	35	39	20	17	32	23	6	7	19	14	9	14	19	17	13	36	24	33	11	13	10	12	15	7	22	16	3	10	3	5	11	11
CviAIIprimer	GGC	42	18	12	13	29	6	5	6	8	6	4	2	8	3	10	14	18	16	4	16	12	5	5	2	9	7	3	8	4	9	7	11	10	21	3	5	10	4	4	0	1	7	5	3	3	3	6	1
CviAIIprimer	GGG	43	17	10	6	18	10	5	10	6	10	4	0	13	8	10	17	19	20	4	5	7	13	0	3	0	3	2	5	2	0	4	5	11	10	3	4	4	3	1	0	2	4	3	1	2	6	1	3
CviAIIprimer	GGT	44	55	15	20	27	14	4	4	16	20	6	5	13	14	9	11	21	17	5	12	7	9	6	2	6	8	4	4	2	3	12	14	9	16	16	8	7	6	8	7	4	6	3	10	2	6	6	3
CviAIIprimer	GTA	45	31	15	22	21	18	6	12	13	17	8	10	16	15	14	16	23	16	19	10	8	4	10	10	8	16	1	9	4	5	9	12	11	19	5	3	17	5	6	6	9	22	11	1	3	2	2	2
CviAIIprimer	GTC	46	24	19	23	28	16	8	10	17	10	13	4	19	18	19	23	14	28	7	8	10	7	9	7	7	9	2	5	9	9	8	7	21	20	10	7	18	10	3	9	9	13	4	1	12	3	2	13
CviAIIprimer	GTG	47	43	29	19	40	22	8	10	22	13	20	7	21	13	24	16	25	50	15	21	12	14	7	9	8	10	5	15	6	2	23	18	24	17	14	14	14	21	2	15	22	16	5	5	6	4	26	13
CviAIIprimer	GTT	48	66	42	26	40	18	6	6	34	26	12	17	26	26	26	27	38	39	7	19	23	16	5	9	3	10	7	6	14	14	18	10	40	43	5	28	15	14	19	7	17	13	10	5	9	14	7	13
CviAIIprimer	TAA	49	68	30	23	54	14	20	11	18	39	23	9	29	18	20	24	38	22	12	17	18	11	5	3	7	16	5	3	7	12	26	24	16	29	17	13	13	12	5	3	15	11	6	3	4	3	10	13
CviAIIprimer	TAC	50	61	19	40	47	15	11	15	16	23	27	9	10	17	14	27	37	36	20	15	21	14	2	1	5	20	7	4	12	3	11	17	13	28	5	4	24	14	5	5	7	18	4	4	7	11	5	3
CviAIIprimer	TAG	51	30	11	13	21	15	4	5	19	26	12	12	7	17	18	23	33	40	12	10	10	5	1	3	9	8	5	6	4	6	9	16	12	26	12	8	29	10	2	5	9	15	4	7	2	5	5	16
CviAIIprimer	TAT	52	53	48	16	56	26	14	19	14	27	21	13	23	30	19	31	52	42	20	13	30	25	4	15	11	13	9	4	13	12	13	26	27	28	3	16	22	6	2	2	28	16	4	7	2	3	6	6
CviAIIprimer	TCA	53	69	40	42	75	20	12	20	46	66	25	24	47	35	37	29	39	62	14	35	23	15	6	10	14	23	6	5	12	18	20	39	25	42	17	22	31	32	4	6	25	28	9	6	4	10	14	9
CviAIIprimer	TCC	54	47	20	18	43	21	25	14	15	20	18	10	25	17	14	19	24	63	7	15	21	11	7	7	8	8	2	9	4	3	33	15	13	29	9	11	10	10	3	6	18	14	6	6	3	4	9	8
CviAIIprimer	TCG	55	66	23	25	37	18	14	8	13	19	14	9	35	22	14	32	42	46	23	16	16	24	8	17	8	27	8	10	13	5	16	9	21	28	7	17	11	9	11	3	18	11	9	2	3	3	8	6
CviAIIprimer	TCT	56	73	33	26	48	22	19	16	13	42	11	18	17	17	28	31	41	32	17	26	11	7	9	9	5	19	6	16	7	13	11	13	19	32	23	13	14	12	17	10	20	34	3	9	8	3	7	19
CviAIIprimer	TGA	57	81	45	42	79	21	18	25	29	34	17	20	24	18	28	27	49	52	28	28	21	16	12	7	10	18	6	28	12	6	17	31	28	30	17	10	19	23	11	2	15	30	16	6	13	6	7	16
CviAIIprimer	TGC	58	64	31	29	39	17	14	4	21	29	18	8	17	17	23	28	29	42	13	16	15	23	10	9	8	7	6	23	4	4	10	11	15	31	8	10	17	24	9	5	10	23	5	5	3	2	3	6
CviAIIprimer	TGG	59	51	30	36	62	17	8	9	21	30	12	13	16	17	25	28	27	31	19	36	14	15	4	5	5	22	12	8	6	3	11	20	35	31	12	8	20	16	13	9	24	17	4	2	6	2	4	9
CviAIIprimer	TGT	60	79	22	21	51	12	11	18	27	17	10	10	35	19	22	32	30	32	13	25	20	10	5	8	10	18	4	6	17	4	8	25	18	31	8	15	18	18	5	7	12	14	5	10	5	7	6	10
CviAIIprimer	TTA	61	47	21	15	31	6	7	7	12	14	3	3	14	21	16	27	18	23	13	20	12	8	3	9	18	10	7	3	5	8	7	15	17	18	3	5	6	1	3	1	5	9	5	2	7	3	4	3
CviAIIprimer	TTC	62	133	48	59	101	32	22	30	32	88	32	29	38	52	49	72	63	66	33	37	29	32	9	14	16	31	9	13	21	11	12	45	39	54	11	21	28	27	10	14	27	37	17	7	12	17	19	22
CviAIIprimer	TTG	63	112	42	54	60	35	35	23	46	41	29	10	35	31	35	56	37	66	30	36	34	14	19	11	20	31	14	9	20	18	28	28	44	50	14	18	34	23	8	5	30	24	10	5	7	15	10	16
CviAIIprimer	TTT	64	161	49	55	92	51	21	32	47	71	27	26	39	60	74	67	82	75	35	34	26	16	8	21	25	34	13	13	16	18	29	44	46	60	21	24	29	20	9	21	31	44	18	12	21	24	10	22
[truncated: 17 more columns]
