# Supplementary material for: Eukaryotic transcriptomics in silico: Optimizing cDNA-AFLP efficiency
Source: BMC Genomics. 2009 Nov 30;10:565. doi: 10.1186/1471-2164-10-565 (PMC2797533; doi:10.1186/1471-2164-10-565)
Supplement: Additional file 5 — Arrays of all selective PCRs for all species and enzyme combinations. Selective PCR arrays using three-by-three selective base pairs for all 87 NCBI and 39 ENSEMBL species included in the present study, tested on all 28 combinations of 8 restriction enzymes. [file 1471-2164-10-565-S5.ZIP › CSV_Arrays/ENSEMBL/Caenorhabditis_elegansCviQIandCviAII.csv]

			CviAIIprimer	CviAIIprimer	CviAIIprimer	CviAIIprimer	CviAIIprimer	CviAIIprimer	CviAIIprimer	CviAIIprimer	CviAIIprimer	CviAIIprimer	CviAIIprimer	CviAIIprimer	CviAIIprimer	CviAIIprimer	CviAIIprimer	CviAIIprimer	CviAIIprimer	CviAIIprimer	CviAIIprimer	CviAIIprimer	CviAIIprimer	CviAIIprimer	CviAIIprimer	CviAIIprimer	CviAIIprimer	CviAIIprimer	CviAIIprimer	CviAIIprimer	CviAIIprimer	CviAIIprimer	CviAIIprimer	CviAIIprimer	CviAIIprimer	CviAIIprimer	CviAIIprimer	CviAIIprimer	CviAIIprimer	CviAIIprimer	CviAIIprimer	CviAIIprimer	CviAIIprimer	CviAIIprimer	CviAIIprimer	CviAIIprimer	CviAIIprimer	CviAIIprimer	CviAIIprimer
			AAA	AAC	AAG	AAT	ACA	ACC	ACG	ACT	AGA	AGC	AGG	AGT	ATA	ATC	ATG	ATT	CAA	CAC	CAG	CAT	CCA	CCC	CCG	CCT	CGA	CGC	CGG	CGT	CTA	CTC	CTG	CTT	GAA	GAC	GAG	GAT	GCA	GCC	GCG	GCT	GGA	GGC	GGG	GGT	GTA	GTC	GTG
		0	1	2	3	4	5	6	7	8	9	10	11	12	13	14	15	16	17	18	19	20	21	22	23	24	25	26	27	28	29	30	31	32	33	34	35	36	37	38	39	40	41	42	43	44	45	46	47
CviQIprimer	AAA	1	100	68	70	100	53	37	35	43	52	47	22	31	74	71	55	109	83	12	34	43	47	17	29	22	26	13	19	10	30	52	34	76	97	49	34	77	63	20	19	30	42	22	22	27	20	31	49
CviQIprimer	AAC	2	68	41	59	55	36	21	22	28	42	32	12	15	51	35	34	68	28	16	27	32	34	7	11	15	15	3	10	11	13	57	22	37	81	24	39	42	19	13	22	28	38	11	3	12	13	25	15
CviQIprimer	AAG	3	59	56	113	59	9	12	46	34	27	48	17	41	31	45	50	52	45	11	15	30	19	10	17	8	14	3	5	10	19	44	36	36	77	32	36	36	34	20	12	39	46	8	23	15	4	13	28
CviQIprimer	AAT	4	88	47	52	77	50	23	43	28	53	55	11	19	70	44	61	63	74	39	28	35	43	8	17	17	42	9	20	13	29	43	30	47	103	32	49	71	27	17	12	33	63	13	18	17	25	22	36
CviQIprimer	ACA	5	46	23	42	26	31	11	20	14	25	29	15	24	31	38	48	49	39	11	16	23	19	5	14	9	30	2	6	11	5	36	16	31	52	18	36	31	27	15	12	24	25	6	5	4	14	10	31
CviQIprimer	ACC	6	28	15	24	39	26	16	27	16	22	23	23	7	14	22	39	21	26	8	9	17	16	1	3	12	16	3	9	4	7	33	8	15	25	14	21	27	8	5	10	23	20	11	7	10	4	27	26
CviQIprimer	ACG	7	45	29	24	33	18	4	9	10	16	25	1	11	13	22	45	24	17	19	8	12	17	10	7	17	18	6	12	11	11	23	22	12	39	13	28	23	25	10	11	14	16	14	7	9	5	7	22
CviQIprimer	ACT	8	44	36	41	27	23	15	41	17	36	18	18	20	28	40	29	33	28	26	21	24	21	12	9	5	16	7	16	12	12	48	27	23	56	11	36	28	20	10	11	14	23	24	13	5	7	14	14
CviQIprimer	AGA	9	63	31	53	38	22	20	15	18	35	26	21	21	34	27	38	37	45	28	25	14	18	4	8	4	13	6	11	4	12	53	24	26	59	24	22	32	49	10	13	28	24	12	9	14	9	11	9
CviQIprimer	AGC	10	29	18	28	30	22	9	13	11	35	15	15	10	26	22	26	24	18	6	8	15	15	8	4	5	8	11	4	4	7	33	10	22	30	18	20	31	18	16	9	11	9	7	5	4	10	2	22
CviQIprimer	AGG	11	34	30	29	13	15	7	7	22	19	13	9	5	24	15	26	30	19	18	8	9	24	16	12	9	14	0	15	0	2	14	10	40	23	13	11	39	11	4	7	16	13	6	3	5	5	9	14
CviQIprimer	AGT	12	66	20	27	47	31	13	12	22	37	31	10	19	33	30	23	41	28	28	20	26	20	10	7	18	19	4	4	13	12	38	20	31	77	14	33	40	15	3	10	13	18	5	6	10	4	9	18
CviQIprimer	ATA	13	60	14	40	38	33	13	8	15	14	18	2	6	30	22	40	39	26	11	26	19	19	23	11	15	11	12	3	5	10	37	11	19	53	13	26	17	24	3	9	13	22	14	15	7	7	14	12
CviQIprimer	ATC	14	110	46	64	72	49	22	13	23	51	36	31	22	48	41	68	50	47	19	34	29	29	14	9	67	24	17	18	15	13	51	44	55	61	35	46	60	27	15	13	27	42	13	12	18	26	17	22
CviQIprimer	ATG	15	0	0	0	0	0	0	0	0	0	0	0	0	0	0	0	0	0	0	0	0	0	0	0	0	0	0	0	0	0	0	0	0	0	0	0	0	0	0	0	0	0	0	0	0	0	0	0
CviQIprimer	ATT	16	122	45	67	93	52	31	24	48	42	39	31	39	45	60	54	76	50	34	28	49	43	12	18	19	31	18	15	15	30	56	53	44	116	29	76	75	48	21	21	34	45	25	11	25	22	23	31
CviQIprimer	CAA	17	61	28	34	59	32	7	16	17	40	17	25	15	42	34	47	40	50	16	24	36	42	6	6	15	26	4	9	15	12	41	25	31	63	29	30	26	10	13	15	41	38	15	13	12	10	24	48
CviQIprimer	CAC	18	40	21	26	46	22	12	18	24	26	20	24	10	24	31	25	36	24	18	8	19	20	11	2	8	25	1	5	13	2	22	27	16	37	15	23	41	19	7	12	18	17	6	11	12	5	16	18
CviQIprimer	CAG	19	42	29	29	37	13	5	7	9	23	23	7	13	20	26	12	36	27	23	18	5	19	10	10	12	15	13	4	8	2	33	11	17	43	12	37	33	31	9	12	16	15	7	9	12	7	15	19
CviQIprimer	CAT	20	42	30	17	47	16	8	14	10	30	19	13	18	21	29	27	41	41	15	18	19	15	2	11	17	10	7	8	8	10	31	22	22	35	31	34	34	14	6	8	27	16	18	12	8	3	8	26
CviQIprimer	CCA	21	31	18	22	19	19	5	7	19	13	17	12	19	17	26	24	39	12	8	12	11	9	2	6	4	10	3	3	2	6	15	12	10	30	9	20	17	19	6	16	12	16	3	6	7	8	3	12
CviQIprimer	CCC	22	15	21	8	11	9	5	4	9	9	8	2	12	6	9	12	16	9	4	14	7	2	3	10	0	2	1	1	1	3	5	6	9	6	2	8	4	4	1	7	6	15	4	0	2	0	2	5
CviQIprimer	CCG	23	18	16	10	23	17	6	6	10	17	8	11	4	9	13	14	7	19	5	13	1	11	3	7	10	6	3	4	9	0	13	2	10	21	4	17	13	4	32	2	7	18	5	3	5	4	4	12
CviQIprimer	CCT	24	17	3	14	24	9	0	2	5	11	6	1	3	9	12	6	13	18	3	7	5	8	0	2	4	2	0	6	4	2	14	6	10	13	1	10	15	3	3	8	5	12	1	3	6	4	2	14
CviQIprimer	CGA	25	19	16	20	25	21	4	8	11	12	16	12	10	17	22	24	24	16	11	15	11	9	4	7	16	9	2	5	7	4	27	11	45	20	12	13	27	15	6	7	13	11	8	4	10	13	10	10
CviQIprimer	CGC	26	11	20	19	7	6	2	6	4	8	3	1	2	7	9	16	23	4	5	7	12	8	1	6	2	2	5	14	3	0	10	5	36	26	8	11	17	11	7	18	9	9	2	4	1	6	4	17
CviQIprimer	CGG	27	23	9	33	39	10	4	11	6	13	15	3	12	7	10	11	26	12	3	5	9	9	7	9	3	12	1	0	6	8	14	2	14	21	13	24	16	2	9	7	13	8	4	3	3	5	10	17
CviQIprimer	CGT	28	28	13	28	24	3	2	4	11	7	10	1	11	16	9	15	27	11	2	5	5	8	2	6	13	10	2	7	9	2	11	10	16	26	4	21	11	16	7	7	5	10	1	4	10	4	2	12
CviQIprimer	CTA	29	14	10	15	25	5	3	3	4	9	17	3	12	7	2	6	17	11	6	4	8	9	0	1	6	0	1	3	3	2	11	2	17	18	4	10	9	6	4	4	13	15	3	6	5	3	3	8
CviQIprimer	CTC	30	35	17	19	15	14	7	9	10	16	11	6	7	12	14	25	26	7	10	5	13	16	4	5	8	14	1	6	6	10	8	10	11	25	7	9	11	16	5	1	16	5	5	1	8	3	5	8
CviQIprimer	CTG	31	21	16	25	32	17	9	13	10	29	18	4	11	12	27	12	22	17	20	13	8	6	2	10	7	5	15	4	3	0	12	8	16	22	11	12	25	19	2	9	4	7	8	3	12	3	4	12
CviQIprimer	CTT	32	25	15	16	27	12	6	6	6	12	10	7	11	9	18	25	22	24	4	37	8	15	4	4	3	8	10	12	4	8	13	9	9	36	8	17	13	6	13	6	9	21	2	8	6	2	10	7
CviQIprimer	GAA	33	63	37	28	58	31	5	17	10	28	14	12	16	18	28	32	41	26	16	18	37	17	11	1	15	10	10	10	11	13	26	16	26	73	22	21	28	15	4	14	20	18	16	4	17	8	22	30
CviQIprimer	GAC	34	19	29	12	20	22	3	8	10	10	10	7	18	25	13	18	29	16	13	11	16	8	2	3	13	3	1	3	5	1	17	5	27	38	11	12	29	12	18	7	11	4	6	5	4	3	4	18
CviQIprimer	GAG	35	21	30	29	28	20	2	17	17	25	19	10	5	33	19	31	31	26	6	12	20	14	2	14	10	11	5	11	6	6	16	15	17	28	8	25	37	9	21	18	7	12	8	1	14	7	17	18
CviQIprimer	GAT	36	44	23	35	65	26	4	14	21	23	26	9	15	36	53	25	34	28	19	14	10	8	1	12	8	13	5	6	5	8	48	25	31	46	13	23	37	30	11	3	18	9	7	2	12	8	21	43
CviQIprimer	GCA	37	18	23	32	26	10	3	12	10	5	6	8	6	6	12	12	8	16	2	3	2	11	6	3	2	13	1	4	1	3	10	5	17	25	1	8	10	3	6	2	20	10	5	9	7	2	16	8
CviQIprimer	GCC	38	10	6	7	21	12	3	3	0	7	11	6	9	2	12	8	8	7	2	3	0	3	2	4	2	16	0	1	4	1	12	5	14	13	1	12	13	12	8	19	8	12	4	1	5	3	2	17
CviQIprimer	GCG	39	12	15	10	10	12	2	5	7	7	5	2	13	2	8	3	11	3	3	6	3	7	4	2	5	5	4	0	7	3	4	3	7	16	8	9	12	9	4	6	7	8	5	1	4	4	2	13
CviQIprimer	GCT	40	16	18	29	14	3	7	4	10	13	9	4	3	12	20	17	15	16	2	8	7	11	6	1	8	18	2	4	5	3	13	4	9	21	3	7	12	8	8	4	9	2	6	2	8	2	5	3
CviQIprimer	GGA	41	47	31	34	35	21	14	11	13	26	21	18	17	9	34	35	50	26	25	24	28	13	8	12	24	17	8	7	7	14	30	18	25	40	15	41	42	24	18	6	25	17	8	4	14	5	20	16
CviQIprimer	GGC	42	21	11	19	23	10	12	4	8	17	10	2	5	7	4	18	12	15	9	9	4	8	7	7	4	4	0	10	3	2	9	12	13	29	8	22	33	6	3	3	23	3	6	1	4	1	7	5
CviQIprimer	GGG	43	33	20	9	14	5	2	1	3	5	5	19	7	8	5	10	12	13	4	4	8	16	2	3	2	1	1	1	0	19	15	8	8	15	11	14	2	7	5	0	9	13	7	2	6	3	6	4
CviQIprimer	GGT	44	26	16	25	30	18	3	10	7	20	19	4	6	20	15	24	20	34	23	15	9	14	2	6	5	6	8	4	5	7	24	4	15	27	8	21	23	13	5	9	15	30	5	10	4	2	4	21
CviQIprimer	GTA	45	14	3	6	9	1	7	13	4	5	4	2	0	3	5	10	14	10	6	7	5	3	1	2	10	4	3	4	1	5	5	4	8	9	11	2	2	5	3	2	4	6	1	6	2	3	8	2
CviQIprimer	GTC	46	37	5	19	31	14	2	10	3	12	17	9	5	22	20	13	23	23	6	13	4	15	5	7	2	2	2	2	3	4	6	4	16	16	8	14	25	10	5	3	9	11	5	1	2	0	0	6
CviQIprimer	GTG	47	33	8	24	24	12	4	12	7	13	15	0	18	25	11	22	19	17	15	7	4	10	6	6	9	6	26	4	6	5	13	13	16	33	2	18	23	39	3	6	12	20	4	3	5	5	9	9
CviQIprimer	GTT	48	27	21	18	21	15	2	3	5	13	12	1	6	12	12	22	16	17	7	11	5	12	1	10	2	16	0	5	4	6	8	16	20	13	4	16	10	11	7	2	13	20	6	5	6	11	11	6
CviQIprimer	TAA	49	14	10	25	16	7	1	6	9	6	4	8	8	12	8	7	12	12	3	5	8	9	5	2	5	5	1	1	3	1	18	6	12	35	5	8	9	9	4	1	6	11	7	1	5	4	1	5
CviQIprimer	TAC	50	28	25	15	24	17	1	5	8	19	17	6	16	12	17	28	19	21	5	9	15	11	10	5	3	9	3	6	5	2	5	4	16	27	9	12	23	15	6	3	11	7	3	0	4	2	14	17
CviQIprimer	TAG	51	8	9	12	21	4	2	9	13	2	9	1	10	9	4	11	10	7	2	3	3	9	0	3	1	7	2	1	2	1	12	5	5	7	4	18	1	7	3	2	3	8	1	2	3	7	5	6
CviQIprimer	TAT	52	34	28	28	28	25	7	13	19	13	9	6	6	19	23	29	30	19	13	13	19	3	2	8	11	16	4	7	7	8	18	4	13	26	11	19	31	14	2	6	17	13	7	3	7	5	21	9
CviQIprimer	TCA	53	47	26	42	48	19	1	20	13	32	20	21	24	23	30	27	44	27	17	16	12	16	7	9	8	14	1	16	17	4	38	14	22	54	12	18	39	16	11	10	24	20	14	6	10	7	21	27
CviQIprimer	TCC	54	42	39	41	30	20	7	25	19	41	27	9	13	39	51	48	44	53	14	16	30	32	5	13	10	18	12	17	3	11	47	26	27	45	14	70	38	18	21	9	36	15	7	7	15	11	26	35
CviQIprimer	TCG	55	37	33	58	40	29	11	28	20	32	27	15	10	30	35	34	35	43	35	27	28	30	2	18	13	29	6	10	14	9	22	13	34	74	37	50	52	23	12	9	18	33	8	8	6	5	21	19
CviQIprimer	TCT	56	60	29	39	40	26	13	16	14	23	42	25	13	31	27	32	28	44	24	19	13	14	7	7	4	43	4	11	5	7	37	16	29	60	26	36	68	11	18	17	26	14	7	6	16	14	7	21
CviQIprimer	TGA	57	51	26	41	47	25	17	15	15	21	29	17	7	30	25	42	38	34	17	14	14	24	8	4	10	21	59	7	11	8	32	20	17	45	16	31	38	22	12	15	19	26	5	6	16	17	22	15
CviQIprimer	TGC	58	46	41	27	27	14	4	8	26	18	18	11	3	21	18	26	36	13	12	22	27	21	5	10	10	5	2	9	15	8	24	11	14	25	8	29	25	15	12	2	18	27	7	9	4	10	10	14
CviQIprimer	TGG	59	38	16	32	47	26	3	10	11	15	25	11	10	21	29	32	16	27	13	10	22	18	5	4	13	20	7	5	9	14	31	9	17	71	21	28	33	21	13	12	22	31	10	3	13	3	5	29
CviQIprimer	TGT	60	53	36	70	44	36	12	20	11	39	22	4	9	38	46	50	32	32	17	24	14	21	9	17	15	11	7	5	6	12	38	15	31	64	22	21	34	29	11	25	31	15	11	13	10	10	9	20
CviQIprimer	TTA	61	38	14	22	18	14	8	3	11	28	11	6	5	19	11	15	22	24	7	9	11	7	6	9	1	2	0	0	2	5	6	9	8	20	14	12	20	17	3	3	6	13	1	2	3	4	8	2
CviQIprimer	TTC	62	89	39	74	53	58	27	20	35	61	51	20	34	41	71	72	69	56	33	30	30	46	28	14	17	23	5	16	17	20	57	26	40	89	33	70	53	22	11	21	45	43	20	13	31	13	16	33
CviQIprimer	TTG	63	95	64	88	71	38	24	35	27	38	48	32	17	53	49	52	53	87	19	26	37	45	8	14	14	21	16	13	11	15	57	49	45	104	36	47	79	36	13	18	54	60	9	9	30	15	46	46
CviQIprimer	TTT	64	87	43	59	72	38	31	32	23	53	25	17	31	41	44	64	68	54	12	39	23	49	30	18	18	30	4	21	10	29	69	28	44	114	42	68	59	30	15	18	32	50	22	21	16	20	19	47
[truncated: 17 more columns]
