# Supplementary material for: Eukaryotic transcriptomics in silico: Optimizing cDNA-AFLP efficiency
Source: BMC Genomics. 2009 Nov 30;10:565. doi: 10.1186/1471-2164-10-565 (PMC2797533; doi:10.1186/1471-2164-10-565)
Supplement: Additional file 5 — Arrays of all selective PCRs for all species and enzyme combinations. Selective PCR arrays using three-by-three selective base pairs for all 87 NCBI and 39 ENSEMBL species included in the present study, tested on all 28 combinations of 8 restriction enzymes. [file 1471-2164-10-565-S5.ZIP › CSV_Arrays/ENSEMBL/Caenorhabditis_elegansCviQIandHpaII.csv]

			HpaIIprimer	HpaIIprimer	HpaIIprimer	HpaIIprimer	HpaIIprimer	HpaIIprimer	HpaIIprimer	HpaIIprimer	HpaIIprimer	HpaIIprimer	HpaIIprimer	HpaIIprimer	HpaIIprimer	HpaIIprimer	HpaIIprimer	HpaIIprimer	HpaIIprimer	HpaIIprimer	HpaIIprimer	HpaIIprimer	HpaIIprimer	HpaIIprimer	HpaIIprimer	HpaIIprimer	HpaIIprimer	HpaIIprimer	HpaIIprimer	HpaIIprimer	HpaIIprimer	HpaIIprimer	HpaIIprimer	HpaIIprimer	HpaIIprimer	HpaIIprimer	HpaIIprimer	HpaIIprimer	HpaIIprimer	HpaIIprimer	HpaIIprimer	HpaIIprimer	HpaIIprimer	HpaIIprimer	HpaIIprimer	HpaIIprimer	HpaIIprimer	HpaIIprimer	HpaIIprimer
			AAA	AAC	AAG	AAT	ACA	ACC	ACG	ACT	AGA	AGC	AGG	AGT	ATA	ATC	ATG	ATT	CAA	CAC	CAG	CAT	CCA	CCC	CCG	CCT	CGA	CGC	CGG	CGT	CTA	CTC	CTG	CTT	GAA	GAC	GAG	GAT	GCA	GCC	GCG	GCT	GGA	GGC	GGG	GGT	GTA	GTC	GTG
		0	1	2	3	4	5	6	7	8	9	10	11	12	13	14	15	16	17	18	19	20	21	22	23	24	25	26	27	28	29	30	31	32	33	34	35	36	37	38	39	40	41	42	43	44	45	46	47
CviQIprimer	AAA	1	127	67	83	99	41	23	18	19	49	52	38	41	47	50	52	68	66	20	19	25	19	5	18	3	44	18	27	13	9	50	27	43	34	18	21	21	21	7	7	18	12	14	4	6	15	15	14
CviQIprimer	AAC	2	67	52	56	49	30	9	15	19	62	23	34	24	27	19	44	35	36	8	14	29	16	4	10	12	32	14	16	21	4	32	8	49	41	7	10	15	21	0	6	12	17	7	6	2	10	16	7
CviQIprimer	AAG	3	51	37	38	50	27	8	11	23	29	18	21	34	21	58	30	26	23	12	24	22	20	8	8	8	31	12	21	16	3	39	21	25	19	5	11	11	15	4	8	13	8	18	1	8	8	7	3
CviQIprimer	AAT	4	82	29	49	54	29	20	24	8	50	52	31	28	48	50	50	52	37	23	25	24	21	3	11	8	44	26	35	16	8	28	35	33	39	20	12	19	13	6	10	26	12	2	3	5	9	10	27
CviQIprimer	ACA	5	45	30	26	47	29	9	11	8	29	28	8	36	24	15	33	40	47	10	15	10	10	2	6	9	19	2	9	11	5	33	15	27	25	6	15	24	5	5	7	5	8	5	2	5	5	6	10
CviQIprimer	ACC	6	27	37	22	17	21	0	7	16	31	16	20	12	7	12	29	29	37	21	12	3	18	3	6	5	13	2	19	10	2	27	11	22	15	3	3	6	9	3	3	2	6	2	1	1	2	7	9
CviQIprimer	ACG	7	48	13	25	30	17	7	3	9	23	24	12	11	16	24	25	31	31	5	5	12	6	2	4	2	18	2	11	5	7	23	14	17	14	4	5	11	12	1	9	2	2	3	3	5	2	7	0
CviQIprimer	ACT	8	61	17	48	41	37	4	9	14	30	38	21	16	33	25	26	38	27	14	14	13	12	5	9	2	20	13	12	8	6	23	12	13	12	10	16	17	6	1	10	3	9	7	2	5	7	10	3
CviQIprimer	AGA	9	40	24	38	51	17	5	21	3	26	19	38	11	40	33	29	28	21	14	14	4	19	9	5	12	25	4	14	11	6	18	13	32	20	8	14	11	10	2	15	8	3	3	8	1	7	6	14
CviQIprimer	AGC	10	43	8	15	22	19	6	10	10	25	21	6	12	28	20	18	34	32	9	16	7	6	0	4	3	25	9	7	6	4	38	16	11	14	5	10	7	4	4	3	6	6	1	3	2	3	9	8
CviQIprimer	AGG	11	35	19	23	20	8	2	7	5	21	14	11	5	14	15	17	8	19	2	20	7	9	9	0	2	11	11	8	9	2	16	11	9	22	3	5	5	4	0	0	2	4	2	0	2	6	7	4
CviQIprimer	AGT	12	42	19	37	41	26	12	6	8	36	20	11	14	24	18	27	27	21	16	20	18	15	0	13	1	24	2	12	21	6	16	14	25	26	8	9	17	4	2	2	15	4	3	2	2	6	8	4
CviQIprimer	ATA	13	58	23	33	22	20	14	2	8	47	18	15	13	34	24	14	27	31	7	3	4	7	0	11	15	2	3	7	6	6	35	11	16	9	6	13	8	8	0	3	9	8	0	3	1	2	3	4
CviQIprimer	ATC	14	59	24	56	68	17	11	22	40	51	40	20	19	31	35	28	46	32	20	33	28	22	3	5	3	25	24	10	11	16	29	24	19	38	11	17	25	19	4	4	6	10	5	1	27	6	9	14
CviQIprimer	ATG	15	45	26	53	47	17	10	12	15	31	31	25	8	28	32	40	36	27	9	6	16	13	5	7	7	24	10	9	10	4	31	15	14	29	14	12	14	7	5	2	21	7	1	1	6	10	10	6
CviQIprimer	ATT	16	93	54	51	61	26	17	25	14	49	55	48	26	55	55	45	63	50	25	20	19	10	4	5	9	16	9	21	23	11	56	34	24	35	16	23	21	15	4	3	17	12	3	7	5	22	9	13
CviQIprimer	CAA	17	66	20	29	40	33	7	8	10	33	34	11	10	30	28	36	30	32	15	18	25	11	4	1	4	16	4	28	29	8	15	24	28	24	3	10	14	8	3	6	10	7	16	6	20	6	12	6
CviQIprimer	CAC	18	36	22	18	26	14	14	13	6	21	37	11	9	35	19	19	24	42	9	9	6	7	0	4	5	16	2	12	4	5	18	8	7	23	9	7	5	8	5	3	13	7	6	0	4	11	10	3
CviQIprimer	CAG	19	46	18	20	18	13	8	8	11	29	18	13	4	21	27	19	29	33	14	14	6	8	2	2	9	18	5	7	10	3	25	17	38	15	4	11	4	9	5	2	7	4	0	1	4	5	7	5
CviQIprimer	CAT	20	47	31	27	40	7	15	16	12	30	28	22	18	36	28	35	33	19	13	11	16	7	4	6	11	24	6	8	4	2	30	21	10	30	11	14	14	7	4	4	8	12	4	7	2	4	5	6
CviQIprimer	CCA	21	31	11	17	27	5	3	1	5	22	33	10	15	29	17	21	21	15	13	14	5	7	3	3	6	28	2	26	19	2	12	7	9	10	2	6	19	7	0	7	6	3	3	1	1	6	3	12
CviQIprimer	CCC	22	12	11	3	10	7	0	0	1	8	13	2	6	8	9	6	3	6	3	3	10	3	0	1	0	12	1	7	5	1	3	1	5	3	5	5	3	5	3	2	2	7	3	2	4	5	2	0
CviQIprimer	CCG	23	12	6	13	28	8	4	0	2	7	5	5	8	7	6	16	9	4	1	1	2	1	0	0	6	8	2	13	13	1	22	7	5	12	1	3	3	4	3	0	6	1	0	4	1	4	0	1
CviQIprimer	CCT	24	17	5	13	19	7	0	0	2	17	13	18	5	5	13	15	22	6	6	9	3	4	0	2	1	21	3	5	1	3	2	11	16	8	2	3	12	13	2	3	2	1	1	4	1	2	5	1
CviQIprimer	CGA	25	21	11	12	25	7	1	2	10	17	17	4	6	14	20	16	17	21	12	8	3	3	2	4	2	14	6	7	7	8	23	9	33	17	3	7	2	3	0	5	7	6	5	12	2	1	1	5
CviQIprimer	CGC	26	19	7	13	11	4	4	6	7	17	10	5	4	14	10	21	8	17	12	27	2	3	2	2	1	3	5	7	10	1	10	7	8	8	2	3	10	5	0	1	5	4	2	3	3	5	3	5
CviQIprimer	CGG	27	0	0	0	0	0	0	0	0	0	0	0	0	0	0	0	0	0	0	0	0	0	0	0	0	0	0	0	0	0	0	0	0	0	0	0	0	0	0	0	0	0	0	0	0	0	0	0
CviQIprimer	CGT	28	31	11	13	21	21	5	4	14	13	18	5	22	18	12	15	14	8	4	8	12	7	0	2	4	12	1	18	2	6	12	11	7	12	1	3	22	7	3	5	0	3	1	3	3	5	6	5
CviQIprimer	CTA	29	4	4	9	13	9	3	1	4	4	12	6	7	11	10	4	24	19	4	2	1	4	0	2	5	6	1	3	4	0	9	2	3	5	3	8	4	4	1	5	7	1	1	0	1	2	3	4
CviQIprimer	CTC	30	34	11	24	30	12	5	6	4	16	25	12	9	8	7	9	9	15	11	12	15	8	3	2	3	16	6	11	8	7	26	11	18	10	2	12	4	5	1	1	9	8	0	6	2	3	5	5
CviQIprimer	CTG	31	43	8	16	17	2	6	8	11	16	8	7	22	10	16	18	25	13	12	7	11	12	6	0	3	9	5	4	3	5	15	8	21	16	4	8	11	8	2	3	10	13	4	1	5	6	5	3
CviQIprimer	CTT	32	15	7	6	16	13	5	7	7	13	12	6	14	13	13	8	12	14	5	5	4	7	0	2	5	16	5	20	9	8	8	6	6	5	1	8	16	5	3	1	3	6	2	2	6	2	10	2
CviQIprimer	GAA	33	44	16	30	32	11	3	6	5	22	33	18	20	29	35	32	32	25	14	17	17	11	7	9	5	9	7	23	6	7	9	19	16	20	8	14	6	8	5	9	5	3	6	1	13	11	7	5
CviQIprimer	GAC	34	22	5	16	31	7	0	10	3	16	12	14	6	13	35	30	20	9	5	8	8	5	4	2	5	18	3	16	5	2	24	6	10	10	1	7	16	7	0	2	8	5	0	2	3	4	11	3
CviQIprimer	GAG	35	44	20	25	27	11	1	16	12	46	23	16	14	13	29	26	17	21	10	11	15	7	4	3	8	14	7	8	9	4	25	13	27	9	10	6	6	9	1	9	9	3	0	4	2	1	5	11
CviQIprimer	GAT	36	36	9	18	41	12	8	17	15	25	22	13	13	14	23	23	44	15	5	25	18	8	0	1	6	17	5	15	26	6	24	11	32	13	5	11	14	12	3	4	11	9	1	3	1	6	11	7
CviQIprimer	GCA	37	21	8	12	14	6	3	7	7	7	22	5	9	9	13	10	10	12	4	5	8	12	0	2	5	6	1	5	0	1	15	13	2	6	4	4	1	14	1	1	10	3	1	2	0	4	2	2
CviQIprimer	GCC	38	26	4	3	11	4	4	5	6	16	7	3	5	12	16	21	12	20	1	1	7	5	0	0	1	13	2	7	17	2	12	7	10	13	0	1	12	7	2	3	0	0	1	0	1	0	1	1
CviQIprimer	GCG	39	12	5	22	6	8	6	4	2	3	7	2	3	10	7	18	8	13	1	2	7	2	1	0	2	1	2	3	3	4	5	4	6	2	0	2	1	0	2	5	3	7	0	3	0	10	5	4
CviQIprimer	GCT	40	52	4	10	14	8	2	3	4	9	6	6	9	10	13	11	23	7	2	7	3	2	1	0	2	25	1	4	2	2	12	6	3	7	2	9	2	12	1	2	6	2	0	0	5	2	10	10
CviQIprimer	GGA	41	42	36	30	41	13	7	18	16	17	35	8	22	36	13	34	30	26	12	27	8	12	3	3	4	22	8	16	14	12	22	21	24	24	7	8	12	12	2	14	7	11	18	3	5	5	4	12
CviQIprimer	GGC	42	24	8	14	25	4	4	5	6	15	25	3	5	8	15	10	18	20	4	9	9	6	4	0	1	8	6	8	1	3	11	10	15	10	2	4	7	3	0	1	2	1	1	4	1	2	6	3
CviQIprimer	GGG	43	15	6	12	19	12	9	0	4	18	12	11	21	15	11	13	4	10	5	2	4	6	3	6	1	10	0	11	5	3	28	1	4	6	1	5	5	2	0	0	0	0	0	0	0	6	4	4
CviQIprimer	GGT	44	33	18	15	26	8	12	3	12	29	6	22	10	14	33	19	12	11	8	6	14	4	1	10	12	15	8	9	9	3	21	9	19	6	9	10	5	1	3	2	7	9	2	1	2	1	2	5
CviQIprimer	GTA	45	23	6	21	7	7	1	2	4	5	8	4	8	1	6	16	4	5	2	4	3	2	0	3	0	5	0	0	3	3	3	1	1	6	1	1	11	3	0	0	2	1	1	0	0	1	2	0
CviQIprimer	GTC	46	29	13	17	10	5	5	2	2	13	40	9	9	17	16	15	11	7	6	21	7	3	2	2	9	11	2	9	4	3	11	16	7	17	9	2	3	3	3	0	3	3	4	2	1	1	5	1
CviQIprimer	GTG	47	16	11	21	37	4	6	8	5	35	23	17	5	20	9	16	14	14	20	16	11	3	1	1	4	13	14	16	2	1	16	20	25	13	1	8	8	4	2	31	7	5	3	3	3	2	2	9
CviQIprimer	GTT	48	17	7	14	14	7	2	5	4	7	15	10	10	8	9	10	12	16	11	8	18	1	3	1	0	11	1	6	16	4	4	5	4	8	6	3	7	1	0	5	2	3	1	0	3	3	2	5
CviQIprimer	TAA	49	9	6	10	8	5	2	2	6	4	11	2	4	9	13	3	10	14	3	5	12	3	0	1	1	6	0	5	0	1	5	1	6	6	0	3	3	1	1	0	5	0	0	0	1	7	2	8
CviQIprimer	TAC	50	19	19	19	14	5	4	2	2	16	12	5	8	12	19	23	15	8	5	7	10	3	0	3	7	14	4	4	7	3	10	12	8	20	1	4	13	9	3	4	3	3	3	0	4	3	10	11
CviQIprimer	TAG	51	12	12	11	20	6	1	10	1	5	8	3	8	10	8	7	12	13	7	8	3	1	1	2	2	4	4	0	4	0	6	3	4	3	0	1	4	3	5	0	2	1	0	0	2	1	1	4
CviQIprimer	TAT	52	38	12	22	24	12	6	2	2	10	17	4	10	13	11	15	21	15	8	13	17	11	1	3	3	20	2	9	7	0	13	4	19	12	4	9	14	5	1	1	2	6	2	1	6	6	1	8
CviQIprimer	TCA	53	41	28	37	43	23	11	8	23	40	27	14	24	23	33	51	32	21	5	24	6	8	4	10	9	22	4	12	11	4	22	13	18	34	8	10	18	3	2	6	6	6	7	2	3	6	9	4
CviQIprimer	TCC	54	59	32	34	52	12	9	19	25	52	33	27	20	25	31	30	33	32	17	14	20	9	4	3	7	30	8	18	13	14	19	18	14	30	14	14	13	11	3	1	14	5	8	1	14	2	5	10
CviQIprimer	TCG	55	72	43	40	44	20	9	11	12	36	28	27	19	27	32	55	50	37	13	21	16	13	4	7	2	31	4	21	11	13	56	29	22	24	3	14	12	12	8	3	1	15	12	1	5	8	9	14
CviQIprimer	TCT	56	41	21	29	38	11	6	14	16	43	21	16	15	29	21	33	34	27	17	15	19	9	2	4	6	12	5	10	17	8	29	13	26	17	8	18	10	17	1	12	5	9	1	10	2	2	17	6
CviQIprimer	TGA	57	41	31	29	31	26	12	13	19	39	30	15	42	23	37	59	33	20	9	7	14	13	5	5	3	10	6	7	3	10	22	18	10	11	7	21	6	9	5	9	3	9	4	1	3	4	9	7
CviQIprimer	TGC	58	45	12	50	33	15	4	7	5	27	20	9	5	19	42	19	22	14	21	17	12	8	0	3	10	21	1	16	13	5	16	11	22	10	8	10	16	18	1	10	11	4	1	4	3	2	13	5
CviQIprimer	TGG	59	60	22	28	36	33	2	5	8	39	26	5	14	13	31	25	32	22	12	19	14	17	2	7	3	18	3	18	7	2	33	11	24	22	10	15	4	3	1	10	13	3	10	0	7	3	4	7
CviQIprimer	TGT	60	65	25	47	29	43	13	11	15	35	25	23	14	19	22	18	42	23	9	22	16	14	4	6	3	15	8	12	5	8	31	12	25	20	13	8	13	6	2	8	9	13	2	3	4	5	10	11
CviQIprimer	TTA	61	34	14	16	9	6	3	3	7	12	19	4	8	9	7	10	21	21	4	14	5	7	3	0	0	2	1	9	4	1	8	2	7	10	1	5	13	3	4	1	5	1	0	1	1	6	2	2
CviQIprimer	TTC	62	93	50	90	56	32	8	32	26	53	32	40	18	45	53	66	58	53	21	10	20	19	4	12	10	18	10	18	12	10	47	27	29	51	18	19	44	15	6	9	13	15	3	4	11	6	7	14
CviQIprimer	TTG	63	98	48	38	75	31	8	23	21	74	60	45	38	42	41	41	60	27	16	20	18	18	6	10	19	40	5	22	12	17	33	27	35	37	14	12	25	10	5	6	11	13	8	5	3	9	15	23
CviQIprimer	TTT	64	92	26	69	48	31	8	23	14	73	49	25	24	45	40	41	63	36	15	19	15	7	1	14	7	43	11	27	16	17	41	19	36	43	11	26	21	23	7	6	9	6	5	6	4	11	14	7
[truncated: 17 more columns]
