# Supplementary material for: Eukaryotic transcriptomics in silico: Optimizing cDNA-AFLP efficiency
Source: BMC Genomics. 2009 Nov 30;10:565. doi: 10.1186/1471-2164-10-565 (PMC2797533; doi:10.1186/1471-2164-10-565)
Supplement: Additional file 5 — Arrays of all selective PCRs for all species and enzyme combinations. Selective PCR arrays using three-by-three selective base pairs for all 87 NCBI and 39 ENSEMBL species included in the present study, tested on all 28 combinations of 8 restriction enzymes. [file 1471-2164-10-565-S5.ZIP › CSV_Arrays/ENSEMBL/Caenorhabditis_elegansCviQIandMaeI.csv]

			MaeIprimer	MaeIprimer	MaeIprimer	MaeIprimer	MaeIprimer	MaeIprimer	MaeIprimer	MaeIprimer	MaeIprimer	MaeIprimer	MaeIprimer	MaeIprimer	MaeIprimer	MaeIprimer	MaeIprimer	MaeIprimer	MaeIprimer	MaeIprimer	MaeIprimer	MaeIprimer	MaeIprimer	MaeIprimer	MaeIprimer	MaeIprimer	MaeIprimer	MaeIprimer	MaeIprimer	MaeIprimer	MaeIprimer	MaeIprimer	MaeIprimer	MaeIprimer	MaeIprimer	MaeIprimer	MaeIprimer	MaeIprimer	MaeIprimer	MaeIprimer	MaeIprimer	MaeIprimer	MaeIprimer	MaeIprimer	MaeIprimer	MaeIprimer	MaeIprimer	MaeIprimer	MaeIprimer
			AAA	AAC	AAG	AAT	ACA	ACC	ACG	ACT	AGA	AGC	AGG	AGT	ATA	ATC	ATG	ATT	CAA	CAC	CAG	CAT	CCA	CCC	CCG	CCT	CGA	CGC	CGG	CGT	CTA	CTC	CTG	CTT	GAA	GAC	GAG	GAT	GCA	GCC	GCG	GCT	GGA	GGC	GGG	GGT	GTA	GTC	GTG
		0	1	2	3	4	5	6	7	8	9	10	11	12	13	14	15	16	17	18	19	20	21	22	23	24	25	26	27	28	29	30	31	32	33	34	35	36	37	38	39	40	41	42	43	44	45	46	47
CviQIprimer	AAA	1	70	33	80	42	21	10	12	23	30	23	11	32	39	19	49	70	36	17	35	38	31	6	12	20	25	6	10	13	6	23	21	28	35	11	26	31	11	2	12	6	14	3	3	7	10	5	14
CviQIprimer	AAC	2	48	19	35	57	23	10	12	9	19	22	11	13	17	37	14	31	44	7	18	24	9	2	8	6	8	4	5	11	3	13	14	23	16	10	13	7	6	6	3	14	8	2	2	4	1	5	7
CviQIprimer	AAG	3	28	27	36	45	26	5	12	20	20	7	12	17	19	16	25	13	29	9	32	20	17	4	5	13	12	8	7	9	6	13	17	16	10	7	10	5	9	3	8	9	8	3	6	4	0	11	6
CviQIprimer	AAT	4	59	33	64	55	14	6	28	29	27	18	17	12	27	18	32	32	36	22	19	21	19	2	11	21	12	4	11	8	8	19	37	26	26	8	14	12	12	7	19	12	9	9	4	5	8	6	13
CviQIprimer	ACA	5	41	17	36	26	16	7	9	10	30	6	1	5	12	12	11	40	27	0	11	10	21	1	9	12	16	1	1	10	7	15	14	12	14	3	5	16	2	9	0	3	6	4	2	2	3	2	3
CviQIprimer	ACC	6	23	12	22	23	22	8	5	10	11	8	13	5	8	9	9	7	27	3	7	6	5	2	10	8	4	4	1	5	3	14	7	17	6	2	14	14	5	3	4	2	1	5	0	0	1	5	2
CviQIprimer	ACG	7	18	17	30	19	10	2	5	6	6	3	5	6	5	11	9	14	17	3	8	14	6	2	10	6	7	4	6	7	1	11	6	7	14	0	11	5	5	2	1	4	0	1	0	1	0	1	7
CviQIprimer	ACT	8	39	6	26	35	21	6	7	6	20	7	13	10	13	11	14	12	17	9	8	11	15	1	12	1	11	3	12	4	9	14	17	8	11	6	10	7	2	3	3	9	5	7	1	0	2	8	5
CviQIprimer	AGA	9	35	22	38	33	21	9	11	10	17	24	7	6	14	14	9	21	33	9	13	18	13	5	9	5	20	0	6	3	7	10	12	13	27	3	4	7	3	7	1	8	1	4	5	7	8	2	1
CviQIprimer	AGC	10	17	18	22	26	10	6	4	7	13	10	2	8	5	11	10	8	33	18	14	14	11	3	5	5	18	3	1	3	8	10	12	11	7	2	9	7	4	3	2	4	3	0	0	0	3	2	1
CviQIprimer	AGG	11	29	8	9	16	9	4	8	6	14	8	13	3	4	13	11	20	18	4	7	5	8	1	1	1	5	0	0	6	0	12	9	7	6	1	10	3	9	3	3	2	2	2	0	0	1	3	2
CviQIprimer	AGT	12	48	27	21	28	17	2	20	6	34	11	17	10	22	23	26	19	17	10	14	14	9	2	18	8	8	5	5	6	9	23	9	22	15	3	7	9	2	10	3	8	6	1	0	2	2	3	8
CviQIprimer	ATA	13	42	32	20	23	17	3	12	13	11	8	16	7	13	12	22	19	9	11	8	11	11	2	2	7	15	0	4	5	5	12	8	10	14	4	8	9	6	6	15	5	2	3	1	1	1	1	17
CviQIprimer	ATC	14	75	18	35	54	13	3	9	13	22	15	10	7	18	32	18	21	43	13	14	15	26	2	14	9	19	4	18	12	3	10	20	11	36	6	15	20	12	6	9	7	9	1	2	1	3	8	14
CviQIprimer	ATG	15	43	27	26	26	15	11	7	4	16	36	7	11	5	11	15	20	30	19	21	22	24	7	15	16	9	3	4	13	0	14	25	20	17	8	5	9	5	0	2	5	4	1	7	9	5	2	8
CviQIprimer	ATT	16	73	52	40	58	25	11	24	17	33	10	16	12	20	14	46	44	48	21	28	28	21	11	9	16	19	3	2	7	8	22	30	29	32	13	14	19	13	7	7	9	11	7	4	0	4	5	3
CviQIprimer	CAA	17	37	15	36	13	17	7	14	11	16	13	7	15	24	25	19	26	19	9	22	17	9	5	1	7	7	3	10	3	1	14	19	28	16	8	9	9	9	1	6	2	3	0	0	3	4	12	8
CviQIprimer	CAC	18	24	7	13	27	7	3	4	7	17	8	3	6	6	7	15	15	22	13	4	7	11	7	7	4	6	3	6	3	2	13	15	3	8	3	10	2	12	7	0	4	5	2	0	2	1	0	6
CviQIprimer	CAG	19	23	11	12	21	6	11	5	6	9	6	12	1	13	18	10	17	19	8	6	8	11	1	6	2	3	6	2	4	1	11	8	6	12	4	10	7	3	9	1	6	3	3	2	1	5	0	2
CviQIprimer	CAT	20	52	33	32	19	22	11	9	7	23	9	5	8	11	18	22	21	19	7	16	15	8	4	4	2	6	3	3	8	3	13	20	15	19	9	4	16	12	8	8	10	3	5	6	0	1	1	11
CviQIprimer	CCA	21	29	12	14	20	10	11	3	4	9	6	7	7	11	6	9	13	18	5	13	7	10	3	8	3	11	4	0	5	0	8	8	9	14	4	2	9	1	4	4	2	2	3	0	0	5	3	4
CviQIprimer	CCC	22	15	6	8	6	3	2	1	1	9	2	1	1	2	8	10	4	10	6	0	5	3	0	5	1	5	1	0	0	1	9	5	4	4	1	0	2	3	3	2	1	2	1	1	2	0	0	1
CviQIprimer	CCG	23	13	5	21	5	9	7	8	8	9	4	3	7	3	7	8	9	9	4	2	4	13	0	4	3	4	0	3	4	0	1	3	5	3	2	2	1	3	3	0	0	2	1	2	0	3	5	2
CviQIprimer	CCT	24	8	8	11	10	4	2	2	6	3	9	1	9	3	3	15	8	3	2	7	2	3	1	1	0	2	2	0	0	1	7	7	1	5	0	3	3	1	4	1	3	2	2	0	3	0	0	0
CviQIprimer	CGA	25	5	13	29	16	8	6	6	3	6	13	5	5	3	10	10	16	8	7	3	3	2	1	5	2	3	1	2	2	8	9	6	11	11	7	9	15	1	9	2	1	5	1	0	3	2	2	2
CviQIprimer	CGC	26	15	6	12	7	1	2	8	7	2	3	5	5	3	5	1	2	9	2	13	1	5	0	0	1	3	1	1	2	4	1	4	5	6	4	1	2	4	0	0	0	3	0	3	1	0	1	3
CviQIprimer	CGG	27	21	8	13	16	1	0	1	7	3	1	1	3	4	3	4	12	16	10	3	8	7	3	1	2	8	1	5	2	1	4	5	7	4	0	0	1	3	1	0	0	1	1	4	2	2	2	4
CviQIprimer	CGT	28	16	10	11	22	3	5	8	1	5	5	5	5	4	5	16	5	5	6	4	9	10	3	0	12	6	2	0	5	3	12	6	7	5	1	2	3	1	4	1	1	4	3	0	1	0	1	0
CviQIprimer	CTA	29	13	4	9	3	5	1	8	4	5	3	0	2	5	1	7	7	5	1	7	1	2	0	2	3	1	0	2	0	1	2	10	3	5	2	1	4	2	0	1	1	2	1	0	0	0	1	1
CviQIprimer	CTC	30	28	12	11	13	4	1	5	2	7	7	3	2	1	17	4	11	8	2	6	4	4	0	4	7	5	1	2	7	1	4	7	2	5	3	9	5	4	1	6	3	3	1	0	3	0	0	1
CviQIprimer	CTG	31	17	12	20	5	22	5	8	1	9	11	4	6	12	5	9	9	4	5	7	4	23	1	8	7	3	1	6	2	0	9	10	17	15	7	7	6	3	1	5	0	6	0	1	5	2	0	1
CviQIprimer	CTT	32	17	7	20	7	3	1	9	4	11	4	3	4	3	4	10	15	14	6	12	9	3	0	1	2	4	1	5	5	1	5	12	9	12	2	4	2	5	6	0	2	2	0	1	1	1	3	2
CviQIprimer	GAA	33	32	10	16	29	8	2	13	6	13	11	9	11	6	21	21	19	30	5	12	15	5	3	7	10	4	6	11	7	4	4	22	8	11	7	8	15	4	5	4	4	5	1	2	6	1	5	3
CviQIprimer	GAC	34	21	5	10	16	3	4	14	4	15	4	3	6	7	9	13	10	14	4	7	9	9	3	6	9	4	2	6	3	0	4	12	7	7	2	8	6	1	4	5	1	1	0	1	2	0	1	6
CviQIprimer	GAG	35	24	19	15	17	7	7	10	4	29	10	1	7	6	18	7	8	4	3	7	8	10	1	12	3	6	2	1	7	8	15	14	26	11	2	1	4	4	3	1	3	0	0	0	5	2	0	2
CviQIprimer	GAT	36	25	15	24	28	12	7	5	9	16	10	2	12	7	10	19	13	18	7	13	3	9	5	6	11	10	3	12	8	1	4	23	12	25	3	6	3	3	6	1	3	3	2	0	1	10	1	5
CviQIprimer	GCA	37	19	6	16	11	4	2	2	7	7	4	4	6	1	12	9	5	9	1	2	4	8	5	4	1	6	4	4	1	1	4	4	4	6	2	3	0	2	0	1	2	4	0	2	2	1	2	1
CviQIprimer	GCC	38	7	2	8	12	9	1	2	1	6	4	2	0	3	4	1	5	2	0	2	8	4	0	22	0	4	0	0	2	1	16	6	1	0	2	2	3	1	1	1	0	1	2	2	0	2	2	2
CviQIprimer	GCG	39	3	6	6	4	6	2	0	5	6	1	4	1	5	4	4	0	5	1	3	3	4	0	2	5	3	1	5	2	0	11	12	1	1	1	3	5	7	3	0	3	1	1	0	6	8	0	0
CviQIprimer	GCT	40	8	3	16	9	5	1	2	4	5	10	2	4	2	10	8	8	5	4	3	7	5	0	2	1	2	2	1	5	0	1	6	5	4	4	3	6	1	1	1	1	1	0	0	1	0	0	1
CviQIprimer	GGA	41	41	15	23	17	9	6	16	13	7	6	5	6	13	20	12	27	17	6	22	12	6	4	1	4	22	1	6	6	3	14	10	24	14	2	5	2	7	4	8	5	3	0	3	1	4	7	6
CviQIprimer	GGC	42	18	12	7	8	3	2	3	1	9	5	2	6	5	2	5	10	3	2	8	5	7	0	5	2	2	1	3	0	1	8	4	6	5	1	1	6	3	5	3	0	2	0	0	4	1	3	1
CviQIprimer	GGG	43	13	12	9	5	6	2	7	4	10	3	3	3	1	3	3	5	5	0	2	4	2	1	2	0	1	6	8	2	0	2	2	6	7	1	3	3	0	3	2	6	2	0	2	1	1	2	0
CviQIprimer	GGT	44	15	12	13	18	16	6	14	5	12	8	15	5	7	7	12	14	14	7	6	5	11	2	3	3	13	2	3	3	6	6	7	12	7	2	6	1	2	1	4	3	0	6	1	2	5	5	5
CviQIprimer	GTA	45	9	2	3	4	3	2	5	1	2	4	2	5	2	2	7	7	4	0	3	2	0	0	1	1	0	2	1	1	1	4	3	2	1	2	1	1	1	0	1	1	0	3	0	0	0	0	1
CviQIprimer	GTC	46	17	4	11	25	6	2	16	5	13	5	6	3	7	2	12	13	8	8	6	8	2	2	4	5	5	0	0	2	1	2	7	1	9	2	2	2	10	0	1	2	7	1	0	2	0	1	2
CviQIprimer	GTG	47	14	12	13	17	8	5	3	6	7	5	2	10	6	8	19	10	6	3	6	6	7	1	3	2	5	7	4	4	1	3	3	16	6	3	5	8	4	1	2	1	2	0	0	0	4	4	1
CviQIprimer	GTT	48	12	9	7	11	4	5	4	2	10	4	11	10	4	5	7	6	10	3	3	2	6	1	6	2	8	3	6	1	1	6	11	6	9	3	5	3	0	6	1	2	2	0	0	0	0	2	0
CviQIprimer	TAA	49	15	7	8	16	4	3	4	3	5	3	1	2	3	6	5	8	5	9	2	5	3	2	0	1	5	1	1	1	1	2	3	9	7	2	11	1	3	4	2	3	2	0	0	1	0	1	6
CviQIprimer	TAC	50	12	11	10	11	4	2	1	7	17	4	5	6	9	14	10	3	15	4	7	13	15	3	4	3	4	0	2	3	1	2	2	24	9	3	5	12	4	2	2	2	3	1	0	1	2	0	3
CviQIprimer	TAG	51	0	0	0	0	0	0	0	0	0	0	0	0	0	0	0	0	0	0	0	0	0	0	0	0	0	0	0	0	0	0	0	0	0	0	0	0	0	0	0	0	0	0	0	0	0	0	0
CviQIprimer	TAT	52	29	13	19	22	26	4	5	6	8	7	1	8	7	7	9	12	8	5	2	9	7	2	5	2	5	3	2	3	3	8	13	16	9	5	2	8	4	11	2	6	4	0	2	0	1	2	2
CviQIprimer	TCA	53	45	25	36	20	18	13	13	24	12	14	5	6	14	22	14	21	25	11	15	19	25	3	14	7	8	3	4	6	1	6	12	12	9	6	3	6	10	7	2	8	2	0	0	1	5	1	1
CviQIprimer	TCC	54	40	17	32	26	19	8	15	11	28	10	11	5	18	15	16	13	17	13	15	19	16	4	13	6	9	1	8	5	3	11	16	18	12	6	6	6	13	9	4	6	11	4	0	0	3	6	7
CviQIprimer	TCG	55	42	11	26	30	15	2	8	16	18	13	5	8	13	13	24	12	22	12	11	9	23	10	13	5	18	5	11	7	1	11	13	10	13	4	7	14	10	6	8	3	6	1	0	10	5	2	3
CviQIprimer	TCT	56	47	17	30	52	6	6	7	7	15	17	9	12	7	12	13	15	22	6	14	10	15	5	6	7	13	3	15	6	7	13	13	5	15	8	16	8	2	4	6	8	7	3	2	3	1	5	9
CviQIprimer	TGA	57	33	14	18	20	11	6	11	12	20	11	4	12	19	20	13	21	23	13	22	14	15	6	4	6	14	2	6	7	10	17	15	10	17	4	15	23	5	2	10	6	1	4	1	1	0	1	4
CviQIprimer	TGC	58	19	12	20	19	11	4	11	11	13	10	4	11	11	14	10	9	13	12	13	10	6	5	3	2	5	3	5	2	4	18	8	15	8	4	5	4	7	4	4	5	0	0	0	4	3	1	2
CviQIprimer	TGG	59	24	14	26	15	18	9	11	7	15	8	9	7	16	10	12	25	17	3	9	5	13	2	5	6	5	1	15	1	6	16	15	13	14	6	11	8	4	2	0	12	10	9	2	3	5	0	3
CviQIprimer	TGT	60	48	9	30	31	16	8	9	5	16	12	12	7	19	15	32	14	24	12	16	21	17	4	4	11	14	3	8	17	0	9	13	7	17	8	7	3	7	4	3	9	5	3	2	1	1	2	13
CviQIprimer	TTA	61	21	8	9	16	15	2	3	5	2	1	3	5	7	12	3	11	11	1	8	7	7	0	9	7	5	1	2	0	1	7	2	6	7	0	6	8	0	4	3	2	2	1	4	3	1	4	3
CviQIprimer	TTC	62	69	32	63	55	16	12	15	13	28	12	5	18	15	18	39	27	45	21	25	29	15	7	7	12	19	6	5	8	8	20	19	20	26	7	15	24	9	6	4	4	10	0	2	12	1	6	9
CviQIprimer	TTG	63	63	26	58	59	31	11	7	17	27	28	11	4	31	24	26	31	39	15	20	20	19	5	22	10	18	8	15	15	11	25	23	30	35	6	9	11	15	5	5	6	4	3	5	7	12	4	5
CviQIprimer	TTT	64	87	37	59	33	22	9	22	15	32	25	18	5	16	14	33	41	38	24	27	17	18	12	10	8	20	1	8	9	11	22	30	18	21	9	21	22	14	7	5	8	4	2	2	3	4	18	11
[truncated: 17 more columns]
