# Supplementary material for: Eukaryotic transcriptomics in silico: Optimizing cDNA-AFLP efficiency
Source: BMC Genomics. 2009 Nov 30;10:565. doi: 10.1186/1471-2164-10-565 (PMC2797533; doi:10.1186/1471-2164-10-565)
Supplement: Additional file 5 — Arrays of all selective PCRs for all species and enzyme combinations. Selective PCR arrays using three-by-three selective base pairs for all 87 NCBI and 39 ENSEMBL species included in the present study, tested on all 28 combinations of 8 restriction enzymes. [file 1471-2164-10-565-S5.ZIP › CSV_Arrays/ENSEMBL/Caenorhabditis_elegansCviQIandMaeII.csv]

			MaeIIprimer	MaeIIprimer	MaeIIprimer	MaeIIprimer	MaeIIprimer	MaeIIprimer	MaeIIprimer	MaeIIprimer	MaeIIprimer	MaeIIprimer	MaeIIprimer	MaeIIprimer	MaeIIprimer	MaeIIprimer	MaeIIprimer	MaeIIprimer	MaeIIprimer	MaeIIprimer	MaeIIprimer	MaeIIprimer	MaeIIprimer	MaeIIprimer	MaeIIprimer	MaeIIprimer	MaeIIprimer	MaeIIprimer	MaeIIprimer	MaeIIprimer	MaeIIprimer	MaeIIprimer	MaeIIprimer	MaeIIprimer	MaeIIprimer	MaeIIprimer	MaeIIprimer	MaeIIprimer	MaeIIprimer	MaeIIprimer	MaeIIprimer	MaeIIprimer	MaeIIprimer	MaeIIprimer	MaeIIprimer	MaeIIprimer	MaeIIprimer	MaeIIprimer	MaeIIprimer
			AAA	AAC	AAG	AAT	ACA	ACC	ACG	ACT	AGA	AGC	AGG	AGT	ATA	ATC	ATG	ATT	CAA	CAC	CAG	CAT	CCA	CCC	CCG	CCT	CGA	CGC	CGG	CGT	CTA	CTC	CTG	CTT	GAA	GAC	GAG	GAT	GCA	GCC	GCG	GCT	GGA	GGC	GGG	GGT	GTA	GTC	GTG
		0	1	2	3	4	5	6	7	8	9	10	11	12	13	14	15	16	17	18	19	20	21	22	23	24	25	26	27	28	29	30	31	32	33	34	35	36	37	38	39	40	41	42	43	44	45	46	47
CviQIprimer	AAA	1	24	10	9	34	0	0	0	0	33	24	9	13	20	34	24	72	56	57	36	83	75	24	14	32	52	19	28	57	26	51	45	68	73	48	26	59	41	20	16	46	96	101	28	50	29	54	41
CviQIprimer	AAC	2	13	16	3	13	0	0	0	0	31	8	7	19	9	25	23	52	22	35	13	45	33	9	18	19	46	7	29	29	14	24	27	38	45	18	12	28	24	18	7	24	110	39	11	32	21	34	19
CviQIprimer	AAG	3	17	17	6	11	0	0	0	0	24	12	4	18	8	22	18	30	44	29	16	35	29	12	35	12	38	20	37	43	18	15	26	74	46	22	23	37	24	10	17	33	92	60	17	23	23	36	22
CviQIprimer	AAT	4	27	15	10	30	0	0	0	0	33	6	20	24	21	20	32	36	49	32	28	74	22	8	30	29	51	14	22	46	28	36	28	58	41	17	14	34	25	18	5	51	109	100	29	55	14	54	23
CviQIprimer	ACA	5	12	9	7	15	0	0	0	0	17	9	10	24	13	12	11	35	31	25	18	33	13	2	15	16	26	17	12	16	17	12	21	46	34	13	5	18	17	19	3	26	53	38	10	15	15	16	28
CviQIprimer	ACC	6	5	4	3	6	0	0	0	0	14	15	7	17	5	24	5	29	30	15	14	35	13	10	10	15	25	8	18	10	7	12	20	18	18	10	18	15	20	2	4	21	58	33	11	17	4	20	9
CviQIprimer	ACG	7	4	2	3	7	0	0	0	0	5	3	0	9	6	12	7	7	20	21	20	25	6	1	7	12	14	5	13	10	8	8	6	18	16	11	2	9	11	9	0	12	32	31	3	12	9	12	12
CviQIprimer	ACT	8	18	9	2	12	0	0	0	0	34	8	4	6	13	14	16	20	37	25	20	55	28	6	11	18	39	5	24	23	19	28	15	25	34	9	26	24	11	15	9	22	60	56	16	38	15	25	15
CviQIprimer	AGA	9	12	7	2	8	0	0	0	0	16	11	4	18	8	25	13	38	33	32	22	46	22	4	12	15	35	15	8	23	8	25	23	47	37	12	13	33	24	16	9	44	55	58	11	27	24	49	17
CviQIprimer	AGC	10	9	3	6	8	0	0	0	0	21	3	8	7	7	5	10	13	23	20	12	30	35	9	5	19	23	5	15	24	6	17	13	28	18	19	5	26	13	9	7	10	49	37	18	9	11	11	11
CviQIprimer	AGG	11	13	0	1	13	0	0	0	0	5	7	1	6	6	6	12	14	16	23	14	32	13	5	5	8	24	7	7	14	6	16	13	20	15	8	5	26	3	10	4	11	27	30	12	7	6	19	8
CviQIprimer	AGT	12	10	5	7	16	0	0	0	0	18	5	5	17	7	20	11	23	33	27	8	47	29	8	7	13	19	14	19	7	8	21	22	34	34	9	22	18	13	19	5	29	49	27	27	17	16	24	17
CviQIprimer	ATA	13	13	5	5	13	0	0	0	0	10	14	3	6	14	10	12	25	25	19	15	36	16	5	8	13	25	4	14	37	18	22	14	42	31	20	7	16	12	17	6	11	49	26	5	17	8	23	9
CviQIprimer	ATC	14	18	21	4	31	0	0	0	0	31	15	3	16	30	26	19	25	54	37	31	45	33	15	15	12	48	16	30	32	16	26	22	66	76	17	14	46	28	30	4	26	96	58	17	33	19	35	15
CviQIprimer	ATG	15	14	5	5	17	0	0	0	0	23	11	9	23	14	25	20	27	28	29	22	50	30	14	26	13	56	6	25	27	3	25	27	63	33	8	10	32	17	10	6	24	68	33	10	25	8	26	45
CviQIprimer	ATT	16	23	13	5	19	0	0	0	0	34	22	9	25	20	21	12	40	68	47	14	82	37	26	14	27	63	21	37	33	25	43	41	51	66	39	13	39	32	35	7	33	90	67	12	39	28	43	27
CviQIprimer	CAA	17	11	17	3	6	0	0	0	0	28	5	7	24	22	20	11	36	37	38	20	35	26	6	13	20	41	5	23	20	2	32	24	59	40	12	11	30	8	13	7	26	63	46	8	35	9	33	12
CviQIprimer	CAC	18	8	14	11	9	0	0	0	0	21	2	15	18	4	8	11	18	28	27	19	29	35	7	24	13	17	10	7	9	4	17	15	26	22	16	8	35	12	8	5	8	51	31	12	30	6	22	14
CviQIprimer	CAG	19	7	2	16	12	0	0	0	0	19	2	7	13	8	14	5	15	15	20	14	47	20	3	8	10	24	6	17	16	7	20	13	25	18	13	20	23	7	13	7	17	51	50	6	22	9	17	10
CviQIprimer	CAT	20	8	12	3	13	0	0	0	0	15	4	3	21	10	16	11	27	44	32	27	48	20	12	12	14	44	12	13	15	19	27	10	27	46	9	16	30	20	18	7	24	94	57	7	18	15	12	15
CviQIprimer	CCA	21	12	4	3	12	0	0	0	0	14	2	7	13	6	7	8	11	19	16	29	20	16	8	11	7	24	4	15	15	10	13	10	26	14	9	5	11	13	14	0	4	46	18	7	13	6	20	5
CviQIprimer	CCC	22	1	4	3	8	0	0	0	0	3	4	0	10	4	1	8	4	6	7	2	17	9	6	0	4	7	5	2	7	3	9	5	8	21	1	1	8	0	4	2	0	31	20	2	7	4	5	1
CviQIprimer	CCG	23	3	6	2	3	0	0	0	0	15	5	0	6	6	1	7	17	13	10	16	23	10	1	3	9	16	3	12	9	3	11	7	9	8	7	10	11	5	14	2	14	19	19	8	10	5	28	6
CviQIprimer	CCT	24	1	1	1	5	0	0	0	0	5	2	2	6	3	8	4	3	4	9	3	15	5	6	4	1	3	2	1	3	2	4	13	4	4	7	5	6	4	4	1	11	19	9	7	9	10	13	9
CviQIprimer	CGA	25	9	11	1	7	0	0	0	0	14	2	4	20	7	31	5	11	16	15	16	20	14	3	10	5	20	7	17	17	7	19	13	18	13	7	14	9	9	5	2	13	41	31	8	17	5	14	8
CviQIprimer	CGC	26	0	2	4	5	0	0	0	0	4	5	2	10	2	6	10	8	11	18	7	13	11	7	3	11	11	7	3	17	4	7	5	10	11	11	13	8	5	4	5	8	27	28	2	10	3	5	8
CviQIprimer	CGG	27	7	2	0	7	0	0	0	0	6	3	3	4	2	8	8	13	17	11	14	24	12	2	15	7	10	4	4	5	7	8	5	3	5	3	4	14	13	5	1	10	16	20	3	4	4	15	7
CviQIprimer	CGT	28	15	2	3	7	0	0	0	0	8	3	3	17	7	6	6	14	18	9	7	43	12	7	6	12	10	4	9	12	8	20	7	24	13	13	1	33	15	9	2	7	24	24	2	14	3	11	8
CviQIprimer	CTA	29	4	1	4	2	0	0	0	0	7	1	3	3	3	5	0	6	8	11	9	15	6	2	4	2	12	9	5	11	4	4	7	6	9	1	4	2	4	7	3	8	17	10	8	4	8	4	5
CviQIprimer	CTC	30	9	1	2	17	0	0	0	0	13	0	5	10	3	7	3	9	8	3	8	22	8	5	2	12	29	8	14	6	11	13	15	17	9	14	5	14	11	33	13	15	38	27	5	17	10	12	7
CviQIprimer	CTG	31	7	3	3	5	0	0	0	0	18	7	2	12	7	6	11	6	20	14	5	17	16	3	10	17	28	2	10	7	11	15	10	13	10	10	8	9	13	1	5	8	30	18	7	25	9	22	11
CviQIprimer	CTT	32	9	5	3	11	0	0	0	0	5	4	5	1	0	7	7	13	30	35	7	23	3	3	3	6	15	5	9	14	3	7	5	19	15	9	4	6	2	6	2	8	35	40	8	3	5	11	8
CviQIprimer	GAA	33	10	11	3	12	0	0	0	0	25	7	2	17	9	19	5	48	29	20	17	24	28	11	10	17	30	14	22	23	15	15	18	36	26	12	16	11	23	13	10	38	42	31	11	20	11	15	24
CviQIprimer	GAC	34	10	4	3	5	0	0	0	0	10	8	2	6	4	2	1	6	9	25	10	11	19	2	7	12	24	20	15	9	5	17	10	32	18	8	10	12	9	5	2	8	44	20	5	5	5	20	4
CviQIprimer	GAG	35	7	9	7	14	0	0	0	0	15	9	7	11	6	14	8	17	15	21	22	40	9	4	18	8	28	11	19	28	18	30	17	51	18	6	10	25	4	13	3	29	46	46	3	22	20	10	19
CviQIprimer	GAT	36	18	5	9	10	0	0	0	0	30	2	5	7	11	13	8	29	22	35	6	42	34	3	15	20	17	13	16	21	3	20	45	41	33	17	5	30	8	11	9	23	55	45	33	21	15	32	14
CviQIprimer	GCA	37	9	3	2	3	0	0	0	0	6	9	1	5	2	2	1	13	17	5	9	14	5	6	2	8	9	0	8	12	2	12	3	20	18	1	4	7	11	1	9	14	14	27	5	5	8	16	2
CviQIprimer	GCC	38	10	0	3	3	0	0	0	0	7	5	9	4	2	0	4	7	10	5	9	26	21	3	3	7	7	6	4	9	4	20	10	13	9	0	5	4	5	4	2	18	26	23	0	6	7	11	5
CviQIprimer	GCG	39	2	1	0	3	0	0	0	0	8	0	2	2	4	4	6	5	11	7	7	16	5	1	2	6	4	0	6	3	2	7	2	12	13	7	2	2	4	11	0	11	13	15	2	10	3	17	6
CviQIprimer	GCT	40	5	2	4	1	0	0	0	0	5	10	1	4	1	7	5	15	21	11	10	25	5	8	5	3	7	6	18	11	4	11	7	13	8	8	7	12	10	5	0	5	23	21	2	16	7	10	9
CviQIprimer	GGA	41	12	6	0	8	0	0	0	0	18	7	9	13	5	23	8	32	28	20	6	37	12	4	19	20	24	10	17	17	22	16	18	37	28	10	4	22	13	8	8	27	43	49	4	36	4	30	20
CviQIprimer	GGC	42	6	1	0	12	0	0	0	0	8	3	5	1	5	4	14	20	20	8	12	21	3	1	9	7	7	6	21	22	8	13	8	34	22	8	4	3	3	9	3	17	30	14	1	5	4	23	12
CviQIprimer	GGG	43	4	2	3	1	0	0	0	0	5	0	1	9	5	3	9	7	9	6	8	9	10	2	3	11	13	4	14	11	2	13	4	8	14	5	12	6	2	7	5	11	18	12	3	5	10	12	8
CviQIprimer	GGT	44	10	3	4	7	0	0	0	0	11	5	2	4	5	10	6	13	39	25	18	19	32	9	7	4	18	8	16	6	11	11	3	17	21	12	6	14	7	5	5	12	51	28	15	8	11	21	3
CviQIprimer	GTA	45	0	0	0	0	0	0	0	0	0	0	0	0	0	0	0	0	0	0	0	0	0	0	0	0	0	0	0	0	0	0	0	0	0	0	0	0	0	0	0	0	0	0	0	0	0	0	0
CviQIprimer	GTC	46	0	0	0	0	0	0	0	0	0	0	0	0	0	0	0	0	0	0	0	0	0	0	0	0	0	0	0	0	0	0	0	0	0	0	0	0	0	0	0	0	0	0	0	0	0	0	0
CviQIprimer	GTG	47	0	0	0	0	0	0	0	0	0	0	0	0	0	0	0	0	0	0	0	0	0	0	0	0	0	0	0	0	0	0	0	0	0	0	0	0	0	0	0	0	0	0	0	0	0	0	0
CviQIprimer	GTT	48	0	0	0	0	0	0	0	0	0	0	0	0	0	0	0	0	0	0	0	0	0	0	0	0	0	0	0	0	0	0	0	0	0	0	0	0	0	0	0	0	0	0	0	0	0	0	0
CviQIprimer	TAA	49	10	3	1	3	0	0	0	0	11	2	1	2	3	7	5	15	12	13	5	7	14	1	1	2	4	2	7	6	4	3	13	12	2	5	6	9	2	5	0	12	18	15	4	11	9	2	3
CviQIprimer	TAC	50	4	2	3	8	0	0	0	0	9	6	6	12	5	12	11	18	21	15	6	33	19	4	9	2	26	1	4	7	10	18	14	14	21	6	12	6	6	3	5	13	18	15	11	18	2	11	5
CviQIprimer	TAG	51	3	0	1	12	0	0	0	0	1	2	5	5	0	2	5	3	6	8	3	14	3	7	0	0	19	8	6	4	6	4	11	4	12	4	5	9	3	2	0	8	12	14	4	4	6	8	3
CviQIprimer	TAT	52	10	10	4	8	0	0	0	0	14	2	3	11	5	18	3	16	21	13	10	29	20	8	3	7	17	5	11	5	3	22	11	28	23	6	7	14	7	4	2	24	47	30	7	14	6	10	7
CviQIprimer	TCA	53	14	7	14	9	0	0	0	0	12	8	7	17	7	12	11	15	41	29	17	42	21	4	12	20	24	6	8	39	18	20	15	31	34	10	15	18	23	5	6	24	74	30	15	21	11	13	13
CviQIprimer	TCC	54	4	4	5	29	0	0	0	0	25	8	8	15	9	10	17	19	35	39	20	61	16	9	14	11	27	16	40	18	18	21	15	26	36	14	11	22	14	19	7	17	116	58	9	22	15	30	11
CviQIprimer	TCG	55	18	3	3	9	0	0	0	0	27	10	17	14	6	13	12	29	29	35	23	52	25	5	21	7	56	10	26	29	6	39	18	50	28	26	5	22	19	21	8	32	67	54	6	30	16	41	8
CviQIprimer	TCT	56	21	22	10	8	0	0	0	0	18	19	5	9	5	16	14	25	48	17	6	54	13	4	21	11	31	13	11	53	9	21	13	41	32	28	15	22	28	11	13	24	68	41	8	15	14	24	10
CviQIprimer	TGA	57	12	8	5	16	0	0	0	0	9	4	2	25	5	11	11	21	38	24	8	41	25	10	13	16	38	19	24	38	15	30	12	26	37	28	9	19	11	11	8	16	54	41	11	22	12	16	9
CviQIprimer	TGC	58	7	8	2	10	0	0	0	0	10	5	2	19	6	17	12	17	15	21	14	37	24	13	11	5	33	16	9	12	26	19	16	39	24	19	6	22	23	13	7	18	41	37	7	17	11	21	25
CviQIprimer	TGG	59	14	6	3	15	0	0	0	0	19	3	3	12	13	6	12	26	37	20	12	27	20	7	4	3	32	11	15	14	18	29	17	21	30	20	19	15	17	14	11	14	49	24	10	22	8	18	11
CviQIprimer	TGT	60	15	3	3	7	0	0	0	0	20	5	6	9	10	15	20	40	41	15	18	52	33	8	14	25	29	16	7	27	20	29	16	31	30	9	38	26	16	13	9	21	91	45	2	21	11	30	15
CviQIprimer	TTA	61	5	0	1	13	0	0	0	0	7	2	5	7	7	6	8	11	27	9	7	19	12	5	4	2	17	2	16	7	1	5	13	11	12	3	6	2	11	5	2	13	21	20	3	5	9	4	8
CviQIprimer	TTC	62	32	27	8	15	0	0	0	0	45	16	12	18	11	25	35	37	57	42	22	87	49	18	16	28	57	25	37	36	24	41	32	70	45	28	23	46	43	27	11	42	119	69	23	37	9	50	36
CviQIprimer	TTG	63	23	16	10	30	0	0	0	0	21	18	4	12	24	32	30	57	58	48	27	57	22	5	20	25	63	16	40	37	16	38	32	71	62	37	12	40	29	28	8	56	104	56	13	49	22	31	21
CviQIprimer	TTT	64	34	13	4	14	0	0	0	0	37	10	12	19	19	28	13	39	55	43	28	60	22	6	29	11	65	18	27	49	33	38	27	72	51	37	14	45	34	24	15	34	134	58	10	26	15	64	24
[truncated: 17 more columns]
