# Supplementary material for: Eukaryotic transcriptomics in silico: Optimizing cDNA-AFLP efficiency
Source: BMC Genomics. 2009 Nov 30;10:565. doi: 10.1186/1471-2164-10-565 (PMC2797533; doi:10.1186/1471-2164-10-565)
Supplement: Additional file 5 — Arrays of all selective PCRs for all species and enzyme combinations. Selective PCR arrays using three-by-three selective base pairs for all 87 NCBI and 39 ENSEMBL species included in the present study, tested on all 28 combinations of 8 restriction enzymes. [file 1471-2164-10-565-S5.ZIP › CSV_Arrays/ENSEMBL/Caenorhabditis_elegansCviQIandMseI.csv]

			MseIprimer	MseIprimer	MseIprimer	MseIprimer	MseIprimer	MseIprimer	MseIprimer	MseIprimer	MseIprimer	MseIprimer	MseIprimer	MseIprimer	MseIprimer	MseIprimer	MseIprimer	MseIprimer	MseIprimer	MseIprimer	MseIprimer	MseIprimer	MseIprimer	MseIprimer	MseIprimer	MseIprimer	MseIprimer	MseIprimer	MseIprimer	MseIprimer	MseIprimer	MseIprimer	MseIprimer	MseIprimer	MseIprimer	MseIprimer	MseIprimer	MseIprimer	MseIprimer	MseIprimer	MseIprimer	MseIprimer	MseIprimer	MseIprimer	MseIprimer	MseIprimer	MseIprimer	MseIprimer	MseIprimer
			AAA	AAC	AAG	AAT	ACA	ACC	ACG	ACT	AGA	AGC	AGG	AGT	ATA	ATC	ATG	ATT	CAA	CAC	CAG	CAT	CCA	CCC	CCG	CCT	CGA	CGC	CGG	CGT	CTA	CTC	CTG	CTT	GAA	GAC	GAG	GAT	GCA	GCC	GCG	GCT	GGA	GGC	GGG	GGT	GTA	GTC	GTG
		0	1	2	3	4	5	6	7	8	9	10	11	12	13	14	15	16	17	18	19	20	21	22	23	24	25	26	27	28	29	30	31	32	33	34	35	36	37	38	39	40	41	42	43	44	45	46	47
CviQIprimer	AAA	1	125	76	59	125	65	39	31	41	45	28	27	66	64	49	73	78	96	37	51	45	24	24	15	13	47	12	20	20	24	44	31	70	70	48	14	19	28	20	9	26	25	15	17	15	17	26	29
CviQIprimer	AAC	2	72	42	30	69	27	18	19	22	32	26	7	26	37	33	38	36	42	35	32	27	23	12	15	10	46	7	14	6	27	16	25	37	41	15	23	40	21	13	5	35	28	8	11	3	3	10	10
CviQIprimer	AAG	3	76	29	36	74	22	16	22	26	43	30	18	18	31	34	32	49	61	28	16	40	23	9	16	19	32	7	12	23	10	32	32	42	42	10	33	19	14	10	4	25	24	12	8	18	10	8	6
CviQIprimer	AAT	4	114	55	48	95	43	15	23	40	51	26	38	43	49	38	59	61	49	55	31	48	17	18	14	23	15	23	26	24	24	29	33	51	45	20	22	35	17	21	7	24	27	8	6	15	6	14	25
CviQIprimer	ACA	5	77	21	17	55	18	12	4	30	24	27	4	26	36	29	25	31	45	27	12	9	21	3	11	14	17	12	13	7	5	15	23	26	37	12	9	20	9	10	5	7	7	5	13	7	7	4	16
CviQIprimer	ACC	6	46	29	16	23	16	18	3	14	29	26	10	12	16	14	18	17	36	14	9	16	16	5	6	21	9	1	14	3	9	8	4	9	36	12	5	10	8	4	3	10	16	4	6	8	9	4	4
CviQIprimer	ACG	7	34	22	14	38	14	9	5	15	20	12	5	22	16	17	22	19	22	17	15	11	10	8	5	6	10	6	3	3	8	19	15	11	10	8	12	7	13	8	6	8	10	5	5	3	1	2	14
CviQIprimer	ACT	8	37	23	21	50	12	16	14	19	26	17	14	21	19	36	28	40	34	23	21	27	23	2	11	6	12	4	10	8	4	16	22	29	27	11	6	20	19	11	10	13	7	7	4	6	6	13	10
CviQIprimer	AGA	9	49	26	28	64	24	17	15	31	21	20	15	37	22	33	24	55	42	19	18	29	24	7	11	8	32	10	7	7	6	13	33	23	31	7	20	12	9	13	5	12	18	11	8	6	3	8	8
CviQIprimer	AGC	10	40	21	17	22	9	8	11	16	31	8	17	17	21	12	13	16	28	24	21	17	9	1	7	15	6	1	6	8	6	18	24	17	13	5	5	7	13	16	1	13	12	3	7	2	1	10	12
CviQIprimer	AGG	11	14	12	16	28	10	4	11	9	29	7	5	12	7	13	13	31	14	14	4	9	5	4	7	4	14	4	4	1	7	6	10	18	13	4	3	7	15	2	6	6	9	0	2	4	2	3	0
CviQIprimer	AGT	12	50	35	25	47	26	9	14	18	31	15	9	22	28	35	32	36	33	14	28	26	8	6	10	7	14	5	4	7	20	18	15	13	23	12	11	9	5	6	11	14	16	5	6	6	5	3	8
CviQIprimer	ATA	13	70	28	35	52	14	13	15	20	26	13	7	33	19	41	23	27	28	13	15	19	18	9	8	4	14	10	13	9	8	21	10	23	29	7	7	28	18	9	4	16	11	11	5	5	2	5	6
CviQIprimer	ATC	14	103	43	38	105	30	16	9	38	36	19	8	55	27	31	40	39	41	44	27	44	18	14	8	16	33	8	4	10	15	17	28	29	52	24	22	33	18	16	6	23	34	11	3	8	8	20	11
CviQIprimer	ATG	15	64	26	29	47	14	10	6	25	30	21	9	17	34	42	27	23	55	26	20	35	8	3	14	5	8	7	20	17	12	14	21	30	22	6	16	14	14	7	8	21	24	7	9	12	4	17	6
CviQIprimer	ATT	16	124	42	43	83	62	23	39	29	44	29	24	36	56	51	48	68	66	25	40	81	32	10	9	15	27	11	14	13	22	26	32	46	43	14	12	48	18	14	4	27	27	15	8	12	12	5	10
CviQIprimer	CAA	17	77	31	31	54	28	12	19	25	16	16	17	42	22	25	27	53	44	13	27	37	17	4	6	16	16	4	14	18	14	24	16	32	26	15	20	24	22	16	7	19	28	8	7	12	5	12	13
CviQIprimer	CAC	18	58	15	21	48	21	10	7	19	18	18	12	11	6	17	18	26	28	12	13	11	11	5	6	8	13	3	8	10	1	14	10	25	25	7	9	22	22	8	3	6	28	3	9	8	3	3	6
CviQIprimer	CAG	19	33	22	23	38	14	12	11	15	32	11	8	12	18	24	16	24	24	14	20	9	14	5	8	15	10	8	9	7	8	22	13	14	21	13	8	18	6	5	13	10	25	2	5	15	2	18	12
CviQIprimer	CAT	20	74	39	23	61	19	9	12	14	38	17	15	25	25	33	24	41	47	11	17	46	20	15	7	22	15	5	6	20	9	15	23	13	21	8	11	17	2	15	11	14	13	7	11	4	3	3	9
CviQIprimer	CCA	21	40	13	14	33	10	9	7	8	14	12	6	14	16	16	19	19	26	5	16	15	4	1	4	11	7	5	1	4	7	9	12	25	11	5	10	13	8	3	4	21	9	4	2	7	2	1	1
CviQIprimer	CCC	22	17	10	8	16	8	3	5	1	19	6	2	4	4	5	6	10	11	6	14	7	4	1	2	0	5	5	8	2	1	2	10	6	7	7	5	4	8	7	0	2	7	1	1	2	0	0	9
CviQIprimer	CCG	23	22	10	13	28	8	9	1	7	10	6	10	9	9	10	14	15	19	4	7	6	11	2	4	2	8	1	6	5	0	13	9	15	18	1	9	7	4	5	3	9	4	3	2	0	0	6	5
CviQIprimer	CCT	24	25	8	13	13	7	6	2	15	11	7	1	11	6	14	11	6	12	7	6	12	6	2	1	1	14	0	4	2	3	0	4	6	7	8	3	11	6	3	0	4	6	1	0	5	3	1	1
CviQIprimer	CGA	25	30	31	14	33	12	9	7	3	28	7	3	17	13	15	16	39	31	10	14	19	7	11	6	11	7	4	6	12	9	1	18	23	12	10	12	2	14	3	3	5	7	3	4	4	1	2	4
CviQIprimer	CGC	26	18	4	9	16	6	3	7	6	4	11	24	4	8	5	6	8	19	2	3	12	2	3	7	13	3	8	6	16	2	1	6	10	11	1	5	2	2	7	3	4	0	0	1	2	0	10	7
CviQIprimer	CGG	27	33	12	12	17	12	11	3	9	13	6	7	6	7	6	12	3	15	8	14	13	5	1	3	7	18	4	1	1	4	4	6	15	8	4	4	4	2	0	2	4	8	4	1	1	1	3	3
CviQIprimer	CGT	28	28	19	14	25	15	5	6	10	6	6	7	15	8	8	5	14	16	8	5	6	6	2	3	4	4	1	12	3	6	9	16	4	14	4	4	3	5	6	8	7	7	1	1	2	3	3	4
CviQIprimer	CTA	29	23	5	14	23	5	1	5	9	4	3	3	6	10	10	9	15	17	3	3	8	0	2	4	3	6	2	2	2	1	4	15	2	4	1	7	7	3	2	1	14	6	5	0	1	2	1	10
CviQIprimer	CTC	30	36	11	12	25	12	3	9	20	18	12	5	13	10	12	12	19	14	6	3	16	8	6	3	9	13	1	16	8	4	8	11	5	24	16	7	14	9	4	3	6	5	1	7	4	2	5	5
CviQIprimer	CTG	31	26	14	14	23	9	3	5	21	8	8	15	7	11	16	10	10	23	0	11	11	10	1	7	3	5	5	8	6	3	9	3	16	12	6	5	15	7	1	1	2	9	4	6	3	2	2	9
CviQIprimer	CTT	32	42	13	17	29	9	8	7	14	15	11	5	19	8	9	8	15	8	5	11	5	9	3	4	8	5	5	7	8	5	19	14	7	10	7	9	7	5	1	7	13	16	2	4	5	4	11	10
CviQIprimer	GAA	33	56	26	23	55	15	10	9	17	22	17	13	27	13	16	28	38	32	16	13	37	17	8	10	7	6	4	4	7	8	10	14	35	37	17	10	24	11	8	4	19	20	5	3	4	3	4	8
CviQIprimer	GAC	34	33	18	9	23	3	4	15	11	14	9	7	15	15	16	12	21	29	8	6	20	8	2	8	8	11	2	4	1	2	13	6	16	15	0	7	8	21	5	2	11	23	5	2	2	11	7	6
CviQIprimer	GAG	35	48	24	17	29	14	7	12	14	20	14	23	15	21	15	31	27	23	20	11	19	11	9	12	5	12	11	6	5	9	11	17	17	19	25	4	16	11	7	4	8	25	10	3	4	2	4	8
CviQIprimer	GAT	36	44	19	20	34	14	7	6	27	15	28	11	24	22	22	20	20	33	13	19	17	12	4	8	8	23	7	24	10	2	20	21	23	39	3	12	7	15	1	8	34	15	6	3	13	0	11	15
CviQIprimer	GCA	37	21	13	5	14	10	0	4	3	8	5	2	18	10	9	11	11	12	5	2	14	7	3	4	3	13	2	1	3	4	8	9	6	16	1	3	7	6	7	5	12	14	10	3	4	3	2	8
CviQIprimer	GCC	38	14	8	9	19	6	1	8	4	11	9	9	20	9	8	9	14	13	6	7	13	0	4	4	2	3	7	2	2	2	2	7	1	6	1	8	0	2	6	2	11	12	0	5	1	1	1	1
CviQIprimer	GCG	39	18	5	8	4	4	3	3	4	5	10	3	4	15	5	6	10	6	4	4	13	2	3	0	0	5	4	4	4	2	1	12	7	7	4	2	2	1	3	1	5	4	4	0	0	0	1	8
CviQIprimer	GCT	40	19	18	12	15	11	4	3	3	14	5	6	10	14	10	19	10	22	12	12	24	16	0	4	1	4	5	4	1	2	5	6	3	4	2	8	10	5	3	1	5	5	1	1	1	2	5	4
CviQIprimer	GGA	41	71	18	17	38	17	11	9	31	32	21	15	18	19	24	23	31	40	26	24	17	14	11	4	8	10	8	6	9	14	14	20	24	27	5	22	21	3	3	0	16	22	4	2	5	3	6	3
CviQIprimer	GGC	42	24	10	9	21	3	1	3	6	10	9	3	9	8	10	12	13	11	4	4	10	2	4	11	7	6	1	2	2	5	3	19	7	9	1	7	7	3	4	1	5	6	7	0	6	1	1	1
CviQIprimer	GGG	43	16	14	8	14	3	14	6	7	8	3	3	7	4	7	10	4	7	3	4	4	6	1	5	3	3	3	2	1	4	9	10	12	13	1	3	2	2	5	1	4	6	4	4	2	5	5	4
CviQIprimer	GGT	44	39	12	14	37	8	12	11	11	18	12	12	26	14	10	14	19	23	11	15	10	8	0	3	4	10	3	3	5	8	21	4	12	17	6	3	6	7	16	3	5	8	5	5	2	1	4	8
CviQIprimer	GTA	45	20	8	7	13	1	0	2	2	5	1	2	7	9	6	7	9	14	1	8	5	2	3	4	1	7	1	1	4	2	1	3	3	7	1	8	5	5	3	0	1	4	1	0	1	3	0	4
CviQIprimer	GTC	46	31	15	14	25	16	12	13	9	9	4	9	15	8	8	10	15	13	6	5	13	10	1	1	4	5	0	3	5	3	2	11	11	16	2	12	9	7	3	0	8	10	2	6	3	1	1	2
CviQIprimer	GTG	47	25	17	14	31	18	15	5	16	23	6	11	14	9	4	28	22	18	6	18	6	8	1	1	1	2	7	7	5	2	6	4	9	19	4	12	9	7	7	11	11	8	0	3	5	2	1	5
CviQIprimer	GTT	48	37	7	20	28	8	10	4	8	14	10	13	5	9	11	15	16	10	11	13	9	3	2	2	8	8	2	10	2	1	2	14	12	32	1	15	7	6	10	1	10	8	0	0	7	2	3	7
CviQIprimer	TAA	49	24	14	20	11	9	7	5	12	5	5	8	5	4	10	19	13	15	7	11	16	8	3	5	1	5	2	3	1	2	5	4	7	16	2	3	6	7	0	3	6	8	0	1	0	1	3	2
CviQIprimer	TAC	50	48	21	18	32	15	6	15	10	18	10	10	19	9	17	9	21	24	8	8	17	6	3	5	6	11	5	2	7	6	6	11	15	11	0	15	12	6	13	4	18	2	5	4	0	2	6	9
CviQIprimer	TAG	51	13	9	4	16	4	4	1	14	5	2	5	2	15	6	12	17	22	4	6	15	11	3	1	4	5	0	1	2	1	8	7	4	4	9	4	2	1	2	0	6	6	1	2	0	0	0	3
CviQIprimer	TAT	52	47	24	14	32	10	11	11	15	20	14	6	21	15	28	14	31	19	16	10	16	11	1	7	4	13	3	23	13	6	7	22	23	20	4	9	21	10	2	1	5	11	8	4	2	5	8	6
CviQIprimer	TCA	53	60	26	18	44	18	20	16	14	26	17	8	29	27	26	19	29	34	16	28	34	10	3	10	7	13	2	12	18	12	26	26	19	26	11	17	31	18	5	5	13	9	7	0	10	4	9	6
CviQIprimer	TCC	54	72	22	33	52	27	24	18	14	35	15	7	22	19	34	25	33	35	24	21	14	12	7	19	8	19	2	18	2	2	12	14	21	27	18	29	6	14	12	4	18	25	15	10	6	8	13	6
CviQIprimer	TCG	55	50	39	24	49	19	6	19	19	22	15	11	22	12	40	22	34	32	32	27	34	15	4	10	17	23	6	16	9	5	19	9	16	23	17	12	25	34	11	12	15	22	4	3	16	5	8	13
CviQIprimer	TCT	56	73	26	23	54	15	14	19	8	26	18	1	27	24	27	40	27	42	12	26	12	12	4	4	15	16	12	13	15	5	16	26	23	31	17	13	13	13	15	7	7	26	5	3	6	5	4	6
CviQIprimer	TGA	57	34	14	23	52	23	15	6	22	33	15	11	16	29	25	19	41	24	15	21	24	4	10	15	6	19	9	4	6	4	15	15	12	33	8	8	13	19	7	6	8	13	6	2	5	4	14	8
CviQIprimer	TGC	58	43	11	27	33	13	3	6	13	27	16	6	12	17	13	22	36	31	16	19	23	5	4	2	3	13	7	13	12	3	20	20	28	13	13	13	13	16	10	9	12	12	12	0	5	4	2	10
CviQIprimer	TGG	59	67	26	30	37	24	18	9	22	31	23	12	10	35	30	22	25	37	16	16	17	12	7	2	7	12	14	7	7	3	10	20	24	20	4	4	24	17	16	8	11	8	1	0	10	2	8	14
CviQIprimer	TGT	60	72	29	27	57	21	19	8	23	36	20	16	16	20	37	32	30	22	16	19	26	8	6	9	4	26	15	12	6	11	13	20	20	35	20	12	9	18	13	12	31	19	4	3	8	4	8	7
CviQIprimer	TTA	61	20	10	8	23	14	2	3	2	9	9	9	14	16	7	11	9	13	10	7	7	10	3	3	2	4	3	1	4	3	3	6	10	11	1	7	11	3	4	2	13	4	10	3	1	4	1	1
CviQIprimer	TTC	62	100	37	56	98	36	31	24	31	44	48	18	32	22	49	48	38	87	37	60	34	14	13	10	17	18	15	15	8	14	34	45	31	51	12	26	31	31	15	24	37	28	15	9	3	15	28	11
CviQIprimer	TTG	63	80	52	45	92	46	7	20	29	47	31	16	37	20	49	45	48	58	29	37	42	25	7	14	18	28	7	24	11	11	28	21	32	52	26	14	25	24	23	8	12	59	17	14	20	31	10	15
CviQIprimer	TTT	64	107	75	55	92	34	25	22	36	47	38	16	33	42	44	46	45	64	15	31	46	21	18	8	12	36	8	17	11	18	17	29	32	73	22	23	22	33	18	4	25	31	14	9	8	8	10	10
[truncated: 17 more columns]
