# Supplementary material for: Eukaryotic transcriptomics in silico: Optimizing cDNA-AFLP efficiency
Source: BMC Genomics. 2009 Nov 30;10:565. doi: 10.1186/1471-2164-10-565 (PMC2797533; doi:10.1186/1471-2164-10-565)
Supplement: Additional file 5 — Arrays of all selective PCRs for all species and enzyme combinations. Selective PCR arrays using three-by-three selective base pairs for all 87 NCBI and 39 ENSEMBL species included in the present study, tested on all 28 combinations of 8 restriction enzymes. [file 1471-2164-10-565-S5.ZIP › CSV_Arrays/ENSEMBL/Caenorhabditis_elegansCviQIandTaqI.csv]

			TaqIprimer	TaqIprimer	TaqIprimer	TaqIprimer	TaqIprimer	TaqIprimer	TaqIprimer	TaqIprimer	TaqIprimer	TaqIprimer	TaqIprimer	TaqIprimer	TaqIprimer	TaqIprimer	TaqIprimer	TaqIprimer	TaqIprimer	TaqIprimer	TaqIprimer	TaqIprimer	TaqIprimer	TaqIprimer	TaqIprimer	TaqIprimer	TaqIprimer	TaqIprimer	TaqIprimer	TaqIprimer	TaqIprimer	TaqIprimer	TaqIprimer	TaqIprimer	TaqIprimer	TaqIprimer	TaqIprimer	TaqIprimer	TaqIprimer	TaqIprimer	TaqIprimer	TaqIprimer	TaqIprimer	TaqIprimer	TaqIprimer	TaqIprimer	TaqIprimer	TaqIprimer	TaqIprimer
			AAA	AAC	AAG	AAT	ACA	ACC	ACG	ACT	AGA	AGC	AGG	AGT	ATA	ATC	ATG	ATT	CAA	CAC	CAG	CAT	CCA	CCC	CCG	CCT	CGA	CGC	CGG	CGT	CTA	CTC	CTG	CTT	GAA	GAC	GAG	GAT	GCA	GCC	GCG	GCT	GGA	GGC	GGG	GGT	GTA	GTC	GTG
		0	1	2	3	4	5	6	7	8	9	10	11	12	13	14	15	16	17	18	19	20	21	22	23	24	25	26	27	28	29	30	31	32	33	34	35	36	37	38	39	40	41	42	43	44	45	46	47
CviQIprimer	AAA	1	159	66	59	122	72	20	34	43	91	52	40	66	72	94	88	162	85	47	29	78	28	10	21	24	77	18	33	26	32	47	39	70	96	32	56	60	68	32	24	50	37	6	9	20	23	19	43
CviQIprimer	AAC	2	103	39	35	74	61	17	20	55	81	46	21	37	54	41	52	66	49	27	49	35	13	14	8	15	46	14	10	10	18	16	29	41	59	23	30	44	36	16	9	54	24	12	5	16	12	20	26
CviQIprimer	AAG	3	86	48	38	64	64	18	12	41	60	40	21	35	23	54	51	79	65	23	39	33	28	8	3	20	47	20	44	28	14	14	29	39	79	21	27	42	47	22	9	33	38	5	14	21	16	23	25
CviQIprimer	AAT	4	159	45	49	84	60	36	20	48	76	43	37	36	57	65	55	124	60	25	33	49	23	18	7	14	74	16	32	24	25	19	21	72	84	48	20	60	46	22	12	36	48	6	9	10	25	37	17
CviQIprimer	ACA	5	95	37	33	50	37	7	21	15	50	18	17	28	30	49	48	46	47	28	18	26	29	2	15	8	41	16	18	7	7	16	8	25	36	17	15	34	41	23	2	24	20	24	8	11	21	17	8
CviQIprimer	ACC	6	64	19	15	31	27	14	12	34	39	20	14	8	21	30	31	44	25	12	22	18	14	5	5	8	36	5	27	7	3	14	17	30	35	17	16	33	25	6	18	12	25	7	5	10	16	24	11
CviQIprimer	ACG	7	65	32	18	39	28	7	14	26	32	29	15	15	39	22	26	18	27	12	21	18	15	7	12	11	29	21	3	10	12	14	26	17	44	10	16	23	18	12	5	15	24	3	3	6	9	14	10
CviQIprimer	ACT	8	68	24	28	48	36	13	23	40	40	28	14	35	40	39	44	66	54	21	30	24	6	3	3	10	32	12	7	16	11	13	11	30	57	29	11	35	26	17	11	12	44	3	3	20	8	19	12
CviQIprimer	AGA	9	76	36	21	53	44	27	26	29	56	23	18	42	32	50	42	58	41	38	31	28	17	11	4	24	26	7	15	8	12	17	7	29	52	31	19	34	37	19	8	10	35	12	3	15	18	12	23
CviQIprimer	AGC	10	52	25	22	58	22	5	14	22	26	25	15	13	17	30	38	48	33	21	10	11	12	1	5	3	36	9	8	8	12	9	8	28	25	10	8	14	25	8	0	12	15	18	3	6	6	3	9
CviQIprimer	AGG	11	32	27	12	35	12	15	18	20	28	8	11	11	21	15	26	26	22	16	19	10	9	1	2	0	26	10	16	8	5	12	12	9	32	9	9	9	24	15	3	14	23	7	5	9	9	6	10
CviQIprimer	AGT	12	101	22	27	37	36	14	18	32	45	15	31	26	27	36	45	48	49	10	10	29	12	10	13	15	34	5	12	20	16	9	29	31	36	18	19	33	46	13	10	15	28	8	12	11	14	23	11
CviQIprimer	ATA	13	72	36	31	40	26	3	19	24	35	14	26	28	35	39	42	29	25	11	10	17	15	11	2	3	25	6	11	12	11	6	22	26	53	25	17	54	17	23	3	14	24	10	6	9	31	14	22
CviQIprimer	ATC	14	65	41	23	74	59	22	21	97	68	38	34	29	47	47	51	81	43	33	43	39	31	5	9	7	40	8	23	35	16	20	25	37	99	34	56	33	44	14	13	30	45	20	9	15	9	27	23
CviQIprimer	ATG	15	74	31	38	64	44	25	16	21	58	24	29	26	31	31	48	88	38	19	24	33	21	8	11	13	49	12	31	14	21	15	39	29	71	25	15	31	36	23	8	26	27	15	3	18	20	13	30
CviQIprimer	ATT	16	147	43	65	110	62	26	30	28	85	45	18	35	75	83	88	122	81	30	36	38	40	15	8	25	53	29	34	28	20	39	31	52	106	23	39	58	69	26	8	28	37	13	10	25	28	25	24
CviQIprimer	CAA	17	83	47	20	74	56	15	23	38	67	35	30	34	42	28	62	58	61	18	25	49	10	7	8	10	36	14	17	16	20	23	23	34	67	32	30	31	28	13	11	15	27	20	7	20	7	27	27
CviQIprimer	CAC	18	68	43	26	29	37	11	10	29	49	14	9	16	35	39	18	34	19	17	19	16	7	4	9	13	51	12	17	12	16	6	19	18	35	15	13	32	38	9	7	17	17	14	5	5	23	15	8
CviQIprimer	CAG	19	43	18	18	39	24	12	23	21	44	23	14	21	20	25	20	59	26	14	9	19	13	9	3	4	34	11	13	15	6	20	10	19	45	4	13	28	21	13	5	17	30	8	9	3	20	22	11
CviQIprimer	CAT	20	78	27	39	52	45	10	20	41	53	31	11	28	41	20	54	62	39	22	18	22	26	4	2	6	38	11	25	20	11	18	31	29	60	23	33	29	27	6	11	23	56	8	6	8	11	11	20
CviQIprimer	CCA	21	45	17	18	31	35	9	9	23	33	6	17	11	19	14	22	35	48	22	21	18	9	3	9	4	30	8	9	5	18	11	13	28	26	18	5	16	30	11	13	18	16	4	4	4	4	9	11
CviQIprimer	CCC	22	21	7	9	16	5	3	2	9	2	6	6	3	8	9	21	13	7	5	1	8	3	0	1	1	14	14	7	4	1	5	2	14	8	3	16	5	15	5	4	10	2	2	0	10	5	13	10
CviQIprimer	CCG	23	36	27	5	14	23	4	10	18	25	7	10	8	23	27	15	17	7	10	4	17	8	2	2	10	11	6	10	15	6	7	6	17	19	12	14	9	7	7	1	16	19	6	6	16	12	7	6
CviQIprimer	CCT	24	25	15	4	18	12	4	6	3	16	10	8	5	9	4	13	12	19	7	3	5	5	1	4	2	5	1	8	15	4	6	8	13	14	6	11	11	10	9	4	7	8	0	5	5	5	5	1
CviQIprimer	CGA	25	31	10	9	28	17	11	7	12	34	16	13	22	39	28	23	38	23	3	14	12	19	3	4	2	24	19	11	10	1	10	18	17	39	7	11	20	17	6	2	13	36	4	3	0	6	3	9
CviQIprimer	CGC	26	17	6	7	26	26	10	14	9	23	5	10	14	7	12	26	16	22	8	6	13	6	0	1	4	16	2	14	13	1	5	9	8	25	9	13	5	14	11	4	3	8	5	1	4	1	2	9
CviQIprimer	CGG	27	23	10	11	25	19	10	8	16	18	9	6	10	12	8	20	17	13	14	7	8	14	0	5	4	25	3	12	6	3	16	5	10	18	4	20	9	23	7	10	3	9	9	10	11	4	59	9
CviQIprimer	CGT	28	65	11	21	12	38	12	9	10	35	9	0	9	16	21	16	11	34	6	11	14	5	5	1	2	17	7	4	17	9	10	7	16	31	18	4	25	15	9	3	17	13	10	0	5	9	2	17
CviQIprimer	CTA	29	25	5	12	21	7	6	3	9	15	5	2	10	18	12	8	13	9	9	11	7	6	0	3	3	13	13	12	1	6	4	6	7	11	0	10	9	17	2	0	7	9	3	0	4	2	1	7
CviQIprimer	CTC	30	36	15	7	17	12	5	6	21	23	11	6	16	19	16	13	29	14	9	20	19	8	3	1	8	9	11	6	5	5	21	13	17	38	7	9	14	24	12	4	16	12	2	2	6	4	1	7
CviQIprimer	CTG	31	43	17	15	18	21	8	1	17	20	11	4	9	18	28	20	30	27	23	15	15	9	0	0	4	14	14	10	9	7	8	3	13	28	9	12	9	20	3	8	13	9	10	7	3	8	15	9
CviQIprimer	CTT	32	34	21	19	33	21	6	3	11	23	10	5	14	15	15	20	20	29	7	10	22	12	0	1	26	19	6	10	27	3	7	19	17	36	8	6	24	21	10	2	8	19	4	4	5	6	5	7
CviQIprimer	GAA	33	66	23	41	34	33	8	10	17	55	24	21	29	39	40	29	70	52	14	22	15	16	7	6	1	44	8	14	13	16	16	13	34	58	16	10	41	49	12	4	28	15	4	14	10	15	22	26
CviQIprimer	GAC	34	35	21	20	17	23	7	12	41	23	11	17	9	17	18	22	27	32	15	4	3	12	0	4	10	27	11	18	8	2	11	6	26	41	16	18	17	21	5	1	38	16	7	9	5	9	7	16
CviQIprimer	GAG	35	72	20	20	38	21	22	11	24	43	10	15	20	23	29	26	43	35	18	20	15	16	5	3	12	44	13	5	14	4	20	30	35	42	23	13	35	19	14	15	19	38	6	2	5	7	17	8
CviQIprimer	GAT	36	63	19	30	49	31	11	10	25	35	13	21	19	19	44	44	73	42	29	19	32	8	6	4	3	40	20	11	10	6	18	19	24	40	13	10	30	21	14	12	17	10	11	12	8	10	22	10
CviQIprimer	GCA	37	22	9	11	23	19	8	3	7	18	12	11	11	25	32	30	18	20	6	3	11	14	4	2	1	20	3	8	8	1	10	13	14	14	6	11	20	10	4	4	20	7	7	2	3	9	4	23
CviQIprimer	GCC	38	16	3	3	26	13	10	6	15	22	6	10	5	19	15	12	19	26	10	9	6	5	3	2	1	9	4	8	9	3	10	2	7	14	2	13	6	7	8	13	9	25	1	4	16	2	7	8
CviQIprimer	GCG	39	23	7	10	10	5	7	6	16	9	9	8	4	9	15	17	15	13	6	6	6	8	3	5	1	22	22	12	10	4	8	8	5	17	8	7	13	11	5	0	9	10	4	3	2	4	3	4
CviQIprimer	GCT	40	26	5	21	11	22	12	11	13	21	6	6	11	2	13	14	12	12	14	2	16	11	7	2	4	13	7	1	6	2	26	3	8	17	4	16	15	6	7	3	19	9	1	3	6	5	5	7
CviQIprimer	GGA	41	55	42	21	45	21	6	8	40	51	21	15	20	28	40	33	54	32	18	34	25	18	10	10	9	45	21	16	13	9	23	10	17	65	21	23	27	36	12	3	22	32	6	27	12	9	27	17
CviQIprimer	GGC	42	31	15	5	15	24	7	7	11	18	10	9	28	15	11	22	29	19	15	8	17	6	1	9	3	8	5	13	16	7	18	3	11	27	2	7	11	20	4	11	19	12	2	0	7	4	1	3
CviQIprimer	GGG	43	18	8	8	41	11	5	2	7	16	4	6	14	6	11	9	16	11	4	6	9	8	5	0	1	9	12	12	8	3	5	9	14	20	4	3	16	10	5	8	7	11	1	1	5	8	9	7
CviQIprimer	GGT	44	41	19	7	41	32	17	10	10	66	10	13	14	11	21	39	29	27	10	13	20	5	3	7	8	12	12	7	12	11	2	9	16	33	6	12	27	28	8	5	12	16	12	6	3	3	9	17
CviQIprimer	GTA	45	16	9	4	12	9	3	1	4	11	4	3	9	6	9	7	11	9	6	3	4	5	1	2	0	11	2	1	2	8	5	6	4	10	4	6	4	25	4	1	2	6	6	2	3	0	12	2
CviQIprimer	GTC	46	27	10	13	27	10	7	8	5	29	7	3	9	20	8	16	21	15	13	13	13	9	3	10	2	26	15	8	5	8	11	12	15	30	12	24	14	15	7	4	10	23	7	1	3	11	37	3
CviQIprimer	GTG	47	47	8	24	26	11	7	16	19	33	17	24	20	25	32	18	37	24	13	11	8	11	1	1	4	35	13	9	7	4	15	6	27	39	11	14	19	24	4	7	16	21	15	3	2	6	5	11
CviQIprimer	GTT	48	34	17	6	20	15	4	12	14	31	4	10	11	24	8	29	19	25	13	13	21	17	7	8	2	22	11	8	6	4	14	8	12	26	5	9	18	16	2	3	4	18	2	0	3	2	5	5
CviQIprimer	TAA	49	21	12	10	33	13	5	3	15	26	6	7	15	8	8	15	28	12	6	7	7	9	3	4	1	13	2	12	6	4	2	7	9	16	7	4	8	10	8	3	9	14	1	0	5	7	9	5
CviQIprimer	TAC	50	41	21	8	30	16	10	4	21	24	21	17	21	25	28	14	37	27	14	10	25	8	5	1	5	19	4	9	10	8	7	15	14	37	18	14	19	14	6	2	5	11	6	0	10	10	5	3
CviQIprimer	TAG	51	9	8	8	14	10	5	3	11	8	4	6	5	7	12	8	8	14	11	8	9	7	4	0	3	11	3	11	7	7	2	2	2	13	4	0	15	10	9	6	13	5	7	0	5	3	7	3
CviQIprimer	TAT	52	46	25	11	37	24	11	11	19	33	17	6	14	19	14	22	48	31	8	5	18	15	7	5	6	26	6	9	11	5	9	8	21	21	9	14	24	14	3	1	10	16	1	10	8	14	7	10
CviQIprimer	TCA	53	77	47	31	51	42	22	9	27	60	23	36	29	20	34	36	65	53	17	12	34	26	19	5	6	33	13	10	12	11	23	14	46	62	24	20	29	17	13	4	21	21	15	6	5	13	14	17
CviQIprimer	TCC	54	74	31	48	54	42	34	20	20	73	28	22	16	43	47	42	62	59	11	11	41	12	7	12	5	40	12	20	20	15	23	11	37	80	27	14	34	31	16	14	32	36	4	8	20	14	17	20
CviQIprimer	TCG	55	50	30	37	39	21	3	14	11	49	25	16	26	18	19	29	34	30	5	13	17	7	12	3	6	35	12	13	13	12	12	17	27	53	26	19	19	21	7	9	14	28	5	17	9	8	12	11
CviQIprimer	TCT	56	79	11	28	51	50	11	16	23	48	31	33	36	43	24	34	46	46	22	21	42	18	4	3	9	29	9	6	18	18	11	23	27	58	18	21	28	44	10	6	25	40	31	14	18	14	19	26
CviQIprimer	TGA	57	79	33	24	39	33	14	30	20	31	15	17	19	32	38	40	48	40	17	27	24	20	7	12	11	40	5	15	14	21	15	11	35	49	20	29	26	30	6	7	24	25	8	8	13	14	16	30
CviQIprimer	TGC	58	70	8	23	35	36	2	11	24	33	13	12	19	22	28	33	51	35	13	20	26	13	19	5	6	44	5	21	20	13	11	8	21	45	16	28	26	34	6	9	41	20	14	7	5	8	22	16
CviQIprimer	TGG	59	57	20	20	47	29	19	17	21	45	27	18	18	47	44	37	58	48	20	24	26	22	11	15	6	37	14	25	11	7	18	9	19	64	10	25	38	28	12	10	21	20	15	13	12	8	12	18
CviQIprimer	TGT	60	87	27	25	54	37	22	14	29	45	27	23	22	25	30	38	65	43	25	16	34	19	6	10	7	43	23	8	29	9	17	19	27	45	23	16	29	32	17	10	26	22	11	3	12	10	10	17
CviQIprimer	TTA	61	44	10	15	26	16	2	7	20	20	8	5	5	10	11	24	41	13	3	5	9	4	8	11	3	26	6	9	4	3	9	5	21	31	10	11	18	8	3	3	6	8	4	2	4	4	19	6
CviQIprimer	TTC	62	106	43	50	88	58	122	49	28	96	32	33	56	66	48	97	85	61	29	31	25	19	8	16	15	63	12	27	34	11	36	30	49	88	22	55	62	52	32	11	24	60	21	5	17	23	41	18
CviQIprimer	TTG	63	138	58	56	53	56	23	31	41	72	67	58	48	55	70	75	66	82	32	48	38	52	7	18	14	71	16	36	23	41	23	18	57	149	35	32	61	57	24	31	33	58	21	10	17	19	25	22
CviQIprimer	TTT	64	146	38	59	104	47	14	36	31	86	47	24	52	56	58	62	79	47	24	38	33	37	11	17	9	62	17	39	40	23	25	24	60	84	33	42	56	61	24	12	20	49	21	9	10	17	36	18
[truncated: 17 more columns]
