# Supplementary material for: Eukaryotic transcriptomics in silico: Optimizing cDNA-AFLP efficiency
Source: BMC Genomics. 2009 Nov 30;10:565. doi: 10.1186/1471-2164-10-565 (PMC2797533; doi:10.1186/1471-2164-10-565)
Supplement: Additional file 5 — Arrays of all selective PCRs for all species and enzyme combinations. Selective PCR arrays using three-by-three selective base pairs for all 87 NCBI and 39 ENSEMBL species included in the present study, tested on all 28 combinations of 8 restriction enzymes. [file 1471-2164-10-565-S5.ZIP › CSV_Arrays/ENSEMBL/Caenorhabditis_elegansMaeIandHpaII.csv]

			HpaIIprimer	HpaIIprimer	HpaIIprimer	HpaIIprimer	HpaIIprimer	HpaIIprimer	HpaIIprimer	HpaIIprimer	HpaIIprimer	HpaIIprimer	HpaIIprimer	HpaIIprimer	HpaIIprimer	HpaIIprimer	HpaIIprimer	HpaIIprimer	HpaIIprimer	HpaIIprimer	HpaIIprimer	HpaIIprimer	HpaIIprimer	HpaIIprimer	HpaIIprimer	HpaIIprimer	HpaIIprimer	HpaIIprimer	HpaIIprimer	HpaIIprimer	HpaIIprimer	HpaIIprimer	HpaIIprimer	HpaIIprimer	HpaIIprimer	HpaIIprimer	HpaIIprimer	HpaIIprimer	HpaIIprimer	HpaIIprimer	HpaIIprimer	HpaIIprimer	HpaIIprimer	HpaIIprimer	HpaIIprimer	HpaIIprimer	HpaIIprimer	HpaIIprimer	HpaIIprimer
			AAA	AAC	AAG	AAT	ACA	ACC	ACG	ACT	AGA	AGC	AGG	AGT	ATA	ATC	ATG	ATT	CAA	CAC	CAG	CAT	CCA	CCC	CCG	CCT	CGA	CGC	CGG	CGT	CTA	CTC	CTG	CTT	GAA	GAC	GAG	GAT	GCA	GCC	GCG	GCT	GGA	GGC	GGG	GGT	GTA	GTC	GTG
		0	1	2	3	4	5	6	7	8	9	10	11	12	13	14	15	16	17	18	19	20	21	22	23	24	25	26	27	28	29	30	31	32	33	34	35	36	37	38	39	40	41	42	43	44	45	46	47
MaeIprimer	AAA	1	82	30	35	66	26	15	20	16	57	39	39	29	30	40	32	41	38	12	25	26	8	10	3	17	34	10	36	16	9	44	19	31	27	4	9	33	17	3	9	9	9	5	6	11	11	10	19
MaeIprimer	AAC	2	36	24	22	28	12	11	7	4	22	9	10	18	14	22	38	23	19	9	20	7	8	2	1	3	10	9	11	5	6	14	11	15	18	8	7	9	15	0	5	4	11	0	3	1	10	6	4
MaeIprimer	AAG	3	68	38	35	51	10	8	21	18	39	29	16	11	35	54	35	48	40	20	20	38	21	11	7	8	17	9	30	20	5	34	29	32	26	8	15	8	8	5	11	14	9	4	1	10	12	10	7
MaeIprimer	AAT	4	64	21	90	36	25	8	26	12	30	49	17	28	20	50	39	49	22	20	18	13	7	8	8	11	26	5	9	21	4	17	28	27	23	10	11	14	14	5	5	4	8	5	4	0	7	8	9
MaeIprimer	ACA	5	21	19	28	15	16	2	2	5	14	18	8	18	18	23	12	22	14	7	4	14	5	0	11	3	1	6	12	13	1	15	13	11	22	6	7	17	5	0	4	6	8	2	0	4	3	1	3
MaeIprimer	ACC	6	19	8	14	9	4	3	0	1	8	16	12	4	5	6	8	9	14	6	0	2	1	3	2	1	5	3	5	0	0	10	14	4	4	5	6	5	2	1	0	2	2	2	1	1	6	0	3
MaeIprimer	ACG	7	24	11	19	10	9	3	2	8	13	20	11	7	12	32	14	14	15	3	9	6	6	2	1	2	17	4	13	3	1	6	10	14	21	6	11	2	2	2	2	8	4	3	3	2	8	7	16
MaeIprimer	ACT	8	35	19	11	10	5	3	4	12	15	7	5	1	7	5	8	13	16	6	7	4	2	0	1	3	5	0	4	3	1	13	9	3	8	3	6	4	1	7	2	3	3	1	1	3	8	1	4
MaeIprimer	AGA	9	37	20	39	37	18	5	5	6	24	11	20	12	21	17	25	26	13	6	9	3	14	0	10	3	21	4	15	8	2	19	6	13	12	5	9	2	18	1	7	10	5	3	3	8	6	2	8
MaeIprimer	AGC	10	15	11	16	23	7	1	2	3	15	24	19	9	25	13	15	47	12	7	12	10	9	1	8	4	8	5	12	13	7	17	10	14	11	2	2	0	3	1	2	1	2	5	2	1	4	3	4
MaeIprimer	AGG	11	10	12	14	22	3	6	1	1	10	12	9	6	15	13	7	12	6	2	3	2	8	1	3	1	13	3	4	1	3	10	3	11	5	4	5	3	4	1	0	1	4	0	4	1	0	4	3
MaeIprimer	AGT	12	20	8	10	13	11	4	3	4	16	11	5	5	4	11	13	9	12	5	12	7	3	0	0	1	6	2	3	1	2	19	8	13	8	2	6	11	7	1	2	1	2	1	0	0	2	3	3
MaeIprimer	ATA	13	24	6	22	18	7	3	12	8	21	10	5	16	9	11	17	12	7	4	6	8	1	0	4	7	2	5	9	6	9	12	4	11	14	7	12	5	3	1	3	2	7	0	2	4	4	11	3
MaeIprimer	ATC	14	39	15	17	31	11	6	9	8	14	5	9	11	18	33	19	26	14	9	7	15	12	5	1	3	4	2	5	11	2	9	6	11	12	5	8	10	9	2	13	4	7	0	13	1	5	1	6
MaeIprimer	ATG	15	38	15	32	31	24	6	7	12	15	14	9	20	16	14	19	21	21	11	18	4	17	6	6	3	13	12	21	5	6	33	12	15	10	2	14	4	7	0	7	7	6	10	4	8	12	5	8
MaeIprimer	ATT	16	49	21	31	30	23	8	8	6	33	14	6	26	19	27	39	26	24	5	20	9	7	6	2	8	11	3	7	3	5	23	7	19	19	3	4	9	6	1	3	3	6	6	1	5	11	8	7
MaeIprimer	CAA	17	52	23	40	40	17	1	10	11	25	26	21	25	21	26	40	28	12	6	12	20	14	4	0	8	14	9	14	5	2	12	15	26	18	3	7	26	7	3	3	3	6	5	2	7	10	10	3
MaeIprimer	CAC	18	16	9	20	16	7	2	4	1	15	20	13	25	11	15	15	14	6	1	7	6	1	1	1	2	5	0	0	5	3	7	3	6	7	5	5	12	1	1	0	3	6	9	2	0	1	3	4
MaeIprimer	CAG	19	35	7	17	18	14	5	8	1	17	30	3	17	8	25	8	24	15	11	5	21	6	3	14	6	19	5	6	8	2	10	7	13	8	3	11	7	5	0	0	1	1	0	0	1	7	2	9
MaeIprimer	CAT	20	27	20	18	10	15	4	5	6	19	22	12	4	19	12	23	20	21	7	5	9	7	1	2	3	10	4	10	3	4	7	9	6	12	4	7	8	2	0	3	1	5	3	3	0	3	2	2
MaeIprimer	CCA	21	36	22	7	41	16	1	3	6	23	14	8	24	15	21	16	13	21	12	3	10	3	6	3	3	18	1	6	6	3	19	20	15	7	4	2	9	5	1	2	4	2	2	3	4	7	6	1
MaeIprimer	CCC	22	2	1	5	4	0	1	2	1	4	2	1	0	12	2	3	11	2	0	3	4	0	0	0	0	1	0	5	2	1	0	8	1	4	0	2	2	15	1	2	0	4	0	1	0	0	1	0
MaeIprimer	CCG	23	18	21	15	8	1	2	9	14	6	17	5	6	9	6	18	7	10	8	5	2	4	0	2	1	5	4	6	4	2	10	4	30	2	1	8	7	8	0	5	10	3	1	2	1	1	5	2
MaeIprimer	CCT	24	17	4	8	24	14	5	1	2	7	3	3	4	8	2	2	7	10	4	1	1	6	1	2	4	4	7	7	3	3	4	3	11	13	0	5	3	8	0	0	3	0	0	0	3	0	4	0
MaeIprimer	CGA	25	21	13	11	27	3	4	5	1	17	13	14	14	10	4	24	15	9	4	10	8	4	4	4	5	7	6	7	3	1	8	10	9	15	3	10	3	1	1	0	5	3	2	0	1	9	2	1
MaeIprimer	CGC	26	8	4	2	10	4	0	0	2	4	5	1	5	3	2	3	8	4	3	2	0	1	2	1	3	9	1	1	2	4	7	0	9	3	4	0	2	1	0	1	0	0	1	0	0	1	1	5
MaeIprimer	CGG	27	19	10	17	14	4	0	2	1	7	9	1	3	9	10	13	10	1	9	10	1	4	3	0	6	8	3	6	2	2	10	1	6	4	2	4	3	7	0	6	5	1	0	0	2	0	1	2
MaeIprimer	CGT	28	11	2	11	6	12	1	3	10	10	6	10	4	4	4	11	12	4	2	1	1	8	0	0	2	6	0	5	1	2	1	9	3	7	9	6	8	1	1	2	3	4	0	1	1	3	2	1
MaeIprimer	CTA	29	4	1	8	11	4	1	1	2	3	4	0	0	9	6	6	4	4	3	4	5	1	1	6	0	3	5	1	8	0	1	2	8	2	1	3	3	3	0	1	1	0	0	3	2	0	1	2
MaeIprimer	CTC	30	26	14	15	25	9	5	2	6	18	20	12	14	19	11	11	14	21	8	12	3	5	2	1	3	8	12	10	7	1	26	7	14	11	11	3	17	3	3	1	6	2	3	1	4	3	10	0
MaeIprimer	CTG	31	38	9	20	25	6	5	4	9	24	16	14	12	21	21	25	16	20	14	17	15	5	0	1	0	3	5	9	8	1	18	15	25	17	3	6	11	5	3	4	3	7	6	2	3	7	4	8
MaeIprimer	CTT	32	26	17	32	18	11	4	4	12	19	14	21	19	18	6	20	15	10	3	12	5	15	3	4	4	10	0	13	5	3	11	6	14	8	2	4	12	2	0	1	0	7	4	2	1	4	4	4
MaeIprimer	GAA	33	26	17	20	23	7	6	7	8	16	17	5	8	14	17	26	12	17	4	18	13	5	1	1	4	15	8	9	4	3	7	10	15	18	17	10	9	12	3	2	10	3	3	5	2	8	2	4
MaeIprimer	GAC	34	15	8	13	3	5	2	3	2	2	11	4	2	11	17	5	9	4	1	5	2	1	1	0	1	4	2	2	6	2	4	1	12	8	1	0	1	2	0	4	0	2	0	0	1	4	1	2
MaeIprimer	GAG	35	17	10	26	18	10	5	3	1	30	19	4	10	10	18	11	7	7	9	5	1	5	3	3	5	6	3	3	9	0	10	3	14	18	1	8	9	11	1	2	2	5	0	3	0	7	2	3
MaeIprimer	GAT	36	15	4	6	16	6	7	5	5	25	7	11	10	15	9	10	8	18	8	2	4	2	1	1	2	12	3	7	6	1	13	4	10	23	0	11	5	6	0	1	2	2	1	0	2	0	3	2
MaeIprimer	GCA	37	15	4	3	7	4	2	1	2	7	26	2	4	9	12	8	11	9	4	1	2	3	3	2	3	3	1	11	0	3	6	3	3	3	3	2	8	0	1	1	1	1	2	0	1	2	2	2
MaeIprimer	GCC	38	7	3	14	7	6	1	2	3	5	7	6	1	5	1	5	8	10	6	0	5	0	0	7	1	11	1	1	5	1	3	3	11	4	6	4	3	3	1	0	2	6	2	0	2	1	1	2
MaeIprimer	GCG	39	9	4	2	12	4	5	0	3	10	3	6	8	4	4	11	6	10	5	4	1	0	0	0	3	2	1	4	6	0	5	6	6	4	4	2	0	9	0	4	0	0	0	3	0	2	0	2
MaeIprimer	GCT	40	11	3	7	5	0	5	3	1	7	6	2	6	6	2	2	6	15	4	1	1	1	0	3	3	3	2	9	1	1	5	7	5	4	3	6	4	1	0	0	4	1	1	2	2	2	1	1
MaeIprimer	GGA	41	16	2	4	2	1	2	0	7	11	12	3	6	8	4	4	12	4	2	16	2	5	1	5	0	1	5	5	1	1	4	1	3	4	2	2	1	2	4	3	0	1	0	0	0	3	0	2
MaeIprimer	GGC	42	6	6	2	3	6	0	4	6	4	1	0	1	2	1	0	4	2	1	0	0	0	0	1	0	3	0	2	1	1	7	4	3	2	0	1	2	1	1	0	3	0	0	2	0	1	2	0
MaeIprimer	GGG	43	4	2	7	4	0	0	0	3	0	0	0	0	1	5	5	2	4	0	0	8	1	1	0	2	0	0	0	11	1	4	1	0	4	0	4	0	1	0	0	0	0	1	1	2	0	0	0
MaeIprimer	GGT	44	5	3	3	10	1	0	0	4	4	1	1	1	3	1	8	3	4	3	1	2	4	0	0	0	3	1	1	4	0	1	4	2	4	0	13	1	4	0	0	0	0	0	0	2	3	0	1
MaeIprimer	GTA	45	11	3	4	2	5	0	0	0	11	7	2	13	7	6	6	11	12	1	0	3	10	0	2	0	3	2	2	0	0	3	2	1	2	2	1	2	2	0	0	2	1	1	0	2	3	1	0
MaeIprimer	GTC	46	9	6	7	8	1	0	0	0	13	3	3	2	5	5	3	5	5	1	3	1	2	0	0	0	0	3	3	1	2	6	2	2	5	9	4	2	5	0	0	0	1	0	2	3	0	1	1
MaeIprimer	GTG	47	10	8	13	11	6	3	1	2	2	12	5	0	13	3	2	6	3	3	5	4	3	1	1	0	1	2	4	0	2	5	6	6	3	1	1	2	3	0	1	1	3	1	0	2	3	3	5
MaeIprimer	GTT	48	14	2	22	13	0	3	3	5	4	8	20	6	6	10	6	11	7	4	4	3	0	2	3	0	4	0	1	5	4	2	4	5	5	1	0	1	1	3	0	2	2	0	0	0	1	1	3
MaeIprimer	TAA	49	40	7	6	10	13	4	6	0	19	11	9	7	11	14	8	17	10	2	7	6	5	1	4	2	9	1	6	2	3	13	3	12	12	5	5	3	1	2	1	3	3	0	1	5	4	4	5
MaeIprimer	TAC	50	14	4	15	7	9	0	3	2	12	13	3	5	11	8	10	8	11	5	15	5	4	4	2	2	5	0	10	7	3	2	4	9	6	3	4	3	1	2	1	4	7	2	0	3	3	0	0
MaeIprimer	TAG	51	11	5	10	8	9	7	4	4	16	8	9	8	9	7	11	3	9	2	7	4	3	0	2	8	5	4	7	2	1	12	11	25	13	2	3	5	1	1	0	4	0	6	0	1	3	4	5
MaeIprimer	TAT	52	21	4	18	19	7	4	7	12	8	17	1	11	9	7	10	9	5	2	7	7	6	2	3	8	13	0	19	10	2	13	9	4	9	5	3	4	3	1	0	4	0	0	1	1	0	3	3
MaeIprimer	TCA	53	35	13	20	18	11	6	14	3	21	11	3	14	11	6	18	13	17	18	3	8	4	0	0	2	11	2	8	17	3	13	6	6	8	0	11	4	5	2	3	1	4	3	5	2	1	4	6
MaeIprimer	TCC	54	9	7	7	17	2	2	4	2	11	11	12	3	12	7	9	10	6	2	3	2	4	2	0	1	7	5	8	5	0	13	1	7	10	1	7	2	1	1	3	7	4	1	0	2	6	0	12
MaeIprimer	TCG	55	22	14	11	17	7	5	5	4	16	9	9	14	10	15	18	26	20	6	16	12	7	1	2	7	13	16	1	4	3	17	8	7	16	3	7	7	6	2	4	5	3	4	0	3	3	8	2
MaeIprimer	TCT	56	16	5	15	18	8	8	5	3	12	16	2	14	11	10	5	13	18	1	2	6	10	1	11	3	10	2	5	12	2	7	5	5	13	1	7	9	5	2	1	8	3	2	2	1	4	6	6
MaeIprimer	TGA	57	27	15	35	26	18	13	4	2	31	19	7	16	25	33	18	27	21	7	12	11	8	6	8	4	23	3	8	12	6	17	10	7	16	2	3	12	2	2	1	6	5	1	0	3	6	3	5
MaeIprimer	TGC	58	22	0	12	7	11	0	4	2	32	14	7	8	6	22	18	6	6	5	7	4	7	0	0	1	6	1	3	1	2	5	8	4	10	5	5	6	4	0	1	2	2	2	1	1	0	4	2
MaeIprimer	TGG	59	34	26	21	19	6	4	10	16	17	28	6	11	17	21	16	21	16	11	7	11	13	2	0	38	18	7	4	4	4	15	6	17	16	39	8	5	13	21	0	4	8	1	0	5	8	5	3
MaeIprimer	TGT	60	20	8	14	16	7	2	1	2	9	8	8	13	8	19	4	10	17	4	13	12	3	1	4	3	13	2	5	2	2	20	7	8	10	0	9	10	7	7	10	2	2	2	0	3	5	3	4
MaeIprimer	TTA	61	11	8	11	27	9	1	2	10	10	4	6	3	6	6	8	10	15	6	3	2	2	0	1	1	9	2	0	1	0	6	8	9	8	2	4	1	7	2	0	2	4	3	0	2	1	1	1
MaeIprimer	TTC	62	32	14	20	36	10	0	6	17	22	16	9	16	14	14	24	20	22	11	8	11	9	0	1	8	17	2	10	2	3	13	7	12	13	6	10	7	1	1	2	10	5	4	12	0	1	9	3
MaeIprimer	TTG	63	43	22	46	26	14	7	15	5	21	20	7	6	24	31	34	33	25	14	11	10	5	1	7	4	18	3	11	7	3	21	12	17	19	4	16	10	5	3	6	6	12	0	4	3	3	4	7
MaeIprimer	TTT	64	48	30	32	55	18	10	14	17	34	17	7	11	27	17	14	37	25	12	15	12	14	0	5	7	19	7	14	8	8	29	7	10	14	10	24	17	7	3	5	7	12	3	3	1	11	12	6
[truncated: 17 more columns]
