# Supplementary material for: Eukaryotic transcriptomics in silico: Optimizing cDNA-AFLP efficiency
Source: BMC Genomics. 2009 Nov 30;10:565. doi: 10.1186/1471-2164-10-565 (PMC2797533; doi:10.1186/1471-2164-10-565)
Supplement: Additional file 5 — Arrays of all selective PCRs for all species and enzyme combinations. Selective PCR arrays using three-by-three selective base pairs for all 87 NCBI and 39 ENSEMBL species included in the present study, tested on all 28 combinations of 8 restriction enzymes. [file 1471-2164-10-565-S5.ZIP › CSV_Arrays/ENSEMBL/Caenorhabditis_elegansMaeIandMseI.csv]

			MseIprimer	MseIprimer	MseIprimer	MseIprimer	MseIprimer	MseIprimer	MseIprimer	MseIprimer	MseIprimer	MseIprimer	MseIprimer	MseIprimer	MseIprimer	MseIprimer	MseIprimer	MseIprimer	MseIprimer	MseIprimer	MseIprimer	MseIprimer	MseIprimer	MseIprimer	MseIprimer	MseIprimer	MseIprimer	MseIprimer	MseIprimer	MseIprimer	MseIprimer	MseIprimer	MseIprimer	MseIprimer	MseIprimer	MseIprimer	MseIprimer	MseIprimer	MseIprimer	MseIprimer	MseIprimer	MseIprimer	MseIprimer	MseIprimer	MseIprimer	MseIprimer	MseIprimer	MseIprimer	MseIprimer
			AAA	AAC	AAG	AAT	ACA	ACC	ACG	ACT	AGA	AGC	AGG	AGT	ATA	ATC	ATG	ATT	CAA	CAC	CAG	CAT	CCA	CCC	CCG	CCT	CGA	CGC	CGG	CGT	CTA	CTC	CTG	CTT	GAA	GAC	GAG	GAT	GCA	GCC	GCG	GCT	GGA	GGC	GGG	GGT	GTA	GTC	GTG
		0	1	2	3	4	5	6	7	8	9	10	11	12	13	14	15	16	17	18	19	20	21	22	23	24	25	26	27	28	29	30	31	32	33	34	35	36	37	38	39	40	41	42	43	44	45	46	47
MaeIprimer	AAA	1	124	49	36	121	48	20	15	32	64	33	17	45	50	48	48	61	64	26	32	37	28	17	13	14	20	12	28	19	21	24	25	43	35	14	25	37	18	10	1	48	30	9	7	9	16	22	12
MaeIprimer	AAC	2	37	28	15	33	24	19	8	28	21	12	6	21	10	16	26	35	45	15	14	19	10	4	4	5	17	0	8	4	5	10	25	39	18	10	11	10	9	7	2	7	8	2	3	10	16	6	11
MaeIprimer	AAG	3	69	53	27	77	33	34	18	20	25	34	17	34	37	39	38	54	43	26	28	37	11	8	21	15	23	6	12	8	6	7	33	53	33	20	13	25	15	8	9	31	24	10	5	0	15	14	7
MaeIprimer	AAT	4	94	32	37	102	16	14	18	13	46	31	14	32	27	35	31	52	48	11	18	40	18	16	17	17	25	8	11	7	10	17	23	38	34	15	24	16	19	9	3	23	18	11	3	10	11	10	16
MaeIprimer	ACA	5	43	20	34	35	27	8	6	14	19	10	7	12	18	23	17	24	26	7	8	16	10	5	2	4	13	5	1	4	2	13	12	8	6	1	12	17	5	2	11	4	11	2	2	2	4	5	5
MaeIprimer	ACC	6	18	14	9	17	13	0	7	7	3	2	1	6	9	4	11	9	7	10	4	4	2	3	4	5	8	0	7	5	1	3	5	8	8	0	10	3	0	7	2	6	4	1	3	3	1	3	6
MaeIprimer	ACG	7	24	11	20	31	10	4	8	2	28	7	3	9	6	10	26	15	16	6	9	16	14	2	4	5	8	4	3	9	5	1	16	13	18	10	8	11	8	4	7	5	7	2	1	3	4	1	1
MaeIprimer	ACT	8	28	12	11	20	13	3	4	9	9	8	4	11	8	12	11	6	10	8	13	14	1	3	5	4	6	2	5	2	4	10	13	8	22	4	5	8	4	2	5	4	4	1	2	7	3	8	7
MaeIprimer	AGA	9	41	21	19	50	18	8	17	16	13	17	11	39	22	23	22	21	32	18	23	28	8	3	7	8	16	2	9	3	4	13	14	15	33	6	16	14	10	10	2	16	19	2	2	3	2	11	13
MaeIprimer	AGC	10	46	11	13	24	8	5	12	15	9	11	4	23	8	9	14	18	32	7	13	9	2	1	6	9	11	3	5	9	4	7	8	12	12	5	11	11	7	1	2	8	6	4	1	2	4	3	2
MaeIprimer	AGG	11	18	11	11	24	2	0	6	8	10	6	5	13	9	6	10	11	4	5	4	7	3	4	6	11	3	4	1	7	4	3	0	9	10	3	3	7	3	0	1	5	7	2	6	1	0	2	5
MaeIprimer	AGT	12	28	15	11	18	9	8	8	6	13	9	12	10	6	8	14	16	9	13	5	9	7	5	8	1	2	4	8	3	6	4	10	8	22	2	4	9	6	3	4	8	18	4	0	2	5	3	8
MaeIprimer	ATA	13	53	15	16	35	13	5	8	17	11	8	6	6	10	11	21	25	18	3	4	13	8	6	3	7	11	2	6	3	3	7	20	11	15	3	13	19	6	3	2	5	10	3	6	2	4	5	10
MaeIprimer	ATC	14	39	19	15	38	19	2	10	13	25	7	5	26	25	12	16	21	19	5	9	25	10	4	7	6	18	2	2	4	8	14	21	13	36	7	5	6	4	5	2	5	14	0	11	0	4	2	6
MaeIprimer	ATG	15	43	23	30	31	13	11	23	17	20	16	5	14	27	24	11	29	32	12	22	18	14	5	4	8	6	3	10	13	11	9	21	37	14	15	12	11	7	7	4	6	15	14	0	4	5	4	4
MaeIprimer	ATT	16	62	29	43	53	32	2	13	15	26	12	12	19	32	26	22	29	28	27	14	26	9	9	9	5	10	8	8	6	15	14	25	37	34	10	13	16	12	10	4	11	17	1	2	7	8	6	7
MaeIprimer	CAA	17	69	29	29	44	13	10	15	23	25	20	13	21	34	26	22	29	41	14	17	24	15	3	15	8	8	5	5	11	7	7	9	28	44	4	10	11	14	5	3	29	11	4	10	2	7	8	7
MaeIprimer	CAC	18	24	13	16	21	5	5	2	7	12	9	0	10	12	15	9	15	9	8	9	11	11	3	4	6	8	1	3	9	5	5	6	8	10	7	7	3	5	2	0	5	9	3	2	3	2	17	4
MaeIprimer	CAG	19	32	17	19	30	14	3	5	19	20	5	8	21	18	18	17	23	16	14	13	17	12	6	5	6	13	5	6	5	3	16	13	10	21	5	6	10	13	3	5	6	10	2	3	7	4	15	9
MaeIprimer	CAT	20	39	18	14	30	10	3	9	12	30	20	11	15	16	16	15	19	21	2	12	11	19	5	3	0	11	6	4	3	8	2	14	15	16	6	10	10	6	4	5	7	11	5	1	6	12	1	7
MaeIprimer	CCA	21	37	17	11	42	24	5	11	11	13	14	15	10	12	8	21	15	17	9	3	22	6	5	4	13	12	2	3	3	4	18	4	12	30	4	7	10	5	11	3	3	7	1	5	3	2	5	9
MaeIprimer	CCC	22	12	2	2	6	1	6	2	4	5	3	0	2	0	2	2	3	8	2	11	3	4	2	0	1	3	0	1	1	2	0	4	2	16	4	0	1	4	3	0	3	3	0	1	0	2	1	0
MaeIprimer	CCG	23	17	13	16	12	6	4	3	16	5	5	11	3	5	10	10	13	11	4	3	7	1	3	3	4	9	3	0	4	4	6	15	14	2	6	8	8	26	3	0	9	3	5	1	1	2	5	3
MaeIprimer	CCT	24	14	2	6	16	8	5	4	8	11	2	5	6	3	6	16	4	15	4	4	7	8	3	0	0	8	2	3	0	0	5	0	9	7	6	0	5	8	0	0	4	7	3	3	7	2	0	0
MaeIprimer	CGA	25	31	8	13	27	7	3	4	2	15	13	4	11	13	13	7	16	25	5	6	7	8	4	9	3	5	5	8	3	1	9	2	10	19	3	7	4	2	8	3	3	10	4	1	1	2	2	4
MaeIprimer	CGC	26	4	7	8	8	5	2	0	4	5	10	0	1	1	2	0	2	3	1	1	2	2	3	1	2	0	1	0	2	1	5	6	1	1	2	5	1	0	0	0	2	4	0	2	1	0	0	2
MaeIprimer	CGG	27	14	3	6	19	3	2	2	4	6	7	5	17	7	10	5	11	14	3	6	9	6	5	1	8	3	4	1	1	5	1	1	2	4	7	4	2	8	4	5	6	1	1	2	1	1	4	1
MaeIprimer	CGT	28	15	4	11	12	2	12	5	6	9	0	2	4	5	8	5	10	10	2	3	4	6	0	4	5	3	8	0	3	2	2	7	2	6	6	1	1	8	5	2	6	5	0	4	2	1	4	7
MaeIprimer	CTA	29	22	5	8	11	3	4	3	5	5	3	1	4	3	7	5	10	8	2	7	7	5	3	4	2	1	4	0	0	2	3	10	2	3	1	0	2	3	1	1	5	1	3	0	1	1	1	1
MaeIprimer	CTC	30	33	21	22	18	22	6	7	12	14	11	8	9	12	9	13	10	15	7	5	12	13	7	4	8	15	5	6	7	5	3	9	9	19	3	13	4	13	4	4	19	5	2	2	2	0	3	14
MaeIprimer	CTG	31	34	27	16	30	10	10	5	9	24	11	11	14	12	18	15	21	36	9	6	24	12	4	6	3	13	4	9	8	5	12	22	23	26	4	8	4	8	6	2	7	7	8	1	3	6	4	3
MaeIprimer	CTT	32	42	21	26	40	21	7	12	4	16	9	7	28	26	20	13	19	30	5	6	19	4	4	7	6	13	11	5	5	5	5	6	7	21	15	6	9	9	4	3	15	21	5	7	9	6	4	4
MaeIprimer	GAA	33	28	24	16	36	14	7	6	22	16	12	9	17	18	24	16	31	29	11	14	23	7	2	11	12	17	3	7	8	6	26	12	33	38	3	11	13	7	5	7	10	6	1	1	2	2	2	7
MaeIprimer	GAC	34	15	7	4	13	3	5	1	6	4	3	5	5	3	4	2	10	18	5	6	3	4	0	0	1	5	1	2	3	2	0	1	1	4	1	4	4	6	0	0	9	7	0	2	1	1	0	1
MaeIprimer	GAG	35	12	16	16	17	4	9	8	4	8	7	1	10	10	15	8	13	8	6	11	7	7	5	3	7	6	0	5	7	1	3	9	16	12	1	12	4	5	3	1	1	8	5	2	3	1	7	2
MaeIprimer	GAT	36	25	11	16	30	8	5	6	4	12	4	2	9	11	17	9	9	17	7	13	8	3	3	7	4	2	3	5	11	9	3	10	17	10	2	3	4	6	4	0	5	9	1	1	2	1	0	14
MaeIprimer	GCA	37	18	1	4	13	8	2	10	10	11	8	6	4	8	11	13	9	9	4	7	9	4	0	0	1	6	5	4	5	4	3	8	4	5	2	19	3	2	1	5	1	7	4	2	1	2	0	2
MaeIprimer	GCC	38	14	5	10	9	7	4	0	4	17	6	2	7	7	5	11	18	9	3	7	11	1	1	4	1	2	0	0	2	0	7	5	5	7	4	5	2	3	6	2	2	6	0	0	1	3	4	1
MaeIprimer	GCG	39	13	3	5	12	8	4	3	2	5	2	0	2	1	1	0	4	4	4	7	3	2	0	2	2	5	0	3	1	0	5	3	1	5	1	0	6	4	1	1	2	6	3	5	1	3	0	0
MaeIprimer	GCT	40	14	7	11	9	5	11	5	6	1	3	2	6	4	8	6	12	4	2	2	11	0	0	2	6	2	0	6	1	1	2	4	8	10	2	2	3	9	2	2	5	1	0	4	1	0	3	2
MaeIprimer	GGA	41	10	7	5	7	2	3	2	4	7	6	2	6	10	1	2	7	5	2	5	4	3	0	0	19	1	2	3	0	1	3	4	10	10	0	0	6	1	6	3	2	3	1	1	2	0	0	0
MaeIprimer	GGC	42	7	2	0	7	3	1	3	1	3	3	5	7	3	1	2	6	2	1	0	2	1	7	0	0	1	4	2	2	0	5	0	2	2	1	1	3	1	2	0	0	2	1	0	0	1	4	0
MaeIprimer	GGG	43	4	0	0	4	2	0	0	3	2	1	1	0	4	0	0	6	6	4	0	1	2	2	2	0	2	0	0	2	0	1	0	2	1	2	0	1	4	5	1	2	3	0	0	0	1	1	4
MaeIprimer	GGT	44	10	6	6	11	1	1	4	2	4	5	0	4	2	2	0	6	1	3	4	1	2	1	1	1	3	0	0	0	1	3	0	3	0	1	5	0	0	0	0	1	1	0	0	0	0	2	2
MaeIprimer	GTA	45	15	6	5	5	6	12	0	7	3	2	1	4	6	5	4	6	13	2	4	9	1	2	4	3	3	1	8	2	2	5	2	1	2	1	2	4	0	1	0	1	8	1	0	2	1	0	1
MaeIprimer	GTC	46	13	2	7	13	2	7	4	1	8	3	2	4	8	10	5	11	2	7	4	2	2	0	1	1	9	0	5	1	4	1	4	3	2	2	1	3	1	5	1	1	2	1	2	1	8	1	1
MaeIprimer	GTG	47	17	5	9	8	8	0	5	2	11	2	2	3	3	5	17	14	5	6	5	5	5	0	0	1	2	2	2	2	1	3	3	3	6	1	0	5	7	5	2	0	7	1	0	2	4	2	1
MaeIprimer	GTT	48	36	5	9	13	11	6	2	6	18	2	2	6	6	13	7	9	9	5	6	6	3	2	1	19	12	0	3	2	2	5	5	8	5	6	2	3	4	2	0	8	2	3	2	4	4	4	6
MaeIprimer	TAA	49	37	17	18	33	6	4	9	8	19	3	1	12	22	14	7	23	18	8	7	16	6	5	0	6	0	7	6	3	3	3	17	9	14	14	1	15	4	4	2	4	5	1	2	2	9	6	3
MaeIprimer	TAC	50	18	9	19	16	8	4	4	13	3	8	5	19	9	5	10	11	13	4	7	7	8	0	10	7	5	2	1	1	2	2	13	3	10	4	4	3	4	2	2	8	2	1	5	4	2	1	7
MaeIprimer	TAG	51	42	13	16	12	10	6	9	5	20	12	3	10	11	10	12	28	10	8	5	29	4	1	3	6	10	1	6	0	3	17	13	6	12	3	9	9	3	4	1	1	4	2	2	1	2	3	6
MaeIprimer	TAT	52	33	15	20	37	21	5	2	4	13	15	2	10	11	10	3	18	13	8	9	8	3	6	5	0	5	4	2	5	3	3	5	11	12	3	3	2	7	0	1	3	3	1	1	0	9	4	10
MaeIprimer	TCA	53	42	29	23	26	19	2	12	13	20	20	12	15	19	17	16	32	28	6	14	21	8	1	8	6	9	4	5	5	2	5	4	16	13	10	8	15	8	10	3	6	9	5	3	1	16	2	1
MaeIprimer	TCC	54	27	11	14	11	20	10	2	4	17	3	4	11	11	10	10	13	8	8	8	4	3	1	1	0	7	2	2	7	9	5	6	18	24	8	3	2	5	10	2	6	6	3	5	2	2	0	6
MaeIprimer	TCG	55	29	18	13	31	11	3	1	10	9	8	1	18	17	12	4	19	13	6	12	11	7	7	2	5	6	7	11	2	3	12	18	8	14	3	5	8	12	4	1	3	6	3	1	2	3	2	6
MaeIprimer	TCT	56	38	9	8	14	4	9	6	3	19	8	6	14	9	18	15	23	23	16	7	17	2	1	1	9	6	1	3	2	1	8	22	9	19	5	2	10	5	3	0	6	14	3	1	0	4	2	6
MaeIprimer	TGA	57	38	21	28	39	22	22	14	29	17	21	13	13	23	15	24	34	26	6	9	27	11	7	1	8	7	6	11	1	5	16	17	24	26	11	11	12	10	4	3	13	7	3	6	5	11	10	6
MaeIprimer	TGC	58	24	12	8	18	10	9	7	13	12	3	2	14	11	8	10	17	14	13	4	6	5	4	4	2	5	2	2	6	5	3	4	7	17	7	10	4	2	0	2	4	7	2	5	3	0	4	3
MaeIprimer	TGG	59	33	7	13	29	7	7	4	13	21	7	4	12	11	16	10	23	24	9	10	23	15	1	3	6	8	3	4	4	5	17	7	10	23	5	6	12	6	9	0	12	9	13	3	7	5	2	6
MaeIprimer	TGT	60	21	11	9	22	8	6	3	17	16	6	3	12	8	19	17	19	14	5	5	15	4	9	3	1	6	2	9	5	7	8	2	7	13	3	5	9	5	3	1	8	5	4	4	2	1	0	6
MaeIprimer	TTA	61	18	7	9	13	11	6	1	5	8	7	2	10	11	4	13	13	24	8	10	3	2	3	5	2	1	5	1	2	0	2	4	4	6	7	2	1	3	3	1	0	4	0	1	0	3	10	1
MaeIprimer	TTC	62	63	20	12	28	13	5	12	18	12	7	12	21	26	27	23	35	24	14	22	13	12	2	3	4	11	1	4	17	2	8	15	26	26	6	8	21	7	7	5	10	9	1	1	3	5	5	7
MaeIprimer	TTG	63	46	20	26	38	21	15	8	21	20	19	12	25	28	38	23	31	23	16	23	35	11	15	4	8	25	4	22	8	12	13	23	14	39	11	11	12	9	17	7	17	9	7	0	8	7	3	9
MaeIprimer	TTT	64	67	45	40	74	24	10	16	18	33	31	19	20	36	28	35	36	40	16	20	18	13	8	6	7	20	13	13	5	11	13	19	27	30	15	5	17	8	6	6	11	20	11	5	3	12	9	10
[truncated: 17 more columns]
