# Supplementary material for: Eukaryotic transcriptomics in silico: Optimizing cDNA-AFLP efficiency
Source: BMC Genomics. 2009 Nov 30;10:565. doi: 10.1186/1471-2164-10-565 (PMC2797533; doi:10.1186/1471-2164-10-565)
Supplement: Additional file 5 — Arrays of all selective PCRs for all species and enzyme combinations. Selective PCR arrays using three-by-three selective base pairs for all 87 NCBI and 39 ENSEMBL species included in the present study, tested on all 28 combinations of 8 restriction enzymes. [file 1471-2164-10-565-S5.ZIP › CSV_Arrays/ENSEMBL/Caenorhabditis_elegansMaeIIandCviAII.csv]

			CviAIIprimer	CviAIIprimer	CviAIIprimer	CviAIIprimer	CviAIIprimer	CviAIIprimer	CviAIIprimer	CviAIIprimer	CviAIIprimer	CviAIIprimer	CviAIIprimer	CviAIIprimer	CviAIIprimer	CviAIIprimer	CviAIIprimer	CviAIIprimer	CviAIIprimer	CviAIIprimer	CviAIIprimer	CviAIIprimer	CviAIIprimer	CviAIIprimer	CviAIIprimer	CviAIIprimer	CviAIIprimer	CviAIIprimer	CviAIIprimer	CviAIIprimer	CviAIIprimer	CviAIIprimer	CviAIIprimer	CviAIIprimer	CviAIIprimer	CviAIIprimer	CviAIIprimer	CviAIIprimer	CviAIIprimer	CviAIIprimer	CviAIIprimer	CviAIIprimer	CviAIIprimer	CviAIIprimer	CviAIIprimer	CviAIIprimer	CviAIIprimer	CviAIIprimer	CviAIIprimer
			AAA	AAC	AAG	AAT	ACA	ACC	ACG	ACT	AGA	AGC	AGG	AGT	ATA	ATC	ATG	ATT	CAA	CAC	CAG	CAT	CCA	CCC	CCG	CCT	CGA	CGC	CGG	CGT	CTA	CTC	CTG	CTT	GAA	GAC	GAG	GAT	GCA	GCC	GCG	GCT	GGA	GGC	GGG	GGT	GTA	GTC	GTG
		0	1	2	3	4	5	6	7	8	9	10	11	12	13	14	15	16	17	18	19	20	21	22	23	24	25	26	27	28	29	30	31	32	33	34	35	36	37	38	39	40	41	42	43	44	45	46	47
MaeIIprimer	AAA	1	30	10	30	20	13	3	11	11	20	11	4	7	12	13	27	41	16	10	12	19	21	5	9	7	6	4	0	4	6	15	11	16	27	8	24	21	15	5	11	17	27	5	7	6	5	5	12
MaeIIprimer	AAC	2	18	4	10	13	10	8	4	5	20	11	0	8	17	9	6	14	10	2	9	4	9	5	3	2	5	3	1	0	9	11	5	19	14	9	12	10	8	6	8	7	11	10	2	5	1	8	6
MaeIIprimer	AAG	3	9	14	3	5	11	3	3	2	9	0	2	3	9	4	7	15	10	1	9	10	5	1	2	3	1	3	1	3	1	4	5	26	11	2	11	7	3	2	2	5	15	2	2	6	1	2	4
MaeIIprimer	AAT	4	39	13	22	16	15	22	9	15	22	32	13	2	15	6	13	37	21	11	11	14	6	4	2	2	5	3	0	4	3	12	8	22	26	9	10	25	6	10	3	3	12	6	4	2	9	14	10
MaeIIprimer	ACA	5	24	17	23	33	26	22	7	7	22	14	2	6	11	26	31	28	14	4	4	7	5	11	5	7	6	3	5	3	3	21	14	17	26	11	22	19	13	8	4	12	12	4	8	2	8	4	7
MaeIIprimer	ACC	6	20	2	18	9	6	2	6	6	6	4	6	8	10	13	11	8	5	4	2	3	2	1	0	2	7	7	3	0	1	17	2	29	11	7	2	4	4	1	7	10	11	6	0	2	3	4	8
MaeIIprimer	ACG	7	3	10	14	11	6	5	0	5	5	15	7	5	5	6	12	12	6	3	6	6	4	0	0	4	3	1	2	1	12	3	5	6	8	0	4	4	9	7	2	11	1	0	0	1	1	11	1
MaeIIprimer	ACT	8	25	11	26	14	14	6	10	9	12	16	7	10	27	10	28	21	18	8	10	9	14	6	5	3	1	42	2	3	2	21	9	15	26	4	16	25	16	9	10	10	8	9	0	2	5	7	19
MaeIIprimer	AGA	9	39	9	27	18	33	4	15	15	17	18	9	12	27	27	26	33	27	14	8	16	32	5	11	12	16	7	9	8	13	29	26	33	47	17	30	28	16	14	10	15	21	12	11	6	10	19	14
MaeIIprimer	AGC	10	24	16	14	10	3	6	8	7	7	7	1	4	3	14	18	15	17	9	3	5	8	2	2	6	4	5	5	0	1	7	14	8	11	18	4	16	6	6	3	6	12	8	3	8	4	5	6
MaeIIprimer	AGG	11	9	9	14	6	16	7	5	11	4	4	0	0	1	8	16	8	4	1	4	13	3	1	3	1	2	0	5	1	1	12	2	9	20	15	3	13	2	5	0	6	8	5	0	4	1	2	7
MaeIIprimer	AGT	12	30	24	26	5	13	2	7	11	18	10	5	11	18	20	23	19	32	3	12	17	17	6	5	3	8	4	5	6	9	16	18	10	40	9	25	35	13	9	6	17	18	8	4	17	6	8	10
MaeIIprimer	ATA	13	18	12	18	17	9	4	4	5	19	10	9	5	16	8	25	14	13	2	8	5	6	2	1	7	16	5	2	7	7	8	6	3	18	8	11	10	15	13	5	12	11	3	2	2	1	4	5
MaeIIprimer	ATC	14	39	21	17	24	20	12	6	31	18	26	7	10	8	17	25	40	25	14	15	18	24	4	7	6	14	4	5	3	5	23	8	17	36	12	19	15	11	17	9	9	16	11	3	9	1	7	18
MaeIIprimer	ATG	15	35	25	29	13	14	4	10	10	6	9	2	22	16	24	12	28	14	14	13	17	8	8	6	15	10	2	7	8	3	24	5	20	23	6	13	32	15	9	6	9	13	6	0	4	6	8	7
MaeIIprimer	ATT	16	56	25	37	49	47	14	12	26	39	23	11	19	36	34	46	53	38	29	21	23	16	14	8	8	12	8	10	5	6	27	20	19	81	16	40	41	56	10	5	30	30	12	4	3	11	13	25
MaeIIprimer	CAA	17	73	76	59	42	33	26	29	25	41	45	16	17	29	51	41	45	38	26	21	23	31	5	10	15	24	16	12	3	3	52	25	13	60	34	62	60	44	21	25	38	34	13	4	21	13	35	43
MaeIIprimer	CAC	18	49	26	51	46	49	14	9	37	31	28	15	24	17	24	28	49	27	19	19	20	13	2	15	15	19	4	16	32	7	53	10	32	64	27	30	25	25	10	6	31	29	21	2	22	12	16	21
MaeIIprimer	CAG	19	34	20	34	40	27	8	28	9	14	15	8	6	18	11	10	28	22	16	14	7	12	5	9	3	15	9	6	5	12	33	15	17	43	6	20	30	14	14	12	21	36	3	5	2	16	12	20
MaeIIprimer	CAT	20	73	45	77	77	45	11	14	22	38	41	14	21	49	63	61	94	57	19	19	36	27	17	25	27	29	4	19	19	9	43	22	42	66	26	43	56	41	18	30	29	22	7	16	21	22	15	32
MaeIIprimer	CCA	21	51	35	40	36	31	10	16	26	25	15	11	12	17	64	42	29	27	25	20	14	12	7	16	5	14	16	23	11	6	24	15	29	46	25	36	35	26	10	14	24	52	17	12	10	14	14	24
MaeIIprimer	CCC	22	19	6	12	10	5	1	1	2	19	2	0	3	7	11	14	11	29	1	14	4	10	3	1	8	8	2	3	1	6	15	0	3	22	4	7	29	16	5	0	18	11	8	4	9	1	5	11
MaeIIprimer	CCG	23	20	27	11	19	7	11	5	5	11	12	8	5	3	14	37	14	6	6	16	14	20	4	6	5	11	3	19	8	5	13	9	9	24	15	15	17	5	6	6	2	20	4	5	4	2	6	22
MaeIIprimer	CCT	24	30	15	36	22	16	3	9	19	9	15	7	9	24	15	20	30	23	10	13	21	19	13	6	7	17	8	7	10	1	24	13	22	35	11	10	15	20	10	16	27	12	5	4	16	10	13	33
MaeIIprimer	CGA	25	61	68	57	60	22	12	12	9	29	47	9	28	50	46	45	56	54	20	21	38	36	8	14	14	18	7	17	32	15	51	14	38	69	26	27	80	27	8	18	37	41	7	11	8	19	20	16
MaeIIprimer	CGC	26	23	17	24	28	9	4	4	15	16	9	6	11	20	12	16	16	11	6	10	2	18	9	6	2	11	14	4	2	2	21	7	16	47	7	18	18	12	0	7	18	11	3	13	3	7	2	13
MaeIIprimer	CGG	27	26	29	62	26	17	4	9	14	15	29	14	16	19	23	36	42	22	13	9	10	16	11	11	4	7	5	3	5	6	27	15	22	51	19	35	21	19	24	14	24	28	5	7	7	13	11	17
MaeIIprimer	CGT	28	54	26	42	26	21	18	16	13	47	17	5	35	31	45	30	37	23	15	19	22	10	8	10	5	21	17	24	17	14	28	18	26	58	43	23	31	11	11	18	23	22	10	6	8	4	20	11
MaeIIprimer	CTA	29	26	14	24	31	13	3	2	6	8	11	12	16	15	34	19	21	13	7	9	8	14	7	2	5	13	3	8	3	2	25	7	21	23	5	13	19	6	6	4	9	18	9	5	4	9	5	7
MaeIIprimer	CTC	30	44	38	55	37	21	11	7	9	34	24	15	35	18	28	42	46	19	20	23	19	21	11	13	10	12	6	6	3	17	52	16	34	67	17	34	33	17	4	13	30	26	5	15	12	8	13	10
MaeIIprimer	CTG	31	46	19	46	49	16	3	10	3	14	20	12	35	13	18	29	45	23	7	6	14	16	4	11	11	7	2	1	7	10	23	18	31	31	9	59	43	9	7	9	30	14	0	3	11	13	9	18
MaeIIprimer	CTT	32	72	53	64	65	32	15	29	28	56	48	34	16	53	61	67	60	69	17	29	28	36	15	18	16	14	5	26	22	24	70	49	41	107	25	54	42	34	21	25	37	34	19	16	21	28	25	23
MaeIIprimer	GAA	33	56	43	46	82	35	15	15	36	46	13	18	29	48	54	81	56	40	26	37	22	19	6	18	10	13	26	12	11	24	38	20	27	68	25	48	56	16	15	14	33	30	13	6	31	22	16	25
MaeIIprimer	GAC	34	28	19	22	16	19	5	16	3	19	25	7	6	9	16	42	32	23	8	6	11	17	15	2	5	13	2	4	12	3	18	13	16	29	13	16	23	17	4	6	7	12	12	2	7	12	5	16
MaeIIprimer	GAG	35	20	25	19	25	18	9	5	4	18	11	13	5	12	20	15	23	12	2	12	4	13	11	7	3	9	2	5	3	14	23	7	7	26	8	8	10	9	3	6	8	5	15	4	5	7	2	16
MaeIIprimer	GAT	36	42	24	52	60	21	25	17	14	27	16	11	20	32	38	51	48	25	20	8	21	34	16	13	15	17	10	8	8	13	47	16	27	57	16	32	34	19	19	23	21	24	11	9	17	9	19	8
MaeIIprimer	GCA	37	41	20	39	23	6	8	13	17	9	15	21	11	18	21	29	37	14	13	9	9	23	9	6	0	5	3	5	9	14	29	18	27	34	6	20	49	12	6	4	7	20	1	2	14	8	5	27
MaeIIprimer	GCC	38	20	19	25	22	12	6	8	7	7	32	3	5	9	24	22	19	13	9	6	19	8	3	11	12	10	26	13	4	0	23	19	26	34	19	33	19	7	6	13	9	17	7	6	5	6	7	18
MaeIIprimer	GCG	39	6	3	12	15	12	1	2	5	10	15	5	6	12	13	8	8	11	4	4	2	3	2	1	1	5	2	1	1	3	8	5	10	19	2	7	8	5	1	0	8	4	5	4	2	2	2	4
MaeIIprimer	GCT	40	59	28	36	53	21	6	12	23	37	23	8	21	27	28	55	36	40	16	20	19	25	11	13	9	19	4	12	5	14	31	29	25	46	24	32	31	22	6	8	35	20	7	6	34	22	6	19
MaeIIprimer	GGA	41	100	68	82	160	95	24	33	68	65	85	32	34	69	97	99	116	96	28	28	61	39	21	20	34	25	14	19	17	32	97	50	77	105	66	73	78	49	28	44	66	54	27	23	21	33	47	40
MaeIIprimer	GGC	42	104	65	72	100	39	31	29	42	67	44	17	51	39	72	59	75	71	33	28	29	32	15	22	21	45	7	5	15	22	69	36	62	90	40	67	61	40	21	14	52	30	20	15	17	20	13	26
MaeIIprimer	GGG	43	20	8	30	16	10	4	6	11	15	6	4	9	13	10	17	21	12	10	2	7	8	6	9	2	3	11	3	3	2	11	8	15	22	5	21	15	13	8	2	7	3	3	1	6	7	10	15
MaeIIprimer	GGT	44	38	24	52	49	24	24	7	25	38	14	18	9	45	24	39	29	45	31	14	24	25	15	14	8	19	4	4	6	13	29	23	29	77	24	38	29	25	14	8	34	24	6	13	15	7	18	23
MaeIIprimer	GTA	45	47	14	29	27	20	1	8	7	18	23	6	15	22	33	20	31	26	19	4	14	28	6	6	2	14	0	3	8	5	15	14	21	35	10	22	27	14	4	7	20	15	9	9	22	13	16	16
MaeIIprimer	GTC	46	66	46	38	60	36	11	9	16	43	19	12	30	25	27	27	51	25	10	28	17	17	5	11	12	16	5	14	9	5	58	18	43	39	15	27	56	13	11	24	36	43	10	10	16	26	12	28
MaeIIprimer	GTG	47	47	33	17	32	18	9	22	20	38	9	2	15	13	23	13	21	20	14	12	9	9	3	9	10	6	4	2	14	8	28	8	22	43	11	31	18	20	7	9	22	16	8	6	6	10	6	12
MaeIIprimer	GTT	48	61	37	65	45	49	16	15	27	46	47	16	30	28	24	59	53	52	27	24	24	24	7	9	19	14	3	23	13	8	41	35	34	49	34	57	46	32	14	18	34	25	14	5	16	22	13	38
MaeIIprimer	TAA	49	34	14	23	30	12	6	4	10	9	9	10	21	28	8	13	22	18	5	10	13	11	3	3	10	5	1	8	5	2	17	12	20	20	5	12	16	13	10	8	10	10	8	3	1	6	7	6
MaeIIprimer	TAC	50	25	3	21	18	24	13	4	4	20	3	4	3	16	27	11	13	11	3	4	0	3	1	4	1	7	7	5	2	2	13	8	7	14	8	12	11	10	7	1	7	4	4	2	6	8	11	6
MaeIIprimer	TAG	51	16	8	8	12	3	2	1	7	8	7	2	8	6	7	7	9	16	2	7	7	2	0	4	3	13	4	0	6	1	10	5	6	8	4	3	22	8	6	2	13	3	1	2	0	0	2	4
MaeIIprimer	TAT	52	31	16	34	34	19	9	6	21	25	15	15	20	21	17	34	32	22	9	7	7	11	5	2	5	10	3	3	1	7	32	8	9	39	16	28	22	18	5	11	16	18	10	4	6	13	6	10
MaeIIprimer	TCA	53	80	37	37	67	28	17	6	20	25	34	8	14	37	46	33	50	47	26	21	28	33	10	9	19	23	4	8	3	10	38	21	25	82	33	37	54	5	11	16	39	31	6	7	10	23	17	34
MaeIIprimer	TCC	54	58	19	38	42	32	11	12	16	33	26	11	11	40	33	39	64	31	5	19	15	9	2	7	8	13	9	5	9	6	19	16	37	37	28	23	46	23	16	3	29	27	10	9	13	19	18	10
MaeIIprimer	TCG	55	34	24	25	45	23	7	14	9	36	25	12	11	20	18	32	16	22	8	11	11	22	12	10	1	15	15	4	10	9	36	12	25	39	18	25	41	16	5	18	11	18	6	9	7	7	18	10
MaeIIprimer	TCT	56	49	32	62	44	34	20	16	29	33	33	8	29	38	30	46	48	38	22	18	25	18	12	10	19	22	6	16	13	17	47	20	44	68	41	35	64	26	14	10	33	29	16	15	12	16	23	37
MaeIIprimer	TGA	57	84	61	75	73	30	36	14	28	62	36	30	20	46	72	77	62	59	32	55	52	37	15	22	27	20	14	16	29	13	83	43	76	116	20	63	70	27	23	22	38	44	27	13	25	27	50	22
MaeIIprimer	TGC	58	56	27	49	32	27	7	6	13	27	10	13	11	19	32	36	39	28	11	8	20	37	7	8	15	16	6	3	9	5	41	15	38	40	21	28	28	22	9	7	21	19	9	3	4	23	24	8
MaeIIprimer	TGG	59	64	47	38	30	33	17	13	13	39	32	12	38	32	54	37	45	20	33	18	25	29	9	12	15	14	11	8	14	15	36	22	25	43	18	33	55	23	5	7	26	31	5	14	29	27	13	21
MaeIIprimer	TGT	60	71	32	56	59	33	11	17	21	46	35	37	34	29	53	43	40	59	23	19	18	32	6	17	20	34	10	23	10	16	47	23	40	63	18	32	50	24	16	17	29	35	19	9	8	6	12	19
MaeIIprimer	TTA	61	35	18	25	32	12	4	2	7	16	11	4	16	18	19	22	26	33	15	11	13	15	11	12	3	8	1	10	2	9	26	11	34	51	7	13	23	8	9	12	15	6	2	9	11	10	10	9
MaeIIprimer	TTC	62	67	36	74	63	33	15	10	26	34	26	16	26	52	82	71	60	49	14	34	24	36	6	21	61	22	4	17	15	20	46	43	34	85	26	33	67	32	12	7	40	33	19	6	11	26	21	32
MaeIIprimer	TTG	63	82	35	49	58	41	7	17	28	40	35	15	23	25	20	30	35	41	19	23	43	38	8	10	11	45	14	9	8	11	46	16	38	67	20	46	60	16	10	12	20	23	13	9	6	11	11	22
MaeIIprimer	TTT	64	133	49	94	73	55	19	24	39	92	29	35	22	46	47	64	70	90	32	51	61	36	15	19	28	33	16	18	30	18	59	39	66	99	28	49	96	47	28	21	43	59	41	9	28	42	33	37
[truncated: 17 more columns]
