# Supplementary material for: Eukaryotic transcriptomics in silico: Optimizing cDNA-AFLP efficiency
Source: BMC Genomics. 2009 Nov 30;10:565. doi: 10.1186/1471-2164-10-565 (PMC2797533; doi:10.1186/1471-2164-10-565)
Supplement: Additional file 5 — Arrays of all selective PCRs for all species and enzyme combinations. Selective PCR arrays using three-by-three selective base pairs for all 87 NCBI and 39 ENSEMBL species included in the present study, tested on all 28 combinations of 8 restriction enzymes. [file 1471-2164-10-565-S5.ZIP › CSV_Arrays/ENSEMBL/Caenorhabditis_elegansMaeIIandHinP1I.csv]

			HinP1Iprimer	HinP1Iprimer	HinP1Iprimer	HinP1Iprimer	HinP1Iprimer	HinP1Iprimer	HinP1Iprimer	HinP1Iprimer	HinP1Iprimer	HinP1Iprimer	HinP1Iprimer	HinP1Iprimer	HinP1Iprimer	HinP1Iprimer	HinP1Iprimer	HinP1Iprimer	HinP1Iprimer	HinP1Iprimer	HinP1Iprimer	HinP1Iprimer	HinP1Iprimer	HinP1Iprimer	HinP1Iprimer	HinP1Iprimer	HinP1Iprimer	HinP1Iprimer	HinP1Iprimer	HinP1Iprimer	HinP1Iprimer	HinP1Iprimer	HinP1Iprimer	HinP1Iprimer	HinP1Iprimer	HinP1Iprimer	HinP1Iprimer	HinP1Iprimer	HinP1Iprimer	HinP1Iprimer	HinP1Iprimer	HinP1Iprimer	HinP1Iprimer	HinP1Iprimer	HinP1Iprimer	HinP1Iprimer	HinP1Iprimer	HinP1Iprimer	HinP1Iprimer
			AAA	AAC	AAG	AAT	ACA	ACC	ACG	ACT	AGA	AGC	AGG	AGT	ATA	ATC	ATG	ATT	CAA	CAC	CAG	CAT	CCA	CCC	CCG	CCT	CGA	CGC	CGG	CGT	CTA	CTC	CTG	CTT	GAA	GAC	GAG	GAT	GCA	GCC	GCG	GCT	GGA	GGC	GGG	GGT	GTA	GTC	GTG
		0	1	2	3	4	5	6	7	8	9	10	11	12	13	14	15	16	17	18	19	20	21	22	23	24	25	26	27	28	29	30	31	32	33	34	35	36	37	38	39	40	41	42	43	44	45	46	47
MaeIIprimer	AAA	1	9	9	10	4	10	1	1	4	8	3	0	5	8	2	4	5	6	2	16	7	7	1	8	2	7	1	5	9	2	5	6	5	9	0	0	1	0	0	0	0	2	4	2	0	3	2	2
MaeIIprimer	AAC	2	4	2	2	5	6	1	2	1	1	3	0	4	0	3	3	8	3	9	3	3	1	0	3	0	6	1	3	2	1	3	2	1	3	6	6	1	0	0	0	0	0	7	0	5	4	0	17
MaeIIprimer	AAG	3	4	0	1	8	0	5	0	2	3	1	1	8	2	0	5	3	6	1	8	1	3	0	0	1	2	4	2	0	1	0	2	3	1	0	1	2	0	0	0	0	5	1	1	2	1	0	0
MaeIIprimer	AAT	4	6	3	8	7	5	1	1	7	13	6	3	1	2	11	6	13	19	9	5	8	6	0	1	4	5	2	11	3	4	5	5	7	13	3	2	4	0	0	0	0	4	3	3	3	5	4	0
MaeIIprimer	ACA	5	13	2	5	5	8	3	0	8	4	3	7	14	5	6	9	10	7	4	6	6	4	0	1	3	6	2	3	6	6	24	8	5	10	1	3	3	0	0	0	0	2	7	0	5	2	8	3
MaeIIprimer	ACC	6	1	3	7	0	0	0	0	1	3	3	1	2	0	13	31	8	5	0	1	1	0	6	0	4	3	1	1	3	1	8	2	2	3	1	3	4	0	0	0	0	2	2	0	1	2	2	1
MaeIIprimer	ACG	7	0	0	3	3	5	0	0	1	2	1	0	2	0	6	2	2	3	0	6	3	2	0	2	1	0	2	3	5	1	0	1	0	5	0	0	2	0	0	0	0	4	1	2	0	4	0	0
MaeIIprimer	ACT	8	7	2	4	7	1	0	0	5	21	2	6	2	4	10	5	8	15	10	12	10	4	0	1	6	8	6	4	7	1	6	3	2	1	2	1	9	0	0	0	0	7	6	3	1	0	0	1
MaeIIprimer	AGA	9	17	8	8	21	11	0	0	7	15	7	8	10	6	12	3	5	19	8	8	10	4	2	3	3	15	7	3	13	6	6	15	17	16	2	13	3	0	0	0	0	3	6	4	5	2	5	3
MaeIIprimer	AGC	10	5	4	4	7	8	0	0	1	6	3	3	4	12	5	3	6	6	2	5	3	0	1	3	2	6	0	3	6	3	4	5	0	12	0	3	1	0	0	0	0	1	1	0	4	0	4	5
MaeIIprimer	AGG	11	3	0	4	7	5	0	0	0	3	2	2	1	4	1	1	4	4	1	6	3	1	0	3	1	3	0	12	3	2	4	3	3	3	0	6	6	0	0	0	0	3	2	1	2	0	1	1
MaeIIprimer	AGT	12	13	3	7	7	1	3	0	9	7	14	4	3	4	1	12	12	18	3	4	7	4	0	1	2	16	6	8	4	1	8	9	13	5	2	7	1	0	0	0	0	7	1	0	2	4	7	2
MaeIIprimer	ATA	13	5	6	2	3	4	1	0	2	2	3	0	4	4	4	3	4	14	3	9	4	2	2	0	0	8	2	1	5	5	0	1	3	2	2	2	1	0	0	0	0	6	0	2	6	2	0	0
MaeIIprimer	ATC	14	10	28	5	8	7	2	5	0	8	5	6	4	11	6	1	5	11	11	10	10	1	2	4	2	9	5	7	6	4	9	1	8	19	3	5	7	0	0	0	0	20	3	2	5	0	12	3
MaeIIprimer	ATG	15	3	10	8	5	5	3	2	4	2	1	6	0	7	2	3	6	18	6	7	2	11	0	1	1	5	2	9	5	0	6	9	9	4	1	8	2	0	0	0	0	4	3	0	5	3	3	2
MaeIIprimer	ATT	16	32	6	6	12	5	6	2	7	20	12	1	7	7	12	10	15	28	11	7	10	14	0	5	3	14	8	16	1	5	4	12	13	8	3	8	11	0	0	0	0	10	12	4	2	10	2	4
MaeIIprimer	CAA	17	31	8	18	34	21	3	6	11	16	12	13	18	18	8	18	34	26	13	17	13	18	4	7	4	26	19	3	8	5	10	9	11	23	7	15	18	0	0	0	0	14	14	8	10	2	6	11
MaeIIprimer	CAC	18	22	3	8	11	14	3	3	3	16	3	20	21	7	11	15	24	27	20	12	24	9	1	8	3	22	11	12	23	4	13	10	13	7	10	6	8	0	0	0	0	2	4	13	4	4	5	17
MaeIIprimer	CAG	19	17	1	7	6	9	8	3	3	14	4	2	9	4	4	6	15	16	9	13	11	10	5	7	3	8	7	5	11	2	8	5	9	8	5	7	5	0	0	0	0	15	6	1	4	3	3	4
MaeIIprimer	CAT	20	29	24	27	27	16	4	2	11	40	16	13	21	14	13	23	39	30	33	33	21	11	13	8	11	30	26	20	29	5	14	10	7	21	6	14	13	0	0	0	0	18	12	9	9	3	5	7
MaeIIprimer	CCA	21	11	11	13	18	15	5	2	5	13	8	9	16	12	18	3	30	48	3	24	7	19	3	5	15	19	14	5	10	3	9	11	8	16	7	5	3	0	0	0	0	29	6	2	0	3	12	5
MaeIIprimer	CCC	22	10	12	13	7	1	1	4	2	3	5	1	3	6	1	8	4	10	3	3	6	7	4	2	1	3	7	3	2	1	3	2	6	3	2	3	6	0	0	0	0	8	1	4	3	0	3	3
MaeIIprimer	CCG	23	6	1	6	4	6	5	2	8	7	9	6	5	1	12	3	12	10	8	9	6	3	0	2	3	14	4	5	15	0	15	4	9	5	5	5	3	0	0	0	0	3	7	2	3	4	2	2
MaeIIprimer	CCT	24	4	7	5	14	18	5	1	5	10	3	2	10	1	14	3	11	21	12	13	18	12	0	0	5	12	5	7	11	2	2	8	9	9	2	4	4	0	0	0	0	6	6	0	1	1	6	5
MaeIIprimer	CGA	25	27	11	16	9	12	14	6	20	27	14	6	7	9	25	12	21	34	12	39	20	21	2	8	4	48	23	15	12	5	13	23	23	17	7	1	14	0	0	0	0	29	8	4	11	5	2	13
MaeIIprimer	CGC	26	11	13	3	6	4	9	5	6	7	3	5	10	2	18	11	14	12	6	10	3	6	0	1	0	10	15	4	3	0	3	5	18	12	2	6	4	0	0	0	0	7	2	2	1	1	1	6
MaeIIprimer	CGG	27	23	6	7	19	5	5	3	9	18	10	3	15	4	10	12	8	16	15	16	8	5	3	6	3	13	6	16	15	3	10	13	7	16	2	10	7	0	0	0	0	14	18	3	8	3	3	9
MaeIIprimer	CGT	28	9	9	12	5	8	10	1	10	17	5	5	13	4	15	8	35	32	11	10	8	14	1	8	1	28	17	10	10	0	10	11	22	15	11	4	15	0	0	0	0	12	11	4	2	2	6	10
MaeIIprimer	CTA	29	17	4	2	6	6	1	0	3	4	0	5	13	3	13	5	8	11	12	5	6	15	0	7	5	19	5	8	13	1	2	5	17	10	4	13	10	0	0	0	0	15	2	1	1	3	5	5
MaeIIprimer	CTC	30	32	6	20	28	11	3	1	12	14	2	5	19	4	27	10	22	27	10	13	14	13	10	4	10	28	12	3	16	1	10	18	9	19	3	12	13	0	0	0	0	14	6	7	7	4	8	5
MaeIIprimer	CTG	31	14	7	13	15	17	3	3	3	9	9	15	15	4	14	19	13	8	8	19	5	2	2	5	0	12	11	10	8	4	12	3	9	17	5	5	3	0	0	0	0	8	3	1	4	3	13	5
MaeIIprimer	CTT	32	33	15	13	30	10	9	5	14	19	11	13	28	5	41	16	24	40	9	15	16	9	11	3	3	32	19	17	13	5	11	15	15	25	5	9	6	0	0	0	0	18	14	6	12	7	17	5
MaeIIprimer	GAA	33	21	18	21	16	15	4	3	13	35	14	15	16	18	10	9	48	27	18	22	6	11	4	8	5	17	9	22	10	3	19	33	17	11	3	4	18	0	0	0	0	14	6	6	8	8	12	6
MaeIIprimer	GAC	34	10	2	9	16	6	2	9	6	11	13	5	5	6	6	7	13	18	22	19	2	15	0	3	1	12	5	4	5	2	6	7	7	4	3	1	3	0	0	0	0	8	3	8	5	0	6	5
MaeIIprimer	GAG	35	9	23	2	16	9	3	2	3	4	2	2	6	5	15	5	15	18	4	4	14	5	5	0	0	10	0	12	3	5	0	2	5	9	0	12	6	0	0	0	0	5	4	1	1	3	6	0
MaeIIprimer	GAT	36	25	13	18	16	3	0	3	2	8	11	7	13	9	17	14	17	39	11	24	11	5	10	6	5	33	14	5	12	4	20	6	20	15	6	15	6	0	0	0	0	5	10	6	7	4	4	7
MaeIIprimer	GCA	37	19	4	16	8	2	8	1	6	15	5	0	11	3	8	21	3	13	5	9	4	10	0	1	1	4	20	7	7	1	8	6	7	6	1	7	14	0	0	0	0	2	0	5	0	4	2	8
MaeIIprimer	GCC	38	7	1	6	5	10	1	1	0	17	6	1	4	6	10	5	10	22	8	4	2	18	0	1	0	13	6	18	7	0	7	10	8	9	4	7	6	0	0	0	0	3	7	2	5	3	24	8
MaeIIprimer	GCG	39	6	1	7	0	1	0	2	2	4	6	1	1	3	2	2	0	8	0	2	0	2	1	0	0	1	4	4	2	2	5	5	0	0	0	7	2	0	0	0	0	3	0	1	4	0	3	1
MaeIIprimer	GCT	40	11	6	16	10	9	2	6	6	21	5	10	9	7	7	10	24	26	20	13	5	12	0	6	2	19	8	18	6	1	11	13	21	11	9	5	8	0	0	0	0	23	6	6	9	1	5	10
MaeIIprimer	GGA	41	26	36	28	51	34	16	9	13	28	10	18	26	20	19	17	71	68	19	32	37	23	2	14	10	52	27	26	30	11	26	23	33	26	19	11	21	0	0	0	0	41	27	16	10	23	20	20
MaeIIprimer	GGC	42	26	28	5	22	25	5	10	31	46	15	20	15	6	18	9	42	42	23	22	18	12	3	9	6	29	36	23	20	7	38	17	38	34	13	17	30	0	0	0	0	17	15	5	10	4	12	10
MaeIIprimer	GGG	43	3	6	13	6	3	1	1	3	7	7	2	6	10	8	1	11	17	9	3	4	2	1	5	3	25	5	3	8	1	10	2	2	4	2	2	1	0	0	0	0	5	3	3	1	3	0	7
MaeIIprimer	GGT	44	14	8	10	15	6	7	5	7	17	6	7	6	8	20	7	23	11	15	27	16	8	9	3	9	29	26	22	17	2	8	14	6	17	3	3	7	0	0	0	0	12	3	2	5	6	5	5
MaeIIprimer	GTA	45	23	3	10	2	8	2	1	7	11	8	4	12	2	22	2	24	25	3	2	7	5	1	1	3	5	8	6	6	2	9	8	6	18	7	3	9	0	0	0	0	13	4	2	3	2	0	4
MaeIIprimer	GTC	46	25	8	24	26	10	0	4	10	18	7	9	8	8	23	9	20	26	8	16	27	8	1	6	5	32	6	19	11	5	14	4	19	14	11	10	21	0	0	0	0	15	7	4	8	15	11	5
MaeIIprimer	GTG	47	21	3	9	8	7	4	7	6	16	5	1	3	8	4	11	12	14	5	14	7	3	2	2	2	12	3	6	5	4	12	18	2	16	6	4	7	0	0	0	0	2	7	0	17	2	8	15
MaeIIprimer	GTT	48	19	19	16	11	22	1	8	4	12	17	7	14	9	15	5	31	43	14	18	15	18	6	10	9	21	22	21	6	7	15	12	9	9	6	5	6	0	0	0	0	7	5	8	9	1	12	6
MaeIIprimer	TAA	49	10	10	6	6	4	4	2	1	5	4	10	1	3	6	9	4	12	2	2	4	4	4	3	4	11	4	3	1	0	2	1	13	8	6	3	2	0	0	0	0	8	4	1	0	2	2	4
MaeIIprimer	TAC	50	4	0	6	4	1	0	1	7	14	1	3	6	7	10	4	6	4	8	4	1	3	2	1	1	6	2	1	8	1	7	2	3	1	1	2	4	0	0	0	0	1	0	4	3	0	0	2
MaeIIprimer	TAG	51	2	0	3	8	1	2	2	4	6	0	1	4	3	12	1	1	23	4	2	3	6	0	0	2	5	3	1	2	0	0	4	3	6	1	3	0	0	0	0	0	5	0	2	6	0	0	1
MaeIIprimer	TAT	52	16	10	5	11	8	5	5	0	11	5	1	8	13	7	6	15	12	11	8	4	4	1	8	6	10	2	6	7	0	3	4	8	4	3	4	4	0	0	0	0	4	9	4	3	5	7	3
MaeIIprimer	TCA	53	33	10	11	17	13	13	2	17	22	7	2	11	19	19	27	21	29	18	23	10	4	4	4	7	24	16	11	15	6	10	20	13	8	8	12	14	0	0	0	0	10	7	4	9	4	15	11
MaeIIprimer	TCC	54	34	29	16	22	11	4	8	7	9	7	12	15	24	9	4	10	22	12	12	4	9	3	2	5	7	11	24	15	6	9	7	13	11	2	7	9	0	0	0	0	13	6	3	11	1	6	8
MaeIIprimer	TCG	55	11	4	8	11	13	0	2	4	13	12	2	5	1	7	9	12	23	4	10	23	6	3	3	4	13	8	7	8	9	17	12	5	4	3	12	6	0	0	0	0	14	7	3	1	3	9	11
MaeIIprimer	TCT	56	15	5	22	18	9	5	5	2	17	40	8	11	11	13	13	15	26	12	28	22	20	10	5	16	30	11	20	12	4	13	10	6	10	12	16	8	0	0	0	0	6	1	6	2	6	6	5
MaeIIprimer	TGA	57	55	17	20	20	15	2	8	5	22	24	14	14	14	33	18	27	39	19	20	26	28	7	2	16	40	24	10	13	7	17	23	20	14	13	7	6	0	0	0	0	22	3	20	11	6	19	11
MaeIIprimer	TGC	58	34	15	13	19	6	9	7	3	17	18	1	10	5	14	5	15	20	6	14	16	6	3	6	3	27	11	4	13	6	6	25	11	11	7	15	7	0	0	0	0	11	0	0	6	0	8	0
MaeIIprimer	TGG	59	28	20	17	19	17	4	2	7	18	10	3	12	4	10	7	21	37	10	8	16	9	5	1	2	14	5	21	14	3	5	19	10	8	3	9	8	0	0	0	0	7	13	8	0	6	7	7
MaeIIprimer	TGT	60	23	11	8	10	13	4	3	9	17	6	10	3	8	24	10	16	18	17	14	8	17	3	10	6	37	11	7	18	4	19	6	13	13	4	11	3	0	0	0	0	16	10	6	3	3	2	4
MaeIIprimer	TTA	61	9	5	9	14	7	3	1	5	10	8	8	11	9	11	6	4	16	10	10	4	2	1	4	2	13	4	9	7	4	11	0	9	6	4	9	2	0	0	0	0	2	5	3	2	2	1	4
MaeIIprimer	TTC	62	15	13	11	23	11	7	6	18	14	10	8	16	15	15	17	20	35	7	18	11	10	4	2	3	22	11	34	10	14	12	14	17	24	6	1	9	0	0	0	0	11	7	4	6	8	7	14
MaeIIprimer	TTG	63	21	5	9	9	14	15	3	5	33	12	8	9	4	15	5	29	23	15	10	31	30	1	5	8	15	12	14	7	8	4	6	8	18	4	8	8	0	0	0	0	19	8	11	7	4	8	7
MaeIIprimer	TTT	64	43	31	33	24	22	6	4	14	45	24	13	28	10	17	26	32	46	24	15	28	17	6	7	11	47	14	16	20	10	16	18	25	27	21	14	13	0	0	0	0	28	10	7	15	6	18	8
[truncated: 17 more columns]
