# Supplementary material for: Eukaryotic transcriptomics in silico: Optimizing cDNA-AFLP efficiency
Source: BMC Genomics. 2009 Nov 30;10:565. doi: 10.1186/1471-2164-10-565 (PMC2797533; doi:10.1186/1471-2164-10-565)
Supplement: Additional file 5 — Arrays of all selective PCRs for all species and enzyme combinations. Selective PCR arrays using three-by-three selective base pairs for all 87 NCBI and 39 ENSEMBL species included in the present study, tested on all 28 combinations of 8 restriction enzymes. [file 1471-2164-10-565-S5.ZIP › CSV_Arrays/ENSEMBL/Caenorhabditis_elegansMaeIIandHpaII.csv]

			HpaIIprimer	HpaIIprimer	HpaIIprimer	HpaIIprimer	HpaIIprimer	HpaIIprimer	HpaIIprimer	HpaIIprimer	HpaIIprimer	HpaIIprimer	HpaIIprimer	HpaIIprimer	HpaIIprimer	HpaIIprimer	HpaIIprimer	HpaIIprimer	HpaIIprimer	HpaIIprimer	HpaIIprimer	HpaIIprimer	HpaIIprimer	HpaIIprimer	HpaIIprimer	HpaIIprimer	HpaIIprimer	HpaIIprimer	HpaIIprimer	HpaIIprimer	HpaIIprimer	HpaIIprimer	HpaIIprimer	HpaIIprimer	HpaIIprimer	HpaIIprimer	HpaIIprimer	HpaIIprimer	HpaIIprimer	HpaIIprimer	HpaIIprimer	HpaIIprimer	HpaIIprimer	HpaIIprimer	HpaIIprimer	HpaIIprimer	HpaIIprimer	HpaIIprimer	HpaIIprimer
			AAA	AAC	AAG	AAT	ACA	ACC	ACG	ACT	AGA	AGC	AGG	AGT	ATA	ATC	ATG	ATT	CAA	CAC	CAG	CAT	CCA	CCC	CCG	CCT	CGA	CGC	CGG	CGT	CTA	CTC	CTG	CTT	GAA	GAC	GAG	GAT	GCA	GCC	GCG	GCT	GGA	GGC	GGG	GGT	GTA	GTC	GTG
		0	1	2	3	4	5	6	7	8	9	10	11	12	13	14	15	16	17	18	19	20	21	22	23	24	25	26	27	28	29	30	31	32	33	34	35	36	37	38	39	40	41	42	43	44	45	46	47
MaeIIprimer	AAA	1	29	14	20	23	12	5	7	16	16	11	5	7	13	22	13	17	10	2	11	7	8	0	1	3	9	4	6	7	2	11	7	14	22	5	3	8	8	1	2	6	2	0	1	2	8	2	1
MaeIIprimer	AAC	2	8	6	12	13	8	3	1	6	13	11	2	6	4	18	8	10	13	1	8	6	1	3	3	0	3	2	8	7	0	6	11	6	6	2	2	1	5	0	1	5	11	0	1	2	0	7	12
MaeIIprimer	AAG	3	18	9	28	7	0	2	3	4	9	6	5	4	1	6	5	8	3	1	1	2	7	0	0	0	5	2	1	1	0	3	1	2	3	1	2	3	7	0	0	1	1	0	1	1	5	1	1
MaeIIprimer	AAT	4	22	20	7	27	10	5	5	9	15	6	7	9	12	21	18	10	10	5	9	19	9	2	4	6	13	4	2	5	7	15	7	11	22	6	7	3	4	3	2	2	2	3	2	0	1	6	4
MaeIIprimer	ACA	5	28	9	6	32	13	8	12	11	27	24	8	15	19	12	17	15	7	9	12	2	2	1	5	1	28	3	10	4	0	7	3	16	2	4	11	6	7	2	2	5	3	3	1	0	12	1	0
MaeIIprimer	ACC	6	17	2	4	12	1	2	0	2	9	3	14	10	4	5	1	13	5	6	1	3	3	0	0	0	4	3	3	24	2	5	11	7	13	3	6	3	5	1	2	0	1	1	0	2	2	5	4
MaeIIprimer	ACG	7	10	4	5	15	0	0	1	2	1	5	4	5	2	0	9	12	2	1	8	2	3	0	3	2	9	1	4	6	0	10	3	2	3	2	2	2	0	1	2	1	2	0	0	0	1	2	3
MaeIIprimer	ACT	8	23	17	17	20	8	0	4	9	17	11	2	12	14	8	30	15	12	4	9	4	2	0	14	0	10	2	1	3	1	16	6	12	17	10	6	5	2	2	7	5	3	5	1	1	1	3	2
MaeIIprimer	AGA	9	55	20	19	41	24	6	6	5	43	27	13	31	24	27	17	50	22	1	15	18	7	0	2	6	15	4	10	13	4	12	18	20	14	7	18	17	2	8	2	6	8	7	2	1	5	9	14
MaeIIprimer	AGC	10	15	11	16	14	9	5	4	0	3	7	5	6	18	13	13	28	4	4	6	5	14	0	2	5	3	7	11	1	3	5	7	11	14	3	1	10	7	1	0	5	1	0	0	1	4	4	0
MaeIIprimer	AGG	11	9	7	5	6	5	1	6	3	12	8	4	8	6	8	10	6	7	12	2	6	9	7	0	0	2	2	0	0	0	6	7	8	11	4	4	10	3	0	0	4	3	0	0	0	1	0	1
MaeIIprimer	AGT	12	41	11	34	32	14	5	7	3	21	16	12	11	31	22	13	11	11	2	1	7	2	0	2	10	9	3	7	2	3	26	15	4	14	7	17	5	10	0	0	11	2	1	1	0	5	1	7
MaeIIprimer	ATA	13	18	10	3	11	6	0	13	2	8	6	1	10	18	10	5	22	14	7	4	2	7	0	2	1	3	1	5	4	6	3	7	5	17	2	6	2	2	0	2	4	3	1	1	2	6	3	2
MaeIIprimer	ATC	14	20	6	27	33	16	3	6	6	20	20	5	17	25	25	30	22	13	7	11	2	20	3	6	12	8	8	10	6	4	16	11	14	13	6	9	15	5	2	3	6	4	2	3	8	4	6	3
MaeIIprimer	ATG	15	26	8	22	18	23	9	4	32	17	11	9	10	12	17	16	32	15	6	9	9	7	3	0	4	17	6	13	7	3	12	10	14	16	3	5	7	1	1	0	8	6	6	3	3	4	5	3
MaeIIprimer	ATT	16	57	17	35	41	10	2	5	10	41	23	20	12	36	31	47	38	27	11	12	14	8	0	3	4	17	4	19	31	3	23	16	32	18	3	8	16	12	5	5	9	7	0	1	10	13	5	7
MaeIIprimer	CAA	17	68	37	62	31	25	7	7	11	54	27	22	34	24	32	37	51	42	33	31	22	10	3	4	3	53	16	25	16	11	45	21	47	31	9	16	12	10	2	18	13	7	8	3	8	12	15	24
MaeIIprimer	CAC	18	50	12	27	36	15	4	9	18	25	31	18	10	20	22	44	28	30	16	25	17	9	4	10	1	24	7	33	19	12	42	23	34	28	17	14	19	17	3	7	11	8	4	3	2	4	7	21
MaeIIprimer	CAG	19	36	26	23	23	27	7	11	2	27	20	16	32	8	18	33	27	19	10	21	6	2	1	2	1	18	4	17	12	2	18	13	27	16	1	9	14	4	2	3	8	13	10	3	4	9	10	3
MaeIIprimer	CAT	20	84	48	60	49	28	14	31	36	65	50	29	30	34	50	41	71	56	14	31	41	28	11	7	38	56	18	39	31	11	81	27	45	47	24	38	26	19	4	6	14	20	5	4	5	20	22	24
MaeIIprimer	CCA	21	81	31	39	48	10	5	16	26	59	42	30	34	34	27	41	40	17	8	15	15	9	2	6	13	20	11	13	21	5	18	30	19	31	10	19	11	15	1	5	14	9	3	4	0	6	10	12
MaeIIprimer	CCC	22	33	4	14	11	4	2	1	3	14	6	7	12	16	13	9	14	3	2	8	1	2	0	1	2	7	0	12	0	3	8	2	7	9	1	4	4	2	0	1	7	4	2	1	4	3	1	1
MaeIIprimer	CCG	23	60	11	18	17	16	9	5	0	20	17	2	19	10	9	7	5	8	4	9	4	8	0	3	4	9	5	5	5	1	10	3	5	7	2	1	6	6	0	0	3	4	0	0	1	5	2	3
MaeIIprimer	CCT	24	29	23	27	20	12	4	4	17	58	22	12	15	15	35	19	25	11	3	11	5	4	8	2	3	7	11	9	9	3	23	15	12	17	9	13	8	10	6	3	2	6	1	2	1	0	0	2
MaeIIprimer	CGA	25	60	41	26	53	35	4	20	17	73	54	34	13	36	39	41	45	42	18	18	27	10	8	4	14	46	22	19	26	4	39	19	41	29	9	13	33	26	6	14	15	18	12	4	10	15	19	11
MaeIIprimer	CGC	26	22	16	22	16	8	6	3	2	8	16	6	7	2	7	18	12	11	8	11	6	5	0	2	2	29	8	12	17	3	18	10	15	9	3	17	8	3	1	1	9	4	0	0	2	2	3	3
MaeIIprimer	CGG	27	31	24	37	24	9	10	3	9	36	19	14	7	15	12	29	23	25	14	9	13	5	0	6	2	25	11	32	14	7	19	21	25	14	15	3	31	9	2	5	9	8	9	5	2	5	4	6
MaeIIprimer	CGT	28	59	24	28	33	9	6	7	16	39	55	18	45	12	42	27	43	35	22	21	28	9	7	7	7	22	13	22	24	14	25	24	20	25	2	10	25	18	3	6	10	10	3	5	3	9	4	4
MaeIIprimer	CTA	29	26	10	16	16	6	2	2	11	15	15	14	8	12	14	17	18	17	8	6	2	5	0	5	3	13	4	28	9	1	29	15	16	12	11	5	4	3	0	0	1	2	5	0	0	3	5	1
MaeIIprimer	CTC	30	43	16	34	53	17	9	10	13	27	26	13	17	16	32	32	49	35	16	34	16	8	5	6	3	24	9	24	8	3	28	10	16	20	8	18	25	12	3	10	3	3	6	4	9	8	8	10
MaeIIprimer	CTG	31	43	13	32	36	14	4	7	17	20	15	30	6	12	25	24	24	16	7	13	19	9	2	9	11	27	7	20	18	5	30	21	11	19	3	4	17	3	9	6	22	2	5	2	5	2	5	4
MaeIIprimer	CTT	32	71	34	48	46	28	11	8	17	51	40	34	20	22	43	67	70	64	12	45	17	27	1	5	11	23	20	22	22	12	28	25	49	48	16	9	16	10	3	14	12	11	7	5	8	22	16	12
MaeIIprimer	GAA	33	71	24	39	59	31	11	10	10	29	36	14	21	36	50	23	44	40	15	11	18	21	7	4	5	25	17	16	20	6	54	16	48	16	10	25	18	9	5	8	10	5	6	2	6	11	17	9
MaeIIprimer	GAC	34	63	17	23	18	10	11	5	7	19	16	6	10	18	20	37	25	20	6	11	6	3	3	4	5	15	10	17	5	4	19	13	22	16	7	6	9	8	1	7	6	8	13	0	4	3	7	2
MaeIIprimer	GAG	35	21	8	12	19	23	3	6	15	20	13	5	11	7	23	15	14	17	11	8	6	8	3	0	6	9	6	5	11	1	14	12	6	16	8	11	13	5	2	5	3	2	0	2	3	3	2	3
MaeIIprimer	GAT	36	59	26	42	35	17	2	15	5	34	23	8	12	28	17	41	39	42	14	22	28	10	5	14	12	20	2	16	18	10	19	23	34	22	6	14	8	11	5	8	10	6	8	6	2	16	6	12
MaeIIprimer	GCA	37	29	11	24	25	10	6	7	10	21	22	9	10	18	28	17	19	19	18	11	6	10	3	0	3	8	13	11	5	3	28	26	22	15	9	9	11	7	0	3	26	4	4	0	0	18	14	10
MaeIIprimer	GCC	38	19	6	24	34	8	1	5	8	23	26	20	6	18	14	11	13	26	8	4	8	20	3	1	7	12	15	8	8	4	27	8	32	11	1	3	9	12	5	32	9	3	4	1	1	8	1	6
MaeIIprimer	GCG	39	13	4	7	10	3	1	6	2	14	9	6	4	6	11	4	15	7	0	3	3	4	1	1	0	13	5	11	3	0	6	7	11	9	1	5	3	1	4	5	3	2	0	0	2	2	10	3
MaeIIprimer	GCT	40	42	19	38	35	25	20	2	11	37	22	18	8	19	34	57	28	29	16	35	16	10	8	7	7	23	5	17	12	10	27	18	14	40	8	14	6	22	1	3	6	8	14	7	2	18	12	13
MaeIIprimer	GGA	41	118	89	71	88	47	17	21	38	84	100	33	35	88	65	70	101	85	50	43	46	36	15	14	21	64	10	70	56	23	95	47	67	65	17	42	30	15	10	11	26	24	23	14	7	24	23	22
MaeIIprimer	GGC	42	102	48	56	78	40	20	16	23	71	84	32	24	64	64	77	57	51	27	36	34	19	5	19	17	51	31	49	20	17	86	38	40	49	13	59	23	30	10	16	10	19	3	5	16	20	24	10
MaeIIprimer	GGG	43	18	12	18	24	13	2	2	3	34	14	19	11	22	15	2	24	4	11	8	9	4	1	2	2	12	3	4	5	2	13	5	13	6	9	4	4	3	4	0	3	2	0	3	4	7	7	1
MaeIIprimer	GGT	44	50	17	48	45	27	17	6	26	54	38	15	12	19	42	23	29	27	18	15	12	9	1	6	4	16	0	25	24	5	32	9	16	16	12	10	14	17	2	6	5	7	4	18	2	3	14	3
MaeIIprimer	GTA	45	32	18	29	21	14	9	20	5	18	30	8	15	21	16	21	28	28	8	14	10	3	2	4	2	4	6	7	9	5	16	6	19	15	5	23	12	15	4	5	4	7	10	3	4	7	13	11
MaeIIprimer	GTC	46	51	34	29	38	15	9	6	13	61	27	18	24	22	43	40	45	29	13	17	8	23	3	3	10	25	11	32	6	3	32	29	31	28	7	11	18	17	3	7	9	5	3	8	5	17	12	10
MaeIIprimer	GTG	47	34	12	19	20	20	6	7	5	20	15	15	13	18	35	11	29	24	12	15	7	9	4	1	1	9	4	12	7	1	21	12	14	15	3	4	8	4	1	4	11	5	3	3	2	10	3	4
MaeIIprimer	GTT	48	63	33	42	86	25	12	12	24	46	33	20	16	28	45	38	75	38	15	17	19	9	3	13	11	44	14	16	18	8	37	34	23	24	8	14	16	9	2	6	9	11	5	7	6	7	3	12
MaeIIprimer	TAA	49	22	13	14	14	8	3	1	5	12	10	11	5	19	12	15	15	10	8	10	19	6	2	1	0	17	0	2	4	4	6	7	14	6	3	3	7	3	2	6	3	3	2	2	2	4	2	3
MaeIIprimer	TAC	50	13	12	14	18	4	4	7	4	5	9	6	8	12	19	13	10	13	4	6	2	3	4	6	1	9	8	3	4	1	10	18	7	12	3	3	4	6	0	1	7	5	5	0	0	1	3	1
MaeIIprimer	TAG	51	11	3	7	19	5	3	6	3	15	8	6	2	7	7	8	12	11	4	6	0	2	6	3	0	8	2	3	5	4	7	2	0	0	2	5	3	2	4	1	6	0	0	0	2	3	3	1
MaeIIprimer	TAT	52	39	7	18	36	11	9	11	9	9	15	5	6	11	18	15	14	18	5	8	23	4	2	0	5	19	1	13	7	2	7	11	11	14	5	5	2	3	8	7	1	4	2	1	0	13	2	5
MaeIIprimer	TCA	53	78	40	31	46	20	9	2	14	39	33	21	39	37	40	39	34	28	4	13	2	17	5	20	9	25	12	14	16	5	24	25	28	24	6	11	15	19	1	9	9	5	2	3	4	4	8	10
MaeIIprimer	TCC	54	40	25	43	39	26	10	8	11	20	25	16	11	22	33	25	36	21	26	7	15	14	4	3	4	26	7	14	8	7	22	9	22	14	6	14	15	7	4	2	7	4	5	1	4	9	6	14
MaeIIprimer	TCG	55	46	5	18	42	14	1	2	9	26	24	15	17	35	44	14	34	28	3	14	6	9	9	7	11	14	2	16	9	7	32	13	13	20	12	5	24	10	8	6	16	7	6	2	4	1	5	3
MaeIIprimer	TCT	56	107	35	33	62	21	23	15	14	40	21	41	18	31	33	32	39	38	16	21	19	14	10	2	7	18	11	16	14	11	21	16	16	29	5	12	10	11	5	9	4	5	0	2	8	8	7	3
MaeIIprimer	TGA	57	76	40	78	62	61	23	20	49	77	48	62	33	46	43	51	53	58	21	29	49	11	4	9	14	47	9	26	27	22	47	37	31	53	13	17	32	11	6	8	10	8	7	6	8	13	7	23
MaeIIprimer	TGC	58	54	14	29	24	17	12	4	14	49	31	19	15	21	40	23	22	27	11	31	12	9	3	5	4	25	10	19	5	12	18	21	31	24	10	13	7	25	0	8	9	3	6	2	0	4	6	10
MaeIIprimer	TGG	59	61	23	25	48	17	6	22	25	39	29	27	27	18	31	32	33	45	11	16	12	20	1	15	2	10	10	19	7	4	27	25	33	38	11	11	16	6	2	2	15	0	4	1	1	9	6	21
MaeIIprimer	TGT	60	67	30	37	44	41	10	16	15	39	63	15	18	22	41	30	21	26	15	26	34	10	5	10	13	25	16	16	3	7	55	29	28	23	6	20	20	9	1	4	16	14	1	2	2	11	9	16
MaeIIprimer	TTA	61	31	14	19	33	12	3	6	5	19	22	6	15	19	17	17	21	19	2	13	12	7	4	4	6	16	5	5	3	7	10	12	8	6	2	6	9	4	0	2	3	3	3	2	5	0	1	5
MaeIIprimer	TTC	62	67	32	41	32	17	7	8	18	53	46	9	23	37	39	59	39	47	16	24	22	16	5	9	3	43	8	25	16	7	37	23	30	35	18	15	13	9	7	7	11	9	6	2	7	14	10	17
MaeIIprimer	TTG	63	48	17	38	39	24	9	5	11	39	29	27	26	43	17	34	48	33	20	17	8	14	9	6	22	27	17	19	13	10	20	11	35	51	13	17	18	8	5	9	16	5	4	2	11	12	14	6
MaeIIprimer	TTT	64	152	67	68	98	39	24	14	30	70	54	33	27	58	44	62	69	59	20	41	23	26	6	8	8	40	9	34	22	12	57	30	28	44	22	28	39	22	7	14	9	21	2	7	7	11	15	18
[truncated: 17 more columns]
