# Supplementary material for: Eukaryotic transcriptomics in silico: Optimizing cDNA-AFLP efficiency
Source: BMC Genomics. 2009 Nov 30;10:565. doi: 10.1186/1471-2164-10-565 (PMC2797533; doi:10.1186/1471-2164-10-565)
Supplement: Additional file 5 — Arrays of all selective PCRs for all species and enzyme combinations. Selective PCR arrays using three-by-three selective base pairs for all 87 NCBI and 39 ENSEMBL species included in the present study, tested on all 28 combinations of 8 restriction enzymes. [file 1471-2164-10-565-S5.ZIP › CSV_Arrays/ENSEMBL/Caenorhabditis_elegansMaeIIandMaeI.csv]

			MaeIprimer	MaeIprimer	MaeIprimer	MaeIprimer	MaeIprimer	MaeIprimer	MaeIprimer	MaeIprimer	MaeIprimer	MaeIprimer	MaeIprimer	MaeIprimer	MaeIprimer	MaeIprimer	MaeIprimer	MaeIprimer	MaeIprimer	MaeIprimer	MaeIprimer	MaeIprimer	MaeIprimer	MaeIprimer	MaeIprimer	MaeIprimer	MaeIprimer	MaeIprimer	MaeIprimer	MaeIprimer	MaeIprimer	MaeIprimer	MaeIprimer	MaeIprimer	MaeIprimer	MaeIprimer	MaeIprimer	MaeIprimer	MaeIprimer	MaeIprimer	MaeIprimer	MaeIprimer	MaeIprimer	MaeIprimer	MaeIprimer	MaeIprimer	MaeIprimer	MaeIprimer	MaeIprimer
			AAA	AAC	AAG	AAT	ACA	ACC	ACG	ACT	AGA	AGC	AGG	AGT	ATA	ATC	ATG	ATT	CAA	CAC	CAG	CAT	CCA	CCC	CCG	CCT	CGA	CGC	CGG	CGT	CTA	CTC	CTG	CTT	GAA	GAC	GAG	GAT	GCA	GCC	GCG	GCT	GGA	GGC	GGG	GGT	GTA	GTC	GTG
		0	1	2	3	4	5	6	7	8	9	10	11	12	13	14	15	16	17	18	19	20	21	22	23	24	25	26	27	28	29	30	31	32	33	34	35	36	37	38	39	40	41	42	43	44	45	46	47
MaeIIprimer	AAA	1	27	8	19	18	4	7	5	3	21	9	6	10	6	5	2	16	5	7	14	6	14	0	3	8	9	2	1	1	2	5	4	18	7	4	11	5	1	3	7	0	3	1	0	2	0	1	2
MaeIIprimer	AAC	2	8	6	8	7	5	6	6	3	3	3	3	1	6	6	14	9	9	6	6	3	4	0	2	2	1	2	5	1	2	4	2	6	9	10	5	1	1	1	0	2	3	0	0	0	2	1	0
MaeIIprimer	AAG	3	8	7	13	5	1	1	0	5	3	4	1	1	2	2	1	6	7	1	3	2	4	2	0	0	3	0	1	1	0	2	6	4	3	1	0	1	9	1	1	0	2	0	0	0	1	0	3
MaeIIprimer	AAT	4	21	21	22	15	6	4	5	4	16	4	2	6	7	2	6	23	12	5	7	12	2	0	7	3	4	3	5	1	1	3	11	6	11	2	2	4	1	4	0	1	0	4	0	1	1	3	1
MaeIIprimer	ACA	5	20	7	11	18	9	2	6	2	7	1	8	3	14	9	10	11	10	4	3	7	6	0	9	4	7	0	2	6	2	6	7	9	5	0	9	4	5	0	7	5	0	1	2	0	0	2	5
MaeIIprimer	ACC	6	7	3	6	8	4	1	1	0	2	2	4	1	7	2	13	3	8	3	3	1	9	1	1	3	0	0	6	4	0	1	2	4	5	3	1	0	2	6	0	1	1	0	0	1	2	8	0
MaeIIprimer	ACG	7	8	2	6	6	2	0	2	3	6	2	2	2	0	3	2	2	0	0	2	7	2	1	2	2	2	2	1	1	0	4	4	0	7	0	6	4	0	2	2	1	0	0	0	1	2	0	0
MaeIIprimer	ACT	8	34	11	9	17	7	11	3	5	13	2	1	10	9	8	14	10	10	7	6	5	12	2	6	6	2	0	4	2	2	10	10	7	7	1	6	3	2	2	2	4	0	2	2	0	4	2	2
MaeIIprimer	AGA	9	37	19	32	17	20	7	2	8	13	19	1	4	13	9	25	18	17	2	11	9	5	1	8	10	6	3	3	3	5	7	15	9	15	2	5	10	4	4	2	6	2	4	1	1	3	0	2
MaeIIprimer	AGC	10	14	6	6	14	6	1	6	3	3	5	4	1	1	0	6	10	5	4	1	4	2	2	2	3	14	2	1	2	1	5	4	7	2	1	1	4	1	2	0	1	1	0	0	1	1	1	3
MaeIIprimer	AGG	11	8	4	13	6	5	1	0	3	8	3	7	4	6	0	10	1	9	1	6	8	0	0	5	3	3	3	1	1	2	1	6	5	7	0	0	0	10	2	1	0	3	0	1	0	1	0	2
MaeIIprimer	AGT	12	27	6	25	16	18	1	2	1	11	4	1	5	10	6	8	9	9	8	9	13	18	1	2	4	4	1	2	2	0	8	14	14	8	3	9	5	4	7	1	6	2	4	2	4	3	1	4
MaeIIprimer	ATA	13	16	4	16	7	6	3	3	6	10	4	4	2	4	2	8	18	17	1	4	8	8	4	3	3	5	2	1	4	8	4	8	4	9	4	2	0	4	2	1	1	0	1	0	12	4	1	2
MaeIIprimer	ATC	14	18	19	24	12	16	2	10	13	12	3	8	13	5	22	10	19	21	8	5	8	9	1	11	0	9	0	2	0	3	16	11	9	12	1	12	4	2	1	2	1	6	2	0	1	3	5	3
MaeIIprimer	ATG	15	28	5	13	7	15	4	7	1	24	6	4	7	15	5	12	9	24	4	7	6	10	4	3	3	7	1	2	8	0	2	7	5	12	0	6	9	4	7	3	1	0	1	0	1	4	6	3
MaeIIprimer	ATT	16	27	17	27	27	19	7	12	6	21	11	10	12	14	12	14	32	17	6	24	17	14	5	8	3	7	8	11	5	7	21	20	15	14	9	12	11	3	3	5	5	6	5	1	2	4	4	7
MaeIIprimer	CAA	17	41	19	46	45	15	2	9	10	25	17	21	14	24	17	31	44	19	7	23	16	12	4	11	7	7	4	7	7	5	17	32	17	19	1	22	10	11	6	2	2	2	7	3	5	3	5	6
MaeIIprimer	CAC	18	32	8	27	17	7	5	5	13	13	8	11	15	6	18	20	13	22	15	9	10	12	4	8	7	9	2	8	4	4	8	21	20	23	4	15	13	3	5	8	2	6	3	2	0	1	4	9
MaeIIprimer	CAG	19	19	13	34	29	12	2	6	14	12	7	12	8	9	11	10	16	11	2	11	9	18	1	5	1	6	4	2	6	5	10	12	7	7	9	11	7	1	3	5	2	3	1	2	3	3	1	5
MaeIIprimer	CAT	20	64	40	53	51	21	18	23	19	37	20	24	17	20	31	20	32	32	13	29	17	27	4	13	9	11	8	7	17	8	26	26	16	32	8	26	10	13	1	10	14	10	4	4	3	6	10	3
MaeIIprimer	CCA	21	31	20	26	29	8	4	13	10	39	11	11	20	4	7	26	12	27	6	17	6	17	3	12	7	12	10	3	2	7	26	11	19	12	4	11	5	3	5	5	8	7	1	0	0	1	4	8
MaeIIprimer	CCC	22	11	8	15	6	7	1	3	0	5	3	4	3	2	1	7	5	7	4	4	2	4	0	11	0	7	4	2	2	1	5	2	4	8	0	1	7	7	2	3	0	4	4	1	1	5	0	0
MaeIIprimer	CCG	23	11	4	18	17	6	6	4	5	3	8	6	4	5	8	7	9	2	2	3	5	6	3	8	3	5	1	1	1	2	3	1	8	7	1	4	4	3	3	4	3	1	2	0	2	3	1	0
MaeIIprimer	CCT	24	26	18	13	10	3	1	3	7	8	2	4	4	4	7	7	10	22	7	8	7	4	4	7	5	10	1	6	1	10	8	9	10	6	2	6	4	4	0	5	5	0	0	1	3	0	1	3
MaeIIprimer	CGA	25	48	18	54	27	20	13	10	15	10	14	9	8	21	36	26	25	22	7	10	14	14	11	16	4	12	3	9	8	14	15	17	14	22	5	10	12	4	12	3	15	8	1	1	3	3	4	7
MaeIIprimer	CGC	26	22	7	20	8	2	5	2	4	10	3	1	4	4	11	11	15	1	2	10	3	4	1	0	7	8	1	4	5	1	4	8	10	12	3	1	5	1	1	4	1	2	1	5	0	0	0	3
MaeIIprimer	CGG	27	29	18	35	10	9	2	5	20	18	11	4	3	1	13	10	11	11	2	24	8	12	7	2	7	4	0	8	4	2	20	13	7	20	2	3	12	5	1	4	3	6	1	0	3	3	0	3
MaeIIprimer	CGT	28	38	19	36	35	14	3	8	7	14	14	1	4	12	12	15	14	20	11	14	22	6	1	9	5	21	7	4	9	1	19	14	6	11	3	3	6	6	7	16	5	8	3	0	2	0	3	5
MaeIIprimer	CTA	29	25	7	11	9	5	5	4	4	7	5	5	5	5	6	20	13	14	4	3	4	5	1	0	3	3	4	1	3	8	9	5	10	4	3	4	7	0	5	3	3	3	3	3	3	0	2	0
MaeIIprimer	CTC	30	26	23	34	22	21	7	18	3	30	4	8	18	12	9	13	27	25	17	12	10	13	2	9	11	2	8	7	6	0	10	11	11	18	11	20	9	8	7	8	4	4	0	2	3	1	3	4
MaeIIprimer	CTG	31	17	12	21	25	10	1	15	11	10	8	8	6	4	16	6	27	26	5	16	11	6	3	4	12	11	1	6	4	2	13	12	19	19	5	3	6	4	1	3	2	2	0	1	2	1	9	1
MaeIIprimer	CTT	32	55	30	44	48	41	14	21	15	34	16	18	22	14	25	49	41	29	6	30	16	31	9	8	10	21	0	6	8	9	24	30	16	26	8	15	9	11	2	3	0	10	10	2	2	5	12	17
MaeIIprimer	GAA	33	49	13	35	53	11	16	13	23	40	13	20	9	22	19	30	25	18	14	28	15	13	2	15	11	17	9	11	6	4	15	30	22	21	5	9	23	4	4	1	8	6	2	2	3	6	1	3
MaeIIprimer	GAC	34	30	11	11	41	4	10	4	7	15	8	7	4	5	7	11	15	11	4	6	21	8	5	10	0	5	1	6	3	1	2	9	3	8	3	3	4	4	3	4	8	3	2	0	6	3	1	2
MaeIIprimer	GAG	35	14	16	13	14	6	4	5	5	9	8	3	3	12	7	7	2	12	3	6	4	4	1	3	3	2	1	7	3	2	7	8	7	5	1	5	5	3	2	1	3	3	3	1	3	1	1	2
MaeIIprimer	GAT	36	50	23	36	32	14	8	13	12	10	16	2	5	8	7	18	13	29	8	19	20	12	4	3	5	11	4	3	12	1	5	25	16	18	1	0	7	3	1	4	3	3	1	0	2	4	3	3
MaeIIprimer	GCA	37	21	12	16	31	6	2	6	11	6	4	11	10	8	10	10	14	34	4	15	8	17	11	5	2	11	2	11	6	2	13	5	7	12	2	5	1	4	8	6	3	3	3	2	6	14	5	5
MaeIIprimer	GCC	38	17	11	9	8	4	3	1	4	8	4	1	7	4	9	13	12	9	19	12	7	11	0	4	4	3	4	8	2	5	17	11	3	8	3	6	9	3	1	1	5	2	2	2	3	1	0	4
MaeIIprimer	GCG	39	3	8	4	4	1	2	3	0	0	10	0	0	2	6	2	2	5	0	5	5	6	1	0	4	4	1	1	0	0	2	5	2	3	0	1	2	4	1	0	4	0	1	3	0	1	2	3
MaeIIprimer	GCT	40	33	11	42	24	10	6	6	3	15	16	9	11	6	14	22	6	20	6	19	9	7	2	8	5	26	3	4	5	2	14	17	10	13	5	10	22	3	0	3	4	9	2	3	2	3	2	10
MaeIIprimer	GGA	41	78	38	56	74	30	27	25	22	47	30	13	16	34	41	37	57	64	34	29	42	42	8	31	13	26	9	5	16	8	26	44	45	31	15	27	30	8	18	19	11	17	10	4	8	7	15	16
MaeIIprimer	GGC	42	77	18	58	42	30	16	14	19	20	20	12	18	28	34	21	26	34	19	22	24	27	9	19	16	15	10	7	15	6	27	30	20	23	6	23	13	12	7	5	9	8	2	6	3	7	9	7
MaeIIprimer	GGG	43	16	3	6	12	5	6	4	4	5	3	4	1	9	7	12	29	5	3	5	4	6	1	8	1	3	0	2	1	1	7	6	17	5	2	1	2	1	3	1	0	0	1	3	2	2	1	4
MaeIIprimer	GGT	44	26	19	27	38	14	6	15	9	14	25	6	8	10	14	21	15	13	6	19	10	10	1	6	7	16	3	5	4	1	18	19	13	12	3	16	7	4	2	6	4	2	2	2	2	5	2	0
MaeIIprimer	GTA	45	25	10	21	27	12	9	4	7	12	13	6	6	9	8	14	22	16	12	22	12	5	1	8	6	6	2	3	3	4	9	12	5	14	1	4	17	5	3	1	5	2	3	1	2	2	7	7
MaeIIprimer	GTC	46	48	18	25	34	25	13	13	9	12	13	5	12	14	17	18	25	23	4	13	15	18	3	9	23	9	5	11	12	4	15	13	17	6	5	9	3	12	4	3	1	6	3	2	3	6	1	3
MaeIIprimer	GTG	47	21	18	22	42	26	11	5	3	7	2	7	8	6	10	14	19	7	2	10	4	4	0	7	2	9	1	10	2	1	10	10	8	5	0	1	7	2	6	4	1	1	1	0	6	3	1	4
MaeIIprimer	GTT	48	45	17	22	30	14	12	9	10	24	15	9	24	24	9	20	38	28	4	20	18	18	4	9	7	10	3	29	8	6	29	7	13	13	7	16	10	12	8	7	4	1	1	0	2	3	6	4
MaeIIprimer	TAA	49	26	6	7	18	7	2	4	1	4	8	4	13	5	16	19	9	12	2	12	9	4	1	8	3	6	1	4	3	0	6	2	3	6	3	4	5	4	1	2	3	2	1	0	4	0	2	2
MaeIIprimer	TAC	50	14	7	10	17	18	0	4	6	8	4	1	4	4	18	5	2	12	2	4	4	4	0	1	1	2	3	2	2	4	8	4	4	9	1	4	4	3	0	1	2	3	1	0	0	5	0	2
MaeIIprimer	TAG	51	12	3	6	9	9	0	8	3	3	7	2	1	2	0	8	10	15	1	4	4	1	1	0	3	6	2	1	2	0	2	3	5	2	0	1	5	2	1	0	3	1	1	2	2	5	0	3
MaeIIprimer	TAT	52	26	19	22	14	6	4	8	5	18	8	2	11	12	16	20	12	16	5	6	7	8	2	3	7	6	2	3	7	5	16	2	19	14	5	2	13	3	3	4	0	4	5	2	4	5	1	1
MaeIIprimer	TCA	53	54	28	44	33	19	7	14	16	30	11	10	13	25	19	22	25	34	18	12	26	15	8	19	9	17	2	6	3	3	10	14	36	24	7	12	3	7	5	1	1	8	4	4	3	1	4	5
MaeIIprimer	TCC	54	40	29	26	21	11	15	9	4	18	8	9	11	7	16	23	10	23	13	16	12	18	3	6	3	8	5	10	5	3	13	9	8	13	3	2	2	7	2	11	2	6	5	4	2	2	3	4
MaeIIprimer	TCG	55	30	18	30	14	5	5	5	8	14	12	17	3	10	18	3	10	6	2	8	3	11	2	9	2	10	2	10	4	2	9	6	10	13	6	5	5	4	2	2	1	4	1	0	1	1	3	2
MaeIIprimer	TCT	56	50	10	38	29	39	1	15	13	27	6	16	20	14	11	19	10	18	10	15	6	19	6	9	5	14	3	14	5	15	13	12	7	17	11	5	15	5	6	11	14	9	2	2	3	5	8	4
MaeIIprimer	TGA	57	69	29	38	47	26	14	11	17	33	31	15	8	13	23	39	31	49	11	29	30	31	6	12	12	16	6	8	4	2	27	16	22	36	10	20	12	11	11	6	3	2	7	0	8	13	9	9
MaeIIprimer	TGC	58	37	13	28	20	20	6	20	16	21	10	5	6	6	6	15	19	22	9	8	10	4	3	17	9	7	8	3	10	8	5	11	16	18	3	8	14	5	7	1	4	7	3	9	1	2	1	5
MaeIIprimer	TGG	59	27	5	28	21	22	8	11	13	9	27	9	8	7	25	20	19	15	6	12	15	6	5	7	9	22	0	16	12	2	14	15	30	19	1	7	10	9	7	2	4	6	5	2	2	5	1	5
MaeIIprimer	TGT	60	43	28	35	26	13	4	12	15	17	13	4	15	11	22	22	24	38	18	15	18	9	7	9	3	8	4	4	5	4	21	25	14	21	3	8	11	4	3	1	6	4	3	1	4	3	7	6
MaeIIprimer	TTA	61	25	12	18	25	2	3	5	10	11	8	3	6	11	14	10	10	12	4	4	5	12	5	5	8	3	3	2	2	5	9	4	15	6	2	5	8	5	5	2	3	2	2	1	2	3	7	4
MaeIIprimer	TTC	62	79	28	49	38	28	7	13	8	30	15	7	13	11	26	12	28	21	9	10	20	26	3	17	5	10	8	11	18	8	25	16	15	37	11	12	15	9	10	6	5	9	1	2	2	3	5	10
MaeIIprimer	TTG	63	46	14	34	28	6	2	4	12	20	20	12	7	9	18	20	27	25	18	16	21	6	7	7	15	17	4	9	5	2	11	17	12	6	10	8	7	8	4	1	5	7	5	5	1	2	6	3
MaeIIprimer	TTT	64	106	47	63	79	33	8	16	20	30	38	6	33	36	27	36	42	56	14	23	26	17	13	10	14	15	2	16	7	17	16	24	20	39	14	21	24	13	12	6	8	7	2	4	3	9	6	10
[truncated: 17 more columns]
