# Supplementary material for: Eukaryotic transcriptomics in silico: Optimizing cDNA-AFLP efficiency
Source: BMC Genomics. 2009 Nov 30;10:565. doi: 10.1186/1471-2164-10-565 (PMC2797533; doi:10.1186/1471-2164-10-565)
Supplement: Additional file 5 — Arrays of all selective PCRs for all species and enzyme combinations. Selective PCR arrays using three-by-three selective base pairs for all 87 NCBI and 39 ENSEMBL species included in the present study, tested on all 28 combinations of 8 restriction enzymes. [file 1471-2164-10-565-S5.ZIP › CSV_Arrays/ENSEMBL/Caenorhabditis_elegansMaeIIandMseI.csv]

			MseIprimer	MseIprimer	MseIprimer	MseIprimer	MseIprimer	MseIprimer	MseIprimer	MseIprimer	MseIprimer	MseIprimer	MseIprimer	MseIprimer	MseIprimer	MseIprimer	MseIprimer	MseIprimer	MseIprimer	MseIprimer	MseIprimer	MseIprimer	MseIprimer	MseIprimer	MseIprimer	MseIprimer	MseIprimer	MseIprimer	MseIprimer	MseIprimer	MseIprimer	MseIprimer	MseIprimer	MseIprimer	MseIprimer	MseIprimer	MseIprimer	MseIprimer	MseIprimer	MseIprimer	MseIprimer	MseIprimer	MseIprimer	MseIprimer	MseIprimer	MseIprimer	MseIprimer	MseIprimer	MseIprimer
			AAA	AAC	AAG	AAT	ACA	ACC	ACG	ACT	AGA	AGC	AGG	AGT	ATA	ATC	ATG	ATT	CAA	CAC	CAG	CAT	CCA	CCC	CCG	CCT	CGA	CGC	CGG	CGT	CTA	CTC	CTG	CTT	GAA	GAC	GAG	GAT	GCA	GCC	GCG	GCT	GGA	GGC	GGG	GGT	GTA	GTC	GTG
		0	1	2	3	4	5	6	7	8	9	10	11	12	13	14	15	16	17	18	19	20	21	22	23	24	25	26	27	28	29	30	31	32	33	34	35	36	37	38	39	40	41	42	43	44	45	46	47
MaeIIprimer	AAA	1	35	21	18	38	24	4	2	7	11	11	5	17	18	21	16	35	22	9	8	10	10	3	8	5	5	10	5	0	9	13	8	24	20	4	8	18	6	3	3	4	5	3	3	3	2	6	7
MaeIIprimer	AAC	2	21	24	6	20	4	5	6	7	16	8	12	7	9	9	12	8	12	5	5	3	4	0	0	7	5	0	0	0	5	1	5	16	11	0	2	8	4	7	2	10	6	0	2	8	2	2	4
MaeIIprimer	AAG	3	15	15	8	6	3	0	2	2	7	4	3	12	5	11	10	12	5	1	1	12	4	0	4	0	3	1	4	0	0	1	5	8	2	2	2	1	3	8	0	3	2	1	0	6	2	0	1
MaeIIprimer	AAT	4	34	24	20	23	10	11	4	21	22	8	11	12	16	6	18	16	12	9	8	28	6	1	5	2	10	10	5	0	7	15	2	17	16	3	7	3	5	6	4	11	8	5	1	0	6	25	1
MaeIIprimer	ACA	5	34	14	15	37	17	2	4	15	11	14	7	16	6	20	28	23	37	6	19	17	4	5	2	14	3	5	5	0	6	11	11	11	25	7	7	10	6	1	8	11	5	6	2	2	8	8	2
MaeIIprimer	ACC	6	12	3	4	20	8	7	4	6	7	3	21	7	5	8	4	10	4	6	1	6	1	1	4	3	3	1	4	0	2	6	3	4	3	2	3	5	9	1	0	2	6	1	0	1	0	7	8
MaeIIprimer	ACG	7	12	2	3	6	1	2	1	6	11	4	1	11	7	8	8	7	10	1	0	5	0	0	0	0	4	1	2	0	2	11	2	4	6	3	8	0	3	9	2	2	1	0	0	4	2	2	1
MaeIIprimer	ACT	8	32	17	28	34	9	3	9	13	8	15	4	13	18	18	14	17	23	8	21	15	5	3	6	6	14	4	5	0	1	2	4	12	14	6	9	8	2	4	8	9	7	1	2	3	7	7	3
MaeIIprimer	AGA	9	72	16	23	28	21	12	7	14	34	19	15	14	20	31	19	26	20	24	16	15	9	5	4	10	9	4	6	0	2	19	18	26	19	22	10	16	5	6	1	13	18	6	4	3	4	4	7
MaeIIprimer	AGC	10	21	14	14	22	11	2	10	10	8	11	3	5	6	4	4	8	16	8	3	7	3	6	0	2	8	1	0	0	3	3	6	3	7	2	4	6	9	7	2	1	16	2	1	2	1	5	2
MaeIIprimer	AGG	11	9	2	9	7	2	3	3	1	5	3	1	1	7	3	9	6	8	3	3	7	3	6	3	4	2	3	4	0	2	1	4	2	15	0	5	7	3	0	1	1	9	1	3	3	2	1	0
MaeIIprimer	AGT	12	30	16	21	28	12	6	7	11	21	13	16	12	6	18	15	10	24	14	8	15	4	11	2	6	13	2	7	0	12	7	17	14	18	4	6	23	6	4	2	5	11	3	5	3	4	7	5
MaeIIprimer	ATA	13	23	28	19	26	8	7	1	11	9	8	0	15	9	6	19	20	18	4	3	6	2	2	3	4	2	0	3	0	7	3	8	14	11	9	8	5	6	0	1	6	6	0	0	4	3	1	3
MaeIIprimer	ATC	14	43	17	11	27	13	12	3	12	17	15	7	28	15	19	19	24	22	11	22	23	17	3	8	4	20	4	4	0	8	5	31	13	17	6	6	9	4	4	9	11	17	4	2	6	2	4	8
MaeIIprimer	ATG	15	34	14	14	45	10	5	9	14	13	22	12	11	15	13	11	25	42	4	16	9	6	0	13	13	9	4	4	0	5	4	10	6	14	9	6	4	11	2	7	5	11	4	1	1	7	10	2
MaeIIprimer	ATT	16	100	29	26	55	26	13	11	26	27	19	10	25	25	33	47	34	46	15	15	32	17	3	13	8	14	18	4	0	19	16	23	27	28	23	18	18	8	9	7	32	23	5	6	9	12	9	9
MaeIIprimer	CAA	17	76	30	36	74	25	16	12	27	28	32	28	36	21	41	46	54	60	22	41	36	21	15	9	13	33	10	16	0	18	23	25	33	56	21	30	35	21	17	6	26	27	8	18	6	9	15	11
MaeIIprimer	CAC	18	64	16	27	67	29	3	16	11	21	21	22	25	25	21	38	38	49	24	22	19	16	23	6	25	31	8	10	0	9	13	20	26	31	7	9	16	12	9	1	22	12	5	8	6	8	5	6
MaeIIprimer	CAG	19	48	15	26	35	16	8	5	17	13	16	3	14	11	31	12	20	25	9	18	21	3	5	8	4	10	7	5	0	5	13	15	29	27	13	22	11	8	10	3	15	13	0	6	6	11	16	15
MaeIIprimer	CAT	20	94	65	58	98	27	26	21	46	60	42	22	34	32	46	44	61	55	34	41	54	25	13	20	28	29	8	25	0	13	30	37	50	36	12	24	30	30	17	20	25	40	10	13	9	17	13	18
MaeIIprimer	CCA	21	51	22	27	59	18	18	6	24	14	28	25	22	23	19	23	25	19	16	21	32	13	7	10	7	24	5	20	0	17	20	20	17	25	8	11	32	12	18	20	11	28	4	5	6	7	2	14
MaeIIprimer	CCC	22	21	17	9	17	17	5	3	7	4	7	3	18	3	5	1	11	11	8	14	10	8	0	3	4	8	1	1	0	7	6	2	2	16	1	4	8	5	1	0	3	11	0	2	12	5	1	8
MaeIIprimer	CCG	23	27	10	7	26	23	1	11	5	6	11	8	12	4	11	6	9	15	13	6	18	11	2	5	4	7	0	0	0	0	8	8	5	14	6	13	5	10	3	2	9	17	1	8	3	4	5	3
MaeIIprimer	CCT	24	21	10	17	21	11	4	2	10	23	9	7	7	11	24	13	27	37	8	4	11	2	5	23	5	5	5	12	0	3	7	17	16	25	9	14	10	6	8	3	9	20	9	4	3	0	4	3
MaeIIprimer	CGA	25	103	36	39	70	26	19	15	27	21	21	18	41	51	18	32	44	34	36	31	37	12	11	14	14	19	4	18	0	14	11	22	21	40	20	15	23	16	11	11	37	19	9	8	18	12	11	5
MaeIIprimer	CGC	26	23	5	10	19	12	6	3	8	11	7	8	6	14	13	9	33	14	13	7	5	14	1	6	9	8	2	3	0	1	3	2	11	21	6	11	12	6	8	3	23	13	1	2	4	5	4	9
MaeIIprimer	CGG	27	27	19	22	39	14	5	6	15	16	13	7	13	17	14	8	16	31	6	8	22	16	14	11	3	7	10	5	0	12	14	8	10	27	6	15	8	11	8	6	12	5	7	2	2	3	2	10
MaeIIprimer	CGT	28	58	19	27	33	22	7	10	16	45	12	16	22	19	28	19	26	37	19	17	42	20	2	4	12	15	4	9	0	14	12	18	28	24	12	12	7	11	21	5	21	18	1	2	10	5	3	9
MaeIIprimer	CTA	29	23	14	16	24	10	3	5	10	17	6	6	19	10	11	22	17	27	16	6	15	8	1	8	12	5	4	6	0	3	6	16	14	20	6	8	14	7	2	1	15	5	8	4	6	2	2	7
MaeIIprimer	CTC	30	78	19	21	45	18	8	8	26	32	16	16	32	22	30	21	33	33	9	14	30	17	10	6	5	17	3	16	0	5	7	19	26	17	20	17	18	29	5	8	17	21	15	6	7	5	22	14
MaeIIprimer	CTG	31	46	24	26	28	12	24	6	17	28	12	9	16	14	13	13	26	32	7	12	26	6	7	4	4	4	8	9	0	11	12	14	4	24	8	18	8	19	12	2	20	17	9	1	2	2	8	8
MaeIIprimer	CTT	32	89	34	48	65	20	16	4	27	49	19	23	40	37	37	37	54	44	24	36	33	16	8	16	11	24	30	31	0	5	17	43	28	47	27	15	37	27	12	6	28	34	20	5	10	9	6	4
MaeIIprimer	GAA	33	81	33	34	73	29	13	11	24	42	23	14	37	45	44	48	48	61	23	19	46	22	6	6	15	13	8	18	0	11	13	27	46	35	19	15	32	17	6	7	30	25	5	4	6	5	8	21
MaeIIprimer	GAC	34	25	17	14	23	12	10	13	12	16	11	6	19	22	12	24	11	26	19	17	14	11	0	8	7	8	5	10	0	4	8	12	12	17	11	7	32	7	2	4	30	6	1	1	6	11	10	4
MaeIIprimer	GAG	35	19	18	12	37	10	7	4	8	17	4	11	7	12	8	15	15	21	11	7	9	4	0	2	8	12	0	9	0	0	15	7	17	24	10	11	15	5	7	2	22	13	5	2	1	2	5	4
MaeIIprimer	GAT	36	57	20	35	55	21	7	8	21	36	25	18	13	26	33	31	38	26	18	23	33	6	7	10	4	28	3	12	0	5	21	30	16	46	10	16	13	11	19	6	12	18	14	1	8	11	18	17
MaeIIprimer	GCA	37	32	28	15	51	12	8	13	12	18	9	5	24	24	23	21	29	37	8	13	29	11	1	6	11	16	3	7	0	6	23	14	16	14	7	12	19	15	15	6	10	20	9	8	4	11	6	9
MaeIIprimer	GCC	38	28	19	15	44	18	4	4	17	25	5	4	13	17	17	24	20	23	10	22	16	6	0	11	9	17	3	0	0	5	8	15	8	15	1	5	3	5	5	1	4	2	10	4	2	6	13	16
MaeIIprimer	GCG	39	19	5	1	15	5	5	2	6	9	3	3	6	8	7	10	16	6	6	4	8	2	2	2	0	3	1	1	0	0	3	2	7	5	6	1	3	2	3	0	5	6	5	0	1	2	1	0
MaeIIprimer	GCT	40	48	19	24	30	20	13	4	14	28	16	9	22	16	34	21	21	49	11	36	14	8	2	2	20	18	9	15	0	2	9	23	18	27	11	12	13	24	4	1	15	19	2	10	12	4	15	5
MaeIIprimer	GGA	41	137	52	55	139	43	33	21	48	54	47	24	62	57	88	55	68	84	69	53	58	33	21	33	25	44	29	35	0	23	52	57	88	79	37	40	37	30	40	11	57	64	15	8	15	9	24	34
MaeIIprimer	GGC	42	93	41	27	80	52	38	24	40	42	26	26	41	39	66	60	61	57	33	28	41	36	6	14	20	21	19	21	0	19	32	44	40	39	26	9	34	39	16	15	34	35	9	14	9	13	15	26
MaeIIprimer	GGG	43	34	14	10	26	11	4	3	11	17	7	5	6	8	12	5	14	29	6	2	11	6	1	1	4	5	1	8	0	8	10	15	12	12	1	1	10	1	3	3	7	8	2	3	13	6	1	2
MaeIIprimer	GGT	44	51	12	35	56	13	9	11	17	29	19	23	23	14	33	24	22	43	19	22	24	22	12	4	4	11	4	13	0	2	14	16	23	25	13	12	24	14	9	3	18	19	12	13	15	7	8	10
MaeIIprimer	GTA	45	64	37	32	52	16	14	14	26	25	15	14	23	16	22	17	31	28	19	14	15	8	3	5	8	5	7	5	0	6	7	25	9	38	6	12	6	4	3	2	8	7	2	5	7	7	2	7
MaeIIprimer	GTC	46	79	32	25	42	29	18	9	22	29	18	7	24	28	29	33	52	47	18	22	22	17	13	17	10	23	12	19	0	6	18	13	15	35	13	16	34	11	15	9	22	11	7	12	7	4	6	28
MaeIIprimer	GTG	47	38	20	23	26	13	5	10	13	14	13	13	22	14	14	16	16	26	15	11	32	8	5	10	2	24	13	12	0	7	15	13	19	36	4	16	9	15	7	1	10	7	1	1	6	7	5	12
MaeIIprimer	GTT	48	67	33	48	61	14	17	10	32	39	18	14	21	40	30	39	45	36	18	11	41	22	7	11	19	21	10	18	0	4	33	18	33	46	13	16	13	17	7	4	28	25	13	9	11	7	12	19
MaeIIprimer	TAA	49	0	0	0	0	0	0	0	0	0	0	0	0	0	0	0	0	0	0	0	0	0	0	0	0	0	0	0	0	0	0	0	0	0	0	0	0	0	0	0	0	0	0	0	0	0	0	0
MaeIIprimer	TAC	50	20	5	11	16	7	8	4	9	11	11	2	4	4	4	19	21	13	12	5	7	2	6	3	6	0	2	13	0	3	3	11	5	10	3	5	10	6	2	6	13	1	3	0	0	0	4	2
MaeIIprimer	TAG	51	20	7	10	14	10	1	2	2	3	6	3	8	3	7	2	10	14	1	5	20	4	5	5	5	2	1	1	0	7	3	10	14	8	1	0	7	2	3	0	10	1	1	1	2	1	8	1
MaeIIprimer	TAT	52	45	20	25	34	15	5	5	13	19	10	2	21	11	15	15	19	24	6	31	29	9	6	9	17	3	5	9	0	8	16	18	13	11	5	15	9	4	9	1	6	10	5	1	5	7	14	2
MaeIIprimer	TCA	53	89	44	34	72	20	5	19	27	27	19	14	32	17	35	25	47	42	14	30	39	11	9	11	14	17	8	9	0	8	21	18	29	53	20	10	18	25	18	8	30	19	9	8	10	3	7	12
MaeIIprimer	TCC	54	57	21	39	42	16	5	20	16	44	18	17	27	21	39	22	40	37	8	10	34	16	1	3	5	19	14	15	0	11	10	9	22	24	11	4	17	18	8	8	14	18	9	0	1	5	6	18
MaeIIprimer	TCG	55	35	26	36	36	10	7	4	17	22	13	6	11	23	25	24	15	39	8	26	14	12	12	3	8	14	10	4	0	4	20	10	16	24	7	20	13	18	11	5	12	22	4	11	13	5	3	1
MaeIIprimer	TCT	56	73	44	35	76	27	4	10	16	50	31	17	30	22	27	26	39	55	24	33	26	17	11	7	20	10	9	10	0	12	18	12	20	51	7	19	17	22	17	4	10	26	13	4	13	5	8	37
MaeIIprimer	TGA	57	107	35	58	69	34	23	16	24	51	35	34	44	29	59	38	53	61	25	33	55	28	16	12	23	36	21	19	0	19	34	38	57	71	12	24	29	37	18	7	35	37	12	8	11	9	21	15
MaeIIprimer	TGC	58	53	23	21	41	20	13	15	15	31	11	10	25	17	29	39	22	31	11	42	22	19	7	4	13	7	6	7	0	6	7	17	11	28	7	7	12	18	5	10	14	18	9	3	7	5	5	9
MaeIIprimer	TGG	59	55	24	26	54	12	13	19	18	21	14	13	31	17	40	21	50	51	11	22	36	17	4	13	23	18	7	3	0	13	24	18	26	29	9	25	8	26	5	4	9	49	4	5	12	7	3	12
MaeIIprimer	TGT	60	82	43	38	57	15	16	13	19	43	29	27	27	23	34	41	44	40	24	19	21	32	18	3	9	9	11	11	0	1	35	35	27	33	10	18	14	16	8	7	13	25	8	8	14	5	10	13
MaeIIprimer	TTA	61	42	12	19	28	24	9	7	11	31	18	8	15	13	6	18	26	15	8	13	9	7	0	4	4	7	1	13	0	4	5	8	18	17	3	6	9	5	0	1	10	8	6	4	4	5	0	7
MaeIIprimer	TTC	62	100	32	39	72	22	24	13	30	45	18	28	35	35	38	37	44	69	38	24	59	19	8	15	6	23	11	11	0	8	35	23	40	87	15	16	33	16	10	5	28	30	10	13	10	18	11	14
MaeIIprimer	TTG	63	71	39	27	61	24	9	5	28	39	20	18	22	28	25	46	48	44	15	38	39	14	7	15	11	18	8	7	0	13	12	29	35	36	10	14	16	33	12	21	16	17	5	5	6	11	6	12
MaeIIprimer	TTT	64	202	54	67	130	45	33	29	45	45	46	28	51	42	48	75	80	82	22	28	50	33	15	20	19	43	14	28	0	15	41	42	58	80	16	43	36	25	19	9	25	42	25	23	17	20	16	28
[truncated: 17 more columns]
