# Supplementary material for: Eukaryotic transcriptomics in silico: Optimizing cDNA-AFLP efficiency
Source: BMC Genomics. 2009 Nov 30;10:565. doi: 10.1186/1471-2164-10-565 (PMC2797533; doi:10.1186/1471-2164-10-565)
Supplement: Additional file 5 — Arrays of all selective PCRs for all species and enzyme combinations. Selective PCR arrays using three-by-three selective base pairs for all 87 NCBI and 39 ENSEMBL species included in the present study, tested on all 28 combinations of 8 restriction enzymes. [file 1471-2164-10-565-S5.ZIP › CSV_Arrays/ENSEMBL/Caenorhabditis_elegansMaeIIandTaqI.csv]

			TaqIprimer	TaqIprimer	TaqIprimer	TaqIprimer	TaqIprimer	TaqIprimer	TaqIprimer	TaqIprimer	TaqIprimer	TaqIprimer	TaqIprimer	TaqIprimer	TaqIprimer	TaqIprimer	TaqIprimer	TaqIprimer	TaqIprimer	TaqIprimer	TaqIprimer	TaqIprimer	TaqIprimer	TaqIprimer	TaqIprimer	TaqIprimer	TaqIprimer	TaqIprimer	TaqIprimer	TaqIprimer	TaqIprimer	TaqIprimer	TaqIprimer	TaqIprimer	TaqIprimer	TaqIprimer	TaqIprimer	TaqIprimer	TaqIprimer	TaqIprimer	TaqIprimer	TaqIprimer	TaqIprimer	TaqIprimer	TaqIprimer	TaqIprimer	TaqIprimer	TaqIprimer	TaqIprimer
			AAA	AAC	AAG	AAT	ACA	ACC	ACG	ACT	AGA	AGC	AGG	AGT	ATA	ATC	ATG	ATT	CAA	CAC	CAG	CAT	CCA	CCC	CCG	CCT	CGA	CGC	CGG	CGT	CTA	CTC	CTG	CTT	GAA	GAC	GAG	GAT	GCA	GCC	GCG	GCT	GGA	GGC	GGG	GGT	GTA	GTC	GTG
		0	1	2	3	4	5	6	7	8	9	10	11	12	13	14	15	16	17	18	19	20	21	22	23	24	25	26	27	28	29	30	31	32	33	34	35	36	37	38	39	40	41	42	43	44	45	46	47
MaeIIprimer	AAA	1	51	13	15	26	17	6	9	16	21	17	13	18	16	23	25	32	20	11	3	9	16	3	4	4	24	5	10	0	7	12	10	18	39	5	4	23	11	5	6	7	20	1	1	2	12	11	8
MaeIIprimer	AAC	2	21	11	25	20	12	5	7	10	19	9	10	9	18	19	10	19	16	5	13	3	9	2	2	3	9	4	4	0	5	6	15	13	29	8	4	17	10	3	2	4	14	7	1	2	11	8	5
MaeIIprimer	AAG	3	12	17	6	8	11	8	2	7	8	4	7	5	9	6	6	28	6	3	5	6	3	4	4	2	4	2	3	0	5	3	5	16	10	2	6	7	9	3	3	10	4	2	2	1	7	4	3
MaeIIprimer	AAT	4	56	14	18	27	30	16	10	12	27	6	5	23	18	15	28	32	29	8	9	19	15	7	10	4	12	5	10	0	9	11	10	14	28	16	13	15	19	2	3	19	17	5	1	4	6	6	8
MaeIIprimer	ACA	5	46	20	11	25	18	3	14	21	21	21	18	20	19	22	48	36	25	8	10	5	12	4	9	3	36	3	7	0	3	11	18	27	37	18	5	14	27	8	3	11	14	2	8	14	7	17	7
MaeIIprimer	ACC	6	55	15	9	16	22	5	2	9	23	0	4	1	9	15	13	13	6	7	11	4	3	0	1	2	5	1	7	0	3	0	3	6	18	0	1	9	19	1	0	3	11	2	3	9	13	1	17
MaeIIprimer	ACG	7	18	6	3	12	10	9	3	0	9	4	3	5	8	8	13	11	17	7	4	5	6	1	0	1	19	15	3	0	3	5	2	4	20	3	3	8	11	3	5	4	4	0	2	0	3	6	4
MaeIIprimer	ACT	8	41	12	17	17	17	4	4	7	20	18	9	17	16	20	27	32	22	7	26	12	9	3	3	1	25	8	10	0	8	3	9	29	25	11	28	18	15	5	1	13	16	3	9	3	3	11	9
MaeIIprimer	AGA	9	72	17	17	48	34	18	17	14	56	15	26	30	31	41	45	47	39	10	21	34	10	3	8	5	35	12	17	0	13	3	15	20	47	16	32	23	22	16	4	28	28	14	12	4	10	10	21
MaeIIprimer	AGC	10	29	14	4	19	8	1	5	8	23	5	1	16	7	18	20	26	15	8	5	3	2	7	2	2	23	2	4	0	7	10	2	9	23	9	8	16	8	1	4	16	13	3	2	7	7	16	4
MaeIIprimer	AGG	11	27	7	5	24	6	2	3	8	7	9	6	8	9	13	7	7	9	9	9	5	3	2	2	0	14	10	0	0	9	5	5	8	31	6	11	11	7	1	3	4	8	0	2	3	6	3	6
MaeIIprimer	AGT	12	54	24	20	33	23	9	8	20	31	12	16	31	24	27	18	20	20	9	11	17	3	8	5	14	16	9	7	0	9	7	23	20	35	9	4	14	34	11	4	12	25	1	5	2	5	12	5
MaeIIprimer	ATA	13	29	16	9	13	19	7	1	7	14	10	8	10	20	16	12	37	22	7	6	20	7	2	5	2	16	3	3	0	7	14	13	15	48	10	5	12	13	2	1	8	17	1	2	3	8	11	4
MaeIIprimer	ATC	14	47	15	17	41	26	12	9	16	22	14	13	30	19	25	14	40	26	8	12	16	16	2	4	8	48	10	13	0	7	12	6	12	42	14	18	25	29	6	7	1	18	5	2	10	7	16	23
MaeIIprimer	ATG	15	53	19	16	27	28	12	5	17	21	9	15	11	13	20	52	27	21	7	11	10	12	4	4	0	25	7	11	0	7	7	7	22	26	11	11	21	19	12	12	10	19	7	1	9	13	16	10
MaeIIprimer	ATT	16	82	34	43	84	41	29	5	18	57	27	27	16	46	47	57	47	61	16	13	15	12	3	22	10	35	5	17	0	21	14	24	29	76	16	28	31	40	20	6	27	22	5	12	16	26	7	17
MaeIIprimer	CAA	17	124	29	42	73	63	29	32	53	58	39	22	52	53	47	55	75	47	38	35	32	31	9	20	13	72	19	26	0	13	17	33	64	82	40	29	41	37	28	11	53	39	19	6	13	34	34	23
MaeIIprimer	CAC	18	93	23	48	51	34	28	21	37	61	42	17	42	29	55	53	56	65	38	27	28	10	10	18	13	46	23	25	0	9	19	23	31	44	23	29	33	32	29	14	25	57	16	20	12	12	8	17
MaeIIprimer	CAG	19	74	18	25	37	31	8	20	18	52	27	23	35	23	18	35	26	34	12	12	24	13	3	6	10	21	13	21	0	7	14	17	36	63	7	22	22	21	5	12	17	12	11	3	15	11	13	16
MaeIIprimer	CAT	20	147	49	46	94	63	29	45	45	100	36	33	47	76	57	89	104	82	41	34	58	29	6	21	24	97	46	61	0	36	33	32	48	131	29	45	57	44	20	25	63	65	24	9	18	34	41	35
MaeIIprimer	CCA	21	101	29	36	46	56	18	23	27	73	26	13	36	23	33	57	56	54	19	19	17	27	11	13	11	62	18	9	0	14	46	17	30	62	28	45	57	51	12	13	36	19	8	7	11	20	15	16
MaeIIprimer	CCC	22	10	10	6	16	12	3	1	9	22	6	15	7	14	10	9	25	12	4	11	18	12	4	0	3	21	11	6	0	1	8	16	9	22	1	6	23	15	11	8	11	3	2	4	5	4	10	11
MaeIIprimer	CCG	23	34	21	33	35	21	19	21	9	36	6	9	12	23	19	17	50	20	13	11	25	10	11	7	5	36	14	8	0	11	12	4	23	41	23	14	18	27	15	2	27	24	22	4	9	11	13	15
MaeIIprimer	CCT	24	35	13	15	36	34	15	12	22	44	18	20	26	17	10	18	25	32	10	5	14	7	10	9	2	28	4	10	0	8	10	15	27	38	19	11	21	24	6	2	14	28	6	2	11	15	11	10
MaeIIprimer	CGA	25	0	0	0	0	0	0	0	0	0	0	0	0	0	0	0	0	0	0	0	0	0	0	0	0	0	0	0	0	0	0	0	0	0	0	0	0	0	0	0	0	0	0	0	0	0	0	0
MaeIIprimer	CGC	26	37	20	11	26	27	14	4	24	39	23	15	26	13	17	23	33	19	11	17	15	7	2	2	5	26	3	9	0	2	13	8	19	16	13	14	20	13	6	5	15	14	5	3	6	4	6	10
MaeIIprimer	CGG	27	54	23	21	44	46	10	12	19	34	21	16	26	17	21	20	47	35	31	29	17	11	8	6	6	64	20	15	0	13	29	9	24	36	15	26	20	31	14	8	64	9	13	9	9	7	8	9
MaeIIprimer	CGT	28	72	34	30	58	58	16	21	33	46	26	18	36	41	41	50	57	48	23	35	28	25	6	9	20	58	12	16	0	11	18	21	36	56	20	22	72	12	13	6	39	36	11	14	28	20	57	23
MaeIIprimer	CTA	29	31	15	16	39	15	6	12	14	24	19	14	5	15	24	22	41	33	13	8	11	13	6	6	22	27	10	7	0	1	11	17	24	47	8	17	31	16	10	0	11	15	6	3	6	10	8	11
MaeIIprimer	CTC	30	101	29	32	67	31	17	24	21	62	31	26	30	28	31	33	42	44	15	19	18	12	4	9	9	44	16	16	0	10	19	19	41	53	13	26	26	21	21	6	40	19	18	16	13	15	26	14
MaeIIprimer	CTG	31	49	18	26	52	27	21	17	18	31	14	29	25	31	36	22	45	30	28	18	16	14	1	18	20	43	13	21	0	13	21	18	32	42	9	20	21	16	17	6	11	37	10	6	8	13	21	11
MaeIIprimer	CTT	32	112	47	62	76	51	30	14	42	106	50	21	46	76	58	87	94	87	31	37	26	23	8	16	14	78	22	22	0	21	32	34	73	79	37	55	76	58	36	24	49	59	25	23	14	34	38	42
MaeIIprimer	GAA	33	76	54	58	77	73	17	8	37	61	39	27	33	54	52	59	87	58	37	27	49	26	9	17	17	54	19	43	0	18	29	33	52	92	27	25	57	42	27	10	33	41	15	15	18	21	25	36
MaeIIprimer	GAC	34	58	7	14	54	18	7	12	17	32	13	6	24	25	27	32	38	26	12	16	21	13	3	8	5	32	9	13	0	7	11	12	12	60	9	29	21	16	13	8	23	15	13	6	15	4	6	9
MaeIIprimer	GAG	35	44	13	6	20	26	3	1	21	30	19	12	8	9	22	23	34	18	11	16	7	10	3	12	13	29	15	16	0	8	8	14	20	28	6	18	11	10	13	15	28	16	7	12	3	8	20	8
MaeIIprimer	GAT	36	75	27	30	62	35	11	25	35	55	23	24	26	33	63	44	78	45	12	21	27	16	6	8	10	31	11	2	0	15	16	11	35	77	20	42	32	51	11	9	23	21	7	10	11	32	22	15
MaeIIprimer	GCA	37	62	15	24	44	47	9	8	14	34	32	19	19	36	24	29	36	42	18	14	25	30	11	16	13	40	14	10	0	13	13	20	26	58	23	33	25	43	12	7	13	19	7	13	12	9	13	18
MaeIIprimer	GCC	38	41	22	13	33	31	16	6	26	26	17	9	16	19	25	37	24	21	8	16	20	8	9	5	3	20	11	27	0	4	12	7	38	48	12	11	20	16	10	3	8	10	3	3	10	7	22	36
MaeIIprimer	GCG	39	12	10	9	8	13	5	2	7	6	12	4	8	15	1	5	21	16	11	5	12	2	2	0	1	16	10	6	0	3	4	4	10	8	1	6	19	8	2	2	13	10	2	1	7	7	2	4
MaeIIprimer	GCT	40	61	36	24	43	29	23	17	12	67	35	27	32	43	35	35	58	45	23	48	30	28	2	7	15	38	26	16	0	8	17	22	33	68	14	26	26	47	23	11	21	26	11	1	13	12	16	21
MaeIIprimer	GGA	41	224	61	65	122	89	58	56	79	128	56	69	53	107	104	95	145	119	46	85	82	57	22	29	35	125	47	55	0	39	53	57	92	189	51	53	72	100	49	42	81	61	21	23	36	42	42	55
MaeIIprimer	GGC	42	152	67	58	76	50	31	22	48	121	48	37	45	80	97	100	124	71	30	38	48	38	8	29	23	83	25	49	0	23	34	48	80	116	37	30	57	74	41	25	57	49	27	9	24	24	28	33
MaeIIprimer	GGG	43	52	18	13	33	19	6	5	8	21	5	1	22	13	23	27	33	43	5	8	19	5	8	4	5	37	3	2	0	10	8	11	14	23	10	6	13	15	8	10	8	18	0	9	5	10	3	2
MaeIIprimer	GGT	44	69	36	9	62	36	9	25	33	49	18	17	28	35	67	38	54	38	25	34	24	31	17	13	13	47	21	18	0	6	13	10	24	38	19	21	28	37	21	15	17	23	15	6	15	28	20	18
MaeIIprimer	GTA	45	62	31	22	42	32	7	9	24	40	17	7	17	28	28	35	42	20	9	12	24	11	3	6	7	21	12	16	0	13	17	20	22	33	24	11	21	17	8	4	15	17	2	14	10	6	12	24
MaeIIprimer	GTC	46	73	24	51	52	30	12	20	27	50	27	16	19	55	54	44	73	33	24	30	31	25	18	20	19	43	8	29	0	10	22	14	36	86	15	36	39	49	16	2	32	39	14	4	14	13	7	15
MaeIIprimer	GTG	47	47	23	24	29	37	7	14	8	35	25	19	12	28	20	24	51	28	12	13	32	15	7	8	5	28	7	10	0	9	19	19	23	41	6	9	29	18	12	6	14	14	7	2	6	13	19	16
MaeIIprimer	GTT	48	106	43	42	68	40	18	17	37	109	22	33	32	32	51	71	78	43	34	18	39	19	4	23	5	108	17	12	0	18	19	40	24	74	25	35	49	50	16	13	34	40	19	11	15	29	13	21
MaeIIprimer	TAA	49	35	9	17	29	25	5	6	14	26	11	12	15	10	20	21	27	21	3	11	8	7	2	3	3	14	4	10	0	9	11	6	13	28	12	9	17	12	10	5	13	13	9	3	7	7	3	6
MaeIIprimer	TAC	50	23	9	14	22	21	14	4	15	29	17	4	17	7	17	16	24	16	3	12	18	2	5	1	1	13	7	8	0	10	5	3	16	19	9	11	19	11	3	4	20	10	0	3	9	7	2	13
MaeIIprimer	TAG	51	29	11	13	18	5	1	6	9	16	3	10	5	12	5	9	13	6	2	2	2	2	1	4	1	5	2	13	0	10	5	6	10	11	8	14	9	13	6	2	5	9	1	8	3	2	5	5
MaeIIprimer	TAT	52	68	11	24	47	22	6	12	25	26	7	10	18	26	21	21	38	23	9	18	15	9	8	1	6	31	11	8	0	7	15	8	27	35	8	5	8	9	2	10	15	12	3	4	9	9	11	12
MaeIIprimer	TCA	53	120	35	41	93	53	14	20	39	58	33	20	38	47	66	59	81	75	24	33	32	30	10	25	16	65	18	22	0	39	37	22	46	71	26	31	44	37	24	16	48	57	15	5	17	26	27	10
MaeIIprimer	TCC	54	86	27	45	50	45	6	19	31	59	24	20	22	30	58	50	62	34	30	40	31	28	6	11	6	45	11	15	0	15	23	29	24	47	20	24	37	37	9	3	40	35	12	4	16	18	21	19
MaeIIprimer	TCG	55	54	26	15	25	13	9	3	21	34	8	14	6	9	25	16	21	20	8	20	6	7	1	5	6	20	1	4	0	6	8	5	27	43	12	14	24	21	7	15	16	24	5	0	3	13	4	13
MaeIIprimer	TCT	56	108	36	28	65	31	9	35	18	69	56	37	41	42	56	52	78	69	26	33	51	49	17	9	12	51	16	16	0	18	12	26	24	67	16	29	37	60	18	15	23	43	15	15	19	37	11	23
MaeIIprimer	TGA	57	167	42	59	96	56	32	32	64	100	52	45	51	52	66	98	108	71	40	58	69	35	13	22	19	95	13	47	0	20	36	27	80	125	44	53	54	69	34	17	41	47	14	17	14	28	37	16
MaeIIprimer	TGC	58	83	27	29	26	33	15	16	31	41	35	31	31	28	32	39	58	39	13	26	22	15	12	7	10	17	22	15	0	7	20	21	23	69	11	29	41	37	16	1	25	17	11	14	9	19	12	15
MaeIIprimer	TGG	59	70	17	19	51	61	16	21	39	52	32	37	41	49	37	46	76	30	28	35	35	16	8	5	13	56	10	13	0	9	15	21	32	64	42	22	38	48	10	6	21	35	11	7	18	21	31	19
MaeIIprimer	TGT	60	102	31	47	89	46	17	13	28	70	29	19	28	55	47	57	83	57	20	41	44	25	19	17	26	30	20	24	0	23	35	22	54	113	13	31	28	36	23	3	31	40	10	12	6	19	11	27
MaeIIprimer	TTA	61	64	23	15	40	18	8	7	24	52	7	11	25	25	17	33	47	27	11	20	21	8	6	2	8	22	6	16	0	6	13	21	19	51	14	14	17	15	8	12	11	24	14	5	13	13	11	8
MaeIIprimer	TTC	62	107	133	52	90	35	10	23	36	60	35	27	26	49	57	61	58	66	35	19	44	10	10	10	26	68	28	26	0	26	26	26	37	90	27	21	34	41	21	12	25	27	19	6	14	24	24	29
MaeIIprimer	TTG	63	79	50	33	73	41	17	15	42	62	28	29	48	39	42	45	77	59	16	23	29	28	10	10	14	38	19	24	0	16	18	16	31	85	19	31	46	58	26	12	25	19	34	12	8	22	15	12
MaeIIprimer	TTT	64	190	65	65	127	80	33	19	41	112	49	37	42	76	66	85	130	90	49	51	43	53	16	13	9	67	22	49	0	39	33	43	49	128	43	53	79	89	23	14	53	46	14	14	28	36	19	40
[truncated: 17 more columns]
