# Supplementary material for: Eukaryotic transcriptomics in silico: Optimizing cDNA-AFLP efficiency
Source: BMC Genomics. 2009 Nov 30;10:565. doi: 10.1186/1471-2164-10-565 (PMC2797533; doi:10.1186/1471-2164-10-565)
Supplement: Additional file 5 — Arrays of all selective PCRs for all species and enzyme combinations. Selective PCR arrays using three-by-three selective base pairs for all 87 NCBI and 39 ENSEMBL species included in the present study, tested on all 28 combinations of 8 restriction enzymes. [file 1471-2164-10-565-S5.ZIP › CSV_Arrays/ENSEMBL/Caenorhabditis_elegansMseIandHinP1I.csv]

			HinP1Iprimer	HinP1Iprimer	HinP1Iprimer	HinP1Iprimer	HinP1Iprimer	HinP1Iprimer	HinP1Iprimer	HinP1Iprimer	HinP1Iprimer	HinP1Iprimer	HinP1Iprimer	HinP1Iprimer	HinP1Iprimer	HinP1Iprimer	HinP1Iprimer	HinP1Iprimer	HinP1Iprimer	HinP1Iprimer	HinP1Iprimer	HinP1Iprimer	HinP1Iprimer	HinP1Iprimer	HinP1Iprimer	HinP1Iprimer	HinP1Iprimer	HinP1Iprimer	HinP1Iprimer	HinP1Iprimer	HinP1Iprimer	HinP1Iprimer	HinP1Iprimer	HinP1Iprimer	HinP1Iprimer	HinP1Iprimer	HinP1Iprimer	HinP1Iprimer	HinP1Iprimer	HinP1Iprimer	HinP1Iprimer	HinP1Iprimer	HinP1Iprimer	HinP1Iprimer	HinP1Iprimer	HinP1Iprimer	HinP1Iprimer	HinP1Iprimer	HinP1Iprimer
			AAA	AAC	AAG	AAT	ACA	ACC	ACG	ACT	AGA	AGC	AGG	AGT	ATA	ATC	ATG	ATT	CAA	CAC	CAG	CAT	CCA	CCC	CCG	CCT	CGA	CGC	CGG	CGT	CTA	CTC	CTG	CTT	GAA	GAC	GAG	GAT	GCA	GCC	GCG	GCT	GGA	GGC	GGG	GGT	GTA	GTC	GTG
		0	1	2	3	4	5	6	7	8	9	10	11	12	13	14	15	16	17	18	19	20	21	22	23	24	25	26	27	28	29	30	31	32	33	34	35	36	37	38	39	40	41	42	43	44	45	46	47
MseIprimer	AAA	1	54	18	30	44	27	16	15	19	36	19	20	28	14	38	28	42	35	26	46	28	36	12	15	16	43	22	31	25	15	21	17	30	21	12	23	24	0	0	0	0	17	18	8	21	12	10	20
MseIprimer	AAC	2	16	11	16	17	15	9	5	14	22	6	3	8	16	20	12	21	17	8	13	13	11	4	12	3	16	11	14	6	5	10	15	7	5	2	0	7	0	0	0	0	7	3	5	3	4	7	10
MseIprimer	AAG	3	23	17	20	22	10	6	5	9	12	5	8	12	13	20	21	20	34	15	11	11	10	10	5	5	23	3	4	26	4	14	10	15	11	6	9	9	0	0	0	0	13	5	11	3	6	2	6
MseIprimer	AAT	4	61	23	35	33	20	4	7	24	29	16	15	10	28	22	15	33	49	28	26	22	23	10	7	10	49	13	27	20	4	22	27	23	30	5	10	14	0	0	0	0	19	6	7	11	8	6	9
MseIprimer	ACA	5	18	10	8	19	8	3	6	6	14	8	6	10	9	10	13	16	16	13	16	9	8	2	13	3	14	15	7	12	1	9	5	13	3	9	8	6	0	0	0	0	12	7	4	2	0	4	6
MseIprimer	ACC	6	5	2	5	8	5	5	1	4	7	2	3	6	15	8	2	18	17	14	2	6	4	0	2	1	7	3	1	4	2	8	1	11	5	1	1	1	0	0	0	0	4	4	1	0	0	5	1
MseIprimer	ACG	7	15	3	8	12	10	2	2	4	7	3	0	3	7	4	1	10	12	4	14	0	13	5	1	2	6	5	6	4	3	8	6	8	10	4	4	7	0	0	0	0	4	4	1	4	2	2	4
MseIprimer	ACT	8	22	12	11	11	13	3	4	9	9	13	5	11	18	8	11	10	22	11	6	16	3	0	4	7	25	4	10	6	1	5	7	18	12	5	7	9	0	0	0	0	7	7	2	3	2	11	4
MseIprimer	AGA	9	22	10	12	13	7	1	7	10	21	10	4	14	19	10	9	24	20	20	11	9	12	3	4	3	16	10	12	12	1	7	9	23	28	5	13	12	0	0	0	0	23	6	9	9	0	10	6
MseIprimer	AGC	10	19	4	8	17	12	0	6	4	7	6	7	12	5	8	6	16	16	7	17	12	4	4	5	3	17	5	16	8	2	9	9	7	12	6	6	6	0	0	0	0	7	9	5	1	3	0	7
MseIprimer	AGG	11	27	3	2	2	10	4	2	3	11	4	0	0	4	14	7	9	13	4	4	4	12	0	2	1	27	3	0	3	4	7	1	4	2	9	3	4	0	0	0	0	3	4	1	9	4	4	5
MseIprimer	AGT	12	18	11	7	9	10	6	8	8	13	6	8	9	5	19	9	30	28	12	8	12	12	4	2	1	15	6	14	9	6	6	9	5	12	5	7	4	0	0	0	0	11	6	4	2	7	4	6
MseIprimer	ATA	13	21	9	3	5	10	4	7	6	19	5	4	12	6	13	6	12	16	12	14	10	11	6	5	7	18	5	6	8	6	7	5	6	8	1	5	6	0	0	0	0	9	8	1	4	2	8	3
MseIprimer	ATC	14	16	11	21	7	12	7	15	10	8	6	7	16	7	5	11	18	24	24	11	16	3	1	1	2	26	16	12	14	5	8	7	6	14	1	14	10	0	0	0	0	11	11	6	1	1	11	3
MseIprimer	ATG	15	23	8	8	19	12	3	4	15	12	4	9	10	7	18	10	20	14	14	7	4	13	2	1	2	12	5	5	5	6	13	6	9	8	8	3	5	0	0	0	0	18	7	2	2	6	5	12
MseIprimer	ATT	16	26	23	20	21	5	2	5	8	25	10	5	26	19	15	13	24	25	16	12	14	11	2	6	7	14	11	16	12	6	11	10	8	16	13	10	10	0	0	0	0	19	4	9	7	4	7	5
MseIprimer	CAA	17	24	10	15	13	20	13	4	11	27	8	18	17	15	15	7	29	31	23	21	12	19	1	8	9	25	9	9	13	2	12	14	12	18	8	14	10	0	0	0	0	30	8	7	6	4	11	5
MseIprimer	CAC	18	9	8	3	6	10	3	4	7	5	4	5	12	2	7	6	18	14	15	5	8	5	0	8	1	21	4	10	3	2	7	14	7	3	12	2	3	0	0	0	0	8	3	5	6	1	1	3
MseIprimer	CAG	19	11	12	9	9	11	4	2	10	15	11	2	8	4	11	9	12	21	10	11	2	7	0	0	3	19	8	3	3	6	6	15	10	7	4	1	8	0	0	0	0	9	8	1	5	2	2	5
MseIprimer	CAT	20	10	15	9	21	16	2	10	8	7	5	5	16	7	6	11	11	40	12	19	11	14	4	2	2	21	8	21	9	2	9	3	11	22	6	11	8	0	0	0	0	10	2	4	2	6	2	9
MseIprimer	CCA	21	6	7	3	15	5	1	2	2	9	2	2	1	4	4	5	5	7	5	6	6	5	5	4	1	17	2	9	5	6	2	5	7	5	2	2	6	0	0	0	0	4	2	3	7	4	2	1
MseIprimer	CCC	22	3	5	5	8	5	0	6	8	6	0	2	3	4	5	3	3	12	2	8	1	3	0	1	1	6	1	1	7	0	2	1	3	5	3	0	1	0	0	0	0	6	4	2	1	4	2	0
MseIprimer	CCG	23	8	1	10	4	3	4	2	2	5	4	3	4	6	3	3	3	10	5	2	2	6	1	4	2	10	3	10	3	2	1	5	10	5	0	4	0	0	0	0	0	4	6	1	0	3	8	3
MseIprimer	CCT	24	4	8	11	10	6	0	6	1	11	5	1	1	2	9	0	9	11	3	8	19	7	3	1	1	12	5	6	5	3	7	4	4	6	2	3	7	0	0	0	0	5	4	3	4	1	1	9
MseIprimer	CGA	25	15	7	8	11	12	4	4	5	11	5	3	6	7	5	5	6	20	3	13	6	5	2	0	3	16	5	7	8	1	12	3	12	7	8	1	2	0	0	0	0	7	8	5	2	0	0	7
MseIprimer	CGC	26	6	1	1	3	4	0	0	3	3	3	8	3	1	2	5	11	6	1	4	6	3	1	0	1	7	4	0	2	2	4	3	2	8	1	6	2	0	0	0	0	3	2	2	2	1	3	2
MseIprimer	CGG	27	6	1	5	1	5	1	2	3	5	1	8	15	7	24	12	1	6	4	9	5	12	1	2	12	5	21	8	8	3	2	3	2	5	2	3	6	0	0	0	0	1	1	1	0	1	9	2
MseIprimer	CGT	28	2	3	7	1	2	1	1	3	7	7	3	7	0	4	6	8	6	2	4	5	3	0	4	4	6	6	9	1	2	6	7	8	5	3	1	5	0	0	0	0	11	1	0	2	5	2	0
MseIprimer	CTA	29	10	3	2	9	3	3	3	1	5	4	2	4	0	1	3	10	4	5	4	3	1	1	0	1	1	2	4	4	3	2	2	2	9	0	3	4	0	0	0	0	6	6	4	3	0	2	2
MseIprimer	CTC	30	21	8	0	4	8	1	3	5	16	0	7	6	6	3	3	12	11	10	6	6	6	2	2	0	3	5	9	7	0	5	7	9	10	11	1	4	0	0	0	0	4	7	2	2	3	3	2
MseIprimer	CTG	31	26	4	8	8	3	1	2	2	16	4	6	9	2	11	3	27	21	4	18	18	9	0	4	3	30	13	4	4	8	4	6	6	8	0	6	5	0	0	0	0	9	1	2	8	5	2	3
MseIprimer	CTT	32	15	9	12	10	18	4	7	7	17	16	14	17	20	18	10	20	27	5	12	18	3	6	5	5	7	5	14	8	9	3	9	4	7	1	12	5	0	0	0	0	10	6	3	4	2	7	3
MseIprimer	GAA	33	40	15	27	14	12	6	3	9	34	11	4	12	13	11	18	25	28	14	15	22	21	1	7	2	16	15	10	11	3	7	13	13	10	5	7	6	0	0	0	0	23	9	4	9	3	8	2
MseIprimer	GAC	34	24	7	7	7	0	1	8	5	6	2	3	4	7	4	3	5	11	9	7	3	2	1	1	2	8	4	9	0	1	7	3	7	4	0	2	10	0	0	0	0	6	4	3	2	2	6	2
MseIprimer	GAG	35	5	3	4	10	4	6	5	0	9	6	1	5	0	9	5	7	28	12	11	4	4	1	6	0	12	1	4	4	4	9	8	7	11	1	2	1	0	0	0	0	3	0	1	4	4	3	7
MseIprimer	GAT	36	10	12	13	15	11	2	4	8	17	3	8	7	4	6	5	9	10	8	16	13	11	3	0	7	16	2	3	7	4	11	4	6	5	3	0	0	0	0	0	0	9	4	2	4	8	5	5
MseIprimer	GCA	37	10	5	7	15	5	4	1	3	4	5	10	6	2	19	3	6	17	4	11	10	6	1	1	1	12	9	8	6	3	9	2	5	10	2	18	5	0	0	0	0	2	2	5	4	2	3	4
MseIprimer	GCC	38	6	3	3	7	2	2	5	2	5	1	8	9	3	4	4	6	13	5	4	6	3	3	5	0	5	8	3	2	1	4	8	2	2	1	10	9	0	0	0	0	9	4	2	4	0	4	2
MseIprimer	GCG	39	1	3	1	4	0	0	3	3	2	2	0	11	4	1	3	7	3	5	4	0	4	0	5	1	9	0	1	3	0	6	5	3	0	0	0	0	0	0	0	0	2	1	2	2	2	3	1
MseIprimer	GCT	40	14	12	8	8	7	2	4	9	7	8	3	9	3	8	4	13	16	11	6	12	10	1	2	7	15	10	8	7	1	5	3	2	9	4	11	17	0	0	0	0	18	10	1	2	4	11	3
MseIprimer	GGA	41	13	7	9	5	18	7	4	3	11	5	6	4	2	5	6	16	16	4	7	10	4	0	0	6	10	4	13	3	4	7	6	18	12	6	13	9	0	0	0	0	16	19	6	3	7	3	3
MseIprimer	GGC	42	4	7	3	0	1	1	2	2	6	2	3	3	2	4	4	11	5	0	2	0	1	0	1	1	6	0	1	8	2	1	3	0	5	1	0	5	0	0	0	0	3	4	1	1	4	2	0
MseIprimer	GGG	43	4	2	0	5	1	1	0	1	10	5	1	0	1	7	2	6	7	2	7	0	2	1	2	4	3	1	0	4	1	6	4	0	5	2	0	0	0	0	0	0	2	7	0	2	2	5	1
MseIprimer	GGT	44	12	4	5	4	3	6	1	0	6	0	1	0	1	1	3	3	5	4	3	8	4	0	2	0	5	5	7	1	2	1	1	4	4	2	4	3	0	0	0	0	2	5	1	0	1	4	0
MseIprimer	GTA	45	5	2	2	5	2	1	6	0	4	1	4	4	0	1	0	2	13	1	4	4	1	1	3	3	4	2	1	7	3	2	12	4	1	2	1	2	0	0	0	0	6	0	0	0	1	4	3
MseIprimer	GTC	46	4	16	9	2	4	2	5	1	10	1	3	0	3	1	5	3	5	6	9	2	1	2	4	6	1	6	3	2	1	2	1	5	2	3	4	6	0	0	0	0	5	2	1	1	1	3	0
MseIprimer	GTG	47	12	3	4	6	2	2	1	4	4	2	6	7	1	10	3	8	7	5	24	5	5	0	1	1	10	1	1	1	0	3	2	10	15	5	4	1	0	0	0	0	6	1	1	3	0	4	3
MseIprimer	GTT	48	10	1	2	7	11	6	3	3	8	1	2	3	5	14	7	10	12	11	13	6	5	3	1	2	5	2	1	12	4	5	2	1	5	1	3	0	0	0	0	0	10	0	2	1	2	1	3
MseIprimer	TAA	49	27	10	20	23	15	2	7	8	14	14	5	16	17	21	12	33	19	33	22	9	12	3	7	8	19	10	9	12	2	7	12	15	11	12	4	8	0	0	0	0	8	6	3	3	8	4	8
MseIprimer	TAC	50	9	9	7	6	4	3	2	2	1	6	8	9	5	14	3	11	21	8	6	3	6	2	2	3	11	5	5	5	1	10	3	10	4	1	8	5	0	0	0	0	5	4	5	6	1	2	13
MseIprimer	TAG	51	17	11	2	9	3	2	3	4	4	9	5	11	2	5	6	2	12	1	5	8	4	0	1	4	10	9	5	10	0	12	2	9	5	6	1	1	0	0	0	0	6	5	4	9	0	5	9
MseIprimer	TAT	52	42	17	20	30	12	8	9	9	14	14	7	17	13	18	15	30	19	11	12	14	10	6	10	4	41	12	16	9	5	7	15	10	11	0	7	12	0	0	0	0	14	3	8	9	7	2	6
MseIprimer	TCA	53	28	7	15	14	8	5	0	6	30	9	8	9	9	10	7	18	30	10	12	10	8	0	5	9	23	20	8	10	2	12	8	12	7	3	11	5	0	0	0	0	6	13	4	3	2	9	5
MseIprimer	TCC	54	11	4	5	11	12	4	1	13	16	10	4	9	9	2	12	9	23	4	14	8	2	2	4	3	9	8	7	20	6	13	8	5	5	2	3	11	0	0	0	0	4	8	2	2	1	1	6
MseIprimer	TCG	55	22	4	9	14	7	3	6	5	13	6	7	4	3	22	9	17	19	10	13	2	12	2	5	4	15	16	7	9	3	11	9	17	5	8	6	8	0	0	0	0	14	24	5	7	0	5	3
MseIprimer	TCT	56	32	7	8	17	7	5	2	5	15	10	10	12	11	9	14	16	21	7	31	12	15	5	5	1	18	3	12	7	7	10	10	10	9	7	10	5	0	0	0	0	6	4	3	3	3	5	5
MseIprimer	TGA	57	19	7	10	22	10	2	11	14	16	17	4	18	24	15	13	31	52	24	17	21	16	3	8	2	13	8	13	16	3	14	10	22	20	11	4	9	0	0	0	0	13	5	9	6	5	2	2
MseIprimer	TGC	58	14	3	8	21	8	5	0	3	10	10	4	7	4	9	11	13	20	6	4	4	4	1	4	4	8	7	6	10	20	12	11	4	10	1	7	5	0	0	0	0	10	3	2	3	1	3	5
MseIprimer	TGG	59	31	6	15	11	11	4	4	8	19	10	3	8	10	16	6	16	35	16	34	12	12	2	7	4	23	20	9	6	7	5	20	12	24	6	8	11	0	0	0	0	8	4	5	3	4	9	1
MseIprimer	TGT	60	30	6	8	28	8	1	2	11	14	14	2	11	11	15	8	19	21	9	6	7	7	2	4	4	20	10	11	4	7	7	10	7	12	9	12	5	0	0	0	0	17	1	0	4	1	4	0
MseIprimer	TTA	61	9	4	3	18	4	2	0	3	7	4	2	3	3	5	1	6	17	7	5	5	5	0	0	1	4	4	9	5	3	3	4	3	4	3	3	2	0	0	0	0	10	1	2	4	4	1	2
MseIprimer	TTC	62	29	26	17	14	10	5	6	5	20	13	10	9	4	11	11	15	39	12	14	20	7	6	10	1	17	15	16	9	4	7	8	19	17	5	5	6	0	0	0	0	11	13	2	9	5	5	10
MseIprimer	TTG	63	32	15	13	20	9	2	7	6	27	12	12	8	17	17	13	20	20	21	14	10	13	3	1	14	15	15	10	16	7	9	15	19	9	2	6	6	0	0	0	0	6	8	4	1	11	4	5
MseIprimer	TTT	64	43	31	31	20	17	6	18	20	26	10	10	17	10	13	22	27	44	17	12	23	13	3	4	11	29	17	15	19	15	17	18	16	23	10	23	6	0	0	0	0	17	15	7	14	8	10	10
[truncated: 17 more columns]
