# Supplementary material for: Eukaryotic transcriptomics in silico: Optimizing cDNA-AFLP efficiency
Source: BMC Genomics. 2009 Nov 30;10:565. doi: 10.1186/1471-2164-10-565 (PMC2797533; doi:10.1186/1471-2164-10-565)
Supplement: Additional file 5 — Arrays of all selective PCRs for all species and enzyme combinations. Selective PCR arrays using three-by-three selective base pairs for all 87 NCBI and 39 ENSEMBL species included in the present study, tested on all 28 combinations of 8 restriction enzymes. [file 1471-2164-10-565-S5.ZIP › CSV_Arrays/ENSEMBL/Caenorhabditis_elegansMseIandHpaII.csv]

			HpaIIprimer	HpaIIprimer	HpaIIprimer	HpaIIprimer	HpaIIprimer	HpaIIprimer	HpaIIprimer	HpaIIprimer	HpaIIprimer	HpaIIprimer	HpaIIprimer	HpaIIprimer	HpaIIprimer	HpaIIprimer	HpaIIprimer	HpaIIprimer	HpaIIprimer	HpaIIprimer	HpaIIprimer	HpaIIprimer	HpaIIprimer	HpaIIprimer	HpaIIprimer	HpaIIprimer	HpaIIprimer	HpaIIprimer	HpaIIprimer	HpaIIprimer	HpaIIprimer	HpaIIprimer	HpaIIprimer	HpaIIprimer	HpaIIprimer	HpaIIprimer	HpaIIprimer	HpaIIprimer	HpaIIprimer	HpaIIprimer	HpaIIprimer	HpaIIprimer	HpaIIprimer	HpaIIprimer	HpaIIprimer	HpaIIprimer	HpaIIprimer	HpaIIprimer	HpaIIprimer
			AAA	AAC	AAG	AAT	ACA	ACC	ACG	ACT	AGA	AGC	AGG	AGT	ATA	ATC	ATG	ATT	CAA	CAC	CAG	CAT	CCA	CCC	CCG	CCT	CGA	CGC	CGG	CGT	CTA	CTC	CTG	CTT	GAA	GAC	GAG	GAT	GCA	GCC	GCG	GCT	GGA	GGC	GGG	GGT	GTA	GTC	GTG
		0	1	2	3	4	5	6	7	8	9	10	11	12	13	14	15	16	17	18	19	20	21	22	23	24	25	26	27	28	29	30	31	32	33	34	35	36	37	38	39	40	41	42	43	44	45	46	47
MseIprimer	AAA	1	132	50	79	90	42	13	34	32	72	72	42	55	53	97	73	81	69	29	29	28	25	8	15	20	43	17	33	24	13	60	39	38	58	32	25	26	27	5	10	11	25	8	17	11	21	13	23
MseIprimer	AAC	2	77	29	16	44	28	13	10	13	42	23	16	17	45	35	35	48	37	12	20	18	14	6	5	9	21	2	12	11	9	21	17	16	30	10	13	10	8	5	2	11	9	5	4	5	4	13	9
MseIprimer	AAG	3	51	28	39	60	33	4	17	30	45	27	12	24	32	38	37	39	30	14	24	24	17	2	2	7	19	12	19	16	9	44	7	18	29	6	23	22	13	2	1	1	12	8	1	3	8	7	15
MseIprimer	AAT	4	100	54	60	72	34	17	21	35	63	57	48	32	53	54	70	81	54	17	26	24	27	4	9	21	45	11	27	29	44	60	31	55	47	13	30	25	21	3	11	7	14	11	3	10	16	22	19
MseIprimer	ACA	5	30	14	35	41	7	8	18	9	33	19	9	23	21	20	18	26	28	10	15	21	6	5	7	13	17	7	11	1	10	8	7	22	20	6	9	15	7	3	6	11	7	4	3	4	2	7	9
MseIprimer	ACC	6	36	14	15	17	6	2	4	5	16	6	9	4	9	14	9	17	16	5	4	12	2	0	2	3	7	7	9	3	2	16	13	14	12	9	7	9	7	3	5	0	2	3	2	1	8	4	2
MseIprimer	ACG	7	25	14	22	8	13	9	5	3	16	12	7	11	20	25	14	16	16	8	11	4	7	1	2	1	8	4	9	3	9	23	14	13	20	3	11	7	6	1	4	12	4	2	1	3	6	2	6
MseIprimer	ACT	8	40	26	21	41	13	9	4	13	32	18	10	8	32	32	20	36	25	8	19	9	13	1	1	1	20	2	7	12	10	13	9	18	17	11	7	5	7	3	4	4	10	4	2	4	10	10	6
MseIprimer	AGA	9	52	28	35	47	26	2	4	16	43	43	22	17	44	23	25	41	28	21	24	12	6	1	7	5	21	8	17	15	11	26	12	40	17	11	15	12	8	9	15	9	9	3	5	6	5	4	10
MseIprimer	AGC	10	32	10	22	25	31	7	6	8	38	23	6	17	22	18	23	27	23	16	7	15	5	0	7	11	12	7	9	15	4	21	9	28	26	6	6	15	7	3	3	9	1	0	1	3	5	1	8
MseIprimer	AGG	11	30	12	14	18	3	2	27	8	27	29	7	17	10	10	9	13	14	3	12	5	7	1	3	1	8	10	7	5	5	7	6	21	14	9	0	5	2	2	3	12	4	0	3	0	22	5	5
MseIprimer	AGT	12	67	33	27	40	19	16	6	20	40	14	18	19	30	40	29	34	10	21	11	12	6	6	4	4	11	2	6	6	5	26	10	25	29	11	10	12	11	4	4	2	12	5	6	14	12	8	9
MseIprimer	ATA	13	61	28	18	22	19	8	8	12	28	20	10	16	25	24	23	36	31	16	14	11	12	3	6	6	17	8	16	7	11	25	12	22	18	6	15	13	14	2	8	9	8	1	0	3	10	5	0
MseIprimer	ATC	14	68	18	46	49	17	11	9	10	47	21	21	25	34	35	17	46	26	8	19	24	13	6	5	8	26	10	22	11	9	25	19	26	38	4	11	17	9	5	9	9	3	5	0	2	12	4	12
MseIprimer	ATG	15	45	23	39	37	28	8	9	21	41	44	16	22	43	35	28	40	33	12	19	12	7	4	4	7	17	5	22	10	6	13	5	33	15	8	22	8	14	7	7	14	9	5	3	7	9	12	15
MseIprimer	ATT	16	104	28	41	51	34	10	15	15	43	32	23	17	31	30	38	49	44	11	11	28	8	7	3	7	17	9	18	6	11	42	28	21	31	7	15	19	18	3	12	14	6	6	5	5	22	13	3
MseIprimer	CAA	17	73	49	44	70	33	17	25	20	58	34	29	26	51	34	36	61	36	20	22	12	34	5	7	22	41	10	30	9	8	53	22	28	31	15	17	30	13	10	7	12	16	11	6	3	8	4	15
MseIprimer	CAC	18	38	19	10	24	17	6	4	9	29	14	12	20	19	26	25	27	23	9	3	16	11	8	3	9	17	6	17	4	7	21	11	18	22	7	10	19	4	2	2	12	2	2	4	2	6	3	4
MseIprimer	CAG	19	41	10	23	21	8	1	8	13	39	39	12	23	26	19	20	15	16	16	13	13	9	4	9	4	25	5	11	5	6	31	5	17	16	7	11	9	12	6	1	6	3	0	4	4	10	4	6
MseIprimer	CAT	20	71	49	40	36	13	9	13	15	31	26	23	35	16	17	29	36	31	19	18	15	24	6	7	4	28	7	20	10	5	30	11	28	31	4	26	13	15	3	7	12	7	3	0	5	13	6	12
MseIprimer	CCA	21	16	7	17	34	13	2	3	14	19	21	12	22	21	19	12	20	19	9	23	8	9	0	4	9	8	5	3	5	3	13	8	10	10	5	5	4	2	2	0	9	2	1	1	6	3	4	7
MseIprimer	CCC	22	13	1	21	16	8	1	5	2	10	3	6	8	3	9	12	12	5	4	3	4	2	1	1	2	4	2	7	2	2	4	4	6	9	2	6	1	2	1	5	3	2	1	2	0	4	3	0
MseIprimer	CCG	23	14	8	13	8	4	2	5	1	16	11	4	8	6	12	8	18	14	12	3	13	3	0	1	0	12	2	7	11	3	4	4	5	13	4	1	8	2	0	3	5	4	1	0	2	2	3	20
MseIprimer	CCT	24	17	10	9	13	7	2	4	10	20	7	4	9	10	17	14	18	14	3	26	3	7	2	1	1	15	4	5	10	6	11	7	9	14	3	8	3	4	0	0	1	3	0	2	2	4	1	10
MseIprimer	CGA	25	30	19	35	30	11	13	6	4	27	26	11	12	18	16	19	18	11	12	18	9	4	1	4	2	19	4	5	10	1	23	5	14	14	0	4	8	8	1	4	7	8	3	1	3	3	18	8
MseIprimer	CGC	26	13	6	31	4	4	2	1	0	8	2	2	1	4	10	7	16	14	3	8	7	5	1	2	1	12	8	6	7	3	10	4	1	19	1	4	1	8	2	3	4	3	1	0	0	4	0	1
MseIprimer	CGG	27	29	14	11	15	23	14	13	4	23	9	7	5	14	8	10	12	8	6	12	5	9	0	2	3	6	9	4	2	2	22	27	8	10	3	4	2	8	2	1	5	2	0	0	0	2	3	2
MseIprimer	CGT	28	31	9	6	2	6	3	5	7	18	10	4	5	13	7	9	22	11	9	11	15	8	1	0	0	2	0	3	6	5	7	12	4	13	4	5	11	2	3	2	7	8	2	1	2	0	1	4
MseIprimer	CTA	29	22	5	7	16	8	2	0	0	3	5	13	6	6	7	11	16	10	5	4	3	2	2	4	1	11	1	2	3	3	7	3	5	9	4	5	11	1	2	2	3	4	2	3	2	4	0	5
MseIprimer	CTC	30	50	14	22	36	18	4	9	12	15	32	24	13	15	18	12	10	17	18	9	16	7	1	1	1	16	4	10	9	0	16	9	13	17	5	5	5	7	6	2	0	3	2	4	6	5	0	0
MseIprimer	CTG	31	32	20	23	38	8	2	11	15	28	23	14	12	21	20	21	26	20	9	13	12	11	5	2	5	19	3	13	7	6	10	19	9	27	4	6	8	1	2	4	5	11	0	0	3	21	8	12
MseIprimer	CTT	32	59	21	47	43	32	11	15	7	44	30	19	12	29	34	29	30	15	15	17	13	14	4	6	4	20	3	21	11	6	24	9	18	30	10	12	5	3	5	8	8	9	9	3	4	7	6	6
MseIprimer	GAA	33	41	35	34	32	14	3	8	16	51	31	16	35	23	33	24	42	41	12	18	26	18	5	5	4	26	11	19	7	13	46	24	37	19	9	6	15	14	7	7	5	7	2	2	1	22	13	14
MseIprimer	GAC	34	30	13	22	18	14	6	5	5	34	19	4	5	16	16	4	15	15	5	3	10	2	0	1	7	7	6	7	6	1	14	8	15	10	2	9	3	6	2	5	4	1	2	1	1	3	3	0
MseIprimer	GAG	35	30	12	10	21	18	13	13	6	25	11	18	9	16	24	4	14	16	11	8	7	3	4	6	3	13	7	6	11	5	7	4	8	21	3	7	1	3	3	3	6	9	11	6	7	2	3	6
MseIprimer	GAT	36	29	9	45	30	19	9	6	8	18	33	13	16	20	12	20	21	10	11	7	11	11	1	4	11	11	5	6	3	0	28	18	5	13	5	7	7	12	4	5	4	0	1	2	3	8	1	8
MseIprimer	GCA	37	29	14	28	21	9	4	7	11	27	14	14	6	9	13	24	33	10	11	8	11	4	0	5	5	27	6	10	12	2	12	4	15	20	3	7	14	8	1	5	2	4	1	0	7	5	1	9
MseIprimer	GCC	38	26	23	15	26	16	3	4	7	11	4	11	3	11	7	9	20	11	7	4	5	4	3	8	2	11	4	7	5	5	20	8	11	8	1	5	7	3	1	0	2	5	2	0	6	0	3	5
MseIprimer	GCG	39	12	8	4	22	3	3	1	1	13	11	11	4	5	8	5	10	7	3	4	10	3	1	3	0	2	3	6	2	1	7	2	10	9	4	3	14	8	2	0	2	0	1	0	1	1	2	3
MseIprimer	GCT	40	36	9	29	36	7	6	8	9	42	33	19	20	16	32	23	23	21	4	4	12	8	0	2	7	12	4	22	3	7	22	12	10	26	5	9	6	6	2	6	3	3	7	10	4	4	10	8
MseIprimer	GGA	41	36	24	26	35	10	10	5	2	32	18	13	33	9	19	17	35	35	17	7	5	14	3	1	22	10	7	16	13	1	26	17	14	19	15	17	17	12	4	9	8	3	10	2	1	5	3	10
MseIprimer	GGC	42	10	11	8	4	9	3	1	5	10	23	6	6	5	8	4	13	10	1	6	7	0	2	0	3	8	4	1	5	0	4	3	9	5	1	6	6	4	0	1	11	2	1	0	3	1	0	6
MseIprimer	GGG	43	17	9	7	10	0	2	5	2	7	5	4	1	2	3	8	3	5	2	6	4	2	2	0	3	8	1	11	13	0	12	2	5	5	2	3	4	2	3	0	1	2	3	6	4	0	1	0
MseIprimer	GGT	44	16	3	11	12	3	0	11	14	15	12	5	14	2	5	16	11	7	7	2	3	5	0	0	2	8	1	4	3	3	10	5	8	10	5	7	1	1	1	3	3	1	2	0	6	3	3	12
MseIprimer	GTA	45	10	4	21	12	3	0	2	6	6	9	1	6	8	11	9	8	9	0	5	8	0	1	4	2	2	2	4	4	4	8	1	7	8	4	4	1	3	0	8	3	3	0	0	1	2	1	2
MseIprimer	GTC	46	17	12	11	14	10	3	2	10	12	8	7	3	13	11	23	16	7	8	5	5	6	0	1	0	1	3	4	2	0	15	0	4	2	3	3	8	1	3	2	2	0	0	0	0	1	0	1
MseIprimer	GTG	47	14	6	15	16	9	5	1	11	18	12	4	2	18	16	20	10	11	4	3	3	7	0	1	5	11	2	5	11	1	18	6	15	7	3	10	7	11	0	0	9	6	9	0	5	3	6	3
MseIprimer	GTT	48	31	12	26	18	25	1	3	5	15	19	3	15	15	13	11	9	17	1	16	4	10	1	3	1	11	0	6	2	6	4	14	4	7	1	10	6	1	2	3	5	1	0	4	1	0	9	1
MseIprimer	TAA	49	81	34	42	43	15	6	18	26	38	36	16	25	18	38	27	37	49	10	16	24	11	3	7	11	16	4	13	21	8	30	15	24	19	6	12	23	13	5	4	12	9	5	6	3	5	11	9
MseIprimer	TAC	50	21	15	18	26	4	6	6	12	22	8	10	12	16	7	17	17	24	8	4	7	7	1	4	5	9	2	11	8	4	17	17	19	9	3	11	9	4	4	2	2	4	2	2	6	3	10	6
MseIprimer	TAG	51	47	18	36	34	12	7	13	16	9	11	8	6	11	14	19	15	23	7	13	12	5	1	4	3	11	6	18	4	7	25	16	15	19	8	9	4	12	4	0	4	8	2	1	5	9	4	2
MseIprimer	TAT	52	83	33	43	49	31	13	17	17	50	37	27	24	18	38	36	49	29	13	27	15	7	0	6	11	19	10	24	18	10	33	11	27	35	9	19	20	20	1	9	13	11	4	2	4	15	9	15
MseIprimer	TCA	53	64	24	32	40	18	2	12	8	30	24	14	20	29	43	26	42	23	6	23	17	14	4	4	10	29	5	19	5	9	23	16	15	22	8	21	11	6	5	3	7	11	0	3	11	11	12	8
MseIprimer	TCC	54	60	16	34	24	12	5	9	12	40	23	30	5	27	17	23	23	20	8	6	7	10	11	6	6	16	2	4	10	8	18	9	10	21	2	15	12	7	1	3	13	5	0	0	3	2	7	4
MseIprimer	TCG	55	48	50	37	33	29	12	15	14	25	35	15	15	36	22	15	28	40	24	9	5	11	2	6	4	16	8	17	10	9	15	9	21	17	6	28	14	3	1	17	8	11	2	0	3	5	3	19
MseIprimer	TCT	56	61	19	30	43	10	5	9	6	42	46	8	16	30	24	30	31	15	14	19	16	15	3	9	8	18	2	22	15	11	21	29	13	16	12	22	8	13	4	2	6	4	5	0	2	5	5	2
MseIprimer	TGA	57	70	33	34	71	22	8	14	22	39	25	30	23	30	46	51	52	55	12	21	30	22	10	6	9	36	12	20	17	6	43	22	29	27	7	15	19	8	3	10	16	12	2	7	8	18	18	9
MseIprimer	TGC	58	36	10	26	25	14	5	11	6	26	20	5	15	24	29	21	24	32	12	11	18	4	3	7	1	10	8	6	9	6	20	8	11	19	11	8	7	15	1	3	3	5	1	1	4	5	9	4
MseIprimer	TGG	59	59	23	39	54	21	7	14	15	25	22	12	18	25	32	28	27	45	14	33	11	10	4	3	10	34	3	20	12	4	21	14	26	24	8	4	13	11	3	9	7	8	2	0	1	8	8	10
MseIprimer	TGT	60	48	34	43	40	22	7	20	17	18	21	23	22	23	22	34	48	26	16	12	14	14	1	6	7	24	14	12	8	6	23	26	12	19	10	17	10	10	4	3	7	5	1	2	6	15	4	12
MseIprimer	TTA	61	26	21	25	18	8	2	0	3	31	14	6	9	21	10	14	15	14	5	2	9	6	1	0	3	16	2	6	4	3	4	3	7	19	3	6	8	6	3	1	2	3	2	3	2	7	8	2
MseIprimer	TTC	62	50	23	36	48	13	8	6	16	42	14	39	33	47	44	39	32	38	8	20	10	13	2	9	4	18	5	19	19	14	30	34	22	34	13	7	23	14	5	4	12	10	3	4	6	11	13	15
MseIprimer	TTG	63	90	31	64	57	21	16	16	20	37	36	19	20	28	45	41	45	27	16	35	23	13	3	11	11	26	16	16	16	18	35	29	20	24	8	20	15	15	2	6	5	7	11	4	2	14	5	9
MseIprimer	TTT	64	131	45	63	71	30	16	24	14	84	30	46	21	45	40	77	57	53	26	23	15	21	1	19	11	28	8	16	21	16	49	24	34	35	12	17	24	21	3	7	11	20	5	9	14	8	15	25
[truncated: 17 more columns]
