# Supplementary material for: Eukaryotic transcriptomics in silico: Optimizing cDNA-AFLP efficiency
Source: BMC Genomics. 2009 Nov 30;10:565. doi: 10.1186/1471-2164-10-565 (PMC2797533; doi:10.1186/1471-2164-10-565)
Supplement: Additional file 5 — Arrays of all selective PCRs for all species and enzyme combinations. Selective PCR arrays using three-by-three selective base pairs for all 87 NCBI and 39 ENSEMBL species included in the present study, tested on all 28 combinations of 8 restriction enzymes. [file 1471-2164-10-565-S5.ZIP › CSV_Arrays/ENSEMBL/Caenorhabditis_elegansTaqIandCviAII.csv]

			CviAIIprimer	CviAIIprimer	CviAIIprimer	CviAIIprimer	CviAIIprimer	CviAIIprimer	CviAIIprimer	CviAIIprimer	CviAIIprimer	CviAIIprimer	CviAIIprimer	CviAIIprimer	CviAIIprimer	CviAIIprimer	CviAIIprimer	CviAIIprimer	CviAIIprimer	CviAIIprimer	CviAIIprimer	CviAIIprimer	CviAIIprimer	CviAIIprimer	CviAIIprimer	CviAIIprimer	CviAIIprimer	CviAIIprimer	CviAIIprimer	CviAIIprimer	CviAIIprimer	CviAIIprimer	CviAIIprimer	CviAIIprimer	CviAIIprimer	CviAIIprimer	CviAIIprimer	CviAIIprimer	CviAIIprimer	CviAIIprimer	CviAIIprimer	CviAIIprimer	CviAIIprimer	CviAIIprimer	CviAIIprimer	CviAIIprimer	CviAIIprimer	CviAIIprimer	CviAIIprimer
			AAA	AAC	AAG	AAT	ACA	ACC	ACG	ACT	AGA	AGC	AGG	AGT	ATA	ATC	ATG	ATT	CAA	CAC	CAG	CAT	CCA	CCC	CCG	CCT	CGA	CGC	CGG	CGT	CTA	CTC	CTG	CTT	GAA	GAC	GAG	GAT	GCA	GCC	GCG	GCT	GGA	GGC	GGG	GGT	GTA	GTC	GTG
		0	1	2	3	4	5	6	7	8	9	10	11	12	13	14	15	16	17	18	19	20	21	22	23	24	25	26	27	28	29	30	31	32	33	34	35	36	37	38	39	40	41	42	43	44	45	46	47
TaqIprimer	AAA	1	158	112	140	199	64	34	49	61	96	107	59	75	116	76	133	182	110	55	58	65	67	40	23	34	63	22	34	25	29	107	68	119	183	72	91	130	50	32	32	73	70	32	31	38	51	33	55
TaqIprimer	AAC	2	51	37	78	41	31	13	27	18	40	36	11	41	42	44	39	42	38	14	25	28	32	11	9	21	17	8	22	15	5	37	27	35	53	19	32	39	32	16	19	9	25	12	11	8	28	19	36
TaqIprimer	AAG	3	51	49	62	58	47	9	29	29	38	34	24	28	31	40	45	58	51	34	13	44	23	14	17	12	19	8	22	10	6	44	30	59	78	25	34	53	21	13	13	29	27	9	8	24	17	9	17
TaqIprimer	AAT	4	124	55	93	99	57	35	40	53	68	60	28	39	68	60	104	111	81	34	52	48	68	9	32	17	30	11	24	19	20	59	43	85	132	45	52	85	58	26	16	55	45	16	17	28	34	30	38
TaqIprimer	ACA	5	103	49	73	41	31	23	30	12	55	44	14	38	40	42	51	71	47	13	21	28	40	17	20	71	31	7	15	8	19	50	24	37	90	36	29	50	28	8	16	41	27	16	11	19	15	11	30
TaqIprimer	ACC	6	38	16	45	33	15	3	7	14	28	10	7	10	8	13	23	19	19	19	24	7	12	3	8	6	14	8	2	5	10	20	7	16	40	18	25	41	16	9	9	50	14	10	6	6	10	8	12
TaqIprimer	ACG	7	55	22	22	27	22	9	6	4	24	17	17	10	23	8	25	23	18	9	8	13	8	12	8	7	8	18	4	1	15	25	26	22	58	14	28	18	12	19	8	30	13	5	4	7	7	12	8
TaqIprimer	ACT	8	82	35	44	49	29	17	16	25	33	20	16	22	31	41	48	48	49	19	22	13	18	20	15	6	28	2	14	14	11	23	25	43	96	17	57	50	14	14	11	30	27	9	6	14	18	9	31
TaqIprimer	AGA	9	101	94	112	114	51	22	29	51	95	48	57	37	75	65	118	124	89	31	25	77	37	19	35	22	35	8	28	22	14	68	33	60	140	53	70	98	49	35	29	65	76	26	14	29	27	36	29
TaqIprimer	AGC	10	53	27	59	64	13	14	10	29	43	33	14	14	30	46	52	35	27	14	23	21	22	3	12	22	22	4	25	8	8	27	14	40	50	24	31	28	22	8	10	25	21	17	10	10	11	11	17
TaqIprimer	AGG	11	55	26	37	32	15	9	24	16	34	16	2	18	17	25	25	40	20	24	21	25	21	5	3	11	13	1	4	2	6	38	22	29	44	9	33	22	22	11	12	25	16	10	8	14	11	9	15
TaqIprimer	AGT	12	83	25	58	62	24	13	31	19	54	27	10	14	56	26	62	59	46	31	20	27	30	5	25	18	19	19	17	19	12	32	25	46	56	17	47	32	20	16	17	27	34	15	4	16	12	15	24
TaqIprimer	ATA	13	92	30	48	63	29	13	20	27	43	28	12	21	38	41	34	77	61	24	24	25	29	13	18	21	27	19	12	17	26	41	29	45	82	31	63	72	34	18	25	32	48	12	14	31	21	25	34
TaqIprimer	ATC	14	84	59	78	64	42	11	24	26	44	46	26	22	63	43	67	55	76	15	36	25	46	7	19	4	27	11	8	19	16	42	26	54	89	40	69	63	36	19	18	50	44	22	14	12	6	22	26
TaqIprimer	ATG	15	106	71	80	88	39	19	38	23	57	64	29	24	73	63	67	70	80	36	28	33	40	25	17	12	37	9	7	19	16	76	29	50	78	25	63	79	46	29	21	57	58	17	8	20	31	25	39
TaqIprimer	ATT	16	132	88	85	110	89	23	46	26	91	50	22	35	65	82	98	106	88	29	54	51	55	28	34	37	42	25	24	24	32	64	55	51	143	50	84	99	62	18	15	58	59	25	21	26	23	45	35
TaqIprimer	CAA	17	91	66	65	102	46	9	34	35	54	31	23	40	36	45	69	87	53	41	28	19	33	21	28	18	20	21	24	20	19	64	40	52	94	50	46	67	29	35	34	65	40	20	18	19	10	42	42
TaqIprimer	CAC	18	49	21	37	25	19	22	8	27	18	39	17	7	32	41	27	26	17	18	14	19	17	13	10	10	20	4	3	5	5	34	22	25	62	15	34	34	20	13	8	19	24	8	7	14	14	26	8
TaqIprimer	CAG	19	39	35	56	32	27	16	17	13	29	61	11	21	15	19	21	31	27	21	27	24	17	18	14	7	11	5	8	4	4	32	29	24	40	10	31	36	34	11	10	32	36	10	12	13	24	23	21
TaqIprimer	CAT	20	48	44	47	38	17	15	16	8	28	17	17	21	26	31	49	32	25	23	21	18	22	2	8	4	20	10	3	11	7	37	19	26	45	15	38	21	18	4	12	11	25	10	2	14	17	20	23
TaqIprimer	CCA	21	47	32	26	34	18	21	22	8	15	17	1	2	22	16	33	38	18	17	5	25	16	3	15	10	19	10	9	5	15	32	19	23	35	31	23	32	12	11	11	15	14	8	18	12	11	15	20
TaqIprimer	CCC	22	21	17	13	22	5	1	8	4	8	8	9	7	5	9	10	11	22	8	10	4	9	1	3	6	8	1	3	8	3	4	5	9	19	7	13	6	6	10	10	8	5	1	5	8	5	4	10
TaqIprimer	CCG	23	24	14	10	8	14	2	23	19	9	11	1	3	18	13	29	7	17	2	5	12	13	1	7	1	3	8	2	1	6	12	8	6	13	6	13	10	10	1	11	14	13	3	2	2	4	4	4
TaqIprimer	CCT	24	23	22	19	18	10	8	7	7	8	13	9	8	8	7	15	9	15	4	8	6	4	3	5	2	7	4	4	4	4	11	13	17	28	14	17	27	7	2	12	3	15	1	4	7	4	4	16
TaqIprimer	CGA	25	101	77	90	74	31	15	32	33	53	55	9	33	51	59	80	80	50	31	28	17	47	9	18	8	21	12	18	26	16	63	39	45	90	25	73	80	26	18	73	50	49	16	12	15	28	23	39
TaqIprimer	CGC	26	24	12	34	26	9	13	12	12	17	5	13	10	25	15	9	16	21	9	7	13	13	4	10	6	11	4	10	5	6	24	16	16	25	17	29	25	10	1	6	16	11	9	1	5	7	10	20
TaqIprimer	CGG	27	43	25	38	32	33	10	13	8	19	18	6	10	15	28	31	21	26	10	15	14	7	8	8	10	10	6	8	8	7	27	18	19	33	5	37	23	26	5	22	18	29	42	7	17	9	6	19
TaqIprimer	CGT	28	46	19	33	27	58	17	8	25	29	17	9	14	25	22	22	26	23	12	8	17	19	1	7	15	10	18	2	8	9	28	9	26	40	20	20	22	16	5	6	22	15	12	2	5	8	7	16
TaqIprimer	CTA	29	37	30	26	14	15	6	8	11	21	7	18	8	14	27	20	30	23	11	7	10	14	8	6	3	6	1	4	6	3	31	22	26	33	6	8	15	23	10	5	7	20	6	4	1	10	3	15
TaqIprimer	CTC	30	34	13	34	29	15	8	19	19	12	14	17	28	18	30	44	23	19	7	16	10	19	6	9	7	19	7	5	8	6	21	19	24	33	13	35	32	17	22	4	35	16	20	4	8	16	25	11
TaqIprimer	CTG	31	32	29	41	47	31	16	11	10	29	22	14	14	30	25	20	34	35	15	17	6	24	11	21	6	18	2	5	7	9	20	29	18	48	24	26	21	45	15	12	33	26	10	1	6	15	14	10
TaqIprimer	CTT	32	73	29	62	35	23	11	27	22	50	36	20	21	52	50	55	56	57	25	20	36	38	7	10	8	15	4	20	14	19	27	25	32	82	26	42	52	18	18	17	22	29	20	7	24	16	11	35
TaqIprimer	GAA	33	146	129	117	122	51	28	48	44	71	60	22	51	58	109	93	89	106	46	44	54	63	23	32	26	31	14	17	28	19	100	31	80	124	55	101	76	80	28	54	77	50	32	10	28	31	37	51
TaqIprimer	GAC	34	54	31	43	25	23	14	29	17	40	15	3	26	23	22	23	29	37	10	20	13	24	8	9	8	21	1	7	13	8	29	29	23	43	9	12	30	21	8	6	22	16	14	4	24	18	16	29
TaqIprimer	GAG	35	54	27	38	37	41	14	16	10	38	37	14	15	28	27	39	70	33	18	19	12	16	7	7	9	4	28	28	11	8	21	24	26	40	35	31	46	25	5	15	11	22	9	3	13	10	17	18
TaqIprimer	GAT	36	77	56	72	59	34	30	31	28	34	35	18	27	40	37	59	63	46	33	33	30	22	12	19	20	24	8	19	10	23	46	21	44	91	31	32	49	18	9	10	26	41	12	6	28	28	36	41
TaqIprimer	GCA	37	57	64	48	70	43	26	27	21	38	23	19	15	33	28	36	75	36	27	32	34	25	13	21	12	18	6	18	19	21	40	26	25	108	18	40	61	23	10	12	19	21	12	11	19	15	13	31
TaqIprimer	GCC	38	37	22	31	34	16	7	17	4	24	4	7	15	29	30	26	20	18	8	7	6	9	2	11	3	8	3	13	13	18	12	11	13	38	13	13	32	10	17	3	19	27	6	10	4	10	9	20
TaqIprimer	GCG	39	13	10	20	19	11	18	17	4	6	6	2	17	6	8	19	8	15	14	8	9	7	1	6	8	7	2	3	5	0	12	11	3	9	6	6	19	25	8	4	12	7	8	0	2	2	5	9
TaqIprimer	GCT	40	45	34	59	48	23	12	25	20	37	32	13	21	28	46	53	22	54	24	22	12	34	13	16	12	20	3	4	13	6	43	23	36	62	31	34	38	15	14	13	34	27	10	9	16	22	10	23
TaqIprimer	GGA	41	48	48	54	63	26	16	29	25	44	44	19	28	26	34	53	40	46	25	24	30	25	11	16	15	32	5	11	5	14	46	15	33	66	37	31	48	42	12	20	29	26	18	5	11	18	14	28
TaqIprimer	GGC	42	19	21	21	23	11	3	4	8	14	8	4	9	19	7	49	20	11	6	6	7	9	4	4	8	4	2	7	3	5	25	7	7	16	3	15	18	19	9	7	13	13	6	1	5	5	6	6
TaqIprimer	GGG	43	15	12	36	20	8	3	7	5	7	13	3	2	10	12	5	14	13	8	7	7	20	4	4	0	14	0	2	0	1	7	2	24	21	3	7	15	9	8	4	14	10	3	3	2	6	6	4
TaqIprimer	GGT	44	16	12	20	11	15	7	14	11	15	9	9	7	12	27	23	19	20	5	11	7	21	11	7	2	11	1	0	2	8	13	6	11	33	18	10	26	5	9	4	16	10	13	5	6	13	5	2
TaqIprimer	GTA	45	47	24	30	39	29	9	6	13	34	17	10	5	26	24	37	51	23	11	14	15	18	9	12	6	15	11	4	4	10	34	16	31	62	12	24	38	20	10	17	22	17	11	10	7	5	9	17
TaqIprimer	GTC	46	28	18	12	41	35	20	11	7	10	11	6	21	19	20	37	34	32	8	13	22	10	5	6	11	9	7	13	10	5	28	24	20	55	30	21	23	18	12	8	5	23	10	3	15	7	9	10
TaqIprimer	GTG	47	36	30	30	28	23	10	12	20	23	7	10	16	16	25	35	28	43	14	8	19	19	5	13	2	18	9	6	1	12	26	27	23	48	17	27	68	19	11	6	27	14	6	4	14	11	20	20
TaqIprimer	GTT	48	70	54	60	64	49	24	25	30	48	57	22	33	35	56	59	57	49	25	30	30	34	13	30	24	44	13	14	23	8	58	28	51	79	45	62	71	60	15	18	43	25	14	21	15	16	30	60
TaqIprimer	TAA	49	118	57	66	42	38	17	29	25	33	25	21	21	35	35	35	52	60	18	30	22	32	14	11	13	27	10	10	14	9	43	37	74	92	48	51	62	25	23	16	28	31	13	16	25	24	9	20
TaqIprimer	TAC	50	37	21	50	26	29	13	10	22	27	16	6	6	33	26	35	23	24	27	12	26	21	5	5	5	16	6	2	7	17	35	14	41	37	12	22	28	13	14	9	29	24	8	18	17	9	10	10
TaqIprimer	TAG	51	42	22	34	37	22	7	12	17	27	19	6	10	16	21	17	38	22	15	13	12	22	10	5	10	7	8	3	8	8	22	6	25	52	11	40	29	18	4	8	10	28	18	4	6	5	15	11
TaqIprimer	TAT	52	74	68	77	63	35	10	29	28	46	43	24	18	39	55	41	63	60	24	12	36	37	4	10	9	19	14	12	13	16	48	28	52	91	37	44	52	37	18	12	41	38	15	8	22	27	17	27
TaqIprimer	TCA	53	79	30	55	65	46	12	29	38	57	46	18	33	41	99	64	60	43	20	29	47	33	12	16	3	21	4	10	20	14	58	26	50	75	22	46	75	23	8	18	35	39	15	17	13	16	18	26
TaqIprimer	TCC	54	37	48	39	47	38	16	20	15	31	16	17	14	32	22	45	30	31	15	19	16	10	9	11	9	12	4	14	13	13	42	18	39	69	25	16	46	16	5	12	19	24	5	6	12	15	17	36
TaqIprimer	TCG	55	36	14	37	32	18	9	10	5	16	6	9	13	13	16	18	28	15	9	11	10	12	5	5	7	8	4	3	7	15	24	10	17	26	31	17	39	12	13	10	35	8	4	6	14	4	12	11
TaqIprimer	TCT	56	58	25	56	49	24	6	20	14	54	27	19	18	30	44	58	52	42	26	19	16	26	7	10	5	13	2	11	4	10	31	13	39	39	20	27	32	33	10	17	27	38	8	8	9	14	9	34
TaqIprimer	TGA	57	108	62	106	80	59	20	35	61	63	51	17	61	78	84	72	104	67	47	31	49	66	24	31	22	43	15	27	24	28	65	44	65	144	30	74	96	48	29	26	71	55	14	12	23	45	24	53
TaqIprimer	TGC	58	47	43	50	47	33	2	20	14	46	33	8	30	24	40	33	57	23	18	14	23	42	10	16	12	13	2	20	9	9	47	16	36	53	19	39	28	27	12	4	23	33	10	12	18	8	37	18
TaqIprimer	TGG	59	73	48	57	36	42	20	36	48	35	43	15	35	35	56	53	52	52	28	20	29	43	21	18	17	34	9	6	8	19	47	23	50	65	29	42	46	23	7	20	37	47	12	7	19	25	27	23
TaqIprimer	TGT	60	67	46	50	56	43	12	13	30	33	34	13	24	24	40	51	68	38	20	28	31	25	8	18	13	20	8	16	13	13	60	37	23	71	21	61	36	34	14	10	31	32	6	10	9	11	18	16
TaqIprimer	TTA	61	60	34	57	38	26	22	24	16	45	25	5	21	26	33	39	46	38	27	18	23	17	6	11	12	15	3	23	7	13	45	19	28	54	16	26	32	17	9	24	34	17	13	17	16	27	14	10
TaqIprimer	TTC	62	90	69	81	78	45	12	38	40	63	49	12	28	40	56	81	60	69	29	43	43	57	12	14	22	36	5	17	24	13	55	39	37	117	37	53	76	27	15	12	29	46	19	18	10	29	21	48
TaqIprimer	TTG	63	86	58	102	61	51	41	24	34	65	51	25	28	53	54	91	76	75	14	64	30	34	14	28	25	26	11	9	10	26	66	38	45	126	43	58	72	41	17	18	28	46	21	15	21	21	24	38
TaqIprimer	TTT	64	186	117	146	140	80	26	57	57	85	60	30	55	69	82	107	102	100	44	50	50	65	33	32	33	51	12	32	27	45	90	70	97	165	53	102	123	66	25	31	67	67	23	18	32	47	43	58
[truncated: 17 more columns]
