# Supplementary material for: Eukaryotic transcriptomics in silico: Optimizing cDNA-AFLP efficiency
Source: BMC Genomics. 2009 Nov 30;10:565. doi: 10.1186/1471-2164-10-565 (PMC2797533; doi:10.1186/1471-2164-10-565)
Supplement: Additional file 5 — Arrays of all selective PCRs for all species and enzyme combinations. Selective PCR arrays using three-by-three selective base pairs for all 87 NCBI and 39 ENSEMBL species included in the present study, tested on all 28 combinations of 8 restriction enzymes. [file 1471-2164-10-565-S5.ZIP › CSV_Arrays/ENSEMBL/Caenorhabditis_elegansTaqIandHinP1I.csv]

			HinP1Iprimer	HinP1Iprimer	HinP1Iprimer	HinP1Iprimer	HinP1Iprimer	HinP1Iprimer	HinP1Iprimer	HinP1Iprimer	HinP1Iprimer	HinP1Iprimer	HinP1Iprimer	HinP1Iprimer	HinP1Iprimer	HinP1Iprimer	HinP1Iprimer	HinP1Iprimer	HinP1Iprimer	HinP1Iprimer	HinP1Iprimer	HinP1Iprimer	HinP1Iprimer	HinP1Iprimer	HinP1Iprimer	HinP1Iprimer	HinP1Iprimer	HinP1Iprimer	HinP1Iprimer	HinP1Iprimer	HinP1Iprimer	HinP1Iprimer	HinP1Iprimer	HinP1Iprimer	HinP1Iprimer	HinP1Iprimer	HinP1Iprimer	HinP1Iprimer	HinP1Iprimer	HinP1Iprimer	HinP1Iprimer	HinP1Iprimer	HinP1Iprimer	HinP1Iprimer	HinP1Iprimer	HinP1Iprimer	HinP1Iprimer	HinP1Iprimer	HinP1Iprimer
			AAA	AAC	AAG	AAT	ACA	ACC	ACG	ACT	AGA	AGC	AGG	AGT	ATA	ATC	ATG	ATT	CAA	CAC	CAG	CAT	CCA	CCC	CCG	CCT	CGA	CGC	CGG	CGT	CTA	CTC	CTG	CTT	GAA	GAC	GAG	GAT	GCA	GCC	GCG	GCT	GGA	GGC	GGG	GGT	GTA	GTC	GTG
		0	1	2	3	4	5	6	7	8	9	10	11	12	13	14	15	16	17	18	19	20	21	22	23	24	25	26	27	28	29	30	31	32	33	34	35	36	37	38	39	40	41	42	43	44	45	46	47
TaqIprimer	AAA	1	76	32	44	44	30	14	13	28	51	30	17	37	31	52	28	62	49	51	27	41	29	15	11	14	65	18	37	15	5	34	29	34	33	22	26	23	0	0	0	0	17	10	13	22	10	23	16
TaqIprimer	AAC	2	16	11	10	12	11	2	2	4	13	11	10	14	11	14	6	17	26	10	11	18	15	3	4	1	25	15	8	12	4	25	12	10	3	7	6	15	0	0	0	0	13	15	2	3	3	6	3
TaqIprimer	AAG	3	17	5	9	19	16	3	9	7	23	13	10	16	9	25	7	32	24	15	8	8	4	0	1	6	20	6	7	7	10	11	10	17	21	7	5	10	0	0	0	0	10	11	7	7	6	7	6
TaqIprimer	AAT	4	36	17	30	27	3	6	7	18	34	23	17	43	26	27	15	42	60	37	20	29	20	8	10	9	33	23	42	16	13	28	23	27	16	8	8	13	0	0	0	0	20	11	7	10	6	7	14
TaqIprimer	ACA	5	23	17	17	40	7	13	4	13	23	9	6	8	6	24	13	25	27	17	22	13	27	5	10	10	59	24	13	24	9	13	10	18	14	9	21	5	0	0	0	0	9	6	16	2	4	17	10
TaqIprimer	ACC	6	13	4	6	41	15	4	4	9	8	0	8	34	0	1	5	13	19	8	13	11	9	1	2	7	9	7	4	4	5	4	12	1	8	4	3	3	0	0	0	0	12	9	2	2	3	0	6
TaqIprimer	ACG	7	12	2	6	12	8	3	5	9	12	5	5	6	2	6	18	14	14	2	13	11	15	2	5	11	13	5	23	12	0	12	1	4	11	6	4	6	0	0	0	0	8	2	3	4	4	2	0
TaqIprimer	ACT	8	22	23	9	6	10	1	6	9	12	5	7	13	7	6	11	27	29	5	22	8	8	1	6	9	27	8	15	12	2	11	10	13	11	3	4	10	0	0	0	0	17	8	2	3	4	10	11
TaqIprimer	AGA	9	23	33	38	22	14	5	8	21	19	17	10	31	25	24	14	25	56	19	27	35	26	5	9	5	48	18	16	23	11	18	10	25	19	6	31	18	0	0	0	0	36	16	14	11	10	11	18
TaqIprimer	AGC	10	13	15	12	8	13	1	3	5	20	7	6	20	11	16	8	23	12	18	12	12	3	7	6	6	19	11	23	15	3	2	12	22	11	10	5	7	0	0	0	0	21	3	3	11	5	3	4
TaqIprimer	AGG	11	9	6	11	12	14	11	1	5	8	7	4	17	7	10	8	19	25	11	10	6	12	5	2	4	34	5	6	6	1	5	9	8	11	1	5	4	0	0	0	0	4	4	11	5	1	4	1
TaqIprimer	AGT	12	19	10	17	12	20	1	1	18	9	4	5	6	7	23	14	24	40	20	13	14	5	2	4	4	17	17	16	5	10	2	18	8	14	0	18	9	0	0	0	0	13	12	4	12	10	4	12
TaqIprimer	ATA	13	22	12	11	24	8	8	4	8	19	13	10	21	7	16	9	26	23	13	7	12	12	4	0	0	34	22	18	6	8	4	16	15	10	6	8	6	0	0	0	0	15	6	6	7	9	3	3
TaqIprimer	ATC	14	30	26	23	20	15	4	5	8	21	39	13	20	13	16	10	21	41	25	29	9	18	11	10	8	48	7	13	17	2	24	15	10	11	13	8	7	0	0	0	0	8	4	4	10	6	11	4
TaqIprimer	ATG	15	21	26	17	24	15	3	9	12	33	10	13	16	9	19	23	38	25	28	18	23	16	6	15	8	23	18	22	17	8	20	15	23	16	10	2	15	0	0	0	0	13	3	8	5	2	3	5
TaqIprimer	ATT	16	69	25	12	29	19	9	11	22	30	14	14	15	21	10	19	52	68	27	43	23	13	8	12	13	39	11	20	27	3	18	26	19	30	8	13	11	0	0	0	0	31	12	9	18	6	14	13
TaqIprimer	CAA	17	42	30	12	34	17	7	6	12	19	18	15	15	2	8	15	38	43	24	29	21	18	4	7	12	62	12	13	7	7	24	25	25	17	1	16	15	0	0	0	0	12	6	7	7	6	17	17
TaqIprimer	CAC	18	22	10	11	12	28	2	5	5	14	8	5	12	9	5	5	10	20	14	4	10	7	1	10	3	13	12	13	3	2	8	5	0	18	12	5	2	0	0	0	0	13	5	2	3	3	1	4
TaqIprimer	CAG	19	12	16	11	11	2	3	3	3	6	2	5	5	13	7	5	9	32	16	13	8	6	5	9	0	23	11	12	5	2	10	8	9	3	4	4	10	0	0	0	0	7	1	6	2	7	6	5
TaqIprimer	CAT	20	24	23	15	14	23	2	3	7	17	8	7	21	7	16	12	19	21	15	28	10	12	2	4	3	14	3	9	17	10	20	9	9	14	3	6	2	0	0	0	0	13	9	3	6	3	8	12
TaqIprimer	CCA	21	13	8	9	10	5	2	0	9	22	9	13	2	5	13	10	15	7	5	7	9	5	1	4	10	9	8	11	2	3	7	11	17	13	6	7	1	0	0	0	0	11	3	3	3	1	5	6
TaqIprimer	CCC	22	0	0	6	5	4	1	5	1	2	1	1	6	0	4	1	6	4	10	2	11	7	0	2	0	8	4	2	4	4	6	5	4	7	2	5	2	0	0	0	0	6	1	0	3	1	1	0
TaqIprimer	CCG	23	13	5	4	10	4	3	1	3	4	1	5	2	11	5	2	3	9	10	2	4	5	1	1	3	14	5	7	2	2	5	0	7	2	6	2	5	0	0	0	0	4	18	2	1	0	4	0
TaqIprimer	CCT	24	23	10	7	9	0	8	2	1	11	4	7	3	1	6	5	7	16	16	3	8	8	1	0	5	17	2	3	5	1	5	3	2	2	5	5	1	0	0	0	0	6	0	1	3	3	2	2
TaqIprimer	CGA	25	30	10	15	23	14	15	21	10	22	10	8	16	13	27	19	34	52	20	27	13	21	6	9	7	43	17	27	19	3	17	15	20	20	15	26	16	0	0	0	0	21	9	4	15	8	11	9
TaqIprimer	CGC	26	11	15	9	8	6	0	3	13	16	3	0	1	5	15	6	15	13	4	6	8	12	2	3	8	19	4	9	7	1	0	5	6	5	4	10	7	0	0	0	0	3	1	3	2	3	1	4
TaqIprimer	CGG	27	7	5	9	9	10	3	5	5	13	9	8	5	0	13	9	21	25	16	14	20	6	0	3	5	10	10	18	8	6	10	10	10	30	10	3	5	0	0	0	0	3	2	4	6	11	1	2
TaqIprimer	CGT	28	15	2	15	13	5	7	3	2	19	8	3	8	5	10	3	30	38	7	13	10	6	1	4	4	19	9	13	11	2	7	7	2	7	1	3	9	0	0	0	0	13	9	1	5	4	4	13
TaqIprimer	CTA	29	5	8	5	8	9	3	4	2	1	6	2	6	3	5	8	8	10	1	10	9	2	0	7	2	15	10	5	2	3	3	2	15	4	5	5	5	0	0	0	0	6	3	4	3	6	1	4
TaqIprimer	CTC	30	15	4	8	11	4	4	0	3	23	4	0	12	4	11	4	15	13	5	16	18	5	5	7	1	20	14	12	6	2	10	13	8	6	0	6	4	0	0	0	0	15	7	1	5	4	2	21
TaqIprimer	CTG	31	23	11	30	5	14	6	10	2	16	6	10	4	2	12	3	16	26	12	13	10	4	2	1	4	13	9	13	11	3	7	9	10	7	3	4	10	0	0	0	0	5	2	2	1	5	3	6
TaqIprimer	CTT	32	27	16	10	30	23	3	6	9	22	7	15	18	12	25	11	16	28	18	31	13	10	11	11	7	16	11	11	8	3	8	15	14	20	8	12	6	0	0	0	0	20	5	6	6	6	5	3
TaqIprimer	GAA	33	58	21	29	31	25	3	14	26	26	25	16	20	20	45	24	45	58	20	38	30	25	7	15	11	43	23	12	15	5	31	14	35	41	9	18	20	0	0	0	0	38	15	19	15	8	20	17
TaqIprimer	GAC	34	10	17	5	14	12	1	5	8	14	3	7	13	7	10	6	15	35	8	16	18	9	3	3	1	13	10	12	7	0	3	10	6	8	6	8	12	0	0	0	0	6	7	2	2	2	19	3
TaqIprimer	GAG	35	28	12	8	15	8	9	5	2	4	4	7	7	10	14	5	16	18	11	9	7	8	1	8	3	24	10	12	15	2	4	27	14	15	9	9	9	0	0	0	0	24	3	4	1	9	6	5
TaqIprimer	GAT	36	29	25	5	13	27	4	9	17	19	9	11	21	15	25	9	27	39	12	11	11	4	0	5	7	26	18	9	12	6	6	8	13	26	7	8	16	0	0	0	0	27	7	10	7	7	11	8
TaqIprimer	GCA	37	24	8	8	16	15	6	5	11	17	17	3	14	22	21	17	29	33	31	37	27	15	2	5	7	34	18	11	8	6	21	12	10	15	9	18	6	0	0	0	0	21	27	3	18	6	6	17
TaqIprimer	GCC	38	14	4	6	6	5	2	11	5	23	4	3	10	3	8	5	11	14	15	1	4	3	1	1	1	19	1	7	7	6	2	3	4	11	4	2	6	0	0	0	0	19	4	4	0	2	0	4
TaqIprimer	GCG	39	7	3	0	10	3	0	4	3	2	2	3	2	5	6	4	15	17	2	5	3	6	0	0	3	7	4	2	6	0	4	3	2	1	1	4	1	0	0	0	0	1	3	2	0	0	1	13
TaqIprimer	GCT	40	14	17	25	14	14	14	5	7	39	11	6	8	9	11	11	17	24	12	9	11	7	0	12	14	28	11	11	11	11	11	8	17	14	14	10	8	0	0	0	0	3	11	3	6	1	27	7
TaqIprimer	GGA	41	22	9	18	16	16	0	3	15	14	6	4	8	10	19	9	25	18	13	25	13	9	1	5	11	25	25	15	16	10	14	23	9	12	3	7	12	0	0	0	0	3	10	7	9	3	11	5
TaqIprimer	GGC	42	5	4	4	13	12	0	4	4	5	2	2	6	2	8	1	3	10	5	10	4	4	2	3	0	13	2	4	2	1	5	0	9	12	1	1	3	0	0	0	0	8	0	0	5	1	8	5
TaqIprimer	GGG	43	3	2	2	6	6	2	2	3	3	2	0	5	3	2	1	4	6	6	9	5	6	3	1	1	5	10	0	3	3	2	4	3	1	1	3	3	0	0	0	0	2	4	8	13	1	2	3
TaqIprimer	GGT	44	18	3	5	13	1	4	2	2	15	1	2	5	0	3	3	4	9	3	3	6	4	6	4	2	9	4	13	7	8	4	15	2	8	3	4	0	0	0	0	0	8	2	3	0	0	3	5
TaqIprimer	GTA	45	27	4	13	8	5	2	2	12	15	5	7	7	6	13	8	9	15	8	8	13	17	2	3	2	10	10	6	7	3	6	9	7	11	2	5	6	0	0	0	0	7	2	1	1	4	5	2
TaqIprimer	GTC	46	9	8	14	23	2	9	7	4	6	9	4	3	3	6	38	8	15	14	8	5	3	4	10	1	7	7	1	9	4	8	4	17	19	6	5	8	0	0	0	0	5	5	1	7	1	2	9
TaqIprimer	GTG	47	12	13	5	8	7	8	4	5	22	4	5	8	6	17	12	5	19	15	6	5	5	4	5	0	11	2	10	6	1	4	3	7	14	4	7	3	0	0	0	0	12	6	2	10	0	4	5
TaqIprimer	GTT	48	29	17	23	12	18	4	21	16	27	8	13	17	12	21	12	33	25	30	23	8	15	6	7	10	30	12	13	15	4	20	18	22	16	4	20	14	0	0	0	0	12	6	5	4	5	2	3
TaqIprimer	TAA	49	25	6	12	32	20	6	2	10	31	12	9	11	5	12	6	28	47	21	23	10	4	1	6	1	34	12	21	14	14	11	9	24	30	4	7	16	0	0	0	0	20	4	6	3	7	7	10
TaqIprimer	TAC	50	10	9	8	13	5	1	5	4	16	4	3	9	9	5	8	10	15	21	8	5	8	1	1	2	11	15	20	10	5	2	4	9	6	4	1	8	0	0	0	0	6	6	7	5	3	4	3
TaqIprimer	TAG	51	16	5	7	11	15	1	4	1	8	13	1	22	4	3	2	8	22	8	3	4	12	0	8	1	24	10	4	1	4	1	8	6	8	6	4	12	0	0	0	0	3	6	3	3	2	2	7
TaqIprimer	TAT	52	17	17	14	25	17	6	15	13	24	14	5	13	12	13	13	33	16	25	19	8	21	1	9	7	18	8	19	4	3	9	11	20	10	10	7	7	0	0	0	0	8	18	2	5	2	3	4
TaqIprimer	TCA	53	9	14	20	21	16	3	1	10	27	10	15	21	13	20	18	27	35	13	31	18	7	3	8	7	24	18	12	13	2	19	9	9	34	7	8	15	0	0	0	0	28	8	6	6	7	10	10
TaqIprimer	TCC	54	17	8	15	20	5	5	10	3	12	7	8	19	6	10	3	10	24	16	8	15	20	2	5	10	19	9	16	21	8	12	5	24	11	6	5	12	0	0	0	0	10	22	6	2	2	7	6
TaqIprimer	TCG	55	16	5	6	12	5	2	3	21	10	4	9	4	1	6	7	7	6	7	3	3	3	0	5	0	17	8	5	4	2	2	5	2	8	5	6	1	0	0	0	0	10	0	3	4	4	9	0
TaqIprimer	TCT	56	27	4	19	9	11	2	3	6	12	8	7	10	6	15	7	14	19	14	8	10	8	0	4	0	16	0	9	3	4	9	9	9	6	5	5	5	0	0	0	0	4	3	10	4	5	3	3
TaqIprimer	TGA	57	49	9	27	15	20	9	16	9	40	15	9	19	16	35	22	43	53	32	26	26	40	11	10	20	32	21	31	25	12	10	18	22	49	7	12	18	0	0	0	0	18	18	9	9	7	5	15
TaqIprimer	TGC	58	10	12	7	12	18	7	8	8	26	16	8	11	13	11	3	8	15	9	11	9	13	0	5	3	19	12	9	7	3	6	12	20	16	2	5	13	0	0	0	0	10	7	2	5	1	2	7
TaqIprimer	TGG	59	24	10	17	7	15	4	7	3	30	10	7	12	8	20	14	25	29	19	14	11	9	4	4	4	23	20	6	14	2	12	11	26	14	9	7	22	0	0	0	0	17	19	8	7	3	3	7
TaqIprimer	TGT	60	13	13	4	9	12	20	1	13	17	9	3	16	8	8	13	19	32	4	6	22	18	4	6	1	17	7	8	8	4	19	14	17	20	5	6	11	0	0	0	0	13	6	4	5	6	14	6
TaqIprimer	TTA	61	16	7	13	10	20	6	7	3	11	8	8	10	10	14	3	14	21	10	15	15	4	3	1	1	12	9	6	7	7	3	9	12	12	3	2	2	0	0	0	0	9	4	4	4	1	4	6
TaqIprimer	TTC	62	44	7	22	32	22	8	14	16	37	21	19	11	15	29	7	23	27	16	15	16	17	6	11	6	38	23	20	15	14	19	19	13	17	7	2	5	0	0	0	0	12	16	11	6	6	6	9
TaqIprimer	TTG	63	34	10	11	12	17	6	7	13	41	15	12	17	10	20	31	32	25	23	33	23	15	7	6	11	27	27	22	24	5	24	23	18	14	15	6	7	0	0	0	0	24	6	5	5	4	16	14
TaqIprimer	TTT	64	54	23	29	37	20	9	14	23	40	18	26	25	23	24	33	39	67	37	39	27	38	8	24	13	49	47	39	17	11	21	30	23	46	16	16	12	0	0	0	0	40	24	19	11	11	17	9
[truncated: 17 more columns]
