# Supplementary material for: Eukaryotic transcriptomics in silico: Optimizing cDNA-AFLP efficiency
Source: BMC Genomics. 2009 Nov 30;10:565. doi: 10.1186/1471-2164-10-565 (PMC2797533; doi:10.1186/1471-2164-10-565)
Supplement: Additional file 5 — Arrays of all selective PCRs for all species and enzyme combinations. Selective PCR arrays using three-by-three selective base pairs for all 87 NCBI and 39 ENSEMBL species included in the present study, tested on all 28 combinations of 8 restriction enzymes. [file 1471-2164-10-565-S5.ZIP › CSV_Arrays/ENSEMBL/Caenorhabditis_elegansTaqIandHpaII.csv]

			HpaIIprimer	HpaIIprimer	HpaIIprimer	HpaIIprimer	HpaIIprimer	HpaIIprimer	HpaIIprimer	HpaIIprimer	HpaIIprimer	HpaIIprimer	HpaIIprimer	HpaIIprimer	HpaIIprimer	HpaIIprimer	HpaIIprimer	HpaIIprimer	HpaIIprimer	HpaIIprimer	HpaIIprimer	HpaIIprimer	HpaIIprimer	HpaIIprimer	HpaIIprimer	HpaIIprimer	HpaIIprimer	HpaIIprimer	HpaIIprimer	HpaIIprimer	HpaIIprimer	HpaIIprimer	HpaIIprimer	HpaIIprimer	HpaIIprimer	HpaIIprimer	HpaIIprimer	HpaIIprimer	HpaIIprimer	HpaIIprimer	HpaIIprimer	HpaIIprimer	HpaIIprimer	HpaIIprimer	HpaIIprimer	HpaIIprimer	HpaIIprimer	HpaIIprimer	HpaIIprimer
			AAA	AAC	AAG	AAT	ACA	ACC	ACG	ACT	AGA	AGC	AGG	AGT	ATA	ATC	ATG	ATT	CAA	CAC	CAG	CAT	CCA	CCC	CCG	CCT	CGA	CGC	CGG	CGT	CTA	CTC	CTG	CTT	GAA	GAC	GAG	GAT	GCA	GCC	GCG	GCT	GGA	GGC	GGG	GGT	GTA	GTC	GTG
		0	1	2	3	4	5	6	7	8	9	10	11	12	13	14	15	16	17	18	19	20	21	22	23	24	25	26	27	28	29	30	31	32	33	34	35	36	37	38	39	40	41	42	43	44	45	46	47
TaqIprimer	AAA	1	169	68	102	128	49	20	21	21	104	101	33	40	70	75	60	109	104	46	40	48	38	12	20	20	83	31	53	30	20	105	45	93	64	22	47	53	41	17	25	31	24	6	9	16	27	28	27
TaqIprimer	AAC	2	51	42	40	46	18	12	22	21	52	44	21	15	31	41	34	58	29	19	20	24	9	3	11	4	18	8	26	17	7	20	22	34	21	3	16	16	7	2	5	10	5	15	4	2	8	7	12
TaqIprimer	AAG	3	52	22	49	32	28	8	14	14	38	36	13	31	35	55	31	43	26	14	14	17	28	5	7	4	26	19	7	20	7	22	15	47	19	8	17	13	11	5	13	13	5	3	3	2	6	2	16
TaqIprimer	AAT	4	126	35	92	108	26	9	38	29	53	49	30	42	57	56	51	71	62	23	40	37	16	8	13	32	42	24	43	30	12	65	36	43	60	16	31	30	18	3	16	30	22	10	4	14	13	27	25
TaqIprimer	ACA	5	99	40	46	62	21	15	40	28	55	43	30	20	40	37	41	46	50	16	22	27	22	4	13	8	39	18	18	8	14	40	28	28	34	25	17	21	7	4	4	15	9	2	6	4	22	11	13
TaqIprimer	ACC	6	42	19	22	27	11	2	8	11	42	10	7	13	20	17	19	12	12	8	3	2	3	1	4	0	12	2	21	17	4	15	9	18	15	4	3	5	9	2	4	2	4	2	6	3	5	7	8
TaqIprimer	ACG	7	60	16	27	18	10	9	10	6	24	17	14	35	27	53	24	26	21	8	8	23	5	2	22	5	13	18	19	10	4	17	23	21	18	8	10	10	5	7	6	8	8	8	3	3	6	3	4
TaqIprimer	ACT	8	75	36	44	42	28	8	21	15	44	27	24	15	35	22	23	34	21	9	22	8	17	4	5	5	12	13	25	27	14	24	14	13	25	10	13	15	5	5	4	9	11	6	7	4	10	4	5
TaqIprimer	AGA	9	87	75	91	74	47	12	30	30	74	74	50	45	54	72	84	81	40	25	33	45	24	10	11	10	50	20	26	29	13	60	29	49	51	8	35	16	14	9	16	20	16	14	4	11	10	11	25
TaqIprimer	AGC	10	32	27	47	44	19	10	7	11	43	45	19	32	23	41	24	42	34	18	18	19	10	2	8	8	21	3	13	23	11	31	29	37	19	8	7	16	6	3	4	11	8	6	0	9	10	15	15
TaqIprimer	AGG	11	46	15	26	26	22	11	20	10	22	46	4	15	29	29	34	26	20	13	20	13	28	3	2	16	22	8	18	8	4	30	17	47	14	7	6	6	8	1	4	5	5	0	2	10	8	14	5
TaqIprimer	AGT	12	78	40	42	49	27	5	10	21	30	44	20	22	25	26	38	43	26	12	14	24	6	6	1	7	23	3	15	10	22	28	25	8	25	15	10	16	8	7	7	4	6	1	2	23	14	9	15
TaqIprimer	ATA	13	58	25	34	55	47	9	15	13	46	59	24	29	53	25	32	73	35	13	28	17	33	2	2	3	31	5	28	10	14	31	25	29	37	9	36	19	16	10	3	17	13	3	8	3	19	6	9
TaqIprimer	ATC	14	88	32	51	42	30	15	14	11	66	49	24	28	39	63	60	47	29	28	22	25	18	3	6	7	27	14	22	8	5	42	29	22	46	13	28	19	22	5	4	5	3	4	7	6	7	6	18
TaqIprimer	ATG	15	75	54	52	82	38	15	26	29	56	36	13	43	29	39	55	80	32	36	51	34	21	5	21	19	25	16	22	23	15	37	34	42	32	16	17	11	5	8	14	22	12	14	0	9	12	12	25
TaqIprimer	ATT	16	135	65	82	83	43	18	20	28	79	50	33	35	63	67	75	88	59	25	46	32	31	8	18	6	43	15	27	19	11	62	34	30	40	16	33	39	34	4	12	22	21	8	9	9	16	25	23
TaqIprimer	CAA	17	119	43	63	49	41	12	23	29	63	55	40	46	41	77	35	92	42	30	36	17	21	7	13	6	50	8	37	14	11	41	35	38	25	12	36	30	31	3	6	14	6	9	4	11	7	7	18
TaqIprimer	CAC	18	44	35	28	30	14	7	18	9	23	25	21	11	24	28	44	26	31	6	14	6	16	2	1	4	26	9	8	14	8	19	16	13	13	3	19	18	22	1	12	10	12	2	8	0	4	2	7
TaqIprimer	CAG	19	71	31	54	42	10	7	16	16	59	22	17	14	39	25	31	23	20	11	19	15	11	4	4	14	21	4	17	17	5	36	15	21	47	13	16	16	8	1	5	8	2	2	2	1	1	5	7
TaqIprimer	CAT	20	46	21	65	37	16	6	11	8	36	25	20	29	36	36	50	29	22	18	17	9	23	2	6	7	20	9	18	19	8	29	27	26	21	10	18	8	16	5	11	17	11	7	1	3	10	12	8
TaqIprimer	CCA	21	35	12	35	26	13	5	9	8	19	15	7	13	16	17	24	30	25	10	15	24	6	6	16	12	26	4	17	15	7	20	12	17	17	11	6	9	17	2	8	11	9	4	3	7	9	7	5
TaqIprimer	CCC	22	20	4	12	5	7	6	4	1	5	5	9	11	4	4	8	12	10	2	2	4	2	0	2	3	10	2	4	1	2	16	5	7	4	3	4	0	12	0	2	9	5	3	0	26	2	2	0
TaqIprimer	CCG	23	11	6	11	11	0	1	0	5	5	7	5	5	6	9	6	11	8	3	4	16	1	1	0	3	2	4	4	13	1	5	3	10	7	3	8	1	6	0	0	2	3	0	2	3	1	1	2
TaqIprimer	CCT	24	18	13	10	9	12	6	3	2	31	12	9	3	6	8	9	12	13	2	12	4	9	1	1	2	16	5	5	0	2	11	8	4	9	3	0	3	4	3	1	6	5	3	0	0	6	5	4
TaqIprimer	CGA	25	103	47	53	74	52	21	15	17	63	62	23	46	26	43	35	48	81	25	36	29	12	3	15	26	56	16	36	21	15	59	29	32	34	9	15	31	21	6	8	14	14	17	4	10	19	15	11
TaqIprimer	CGC	26	34	13	12	15	14	4	11	5	16	21	4	13	13	14	12	16	21	17	20	8	5	0	2	2	10	4	23	3	6	12	8	11	14	5	5	10	2	2	10	8	5	1	1	3	1	15	5
TaqIprimer	CGG	27	27	11	28	29	11	12	8	14	42	29	21	21	45	34	31	38	24	21	8	1	9	3	3	1	33	13	19	13	6	28	18	16	15	8	11	5	7	1	8	11	17	1	0	8	8	11	5
TaqIprimer	CGT	28	55	15	43	17	18	2	37	9	20	17	20	16	20	28	29	16	32	13	16	18	3	6	13	8	34	5	19	16	4	28	11	18	24	5	11	5	8	4	5	5	5	2	0	4	7	1	8
TaqIprimer	CTA	29	28	15	13	19	3	12	7	6	12	14	18	4	8	5	11	15	38	9	10	8	8	4	0	8	25	2	12	1	1	12	18	20	10	6	8	9	12	2	2	4	7	3	2	4	0	6	5
TaqIprimer	CTC	30	41	21	21	32	13	9	9	9	41	26	17	15	12	48	37	18	23	16	29	12	10	5	7	7	18	6	19	9	5	15	7	17	21	10	8	12	7	1	6	6	7	5	4	3	8	1	7
TaqIprimer	CTG	31	40	17	21	36	18	11	13	13	25	32	19	19	24	21	16	24	24	16	11	17	12	3	0	8	15	2	7	3	2	38	22	23	25	13	9	8	6	3	0	13	8	3	10	5	5	4	4
TaqIprimer	CTT	32	56	32	39	39	25	6	18	17	52	34	35	37	28	34	27	39	35	20	17	17	16	3	8	11	43	22	17	27	14	28	21	23	16	8	24	22	13	6	3	8	7	4	3	8	5	6	22
TaqIprimer	GAA	33	84	43	63	102	38	17	24	34	68	66	82	49	51	66	52	56	67	39	45	23	38	5	5	14	59	20	56	69	13	62	29	67	59	31	28	39	26	12	11	16	18	11	15	14	37	13	13
TaqIprimer	GAC	34	32	26	35	35	17	4	14	6	29	15	18	23	20	24	11	34	19	14	13	20	23	10	6	1	13	4	11	14	6	18	7	22	21	3	11	14	12	5	4	11	2	7	1	1	5	6	14
TaqIprimer	GAG	35	51	28	38	37	12	5	7	10	36	42	25	16	19	32	24	33	35	18	17	8	14	2	4	8	19	17	17	6	6	30	19	28	31	6	18	11	9	3	13	17	6	4	3	2	7	5	4
TaqIprimer	GAT	36	66	35	26	31	23	13	5	12	42	31	26	36	30	52	38	31	38	32	17	14	19	7	6	15	29	10	21	19	14	45	21	29	39	15	8	21	15	8	5	8	13	6	4	5	19	9	7
TaqIprimer	GCA	37	88	42	50	61	53	10	27	29	58	60	34	24	32	45	53	38	31	15	30	27	18	10	8	14	33	13	20	15	2	34	32	26	35	25	17	17	13	5	9	8	16	3	2	7	20	17	5
TaqIprimer	GCC	38	25	19	26	18	16	10	6	6	19	27	12	7	11	20	10	21	20	12	8	4	9	1	7	4	25	4	22	7	5	20	6	28	25	4	9	4	7	8	4	4	7	0	4	3	8	12	8
TaqIprimer	GCG	39	26	20	16	6	15	0	8	2	7	21	12	12	9	15	9	14	25	9	23	9	7	0	0	3	9	2	11	3	0	12	10	10	11	2	3	3	6	0	2	1	11	0	0	1	3	3	2
TaqIprimer	GCT	40	70	30	46	49	16	8	9	20	45	32	32	41	31	37	38	28	27	6	18	12	9	1	4	6	21	14	36	10	7	31	17	14	32	15	16	16	6	3	4	5	9	1	4	10	9	8	13
TaqIprimer	GGA	41	90	46	35	48	24	19	12	15	55	41	12	28	26	34	50	44	36	16	23	31	11	9	5	18	35	18	32	6	1	23	22	33	36	6	19	8	14	2	13	20	5	11	3	3	16	12	9
TaqIprimer	GGC	42	19	5	12	12	8	4	7	2	11	35	6	13	13	20	17	17	6	8	5	4	1	4	0	0	8	3	13	12	5	16	9	18	8	2	12	4	3	0	0	5	8	13	1	1	7	3	1
TaqIprimer	GGG	43	16	13	13	17	8	4	15	9	15	9	5	7	13	6	8	9	6	6	4	2	3	0	4	3	8	4	10	12	2	3	8	2	16	2	4	11	2	4	3	2	9	1	1	2	1	0	0
TaqIprimer	GGT	44	24	16	15	16	5	0	5	5	22	11	16	4	18	6	13	15	11	5	3	3	7	0	11	0	17	6	8	9	5	20	8	17	15	5	7	7	10	2	2	0	1	1	0	2	6	4	8
TaqIprimer	GTA	45	43	22	16	22	14	4	11	14	28	30	17	8	12	15	38	16	20	11	13	17	9	3	9	7	10	7	15	13	3	16	17	14	17	2	14	9	6	9	6	7	9	5	0	1	3	7	4
TaqIprimer	GTC	46	48	32	52	21	19	5	11	9	27	14	3	24	6	41	17	33	25	2	9	7	7	3	0	6	25	12	4	4	5	18	8	12	21	6	14	15	11	6	1	2	7	2	1	2	5	2	19
TaqIprimer	GTG	47	47	14	43	30	8	1	3	25	41	13	22	9	36	27	27	38	18	5	9	7	14	3	6	9	9	10	12	6	2	25	15	17	17	10	3	10	9	5	6	5	10	2	4	1	11	8	1
TaqIprimer	GTT	48	92	53	52	56	44	12	11	26	57	45	25	38	56	35	43	66	46	21	22	20	23	3	9	10	23	14	33	26	11	40	20	36	47	12	47	21	16	6	9	13	11	6	8	7	6	8	14
TaqIprimer	TAA	49	100	29	65	52	37	7	27	5	35	52	13	23	40	31	39	45	56	18	18	17	12	5	10	15	39	9	27	15	9	43	17	34	23	9	18	31	16	4	2	7	7	9	3	5	6	6	7
TaqIprimer	TAC	50	43	8	24	23	18	15	7	6	18	20	7	7	28	15	23	15	25	5	21	7	6	3	5	9	15	11	3	4	7	18	13	21	26	4	9	8	8	5	4	1	5	0	12	2	5	5	11
TaqIprimer	TAG	51	33	10	22	18	36	8	12	15	40	12	8	12	22	30	14	32	12	5	8	16	10	1	5	4	13	2	9	1	3	15	8	13	18	3	16	3	4	1	0	3	4	1	2	6	5	4	3
TaqIprimer	TAT	52	61	39	30	40	31	9	16	12	30	64	20	18	38	49	50	30	51	15	37	17	21	5	12	14	33	19	24	11	7	20	9	31	21	18	23	11	16	6	7	11	10	7	0	11	12	12	11
TaqIprimer	TCA	53	88	42	42	45	31	8	38	23	49	42	25	32	27	37	52	54	56	15	14	23	10	7	8	5	38	7	28	16	6	32	15	28	28	11	16	33	12	2	10	8	1	4	6	2	13	20	14
TaqIprimer	TCC	54	59	25	42	29	24	5	8	13	34	23	18	19	16	21	16	25	35	2	18	19	14	5	3	1	31	10	16	11	5	26	14	27	15	9	9	13	4	4	7	2	7	5	3	5	10	6	4
TaqIprimer	TCG	55	36	7	8	18	15	4	13	4	16	24	10	7	17	16	27	23	14	13	15	13	11	1	1	5	13	1	12	6	9	12	6	20	10	11	5	22	9	3	3	9	4	3	3	3	8	2	12
TaqIprimer	TCT	56	47	21	41	22	18	13	10	7	29	21	14	7	37	20	26	34	43	16	12	12	9	3	9	5	24	10	15	13	7	22	15	15	21	3	8	10	9	2	6	11	6	4	2	1	13	10	6
TaqIprimer	TGA	57	98	60	73	101	23	23	22	28	82	80	30	27	69	48	81	91	47	39	25	42	27	7	25	22	54	30	56	20	11	80	33	69	42	14	19	21	15	5	12	12	16	7	3	4	16	11	24
TaqIprimer	TGC	58	63	24	35	37	29	14	16	14	48	21	13	21	18	55	32	49	37	18	16	14	4	2	5	5	26	12	15	15	5	28	17	24	24	9	10	13	13	3	10	8	8	3	3	8	14	10	5
TaqIprimer	TGG	59	78	40	54	44	25	7	5	22	46	44	35	16	39	35	38	55	42	13	21	19	13	7	11	5	16	21	27	21	15	33	25	27	30	11	32	16	7	2	10	9	11	0	12	9	8	12	16
TaqIprimer	TGT	60	81	20	40	38	20	11	8	20	49	27	20	23	54	27	29	47	31	13	20	7	11	2	9	12	26	11	8	5	7	39	29	24	23	14	11	10	16	6	2	20	14	4	2	4	11	13	2
TaqIprimer	TTA	61	58	13	40	57	11	4	8	11	42	31	7	22	20	28	18	33	28	13	9	11	13	1	2	3	27	3	12	8	5	45	21	29	24	12	10	12	11	4	2	11	17	3	2	4	10	11	8
TaqIprimer	TTC	62	67	37	42	65	39	13	15	20	58	59	41	20	54	38	78	40	53	17	39	27	21	9	9	4	64	13	42	23	9	54	31	30	43	10	23	21	20	7	11	10	17	1	9	9	14	10	24
TaqIprimer	TTG	63	117	37	69	70	34	22	11	24	45	53	21	36	28	44	81	52	52	20	15	28	20	16	14	11	38	9	38	13	13	49	50	21	42	6	17	17	12	1	10	30	9	11	1	10	18	23	7
TaqIprimer	TTT	64	152	66	109	112	46	16	57	40	94	75	42	35	87	70	80	91	54	54	42	36	17	14	12	24	62	28	44	31	20	79	43	69	83	32	42	47	30	7	26	24	31	14	8	8	20	26	22
[truncated: 17 more columns]
