# Supplementary material for: Eukaryotic transcriptomics in silico: Optimizing cDNA-AFLP efficiency
Source: BMC Genomics. 2009 Nov 30;10:565. doi: 10.1186/1471-2164-10-565 (PMC2797533; doi:10.1186/1471-2164-10-565)
Supplement: Additional file 5 — Arrays of all selective PCRs for all species and enzyme combinations. Selective PCR arrays using three-by-three selective base pairs for all 87 NCBI and 39 ENSEMBL species included in the present study, tested on all 28 combinations of 8 restriction enzymes. [file 1471-2164-10-565-S5.ZIP › CSV_Arrays/ENSEMBL/Caenorhabditis_elegansTaqIandMaeI.csv]

			MaeIprimer	MaeIprimer	MaeIprimer	MaeIprimer	MaeIprimer	MaeIprimer	MaeIprimer	MaeIprimer	MaeIprimer	MaeIprimer	MaeIprimer	MaeIprimer	MaeIprimer	MaeIprimer	MaeIprimer	MaeIprimer	MaeIprimer	MaeIprimer	MaeIprimer	MaeIprimer	MaeIprimer	MaeIprimer	MaeIprimer	MaeIprimer	MaeIprimer	MaeIprimer	MaeIprimer	MaeIprimer	MaeIprimer	MaeIprimer	MaeIprimer	MaeIprimer	MaeIprimer	MaeIprimer	MaeIprimer	MaeIprimer	MaeIprimer	MaeIprimer	MaeIprimer	MaeIprimer	MaeIprimer	MaeIprimer	MaeIprimer	MaeIprimer	MaeIprimer	MaeIprimer	MaeIprimer
			AAA	AAC	AAG	AAT	ACA	ACC	ACG	ACT	AGA	AGC	AGG	AGT	ATA	ATC	ATG	ATT	CAA	CAC	CAG	CAT	CCA	CCC	CCG	CCT	CGA	CGC	CGG	CGT	CTA	CTC	CTG	CTT	GAA	GAC	GAG	GAT	GCA	GCC	GCG	GCT	GGA	GGC	GGG	GGT	GTA	GTC	GTG
		0	1	2	3	4	5	6	7	8	9	10	11	12	13	14	15	16	17	18	19	20	21	22	23	24	25	26	27	28	29	30	31	32	33	34	35	36	37	38	39	40	41	42	43	44	45	46	47
TaqIprimer	AAA	1	141	73	97	86	37	33	30	34	52	46	26	48	45	54	61	80	81	39	53	58	42	8	27	23	31	11	18	29	11	33	59	70	45	13	32	38	27	22	13	16	13	9	4	5	18	8	18
TaqIprimer	AAC	2	53	45	31	47	16	10	13	10	18	17	11	15	21	16	9	17	30	16	36	15	17	2	11	7	4	3	4	8	6	13	17	18	13	7	5	6	2	4	6	3	4	8	1	5	0	4	11
TaqIprimer	AAG	3	42	23	29	26	25	6	7	11	22	26	4	13	23	23	30	22	27	26	16	7	20	4	7	7	14	2	9	7	10	16	27	13	19	6	7	14	14	8	3	6	3	3	4	5	11	7	2
TaqIprimer	AAT	4	105	31	59	54	25	11	22	15	49	25	13	26	33	33	51	62	48	7	22	36	22	6	25	15	17	4	19	10	6	32	24	32	25	8	19	17	16	13	17	10	3	6	7	8	10	8	6
TaqIprimer	ACA	5	34	33	52	45	19	8	14	15	20	13	7	16	14	21	24	29	32	12	25	15	26	11	14	11	18	6	11	19	9	29	14	18	33	9	14	14	10	6	3	1	9	0	2	2	3	2	8
TaqIprimer	ACC	6	33	8	13	22	11	1	15	14	11	10	13	7	0	8	11	17	17	2	9	11	5	1	7	5	6	1	4	3	4	4	8	11	8	5	4	3	15	0	6	3	3	1	1	7	3	1	8
TaqIprimer	ACG	7	24	10	19	13	9	1	7	8	16	8	6	7	20	8	13	15	6	2	11	5	22	5	8	4	3	1	2	9	2	9	7	9	6	4	7	7	1	4	0	0	2	0	2	2	2	0	5
TaqIprimer	ACT	8	40	23	31	33	7	7	29	24	30	23	16	7	15	20	23	22	30	8	14	22	11	5	6	5	8	3	9	6	5	16	28	17	30	5	13	12	3	2	3	5	4	1	2	1	2	4	4
TaqIprimer	AGA	9	61	43	63	57	23	15	27	26	39	36	10	25	19	31	35	36	55	19	38	25	26	11	19	13	22	12	15	17	17	19	34	47	19	21	13	27	9	14	5	8	18	9	4	2	9	17	13
TaqIprimer	AGC	10	33	25	32	28	18	10	23	13	17	9	8	14	13	15	39	18	18	13	8	8	14	1	6	3	12	6	3	3	1	21	18	17	15	3	0	7	4	2	3	4	2	1	1	1	1	2	13
TaqIprimer	AGG	11	19	16	27	21	6	0	8	15	17	16	5	16	9	12	16	24	24	4	10	9	17	2	6	8	10	8	11	4	6	10	19	19	8	1	1	6	2	9	3	1	2	5	1	7	2	0	12
TaqIprimer	AGT	12	35	15	28	39	27	11	26	21	24	16	6	17	23	19	25	27	32	11	13	5	22	8	14	7	23	4	4	3	10	14	15	18	30	4	6	9	9	6	0	13	0	1	0	5	1	5	16
TaqIprimer	ATA	13	61	28	39	41	20	9	22	8	36	13	17	20	16	19	23	36	28	12	30	22	15	3	14	14	9	4	16	7	15	27	13	20	13	5	19	11	12	4	6	7	3	3	2	5	6	5	7
TaqIprimer	ATC	14	50	16	52	57	14	8	17	11	34	28	13	14	15	5	47	26	19	13	31	26	18	2	23	9	27	11	15	12	6	16	23	15	18	10	19	17	4	4	17	6	6	5	12	7	3	5	3
TaqIprimer	ATG	15	69	44	47	45	33	9	24	19	30	21	12	26	26	28	26	24	39	21	18	22	23	8	20	10	23	2	12	14	7	22	22	25	20	6	7	13	11	19	5	9	10	1	3	3	2	6	6
TaqIprimer	ATT	16	107	31	73	68	41	21	27	24	49	25	27	17	33	32	28	35	59	14	37	29	21	8	24	14	19	2	11	6	11	12	31	44	49	12	26	15	10	10	6	10	8	3	3	8	8	11	11
TaqIprimer	CAA	17	71	32	53	51	15	8	22	29	27	17	9	23	22	33	31	20	33	25	23	17	19	3	19	10	13	9	17	13	9	31	28	30	25	6	14	23	17	4	5	10	4	0	4	4	2	4	8
TaqIprimer	CAC	18	28	13	16	23	9	2	10	10	13	20	6	10	9	9	19	25	7	2	11	7	5	9	3	5	8	3	6	4	1	12	9	16	17	9	5	7	2	5	5	6	2	3	0	0	5	2	7
TaqIprimer	CAG	19	20	21	26	22	10	9	3	8	21	7	2	9	7	7	28	15	14	15	4	9	13	9	15	3	10	3	2	7	12	10	11	14	22	5	4	8	2	3	3	4	2	0	0	2	0	4	10
TaqIprimer	CAT	20	56	13	32	26	12	11	4	11	20	15	9	7	5	14	8	21	30	6	9	8	18	2	5	9	6	5	6	7	5	11	29	8	15	4	8	10	6	10	0	1	9	0	1	0	2	3	7
TaqIprimer	CCA	21	22	29	27	33	10	2	9	8	7	15	14	3	8	7	15	6	9	11	11	9	7	3	6	2	9	8	4	1	4	2	8	15	7	2	6	3	8	11	1	6	3	1	0	1	2	1	4
TaqIprimer	CCC	22	11	16	8	13	6	4	2	1	9	9	0	6	2	0	5	3	5	0	4	4	3	6	5	2	7	0	0	3	4	3	4	5	1	0	4	3	0	0	0	1	5	2	0	0	2	7	1
TaqIprimer	CCG	23	15	9	14	13	5	1	7	8	4	3	1	4	12	3	6	3	13	1	3	2	5	1	4	3	2	0	9	3	1	4	5	3	18	0	3	1	3	2	2	0	0	0	3	0	3	0	0
TaqIprimer	CCT	24	11	5	15	7	6	1	4	1	3	3	10	3	6	2	9	11	9	0	0	5	5	2	2	3	9	0	3	0	2	2	9	3	2	5	6	6	2	2	0	0	0	1	0	1	2	0	2
TaqIprimer	CGA	25	51	13	56	29	30	15	21	7	40	28	7	17	22	20	20	25	17	14	22	16	29	7	24	25	15	9	9	8	2	33	24	16	28	5	12	10	14	8	9	9	5	5	3	8	13	6	8
TaqIprimer	CGC	26	22	11	16	17	5	5	7	7	8	4	11	3	11	9	6	15	6	10	10	6	9	3	3	1	6	1	7	6	2	6	14	8	9	3	8	2	3	2	3	1	4	3	2	13	2	3	0
TaqIprimer	CGG	27	37	4	15	21	14	6	9	5	17	7	2	6	7	11	6	17	14	6	5	7	7	4	15	2	11	1	6	14	0	9	11	7	8	2	4	8	6	1	4	5	0	0	2	5	2	3	6
TaqIprimer	CGT	28	16	12	22	26	5	0	5	10	12	6	3	9	8	6	15	13	10	7	12	6	11	0	3	0	4	14	5	7	0	6	3	15	13	5	9	3	9	2	4	5	4	1	0	5	7	2	3
TaqIprimer	CTA	29	14	8	15	18	4	2	3	8	3	2	8	3	6	5	3	12	6	4	9	8	5	0	3	4	4	0	1	1	3	1	3	7	5	3	4	4	4	2	2	3	3	1	2	0	0	3	1
TaqIprimer	CTC	30	15	13	14	26	13	0	11	9	31	10	3	9	4	12	11	18	15	7	8	12	9	3	6	8	5	6	1	7	2	6	17	3	12	4	6	5	3	4	2	2	7	1	0	0	1	1	1
TaqIprimer	CTG	31	15	14	35	28	18	5	8	5	12	17	5	5	7	11	13	18	17	3	12	12	7	7	6	4	10	8	7	5	1	12	4	16	9	4	7	7	6	3	4	9	5	0	1	6	4	2	3
TaqIprimer	CTT	32	41	25	38	28	18	9	11	5	17	15	9	9	16	14	32	16	43	8	21	14	10	7	22	3	23	8	10	2	8	10	15	14	26	8	10	13	7	10	7	4	6	3	3	1	8	3	1
TaqIprimer	GAA	33	83	37	58	75	29	14	32	22	33	34	16	29	30	31	42	49	30	28	41	30	35	11	22	28	17	9	17	18	3	35	44	33	53	15	24	37	11	4	13	9	8	4	7	6	7	14	7
TaqIprimer	GAC	34	23	11	20	22	15	3	8	14	15	10	21	4	7	3	20	16	6	5	8	15	17	2	5	3	9	0	11	8	4	26	10	13	12	1	3	5	0	2	3	3	5	0	1	6	2	2	2
TaqIprimer	GAG	35	47	19	17	30	13	7	14	7	39	8	9	7	3	9	16	15	20	8	7	7	6	1	13	6	5	2	5	3	4	12	18	6	12	4	3	12	6	3	4	3	8	4	0	2	5	3	5
TaqIprimer	GAT	36	50	41	36	45	29	8	5	19	33	13	11	10	20	12	30	23	20	19	22	20	16	2	7	15	19	3	6	8	10	14	14	22	23	5	16	13	10	3	8	11	2	9	3	5	3	5	11
TaqIprimer	GCA	37	43	32	38	41	14	8	15	11	23	25	9	9	14	23	36	26	30	10	21	16	22	4	18	6	17	5	8	4	6	8	14	21	10	9	16	13	5	8	2	13	3	3	5	5	7	9	11
TaqIprimer	GCC	38	21	9	23	14	2	5	10	7	7	5	1	1	9	9	8	14	14	5	12	11	15	0	2	0	6	0	3	3	3	11	7	5	12	1	16	1	0	5	3	12	8	0	3	0	1	3	2
TaqIprimer	GCG	39	11	5	14	8	2	3	1	3	9	2	11	4	1	13	1	4	0	1	2	1	2	1	0	1	1	3	3	2	3	7	20	3	12	1	2	5	3	1	5	1	5	0	2	0	2	2	2
TaqIprimer	GCT	40	32	33	28	25	16	3	12	9	7	7	9	16	8	12	16	26	16	4	28	18	17	5	7	7	14	12	4	10	4	13	13	8	17	5	8	6	11	5	1	4	5	1	0	2	6	4	1
TaqIprimer	GGA	41	41	26	33	35	12	9	13	5	15	11	12	3	23	32	20	13	22	10	17	21	20	5	17	11	14	5	14	9	7	12	29	17	10	5	13	15	5	8	7	11	5	6	4	5	11	0	2
TaqIprimer	GGC	42	18	4	14	14	3	3	3	1	13	3	4	1	3	10	6	7	12	1	5	8	6	0	5	1	4	0	6	3	0	3	4	2	8	0	6	7	2	4	1	3	1	0	1	0	1	1	1
TaqIprimer	GGG	43	7	6	7	9	0	6	3	11	2	4	4	2	3	3	4	6	7	7	7	8	5	0	3	2	1	3	7	4	1	5	1	4	6	2	3	4	4	0	0	1	0	1	0	4	0	1	0
TaqIprimer	GGT	44	10	9	11	13	9	2	5	4	9	2	1	8	5	8	10	3	16	5	8	6	12	3	0	8	3	4	2	0	3	8	13	4	6	5	5	3	5	5	9	8	3	2	0	0	2	1	1
TaqIprimer	GTA	45	31	11	18	25	20	6	6	7	6	6	10	5	10	8	7	23	6	4	21	9	15	1	6	5	4	4	3	5	9	8	10	12	12	4	29	7	2	1	6	2	0	7	1	1	4	2	4
TaqIprimer	GTC	46	25	18	29	22	2	2	4	7	11	8	3	2	8	17	14	13	13	5	10	8	1	2	5	4	7	1	3	1	4	2	9	7	8	2	7	8	4	1	1	0	6	1	1	1	5	0	2
TaqIprimer	GTG	47	13	12	23	21	10	8	16	6	32	6	5	6	11	17	9	12	12	3	11	3	13	3	6	4	5	4	0	4	3	15	19	6	8	8	7	4	11	5	2	1	8	4	2	1	2	2	2
TaqIprimer	GTT	48	50	25	61	55	33	10	26	10	24	27	14	12	13	20	24	13	23	19	23	14	16	2	10	5	10	5	5	7	9	11	22	11	22	8	30	7	10	10	3	7	3	6	0	6	5	9	9
TaqIprimer	TAA	49	55	17	51	42	20	14	16	11	31	13	18	10	12	15	27	40	16	12	17	29	13	4	13	21	9	2	18	8	8	15	22	20	26	2	7	14	7	11	8	5	7	3	2	2	4	4	6
TaqIprimer	TAC	50	36	18	22	21	20	8	5	7	19	8	3	6	10	12	17	23	15	8	6	5	11	2	7	0	7	1	4	1	1	10	13	12	7	7	10	6	6	5	3	3	13	1	1	2	3	2	3
TaqIprimer	TAG	51	21	12	19	32	25	0	11	3	5	2	9	3	10	7	20	10	6	3	17	10	10	5	6	2	7	3	2	6	7	11	6	13	7	5	7	1	5	3	4	0	4	0	5	2	2	1	6
TaqIprimer	TAT	52	56	28	72	26	20	12	15	13	21	16	9	9	14	25	16	17	37	18	14	21	12	5	8	4	14	3	16	13	9	20	17	20	36	5	16	11	4	4	10	7	7	5	7	7	2	8	12
TaqIprimer	TCA	53	69	23	42	45	30	8	31	15	32	21	22	24	26	38	30	21	21	8	25	17	20	2	14	9	22	4	13	17	3	19	15	17	10	3	15	27	9	8	6	5	10	0	3	2	3	4	10
TaqIprimer	TCC	54	34	16	32	22	11	11	6	6	13	5	14	7	8	10	12	24	22	9	6	11	4	16	8	13	13	2	7	3	3	12	20	11	17	6	7	10	1	2	2	3	6	1	0	2	0	0	5
TaqIprimer	TCG	55	26	14	24	22	7	11	14	8	13	10	4	2	3	12	6	13	10	3	3	7	17	6	4	10	1	0	0	8	4	2	3	7	15	6	6	9	1	2	1	1	4	0	1	0	0	1	6
TaqIprimer	TCT	56	29	16	36	31	13	7	19	8	20	14	8	9	6	27	18	19	17	7	15	8	12	2	11	4	6	3	13	1	3	5	13	5	16	3	13	3	7	2	11	1	4	8	1	3	1	0	1
TaqIprimer	TGA	57	70	32	57	61	30	8	20	20	48	18	15	23	28	35	43	31	40	27	29	22	23	11	27	8	27	8	16	8	7	25	38	42	29	15	18	18	25	14	15	15	7	3	3	9	4	8	8
TaqIprimer	TGC	58	45	15	19	26	40	7	6	12	28	12	4	16	3	14	21	21	27	22	23	22	14	5	6	4	7	1	11	3	8	6	20	7	14	13	0	12	8	5	3	4	3	6	1	2	17	5	5
TaqIprimer	TGG	59	43	24	38	38	16	4	3	13	17	14	7	19	7	12	12	18	12	17	17	26	22	7	13	10	8	3	7	13	5	24	21	20	13	15	5	9	9	6	0	4	3	5	0	2	7	2	0
TaqIprimer	TGT	60	32	19	24	27	18	7	10	16	15	20	9	11	12	13	8	20	44	8	21	35	17	4	9	11	13	3	2	4	3	15	23	18	26	1	6	14	8	6	0	6	6	0	8	1	11	6	20
TaqIprimer	TTA	61	52	12	39	21	13	5	17	6	14	10	5	9	16	13	15	21	16	8	19	8	10	2	8	7	10	3	8	5	4	5	15	12	12	4	10	9	2	7	2	5	7	2	0	5	1	0	4
TaqIprimer	TTC	62	67	27	61	56	18	10	20	17	28	16	7	21	26	23	16	31	43	20	27	23	25	9	4	10	19	9	16	6	11	25	28	19	32	19	5	22	7	14	3	10	8	12	0	2	7	3	6
TaqIprimer	TTG	63	61	37	64	34	13	6	10	12	22	20	13	18	16	14	31	23	44	13	20	19	12	10	15	3	14	3	12	5	3	36	24	18	32	5	16	12	11	1	6	9	6	1	0	3	6	6	15
TaqIprimer	TTT	64	146	45	75	62	53	30	27	36	41	30	28	25	33	48	48	44	61	26	57	50	45	3	20	20	23	4	19	18	8	36	38	27	47	14	32	29	24	9	11	16	17	4	2	5	3	13	13
[truncated: 17 more columns]
