# Supplementary material for: Eukaryotic transcriptomics in silico: Optimizing cDNA-AFLP efficiency
Source: BMC Genomics. 2009 Nov 30;10:565. doi: 10.1186/1471-2164-10-565 (PMC2797533; doi:10.1186/1471-2164-10-565)
Supplement: Additional file 5 — Arrays of all selective PCRs for all species and enzyme combinations. Selective PCR arrays using three-by-three selective base pairs for all 87 NCBI and 39 ENSEMBL species included in the present study, tested on all 28 combinations of 8 restriction enzymes. [file 1471-2164-10-565-S5.ZIP › CSV_Arrays/ENSEMBL/Caenorhabditis_elegansTaqIandMseI.csv]

			MseIprimer	MseIprimer	MseIprimer	MseIprimer	MseIprimer	MseIprimer	MseIprimer	MseIprimer	MseIprimer	MseIprimer	MseIprimer	MseIprimer	MseIprimer	MseIprimer	MseIprimer	MseIprimer	MseIprimer	MseIprimer	MseIprimer	MseIprimer	MseIprimer	MseIprimer	MseIprimer	MseIprimer	MseIprimer	MseIprimer	MseIprimer	MseIprimer	MseIprimer	MseIprimer	MseIprimer	MseIprimer	MseIprimer	MseIprimer	MseIprimer	MseIprimer	MseIprimer	MseIprimer	MseIprimer	MseIprimer	MseIprimer	MseIprimer	MseIprimer	MseIprimer	MseIprimer	MseIprimer	MseIprimer
			AAA	AAC	AAG	AAT	ACA	ACC	ACG	ACT	AGA	AGC	AGG	AGT	ATA	ATC	ATG	ATT	CAA	CAC	CAG	CAT	CCA	CCC	CCG	CCT	CGA	CGC	CGG	CGT	CTA	CTC	CTG	CTT	GAA	GAC	GAG	GAT	GCA	GCC	GCG	GCT	GGA	GGC	GGG	GGT	GTA	GTC	GTG
		0	1	2	3	4	5	6	7	8	9	10	11	12	13	14	15	16	17	18	19	20	21	22	23	24	25	26	27	28	29	30	31	32	33	34	35	36	37	38	39	40	41	42	43	44	45	46	47
TaqIprimer	AAA	1	267	115	122	226	94	41	51	76	96	63	48	89	114	108	99	170	127	58	70	79	79	18	42	49	72	26	42	46	37	49	100	126	115	40	37	69	47	24	10	63	64	22	21	24	22	35	34
TaqIprimer	AAC	2	80	38	45	68	34	10	19	28	38	28	13	35	35	64	36	47	42	23	18	37	10	6	16	14	22	17	14	14	7	22	25	42	45	11	24	29	12	10	7	35	14	7	11	16	5	5	15
TaqIprimer	AAG	3	73	60	42	66	28	8	16	23	47	22	25	20	32	46	45	53	51	28	19	37	20	19	11	5	33	5	12	24	10	18	10	22	28	11	14	17	18	16	7	20	13	4	5	15	11	7	23
TaqIprimer	AAT	4	172	61	64	124	48	32	44	48	61	61	26	67	62	68	73	102	88	37	49	54	42	18	20	23	46	12	21	22	11	38	66	65	77	16	28	40	24	16	17	57	36	8	8	9	23	27	22
TaqIprimer	ACA	5	86	29	54	90	27	18	22	20	48	36	27	38	31	41	46	60	37	37	40	51	30	7	12	16	32	2	13	14	22	22	26	37	56	26	28	34	16	13	16	30	22	6	12	11	7	16	14
TaqIprimer	ACC	6	30	12	15	28	8	9	6	14	18	14	6	16	7	15	19	32	29	12	26	11	5	4	7	4	15	3	5	7	5	11	12	17	32	18	12	14	12	7	1	11	31	24	6	1	6	3	8
TaqIprimer	ACG	7	55	13	15	49	18	13	8	14	23	18	18	27	13	20	25	34	27	14	11	14	11	3	4	4	4	9	8	11	17	2	22	20	19	11	25	12	6	1	2	12	23	4	5	8	12	2	19
TaqIprimer	ACT	8	85	35	34	46	33	12	21	16	27	20	21	21	18	12	32	43	27	22	29	48	9	4	12	12	23	6	18	9	27	18	23	26	28	2	14	17	19	7	6	31	23	19	8	6	14	9	9
TaqIprimer	AGA	9	130	51	41	107	47	21	35	69	66	55	25	42	49	45	65	55	111	42	48	84	33	25	26	22	33	13	23	21	20	40	46	29	75	39	35	48	31	22	19	37	46	22	11	14	12	14	17
TaqIprimer	AGC	10	55	27	18	69	17	17	3	22	22	21	17	16	32	26	33	37	45	25	15	27	14	5	20	10	14	11	16	21	7	19	31	23	50	12	15	15	12	7	3	8	27	8	8	5	4	20	12
TaqIprimer	AGG	11	43	26	29	33	13	11	13	15	22	9	15	16	19	25	19	38	22	25	16	26	17	12	14	8	7	4	10	15	11	11	20	28	33	8	15	26	7	9	14	14	13	5	7	7	5	8	16
TaqIprimer	AGT	12	90	33	36	70	29	14	12	21	36	21	12	41	23	26	26	45	49	20	43	48	20	11	12	6	17	22	13	13	15	14	24	18	47	10	15	25	20	9	7	20	52	2	10	10	19	5	9
TaqIprimer	ATA	13	84	48	50	100	36	21	20	36	56	27	11	26	49	52	45	47	63	22	38	43	24	13	11	13	15	6	17	20	22	17	31	25	54	7	13	35	26	8	8	37	17	5	12	6	14	9	24
TaqIprimer	ATC	14	64	49	43	77	37	25	26	31	49	18	27	40	42	44	61	47	59	40	35	28	19	13	23	11	22	7	18	15	9	21	36	33	59	18	24	24	29	27	9	27	53	8	10	11	13	7	15
TaqIprimer	ATG	15	106	60	49	89	33	28	27	41	66	30	45	46	35	52	55	52	66	65	59	66	37	10	18	24	27	24	9	7	8	34	29	45	54	9	12	26	23	25	3	21	29	20	7	8	12	9	30
TaqIprimer	ATT	16	150	80	61	139	61	40	30	64	90	32	37	59	76	72	76	90	73	36	42	68	30	9	35	24	42	10	27	21	18	52	71	66	83	31	49	33	35	38	16	33	42	17	8	21	18	15	16
TaqIprimer	CAA	17	110	49	54	91	38	22	26	37	48	38	23	57	44	39	38	49	72	30	38	48	23	17	21	30	31	14	16	13	15	28	39	57	44	24	16	39	21	23	10	30	25	11	9	11	16	15	23
TaqIprimer	CAC	18	52	27	23	51	20	7	20	13	23	22	17	26	16	22	20	18	25	8	19	16	11	10	5	7	13	12	8	12	7	12	14	11	25	6	9	10	14	14	7	15	18	7	2	8	6	3	11
TaqIprimer	CAG	19	47	20	28	57	20	13	14	16	22	37	15	19	12	22	25	22	42	20	18	38	9	10	18	6	14	6	11	10	10	13	23	16	40	10	6	25	6	11	5	19	17	4	3	2	17	27	6
TaqIprimer	CAT	20	61	37	29	65	21	14	6	38	29	13	15	30	15	22	26	38	44	8	18	31	12	11	14	17	19	2	9	12	8	15	21	20	45	19	9	27	20	10	10	16	32	4	7	6	15	11	23
TaqIprimer	CCA	21	46	23	29	42	32	13	11	19	19	12	13	12	13	22	14	15	29	13	14	20	9	9	10	8	14	10	8	13	7	15	8	14	32	6	11	11	4	7	8	16	14	4	10	6	3	6	4
TaqIprimer	CCC	22	16	9	13	20	12	2	6	4	26	5	7	4	3	7	13	2	11	1	4	15	6	1	3	5	4	4	0	1	2	2	7	1	12	11	4	4	8	1	1	7	3	1	1	3	0	5	2
TaqIprimer	CCG	23	21	8	11	15	5	3	2	10	14	5	3	5	8	6	9	14	22	9	5	7	3	2	0	2	4	2	6	6	7	7	2	14	22	0	5	8	2	8	5	14	20	2	0	4	3	6	5
TaqIprimer	CCT	24	29	17	6	10	2	3	6	6	17	8	2	8	2	12	14	8	27	13	3	11	4	3	1	2	20	3	0	1	0	4	8	12	14	9	2	5	4	8	0	6	8	6	5	2	4	2	16
TaqIprimer	CGA	25	106	38	40	78	30	27	24	34	54	22	15	35	31	34	51	70	59	42	35	29	20	6	10	16	30	12	13	16	12	24	28	35	48	17	30	25	19	26	12	35	40	32	9	7	3	5	22
TaqIprimer	CGC	26	25	14	15	23	17	9	11	10	19	9	8	22	8	18	21	15	20	13	11	12	7	6	7	7	15	3	8	3	3	6	12	15	12	12	10	8	22	9	12	8	7	1	4	3	5	2	5
TaqIprimer	CGG	27	37	21	25	23	17	12	7	6	16	16	2	37	12	14	24	26	23	12	11	18	13	3	5	4	7	5	22	5	1	6	22	21	23	10	16	17	11	4	1	20	22	9	14	0	4	23	6
TaqIprimer	CGT	28	43	25	26	33	10	3	10	16	22	19	10	10	17	19	22	28	17	17	9	16	4	3	5	15	17	6	3	13	3	10	13	7	24	2	15	8	7	6	5	12	8	3	3	3	8	3	5
TaqIprimer	CTA	29	28	14	17	17	11	7	4	22	9	17	5	12	17	14	18	32	19	20	19	24	7	11	14	16	3	1	10	9	5	3	8	13	22	6	5	6	8	6	0	13	16	6	10	5	2	4	2
TaqIprimer	CTC	30	65	36	22	32	18	10	7	18	21	13	14	12	17	21	20	18	32	13	18	17	14	2	8	1	14	4	15	7	4	14	14	11	28	3	14	4	7	9	6	13	18	6	7	11	3	2	5
TaqIprimer	CTG	31	58	17	41	39	11	6	10	13	24	17	15	25	23	24	20	33	35	15	11	20	12	4	13	8	15	6	5	10	5	14	15	12	16	11	5	18	24	5	6	8	16	3	3	9	3	6	5
TaqIprimer	CTT	32	84	35	39	67	30	16	18	25	45	39	11	25	29	32	51	49	52	20	21	23	28	6	9	24	19	14	16	8	15	17	37	29	52	17	13	18	22	12	8	28	19	10	8	12	4	9	11
TaqIprimer	GAA	33	160	80	75	123	53	29	37	61	84	36	22	61	80	80	86	108	101	41	54	65	25	11	29	14	39	13	36	23	21	43	51	62	87	16	41	60	36	29	9	64	34	36	12	20	25	26	14
TaqIprimer	GAC	34	57	21	26	51	22	11	10	22	22	19	11	8	29	30	22	14	43	15	6	24	8	1	3	7	14	3	7	9	11	6	11	16	22	14	11	9	13	6	13	12	11	3	6	6	1	6	5
TaqIprimer	GAG	35	48	26	26	35	17	8	29	21	22	14	11	23	19	20	25	27	34	24	11	27	16	16	22	12	6	10	9	9	11	8	21	15	37	14	5	8	8	11	11	16	18	4	3	5	6	9	4
TaqIprimer	GAT	36	86	46	51	67	28	16	16	28	34	46	11	33	29	37	46	44	63	30	11	42	16	16	19	29	29	5	13	18	10	23	27	42	37	19	24	29	21	15	9	29	29	5	9	4	5	10	22
TaqIprimer	GCA	37	78	34	45	49	27	24	16	16	44	23	7	30	55	39	35	37	51	29	23	44	16	6	13	24	27	9	15	18	11	22	31	38	29	11	14	29	38	11	18	29	13	10	3	15	6	12	28
TaqIprimer	GCC	38	32	18	11	50	15	12	9	13	23	18	14	24	15	6	14	18	30	13	19	20	8	5	10	3	11	5	10	14	4	7	10	20	22	6	10	17	7	3	3	8	11	4	8	0	6	3	10
TaqIprimer	GCG	39	29	17	7	12	2	9	1	1	5	10	6	7	14	3	6	16	16	8	18	12	4	1	1	5	11	7	5	3	2	9	14	5	13	6	5	8	4	4	4	4	6	2	1	1	3	11	2
TaqIprimer	GCT	40	59	31	29	44	18	28	29	15	24	15	16	11	37	16	24	24	25	20	42	18	14	3	10	11	12	8	9	6	11	18	30	39	36	10	11	9	24	12	8	24	28	13	9	20	3	7	12
TaqIprimer	GGA	41	64	27	23	46	33	6	19	28	22	16	26	41	22	19	34	46	57	22	20	31	16	5	6	12	19	7	23	13	15	14	20	34	39	33	17	25	22	9	20	41	27	10	11	10	8	12	13
TaqIprimer	GGC	42	37	15	14	26	13	4	4	4	8	17	2	15	6	14	13	18	13	5	5	8	3	0	6	4	31	0	0	8	2	6	9	1	7	4	4	8	5	8	5	7	10	1	3	4	4	0	3
TaqIprimer	GGG	43	16	14	4	12	14	2	2	11	11	3	2	12	7	7	21	11	4	3	10	7	12	3	4	4	4	2	9	3	0	5	3	12	16	4	5	12	17	2	0	6	3	5	4	2	1	6	6
TaqIprimer	GGT	44	23	8	13	16	12	9	3	13	9	11	0	20	8	10	9	16	17	17	12	19	12	4	3	8	9	4	3	7	1	7	11	8	14	4	9	8	4	6	2	18	15	6	3	4	0	2	10
TaqIprimer	GTA	45	46	16	25	43	18	24	10	18	30	17	9	18	19	26	36	27	27	10	16	23	17	9	5	7	8	3	9	6	8	21	14	19	33	9	11	14	13	19	1	16	16	8	3	2	3	8	7
TaqIprimer	GTC	46	52	21	22	35	19	19	15	11	21	11	5	23	7	14	19	19	29	4	10	22	16	10	7	14	6	7	7	5	7	11	17	13	14	16	8	7	10	4	4	9	11	1	7	14	3	9	9
TaqIprimer	GTG	47	49	20	29	50	16	6	7	11	17	14	16	15	16	15	13	26	26	12	13	20	12	6	7	2	11	17	22	11	8	6	11	17	26	29	6	7	12	6	6	8	16	5	5	12	4	5	3
TaqIprimer	GTT	48	103	48	72	80	42	16	14	29	48	17	17	36	39	34	34	49	59	30	21	40	27	9	20	9	31	8	22	10	11	32	33	40	45	11	24	47	28	17	8	26	24	11	9	9	2	14	9
TaqIprimer	TAA	49	110	52	29	100	30	25	35	33	52	40	33	42	40	33	61	58	59	23	39	36	23	8	11	20	25	11	9	14	15	28	28	50	37	16	30	22	15	19	6	40	36	10	8	2	12	6	15
TaqIprimer	TAC	50	51	19	18	44	25	12	14	22	24	15	11	10	12	15	29	22	26	15	11	29	14	7	3	9	8	10	19	2	4	7	22	27	23	8	11	16	21	13	8	21	17	1	7	9	4	2	6
TaqIprimer	TAG	51	35	29	22	25	16	7	12	10	13	14	9	29	6	21	13	21	23	17	10	18	10	8	6	6	8	14	4	1	7	8	14	21	26	4	11	10	8	11	4	8	11	6	15	5	5	10	3
TaqIprimer	TAT	52	97	44	43	95	36	18	18	31	55	18	39	35	42	42	60	58	55	26	22	38	14	11	14	20	29	5	20	16	13	19	27	46	46	8	21	25	19	14	7	28	31	15	13	4	13	7	18
TaqIprimer	TCA	53	123	31	59	76	22	21	27	25	50	24	28	29	47	49	45	60	40	30	27	27	23	18	16	18	29	17	24	21	9	35	28	46	37	30	26	25	17	8	17	14	25	9	8	4	21	8	21
TaqIprimer	TCC	54	59	15	25	41	19	22	15	23	28	7	17	16	17	14	33	32	24	15	26	15	8	5	13	9	21	11	10	11	8	13	8	30	38	17	12	13	9	5	3	18	18	7	6	10	4	1	10
TaqIprimer	TCG	55	33	15	11	31	5	1	7	11	14	9	9	14	13	19	20	27	11	9	17	13	9	7	4	10	3	2	4	5	4	4	8	7	20	5	14	9	7	7	3	6	9	1	3	4	3	6	4
TaqIprimer	TCT	56	78	40	27	71	25	10	8	22	26	22	15	48	18	30	22	15	49	8	26	15	10	2	6	8	5	7	11	9	14	16	15	38	36	10	21	12	13	12	3	13	16	11	8	15	7	8	13
TaqIprimer	TGA	57	135	54	56	116	50	36	54	62	63	55	31	58	35	52	44	77	57	41	39	76	33	15	16	18	36	19	20	23	14	35	46	78	62	18	33	32	34	31	11	50	42	18	11	21	16	30	22
TaqIprimer	TGC	58	46	19	45	37	24	7	14	23	33	12	14	20	22	19	31	34	29	18	41	18	7	3	7	6	21	12	10	7	11	15	39	21	39	6	18	24	25	10	6	14	24	7	11	14	7	7	11
TaqIprimer	TGG	59	61	31	38	70	20	16	14	19	28	24	21	23	21	44	44	31	57	28	39	47	27	17	3	14	22	9	16	15	7	24	30	21	55	21	22	19	12	15	8	27	29	11	6	8	17	7	16
TaqIprimer	TGT	60	81	41	40	68	14	6	6	17	46	20	15	33	25	27	44	42	42	14	32	23	21	15	11	5	22	5	11	6	15	18	29	27	30	17	10	21	24	11	16	16	23	9	5	9	6	15	12
TaqIprimer	TTA	61	79	39	35	60	13	6	9	17	12	17	11	23	34	25	18	32	30	11	16	20	13	8	5	6	10	4	7	6	8	7	27	17	21	10	6	17	19	8	9	10	10	1	3	1	7	3	1
TaqIprimer	TTC	62	130	52	57	85	47	28	39	49	75	44	15	32	32	56	61	74	80	41	27	31	16	19	20	17	43	10	17	13	10	29	40	36	54	22	15	34	21	22	15	22	49	16	14	8	11	10	11
TaqIprimer	TTG	63	123	33	49	101	30	19	30	32	48	31	49	57	47	50	61	55	69	21	40	39	41	11	16	21	23	19	19	12	10	32	40	61	46	21	26	19	25	24	10	24	12	13	4	11	12	10	27
TaqIprimer	TTT	64	267	87	91	160	56	33	52	75	80	63	48	106	83	58	95	98	116	50	59	67	46	15	20	35	60	31	19	25	20	28	61	59	93	30	46	47	37	19	22	30	47	24	14	21	20	26	30
[truncated: 17 more columns]
