# Supplementary material for: Eukaryotic transcriptomics in silico: Optimizing cDNA-AFLP efficiency
Source: BMC Genomics. 2009 Nov 30;10:565. doi: 10.1186/1471-2164-10-565 (PMC2797533; doi:10.1186/1471-2164-10-565)
Supplement: Additional file 5 — Arrays of all selective PCRs for all species and enzyme combinations. Selective PCR arrays using three-by-three selective base pairs for all 87 NCBI and 39 ENSEMBL species included in the present study, tested on all 28 combinations of 8 restriction enzymes. [file 1471-2164-10-565-S5.ZIP › CSV_Arrays/ENSEMBL/Canis_familiarisCviAIIandHinP1I.csv]

			HinP1Iprimer	HinP1Iprimer	HinP1Iprimer	HinP1Iprimer	HinP1Iprimer	HinP1Iprimer	HinP1Iprimer	HinP1Iprimer	HinP1Iprimer	HinP1Iprimer	HinP1Iprimer	HinP1Iprimer	HinP1Iprimer	HinP1Iprimer	HinP1Iprimer	HinP1Iprimer	HinP1Iprimer	HinP1Iprimer	HinP1Iprimer	HinP1Iprimer	HinP1Iprimer	HinP1Iprimer	HinP1Iprimer	HinP1Iprimer	HinP1Iprimer	HinP1Iprimer	HinP1Iprimer	HinP1Iprimer	HinP1Iprimer	HinP1Iprimer	HinP1Iprimer	HinP1Iprimer	HinP1Iprimer	HinP1Iprimer	HinP1Iprimer	HinP1Iprimer	HinP1Iprimer	HinP1Iprimer	HinP1Iprimer	HinP1Iprimer	HinP1Iprimer	HinP1Iprimer	HinP1Iprimer	HinP1Iprimer	HinP1Iprimer	HinP1Iprimer	HinP1Iprimer
			AAA	AAC	AAG	AAT	ACA	ACC	ACG	ACT	AGA	AGC	AGG	AGT	ATA	ATC	ATG	ATT	CAA	CAC	CAG	CAT	CCA	CCC	CCG	CCT	CGA	CGC	CGG	CGT	CTA	CTC	CTG	CTT	GAA	GAC	GAG	GAT	GCA	GCC	GCG	GCT	GGA	GGC	GGG	GGT	GTA	GTC	GTG
		0	1	2	3	4	5	6	7	8	9	10	11	12	13	14	15	16	17	18	19	20	21	22	23	24	25	26	27	28	29	30	31	32	33	34	35	36	37	38	39	40	41	42	43	44	45	46	47
CviAIIprimer	AAA	1	14	2	8	1	16	8	4	15	22	28	21	15	4	16	0	11	10	7	32	13	24	11	4	17	7	7	5	15	6	17	22	16	2	1	8	3	0	0	0	0	8	11	11	7	0	5	6
CviAIIprimer	AAC	2	9	5	17	4	22	28	21	13	22	28	47	12	10	24	0	9	17	19	38	17	17	22	16	19	9	31	27	10	14	34	27	15	9	3	12	2	0	0	0	0	4	11	9	10	1	14	13
CviAIIprimer	AAG	3	19	13	28	6	66	37	20	16	43	72	68	34	14	41	0	13	18	38	48	23	49	42	34	38	24	32	51	28	13	76	67	44	5	12	7	7	0	0	0	0	14	33	27	14	5	15	19
CviAIIprimer	AAT	4	9	4	10	3	9	6	7	7	5	27	26	10	4	13	0	6	9	8	29	7	14	9	8	17	4	11	9	3	6	20	18	12	0	5	4	5	0	0	0	0	10	5	4	1	1	3	2
CviAIIprimer	ACA	5	12	6	3	8	11	10	6	3	25	24	31	9	4	8	0	6	14	9	29	5	19	13	17	15	6	19	19	4	8	10	28	8	2	2	11	1	0	0	0	0	5	11	12	5	2	4	5
CviAIIprimer	ACC	6	11	10	31	9	27	28	12	20	21	51	62	18	2	25	0	10	19	19	56	13	35	40	21	31	15	22	41	19	3	26	37	17	2	3	23	7	0	0	0	0	11	20	24	11	6	14	13
CviAIIprimer	ACG	7	0	3	11	5	8	17	11	7	8	23	31	8	1	9	0	5	0	8	33	2	12	13	13	21	10	10	14	7	2	16	7	8	2	7	10	8	0	0	0	0	6	10	10	2	1	1	12
CviAIIprimer	ACT	8	7	6	8	7	18	1	5	3	27	24	27	7	8	11	0	5	15	9	16	4	34	14	5	9	10	14	16	14	3	9	11	20	2	3	2	3	0	0	0	0	5	6	7	3	2	5	6
CviAIIprimer	AGA	9	7	3	14	2	13	21	9	14	10	19	35	16	5	10	0	12	4	14	24	14	12	17	14	19	8	13	9	17	7	21	12	13	1	3	4	1	0	0	0	0	5	11	7	5	2	10	5
CviAIIprimer	AGC	10	7	15	17	6	14	26	24	10	36	51	67	20	8	23	0	7	12	24	57	14	33	36	21	29	16	38	33	15	11	46	51	12	3	9	7	1	0	0	0	0	11	25	33	20	5	12	26
CviAIIprimer	AGG	11	10	7	18	8	27	22	13	19	26	51	42	22	5	33	0	17	15	29	42	15	28	34	20	40	19	36	23	18	13	38	49	25	3	4	16	2	0	0	0	0	11	28	14	19	1	12	12
CviAIIprimer	AGT	12	2	4	16	1	8	13	3	6	21	19	13	11	3	10	0	3	5	12	25	5	9	11	10	15	7	6	15	4	13	28	11	5	2	0	0	3	0	0	0	0	4	5	15	2	2	1	14
CviAIIprimer	ATA	13	7	4	2	2	1	3	2	5	5	8	11	6	1	6	0	8	2	6	5	2	10	4	4	8	7	6	11	6	2	9	8	3	0	1	2	1	0	0	0	0	2	7	7	2	1	2	2
CviAIIprimer	ATC	14	11	11	15	5	10	7	17	14	30	50	35	14	10	19	0	6	12	17	42	10	28	27	16	19	10	22	23	20	4	20	44	14	5	5	4	3	0	0	0	0	2	14	26	6	1	7	12
CviAIIprimer	ATG	15	14	6	37	4	17	30	17	11	31	48	43	18	6	23	0	27	16	31	44	23	42	42	19	30	16	32	34	17	5	48	54	45	6	10	15	5	0	0	0	0	21	21	19	7	5	18	21
CviAIIprimer	ATT	16	8	6	7	11	14	8	5	3	12	16	18	5	3	10	0	5	14	8	18	2	4	9	16	12	4	6	11	7	1	14	10	9	0	1	5	0	0	0	0	0	5	12	8	4	2	2	7
CviAIIprimer	CAA	17	2	1	9	2	13	12	3	3	16	17	11	8	3	13	0	4	5	9	15	6	10	8	8	4	4	6	8	6	1	14	21	6	0	1	6	3	0	0	0	0	6	10	5	5	2	2	5
CviAIIprimer	CAC	18	4	17	16	4	20	23	8	8	22	28	36	7	1	17	0	4	10	11	26	11	33	22	16	19	10	26	22	11	5	21	21	15	5	4	10	5	0	0	0	0	9	24	8	18	2	4	13
CviAIIprimer	CAG	19	27	20	20	7	24	49	24	14	54	50	77	20	22	46	0	15	19	33	46	26	32	41	26	62	18	25	56	22	17	49	64	30	4	3	10	9	0	0	0	0	12	28	23	6	4	12	15
CviAIIprimer	CAT	20	2	3	4	4	6	5	1	2	5	3	9	5	1	8	0	4	2	11	7	5	9	11	10	2	1	3	7	2	0	8	7	5	0	3	2	3	0	0	0	0	2	5	2	0	0	6	0
CviAIIprimer	CCA	21	5	5	20	6	18	17	6	8	42	46	32	22	7	17	0	3	20	27	52	12	27	31	19	16	16	32	26	15	14	18	27	23	4	5	6	4	0	0	0	0	4	15	18	6	5	2	11
CviAIIprimer	CCC	22	9	13	32	7	30	19	20	21	30	58	88	20	5	18	0	6	25	31	43	18	24	58	27	32	20	37	45	21	7	51	52	23	5	11	10	7	0	0	0	0	14	22	24	18	2	7	20
CviAIIprimer	CCG	23	2	7	9	1	6	11	8	7	20	25	25	6	0	13	0	6	15	19	19	2	14	12	25	7	9	21	9	9	4	22	27	13	0	2	5	0	0	0	0	0	12	12	16	4	0	1	4
CviAIIprimer	CCT	24	4	12	16	12	12	8	9	14	25	34	32	15	5	12	0	18	18	23	31	6	20	14	18	14	16	16	18	14	1	22	38	13	1	2	11	5	0	0	0	0	8	6	15	6	0	3	7
CviAIIprimer	CGA	25	10	0	2	0	9	2	1	0	5	7	5	5	1	2	0	1	3	12	2	3	6	2	7	6	1	8	6	2	4	10	4	7	0	0	1	3	0	0	0	0	3	3	4	3	0	2	3
CviAIIprimer	CGC	26	0	0	0	0	0	0	0	0	0	0	0	0	0	0	0	0	0	0	0	0	0	0	0	0	0	0	0	0	0	0	0	0	0	0	0	0	0	0	0	0	0	0	0	0	0	0	0
CviAIIprimer	CGG	27	14	11	21	3	8	14	16	10	23	36	38	6	3	18	0	11	6	18	35	7	25	26	21	19	7	26	21	16	5	29	40	12	2	7	3	3	0	0	0	0	4	15	17	6	2	15	14
CviAIIprimer	CGT	28	0	2	1	2	3	2	1	6	5	14	9	3	3	8	0	1	7	10	7	2	3	3	8	1	4	3	5	6	0	4	4	7	1	1	4	1	0	0	0	0	1	5	9	0	3	0	3
CviAIIprimer	CTA	29	1	0	10	2	5	5	5	3	5	12	16	9	2	2	0	9	2	3	6	2	9	4	2	1	2	2	10	6	1	7	6	7	0	1	4	1	0	0	0	0	5	1	5	0	0	1	3
CviAIIprimer	CTC	30	12	12	22	9	20	16	16	8	18	62	47	13	7	18	0	7	15	32	50	5	26	23	13	15	20	17	17	18	8	29	49	16	4	3	9	3	0	0	0	0	11	10	16	7	0	9	17
CviAIIprimer	CTG	31	19	14	36	5	30	38	25	26	42	86	118	28	10	46	0	15	37	47	71	19	74	62	51	53	33	62	66	34	33	66	85	52	10	10	16	10	0	0	0	0	19	27	37	21	6	24	28
CviAIIprimer	CTT	32	12	7	16	1	14	12	8	10	21	17	21	13	4	10	0	8	8	14	31	18	11	11	15	13	7	8	12	13	2	24	16	10	4	1	4	2	0	0	0	0	6	9	8	2	2	5	4
CviAIIprimer	GAA	33	20	12	26	13	19	20	14	10	39	48	41	21	9	27	0	13	12	17	30	20	17	34	24	12	12	19	16	15	7	27	36	25	2	3	7	8	0	0	0	0	17	14	14	7	1	4	8
CviAIIprimer	GAC	34	9	6	15	15	20	32	16	14	40	62	72	17	8	28	0	6	15	42	50	30	34	39	26	27	30	31	23	15	9	37	49	22	4	7	8	5	0	0	0	0	22	20	23	18	3	17	22
CviAIIprimer	GAG	35	25	8	38	11	43	33	32	23	36	84	95	52	11	53	0	17	23	55	81	22	56	76	46	57	28	61	53	32	13	90	65	67	3	8	25	5	0	0	0	0	19	41	32	21	5	24	27
CviAIIprimer	GAT	36	11	9	13	6	24	13	3	18	16	39	26	9	5	25	0	9	17	18	30	4	17	22	11	22	7	26	32	12	9	26	31	14	2	1	4	0	0	0	0	0	5	8	9	5	4	3	7
CviAIIprimer	GCA	37	16	7	19	10	25	22	16	10	34	58	47	26	5	23	0	6	18	37	45	27	34	46	22	35	15	24	49	17	10	31	34	10	5	3	13	7	0	0	0	0	5	15	14	7	5	11	22
CviAIIprimer	GCC	38	16	22	43	11	46	45	41	27	53	141	131	29	3	42	0	27	45	56	89	22	62	65	61	46	29	73	63	46	7	73	98	29	12	16	23	10	0	0	0	0	14	49	38	14	7	27	30
CviAIIprimer	GCG	39	5	13	4	1	6	20	10	5	14	36	20	9	1	12	0	3	14	9	16	4	20	18	19	15	8	30	27	15	5	27	21	9	2	5	7	0	0	0	0	0	11	12	18	6	3	8	7
CviAIIprimer	GCT	40	9	13	30	6	27	22	14	11	29	64	47	22	1	12	0	16	24	37	57	14	46	51	40	37	21	32	46	12	7	47	68	26	6	0	22	3	0	0	0	0	17	24	39	13	3	6	18
CviAIIprimer	GGA	41	8	4	16	14	16	14	12	8	20	44	32	9	10	15	0	10	13	31	35	7	22	23	11	20	21	12	20	14	1	26	48	14	3	3	5	1	0	0	0	0	5	3	12	2	1	0	11
CviAIIprimer	GGC	42	19	17	21	9	18	22	24	13	36	70	71	26	16	20	0	6	16	42	52	19	35	54	35	35	17	43	33	29	6	40	64	23	6	3	17	11	0	0	0	0	10	38	37	10	1	11	23
CviAIIprimer	GGG	43	24	5	25	7	22	31	15	13	29	64	52	38	7	36	0	13	11	36	55	7	48	67	39	44	27	31	45	14	11	40	48	16	4	11	10	9	0	0	0	0	20	26	17	9	4	10	11
CviAIIprimer	GGT	44	5	4	12	9	11	14	9	5	20	20	18	10	3	20	0	7	7	15	17	8	11	16	19	11	4	10	20	6	3	30	32	9	2	2	4	2	0	0	0	0	17	7	8	11	0	1	2
CviAIIprimer	GTA	45	7	5	12	4	7	9	10	8	10	21	18	9	5	8	0	2	14	9	24	7	25	11	6	14	13	15	7	2	2	10	7	6	1	6	6	1	0	0	0	0	3	4	6	3	0	7	10
CviAIIprimer	GTC	46	13	12	27	8	24	28	6	10	34	33	36	21	8	25	0	8	17	20	32	12	26	42	27	33	19	32	30	20	8	30	43	12	6	6	12	10	0	0	0	0	11	12	15	5	3	8	9
CviAIIprimer	GTG	47	19	17	30	5	34	67	33	20	45	89	96	30	6	49	0	23	37	58	56	36	50	49	39	51	32	45	38	42	17	55	91	35	4	9	20	8	0	0	0	0	29	33	25	23	5	11	33
CviAIIprimer	GTT	48	8	7	6	3	20	5	6	5	23	9	26	17	6	12	0	2	15	21	27	5	19	17	16	7	12	13	18	5	4	18	26	23	2	0	2	2	0	0	0	0	4	8	5	3	3	4	5
CviAIIprimer	TAA	49	11	0	1	1	7	3	3	4	4	11	10	9	0	9	0	6	10	8	14	7	8	9	3	1	2	5	8	4	3	13	11	3	0	3	2	3	0	0	0	0	4	3	3	0	0	1	1
CviAIIprimer	TAC	50	37	9	8	9	11	31	17	8	16	48	34	7	3	19	0	12	5	24	28	5	19	19	13	17	7	18	15	11	5	27	35	12	3	2	3	3	0	0	0	0	4	15	16	8	2	5	8
CviAIIprimer	TAG	51	5	9	15	2	16	9	10	3	16	26	17	8	3	29	0	7	17	15	20	8	10	17	8	16	12	14	23	4	8	23	57	7	2	0	9	0	0	0	0	0	8	10	7	3	1	5	14
CviAIIprimer	TAT	52	6	0	13	2	14	9	7	4	17	11	17	15	3	2	0	1	4	9	8	3	4	9	3	2	5	4	8	5	1	13	12	4	1	4	2	0	0	0	0	0	0	0	2	5	1	0	3
CviAIIprimer	TCA	53	4	7	27	0	19	16	9	7	21	18	26	14	3	7	0	13	10	14	47	12	20	17	12	23	12	16	17	15	11	27	25	4	1	2	2	0	0	0	0	0	5	11	10	4	5	5	6
CviAIIprimer	TCC	54	15	15	29	10	25	35	3	24	31	54	44	22	8	26	0	15	19	29	60	10	36	47	37	34	18	35	45	23	8	56	62	23	2	4	26	5	0	0	0	0	14	25	29	13	3	13	18
CviAIIprimer	TCG	55	4	3	16	5	4	12	8	1	9	17	17	5	2	5	0	6	6	9	18	5	13	19	8	13	6	11	18	12	2	11	18	6	4	4	9	1	0	0	0	0	9	6	8	3	1	1	0
CviAIIprimer	TCT	56	11	7	13	9	16	8	13	3	17	34	31	10	3	17	0	6	20	18	35	12	27	20	19	20	14	23	21	12	6	18	43	19	2	4	6	2	0	0	0	0	6	9	17	4	1	2	10
CviAIIprimer	TGA	57	5	7	11	2	15	5	5	1	7	14	11	12	0	9	0	5	8	11	14	5	22	11	10	12	6	12	10	6	7	16	14	15	0	3	0	2	0	0	0	0	2	2	5	1	2	3	5
CviAIIprimer	TGC	58	10	14	19	3	18	19	20	18	24	40	51	15	9	28	0	7	12	30	34	11	40	27	21	34	10	25	24	13	10	22	34	19	3	7	9	3	0	0	0	0	7	15	8	4	2	13	11
CviAIIprimer	TGG	59	11	12	21	8	30	16	6	9	22	36	48	21	3	25	0	12	20	29	39	18	41	33	23	37	12	18	31	17	9	25	52	26	6	5	6	6	0	0	0	0	10	20	15	7	7	25	13
CviAIIprimer	TGT	60	5	4	3	3	16	24	6	9	19	23	17	6	7	5	0	10	14	11	27	5	11	13	13	15	7	14	12	9	7	13	24	8	1	0	9	2	0	0	0	0	5	7	7	4	2	2	5
CviAIIprimer	TTA	61	6	1	2	3	7	1	3	4	6	2	13	2	2	7	0	2	4	2	6	2	5	6	3	2	5	8	5	1	0	4	7	9	1	0	1	0	0	0	0	0	6	0	2	6	0	1	2
CviAIIprimer	TTC	62	11	5	20	4	21	17	15	9	35	38	57	31	5	31	0	8	20	33	49	4	47	42	20	19	15	26	31	10	6	28	49	23	4	2	20	3	0	0	0	0	10	14	21	12	5	3	9
CviAIIprimer	TTG	63	10	13	15	12	17	19	6	4	18	40	25	19	12	19	0	5	18	19	36	16	28	18	13	17	15	18	19	12	9	28	28	16	2	6	11	7	0	0	0	0	8	19	20	11	3	10	17
CviAIIprimer	TTT	64	10	11	10	5	25	22	4	7	30	18	22	16	7	10	0	8	10	19	22	4	16	10	9	24	4	14	20	21	7	20	21	16	3	0	7	4	0	0	0	0	1	5	5	10	2	5	3
[truncated: 17 more columns]
