# Supplementary material for: Eukaryotic transcriptomics in silico: Optimizing cDNA-AFLP efficiency
Source: BMC Genomics. 2009 Nov 30;10:565. doi: 10.1186/1471-2164-10-565 (PMC2797533; doi:10.1186/1471-2164-10-565)
Supplement: Additional file 5 — Arrays of all selective PCRs for all species and enzyme combinations. Selective PCR arrays using three-by-three selective base pairs for all 87 NCBI and 39 ENSEMBL species included in the present study, tested on all 28 combinations of 8 restriction enzymes. [file 1471-2164-10-565-S5.ZIP › CSV_Arrays/ENSEMBL/Canis_familiarisCviAIIandHpaII.csv]

			HpaIIprimer	HpaIIprimer	HpaIIprimer	HpaIIprimer	HpaIIprimer	HpaIIprimer	HpaIIprimer	HpaIIprimer	HpaIIprimer	HpaIIprimer	HpaIIprimer	HpaIIprimer	HpaIIprimer	HpaIIprimer	HpaIIprimer	HpaIIprimer	HpaIIprimer	HpaIIprimer	HpaIIprimer	HpaIIprimer	HpaIIprimer	HpaIIprimer	HpaIIprimer	HpaIIprimer	HpaIIprimer	HpaIIprimer	HpaIIprimer	HpaIIprimer	HpaIIprimer	HpaIIprimer	HpaIIprimer	HpaIIprimer	HpaIIprimer	HpaIIprimer	HpaIIprimer	HpaIIprimer	HpaIIprimer	HpaIIprimer	HpaIIprimer	HpaIIprimer	HpaIIprimer	HpaIIprimer	HpaIIprimer	HpaIIprimer	HpaIIprimer	HpaIIprimer	HpaIIprimer
			AAA	AAC	AAG	AAT	ACA	ACC	ACG	ACT	AGA	AGC	AGG	AGT	ATA	ATC	ATG	ATT	CAA	CAC	CAG	CAT	CCA	CCC	CCG	CCT	CGA	CGC	CGG	CGT	CTA	CTC	CTG	CTT	GAA	GAC	GAG	GAT	GCA	GCC	GCG	GCT	GGA	GGC	GGG	GGT	GTA	GTC	GTG
		0	1	2	3	4	5	6	7	8	9	10	11	12	13	14	15	16	17	18	19	20	21	22	23	24	25	26	27	28	29	30	31	32	33	34	35	36	37	38	39	40	41	42	43	44	45	46	47
CviAIIprimer	AAA	1	24	12	28	12	13	6	3	15	22	21	19	17	17	25	27	18	15	16	22	10	18	22	8	37	5	8	10	10	7	29	41	12	32	21	39	22	21	37	14	31	30	26	32	10	7	21	23
CviAIIprimer	AAC	2	24	28	33	21	13	23	15	15	31	36	42	20	9	28	33	9	7	29	45	11	29	41	15	23	17	15	37	7	6	39	25	33	28	21	52	23	80	43	15	36	44	34	18	34	12	25	19
CviAIIprimer	AAG	3	47	34	73	24	36	36	8	25	42	65	66	39	18	45	64	29	27	29	83	18	53	68	18	64	23	43	38	15	10	82	87	47	62	50	79	45	69	89	33	71	68	81	57	45	23	49	45
CviAIIprimer	AAT	4	19	13	29	10	14	8	4	2	12	17	21	9	6	19	12	10	15	13	21	12	16	17	3	17	7	6	6	4	4	25	18	16	24	18	29	10	18	27	6	19	20	23	10	15	3	8	13
CviAIIprimer	ACA	5	20	14	20	17	14	23	1	12	25	29	18	14	10	19	23	5	16	18	31	12	25	31	10	13	9	13	13	11	14	34	37	18	24	9	41	13	25	27	6	38	25	23	15	25	3	24	26
CviAIIprimer	ACC	6	35	18	39	17	15	20	12	14	25	35	46	19	12	25	43	12	15	31	42	16	45	56	16	29	16	26	34	14	13	48	68	13	22	31	48	29	34	62	31	40	25	52	48	42	19	26	33
CviAIIprimer	ACG	7	4	4	24	8	8	12	8	7	16	27	23	10	6	18	21	7	4	11	23	10	27	23	20	15	8	21	10	6	6	22	31	6	20	18	30	7	29	24	7	12	18	19	37	8	2	7	29
CviAIIprimer	ACT	8	23	11	26	7	8	5	1	6	12	12	15	10	5	24	26	11	17	18	19	9	22	17	7	25	9	7	7	7	4	23	37	13	20	21	24	17	27	19	5	18	26	24	19	20	12	18	18
CviAIIprimer	AGA	9	30	18	26	11	11	14	2	9	39	31	22	14	8	9	31	20	11	19	27	6	26	21	7	12	4	9	16	9	9	33	32	20	36	17	29	15	24	15	12	27	19	31	29	29	8	23	17
CviAIIprimer	AGC	10	21	28	57	9	32	35	9	21	35	55	54	26	2	17	38	4	13	41	67	19	49	57	27	54	14	30	34	9	10	41	88	39	39	42	88	17	48	81	18	62	36	56	42	28	4	26	37
CviAIIprimer	AGG	11	30	26	57	14	32	24	18	23	46	38	47	32	13	27	50	10	23	37	68	11	54	70	21	42	11	34	36	13	14	50	72	18	47	35	63	37	44	66	25	38	49	55	60	33	7	30	54
CviAIIprimer	AGT	12	20	13	26	13	14	7	11	13	16	19	24	13	5	6	16	4	11	15	26	8	10	14	5	19	14	13	16	9	3	23	21	4	16	18	23	9	26	35	5	15	16	11	27	5	5	16	15
CviAIIprimer	ATA	13	11	10	25	4	7	13	4	4	6	12	10	20	3	11	7	10	7	3	18	9	7	12	2	14	0	6	5	4	1	9	16	13	14	14	20	11	8	10	3	11	10	13	10	6	0	8	7
CviAIIprimer	ATC	14	15	24	35	14	18	15	7	16	18	32	30	15	14	28	36	17	23	18	44	14	27	35	19	12	7	32	25	2	9	39	48	13	37	39	47	27	40	40	20	31	26	44	32	19	10	32	29
CviAIIprimer	ATG	15	27	27	75	15	31	23	22	19	45	56	62	31	27	41	56	20	34	30	66	11	49	42	19	48	15	37	41	14	18	75	74	40	49	69	70	27	41	92	29	65	37	62	53	33	16	48	46
CviAIIprimer	ATT	16	13	10	19	8	16	8	8	12	29	14	15	20	11	22	14	12	16	14	17	10	18	15	5	10	4	3	6	14	8	5	37	10	24	13	24	17	13	12	4	21	15	18	6	11	4	24	9
CviAIIprimer	CAA	17	18	9	19	11	10	6	3	5	12	17	24	14	11	19	16	9	10	10	8	7	12	12	5	12	1	13	15	2	4	8	16	13	16	12	15	8	11	22	3	10	19	20	9	10	3	9	7
CviAIIprimer	CAC	18	15	30	24	5	8	15	8	4	25	19	29	26	12	11	34	11	4	22	33	7	32	19	9	19	10	22	13	10	11	23	41	13	36	25	37	11	31	38	15	24	26	32	34	23	18	12	28
CviAIIprimer	CAG	19	30	37	56	26	31	39	13	26	43	61	63	32	20	29	46	42	16	46	75	23	40	57	22	48	28	43	44	16	17	64	96	36	54	44	62	41	50	76	31	72	56	86	46	39	11	48	40
CviAIIprimer	CAT	20	14	4	17	4	6	7	4	3	10	8	9	1	3	3	12	5	8	11	23	1	5	9	4	3	1	3	8	2	12	7	12	2	12	6	7	5	11	13	0	5	11	8	12	13	3	7	7
CviAIIprimer	CCA	21	19	24	38	28	32	14	12	8	29	28	48	19	9	23	23	6	25	30	49	15	32	43	17	25	7	16	27	6	14	28	54	20	40	38	42	12	45	49	21	44	30	36	28	32	11	27	36
CviAIIprimer	CCC	22	10	36	50	15	34	28	17	14	35	31	42	30	13	23	28	14	16	29	50	8	33	42	20	52	8	26	27	16	7	35	61	25	34	48	60	25	51	69	32	46	38	81	62	44	16	32	47
CviAIIprimer	CCG	23	9	5	21	3	12	15	5	10	12	16	23	8	2	3	7	0	8	7	15	6	16	13	8	18	6	15	7	8	2	13	27	8	10	12	25	14	22	16	7	5	15	14	11	7	6	10	6
CviAIIprimer	CCT	24	19	16	31	23	24	9	7	18	34	37	44	9	14	17	32	15	9	14	45	8	30	24	11	20	9	19	19	11	6	19	33	22	27	23	44	22	18	28	19	23	29	44	31	23	10	29	35
CviAIIprimer	CGA	25	6	3	6	4	1	6	3	3	4	7	10	0	1	5	3	2	3	3	9	2	6	6	9	4	2	5	7	6	2	15	14	1	4	8	15	4	8	14	1	5	6	13	10	5	3	6	7
CviAIIprimer	CGC	26	6	5	22	4	9	15	6	6	18	20	13	9	0	8	18	2	6	19	27	4	14	22	17	23	7	13	17	12	4	19	26	9	11	20	38	17	24	33	14	16	13	28	24	13	4	11	26
CviAIIprimer	CGG	27	7	15	25	7	10	10	8	4	21	31	25	7	7	21	23	2	14	25	34	5	32	32	16	32	13	23	31	13	7	25	38	18	13	27	41	13	21	52	10	36	32	25	24	9	3	16	30
CviAIIprimer	CGT	28	5	1	7	6	0	0	2	5	6	6	7	2	0	2	8	1	3	5	7	1	15	4	5	10	0	4	2	4	3	3	9	1	9	7	11	1	4	8	3	5	13	8	6	2	6	6	3
CviAIIprimer	CTA	29	15	6	14	10	6	5	2	6	12	6	9	5	4	5	11	7	7	5	8	4	11	14	0	14	3	4	3	2	2	14	9	4	21	8	15	20	9	19	5	21	10	14	5	6	3	4	1
CviAIIprimer	CTC	30	26	24	33	15	31	32	8	11	29	52	56	21	7	27	37	7	19	26	57	13	36	36	14	32	9	17	36	7	13	43	74	24	29	41	70	29	33	64	8	41	30	42	21	35	13	37	23
CviAIIprimer	CTG	31	40	42	94	36	53	38	31	27	62	77	81	27	24	30	82	26	31	54	102	17	54	66	38	79	27	59	73	22	16	61	119	41	56	61	108	48	93	126	40	88	71	103	78	55	26	40	78
CviAIIprimer	CTT	32	14	12	28	12	20	10	5	12	29	32	30	19	7	22	29	11	22	19	24	6	27	15	11	21	4	14	19	2	8	26	40	12	14	24	27	9	20	24	10	23	22	37	31	13	14	15	25
CviAIIprimer	GAA	33	26	25	45	18	31	31	17	21	44	54	41	34	14	25	40	16	23	18	40	20	43	36	13	26	10	12	20	7	24	39	40	25	44	29	72	24	38	42	18	40	41	49	30	23	18	41	37
CviAIIprimer	GAC	34	20	23	60	27	27	20	14	21	33	48	54	14	16	22	35	18	16	49	56	14	47	39	27	49	16	21	44	13	13	58	90	28	41	32	70	23	52	65	25	48	32	75	65	35	21	31	43
CviAIIprimer	GAG	35	40	50	89	25	34	46	33	25	71	94	108	32	26	60	75	29	49	77	99	18	68	106	48	69	24	50	77	18	14	81	110	37	53	76	113	38	88	132	42	89	68	93	85	45	26	68	66
CviAIIprimer	GAT	36	34	21	36	27	24	19	16	10	41	34	40	15	12	27	22	5	16	17	48	9	20	31	7	28	12	13	15	4	18	34	38	23	21	30	57	12	29	40	12	31	21	47	32	18	12	18	26
CviAIIprimer	GCA	37	37	30	49	33	15	19	11	33	22	73	55	20	12	19	42	23	35	35	44	19	40	46	21	46	24	25	35	11	12	49	66	36	39	58	64	29	33	66	16	42	31	58	45	41	16	38	33
CviAIIprimer	GCC	38	45	45	75	23	37	41	24	22	53	89	99	36	12	27	42	26	34	67	93	30	81	143	34	59	30	45	72	39	22	90	131	53	78	86	116	43	78	117	39	85	93	131	86	60	22	50	58
CviAIIprimer	GCG	39	10	8	26	12	17	13	8	7	16	31	35	10	3	25	20	6	10	20	46	6	27	41	24	28	9	31	16	14	8	23	43	21	18	22	40	16	21	44	12	29	31	45	30	23	7	20	26
CviAIIprimer	GCT	40	31	28	63	22	36	28	15	19	63	64	41	26	22	33	66	16	18	32	80	13	43	71	21	75	14	35	33	12	13	43	78	30	29	32	88	30	60	84	26	58	41	58	40	29	20	34	37
CviAIIprimer	GGA	41	25	17	30	13	8	29	7	22	34	37	45	20	12	24	30	9	14	21	36	11	32	31	19	29	7	9	17	8	12	26	35	17	35	21	53	18	18	39	15	49	29	31	34	32	16	23	20
CviAIIprimer	GGC	42	13	31	66	11	20	29	16	25	37	73	55	39	7	21	47	8	22	33	64	14	64	100	19	58	15	45	50	11	13	53	71	31	38	71	88	17	52	90	30	54	57	77	66	36	11	43	51
CviAIIprimer	GGG	43	25	29	57	16	27	33	11	14	49	46	53	26	16	31	25	13	12	44	62	15	55	98	22	54	13	39	36	19	18	52	85	28	49	55	83	22	54	70	28	53	48	57	53	30	17	30	26
CviAIIprimer	GGT	44	27	13	28	22	7	11	11	10	10	29	22	6	4	15	11	12	13	16	28	15	24	35	10	19	6	11	8	11	11	16	33	14	39	24	21	16	21	30	14	19	21	40	30	18	5	13	16
CviAIIprimer	GTA	45	27	6	22	12	16	11	5	7	24	12	15	14	3	15	20	12	5	7	18	4	22	23	8	15	6	8	10	0	7	17	26	7	20	11	15	8	15	18	9	21	9	29	19	14	5	8	12
CviAIIprimer	GTC	46	26	25	51	21	19	27	8	17	24	50	56	25	6	27	28	18	13	23	61	9	25	46	26	30	18	28	29	12	11	27	64	13	34	39	48	35	62	43	24	25	33	41	34	20	15	21	38
CviAIIprimer	GTG	47	35	40	82	26	27	37	16	22	47	83	61	33	18	48	41	16	22	60	99	22	72	59	33	62	28	47	50	29	28	68	101	43	57	72	118	37	57	107	32	79	71	97	70	53	24	53	42
CviAIIprimer	GTT	48	14	18	26	9	18	12	3	11	31	18	23	15	3	19	16	14	18	19	27	7	24	11	12	17	3	11	11	7	8	17	27	23	32	27	26	7	11	26	7	23	22	21	29	14	7	21	15
CviAIIprimer	TAA	49	12	4	23	14	11	1	4	1	13	7	9	7	7	3	9	7	13	7	12	4	5	9	3	7	0	8	7	2	6	15	22	5	8	7	15	5	11	8	2	5	16	8	10	4	1	5	9
CviAIIprimer	TAC	50	18	16	26	20	19	6	11	17	25	27	25	21	12	21	24	17	22	9	39	8	40	16	12	21	7	11	28	9	6	22	32	21	19	22	36	12	33	35	16	25	33	36	20	13	6	17	26
CviAIIprimer	TAG	51	13	7	29	9	12	13	9	12	27	27	16	13	4	16	27	9	9	19	19	7	33	26	8	24	9	20	16	6	6	28	31	17	20	29	37	8	20	31	12	21	21	35	18	9	15	15	24
CviAIIprimer	TAT	52	23	7	21	14	11	6	2	5	11	13	16	10	7	13	26	9	9	10	11	7	13	8	3	11	1	7	4	2	5	12	10	9	9	6	16	7	12	8	4	15	14	14	5	9	3	15	8
CviAIIprimer	TCA	53	21	13	56	17	7	16	7	9	36	33	21	23	10	14	21	10	13	19	32	7	41	26	9	18	14	13	24	5	5	17	37	14	24	29	41	21	18	38	10	28	25	38	34	13	15	14	18
CviAIIprimer	TCC	54	28	41	60	15	38	35	13	16	43	38	47	21	16	30	34	26	23	27	62	13	41	68	19	58	11	33	61	10	13	63	69	26	35	54	88	26	54	57	36	48	65	56	65	41	11	38	50
CviAIIprimer	TCG	55	4	7	15	6	8	13	10	14	12	17	24	4	2	8	22	4	8	9	13	3	27	13	16	18	2	13	16	9	7	27	33	8	14	14	28	5	24	26	9	12	12	29	18	12	6	14	6
CviAIIprimer	TCT	56	18	15	57	11	21	19	15	15	26	44	39	16	3	19	32	10	6	23	36	8	26	27	14	20	9	16	15	10	14	39	40	21	27	28	41	20	24	61	8	18	29	40	35	19	9	17	26
CviAIIprimer	TGA	57	17	7	23	13	18	9	2	7	26	15	14	10	6	13	27	13	12	17	29	8	21	7	4	15	4	9	9	2	3	26	33	7	30	17	21	10	13	15	7	17	29	22	12	9	5	13	11
CviAIIprimer	TGC	58	19	22	55	10	15	30	18	8	24	28	38	18	7	19	25	9	14	28	40	17	46	45	14	21	7	18	25	5	12	26	55	25	31	35	35	16	23	55	21	36	32	31	30	24	6	26	25
CviAIIprimer	TGG	59	29	30	63	20	23	23	11	20	36	46	41	19	8	26	31	17	15	33	59	9	55	59	21	43	8	29	33	24	8	41	55	28	41	45	48	22	30	69	22	33	44	58	49	27	12	35	31
CviAIIprimer	TGT	60	7	15	31	13	20	8	6	12	27	23	27	10	8	8	28	9	17	16	20	10	15	23	7	19	7	6	7	5	11	14	30	24	18	23	25	10	29	22	10	18	27	17	25	18	4	14	11
CviAIIprimer	TTA	61	18	5	11	4	0	7	1	9	9	11	10	7	6	5	6	7	9	8	13	2	9	6	11	8	1	2	5	1	3	19	10	10	7	3	11	10	5	14	2	14	11	14	15	1	5	9	9
CviAIIprimer	TTC	62	32	27	45	23	44	18	9	14	38	34	63	19	10	39	36	12	21	13	65	23	45	20	15	41	15	12	30	14	8	41	43	27	47	30	49	42	34	60	26	26	35	45	40	23	6	29	32
CviAIIprimer	TTG	63	24	20	53	30	20	21	16	17	25	39	34	10	10	27	30	31	11	24	59	7	43	35	13	23	12	25	31	10	12	31	58	26	38	29	63	21	41	48	24	52	45	33	22	11	7	31	11
CviAIIprimer	TTT	64	32	9	31	16	25	16	5	9	30	22	37	15	17	25	26	18	17	16	40	11	18	14	11	25	2	19	23	9	7	19	25	21	25	19	47	17	25	18	5	27	30	30	14	7	3	12	22
[truncated: 17 more columns]
