# Supplementary material for: Eukaryotic transcriptomics in silico: Optimizing cDNA-AFLP efficiency
Source: BMC Genomics. 2009 Nov 30;10:565. doi: 10.1186/1471-2164-10-565 (PMC2797533; doi:10.1186/1471-2164-10-565)
Supplement: Additional file 5 — Arrays of all selective PCRs for all species and enzyme combinations. Selective PCR arrays using three-by-three selective base pairs for all 87 NCBI and 39 ENSEMBL species included in the present study, tested on all 28 combinations of 8 restriction enzymes. [file 1471-2164-10-565-S5.ZIP › CSV_Arrays/ENSEMBL/Canis_familiarisCviAIIandMaeI.csv]

			MaeIprimer	MaeIprimer	MaeIprimer	MaeIprimer	MaeIprimer	MaeIprimer	MaeIprimer	MaeIprimer	MaeIprimer	MaeIprimer	MaeIprimer	MaeIprimer	MaeIprimer	MaeIprimer	MaeIprimer	MaeIprimer	MaeIprimer	MaeIprimer	MaeIprimer	MaeIprimer	MaeIprimer	MaeIprimer	MaeIprimer	MaeIprimer	MaeIprimer	MaeIprimer	MaeIprimer	MaeIprimer	MaeIprimer	MaeIprimer	MaeIprimer	MaeIprimer	MaeIprimer	MaeIprimer	MaeIprimer	MaeIprimer	MaeIprimer	MaeIprimer	MaeIprimer	MaeIprimer	MaeIprimer	MaeIprimer	MaeIprimer	MaeIprimer	MaeIprimer	MaeIprimer	MaeIprimer
			AAA	AAC	AAG	AAT	ACA	ACC	ACG	ACT	AGA	AGC	AGG	AGT	ATA	ATC	ATG	ATT	CAA	CAC	CAG	CAT	CCA	CCC	CCG	CCT	CGA	CGC	CGG	CGT	CTA	CTC	CTG	CTT	GAA	GAC	GAG	GAT	GCA	GCC	GCG	GCT	GGA	GGC	GGG	GGT	GTA	GTC	GTG
		0	1	2	3	4	5	6	7	8	9	10	11	12	13	14	15	16	17	18	19	20	21	22	23	24	25	26	27	28	29	30	31	32	33	34	35	36	37	38	39	40	41	42	43	44	45	46	47
CviAIIprimer	AAA	1	52	21	58	15	33	18	5	29	55	26	37	32	16	27	23	34	22	26	26	26	9	12	1	26	7	1	0	5	8	28	25	27	39	21	46	28	21	13	8	14	15	11	4	13	12	25	16
CviAIIprimer	AAC	2	34	10	41	13	16	13	2	15	36	25	43	13	9	12	26	18	22	26	18	14	11	13	6	20	2	0	4	1	14	22	34	13	21	11	32	25	13	16	7	20	13	12	20	8	13	29	21
CviAIIprimer	AAG	3	69	41	69	49	20	18	15	30	67	49	44	26	27	26	45	21	27	21	56	38	41	34	20	30	3	9	7	3	11	51	41	42	44	22	40	35	36	38	6	33	25	25	26	24	21	35	37
CviAIIprimer	AAT	4	28	15	34	20	19	11	3	15	23	21	20	14	10	16	15	12	27	8	29	12	19	14	8	11	3	8	4	5	2	25	23	21	16	10	24	23	12	9	9	12	22	10	18	9	6	15	10
CviAIIprimer	ACA	5	31	20	43	16	12	9	3	19	30	15	32	14	6	12	19	8	16	12	20	10	13	10	3	16	1	3	5	2	10	22	22	22	24	12	15	5	11	16	2	16	10	16	16	7	8	9	7
CviAIIprimer	ACC	6	23	15	32	14	13	4	13	14	29	27	25	8	5	6	18	8	17	19	26	7	17	16	12	14	1	5	4	0	1	20	38	16	18	17	24	13	17	11	12	31	18	19	26	17	14	18	15
CviAIIprimer	ACG	7	11	3	15	6	4	1	3	6	11	3	11	8	7	2	3	1	9	1	10	3	13	3	3	11	1	0	3	2	3	11	8	6	10	3	8	8	6	11	2	6	4	13	9	4	1	4	4
CviAIIprimer	ACT	8	31	20	30	20	17	8	8	3	27	26	22	13	9	3	17	16	15	17	24	8	64	7	4	8	2	2	3	1	4	14	16	12	14	23	18	12	12	6	1	7	18	8	10	4	4	21	8
CviAIIprimer	AGA	9	35	16	40	17	17	20	6	16	33	23	37	11	12	11	26	12	22	15	14	11	26	7	2	8	2	6	2	5	14	23	25	19	26	18	16	19	13	9	2	7	14	11	19	14	7	14	20
CviAIIprimer	AGC	10	30	15	31	16	20	14	2	19	38	34	24	18	11	16	18	17	18	18	24	11	14	18	6	13	3	8	7	2	7	26	38	21	14	13	23	22	11	26	8	23	15	20	22	11	11	14	11
CviAIIprimer	AGG	11	36	21	36	25	15	17	3	17	44	35	32	13	16	19	37	20	32	21	34	15	29	14	9	24	4	7	6	4	10	29	27	30	27	29	32	16	18	26	9	20	13	20	17	15	8	29	16
CviAIIprimer	AGT	12	20	15	26	14	21	9	3	12	27	16	33	17	6	7	13	9	9	3	24	11	13	8	5	7	3	0	1	0	4	16	19	19	15	7	20	13	5	6	4	9	11	7	4	6	5	4	11
CviAIIprimer	ATA	13	18	17	31	24	18	6	3	9	10	15	17	5	11	18	12	13	17	8	14	9	16	6	1	8	1	2	5	5	1	12	11	6	12	7	17	4	9	7	1	5	6	9	8	3	3	9	10
CviAIIprimer	ATC	14	18	16	39	13	23	16	3	13	27	16	19	15	7	7	26	16	26	10	38	18	24	10	13	14	5	3	2	4	10	18	24	15	21	7	30	15	10	20	3	13	8	20	13	9	6	14	12
CviAIIprimer	ATG	15	34	16	46	40	30	24	6	22	52	29	33	19	15	28	45	22	28	27	61	24	32	23	5	29	12	4	10	5	10	23	50	28	28	18	45	23	13	19	15	36	22	21	26	16	25	22	16
CviAIIprimer	ATT	16	22	17	33	18	23	10	2	11	31	12	19	19	21	21	21	16	21	9	22	10	21	9	5	12	2	0	5	2	3	22	33	12	26	12	18	23	13	11	1	7	8	8	9	5	11	10	10
CviAIIprimer	CAA	17	22	6	24	16	15	7	2	10	14	17	27	12	7	9	13	8	15	12	12	10	17	6	2	10	4	3	1	2	5	19	8	9	11	6	10	13	12	4	2	7	13	5	6	7	11	14	7
CviAIIprimer	CAC	18	22	9	18	18	10	9	4	7	21	14	29	8	4	9	22	7	15	12	19	6	5	12	9	10	3	6	3	4	2	24	15	15	9	12	14	11	8	11	4	13	1	11	7	12	5	8	11
CviAIIprimer	CAG	19	46	33	54	31	14	29	14	19	49	36	38	27	20	23	31	19	29	17	54	10	32	23	15	27	5	9	6	9	10	27	37	47	30	13	35	13	24	40	13	29	22	20	38	17	28	23	37
CviAIIprimer	CAT	20	22	15	19	13	8	7	2	5	12	14	24	10	4	7	8	7	16	7	7	7	8	4	4	3	1	2	1	2	1	5	13	14	5	6	10	18	4	3	1	9	5	1	11	8	2	0	5
CviAIIprimer	CCA	21	29	14	37	19	9	22	4	11	49	26	28	14	5	13	30	20	28	22	35	7	32	22	8	23	5	1	3	2	7	21	24	28	27	7	28	25	17	13	6	17	10	26	25	10	11	14	26
CviAIIprimer	CCC	22	20	13	22	11	17	9	5	12	42	34	37	9	7	17	17	6	17	25	38	8	19	20	8	11	8	4	11	2	4	25	23	8	39	15	24	12	19	31	13	10	12	26	24	19	5	22	14
CviAIIprimer	CCG	23	13	11	7	6	2	9	4	7	2	8	10	5	1	0	7	5	10	5	22	2	8	5	5	5	3	2	5	1	4	9	16	4	10	8	4	6	5	3	1	7	8	7	11	8	4	6	11
CviAIIprimer	CCT	24	27	14	23	19	14	15	4	7	22	23	32	18	9	25	17	18	17	17	28	11	9	13	5	14	0	2	2	3	6	24	25	14	17	13	26	13	14	22	10	16	16	19	15	10	6	14	11
CviAIIprimer	CGA	25	8	2	6	1	1	1	0	8	10	3	10	7	2	3	3	2	2	4	8	2	6	5	4	3	0	0	0	2	1	6	1	9	2	1	3	3	4	7	3	5	3	2	2	3	4	2	0
CviAIIprimer	CGC	26	7	5	9	1	3	4	2	4	11	9	8	6	3	4	5	8	8	3	12	5	7	5	2	10	7	4	2	0	0	3	7	2	7	4	6	7	1	5	3	5	4	6	10	4	2	5	3
CviAIIprimer	CGG	27	9	8	15	14	14	7	1	5	14	11	14	7	3	4	9	0	6	11	13	5	9	12	9	6	1	3	8	1	3	10	11	5	11	6	8	8	9	7	3	17	5	11	8	4	4	7	5
CviAIIprimer	CGT	28	4	1	2	3	1	2	3	7	5	1	7	2	4	2	2	6	2	1	10	1	0	2	1	5	0	0	2	0	6	4	5	1	6	2	2	3	0	2	0	1	2	4	0	1	1	3	3
CviAIIprimer	CTA	29	11	6	9	5	6	6	2	2	8	2	11	11	3	12	2	9	9	7	15	8	6	3	5	7	0	0	1	0	3	13	9	17	15	6	8	2	7	7	0	3	11	1	3	3	4	3	3
CviAIIprimer	CTC	30	31	14	43	14	16	15	9	21	48	27	25	10	10	14	36	14	23	14	30	11	34	13	10	16	3	4	0	5	7	25	26	15	23	9	18	23	11	18	13	21	21	14	15	3	5	13	12
CviAIIprimer	CTG	31	59	27	56	24	21	30	8	36	84	54	47	23	10	15	40	25	39	34	57	29	33	44	14	39	6	6	4	7	14	54	40	33	59	32	52	28	25	27	9	33	39	34	28	27	21	36	43
CviAIIprimer	CTT	32	46	14	47	33	22	6	1	11	31	21	34	16	7	18	24	16	25	9	24	10	17	4	7	8	2	3	0	3	2	12	20	18	32	19	19	12	13	8	6	15	20	13	10	14	7	10	19
CviAIIprimer	GAA	33	48	23	59	37	21	17	9	21	50	29	41	23	25	24	25	20	36	23	33	23	36	19	11	25	4	4	0	7	5	44	54	32	36	16	30	42	17	24	6	11	20	29	20	17	21	28	20
CviAIIprimer	GAC	34	47	15	38	28	15	12	3	32	32	22	36	21	11	25	26	17	14	21	44	17	17	21	5	13	8	3	2	5	9	26	27	43	33	24	26	18	20	22	3	29	18	25	21	11	6	15	20
CviAIIprimer	GAG	35	49	36	55	27	43	23	9	28	54	34	52	42	19	23	48	22	40	31	63	21	38	27	15	33	7	10	10	10	5	41	50	59	43	28	55	39	36	41	17	36	43	34	27	27	29	35	33
CviAIIprimer	GAT	36	43	17	43	41	14	16	3	10	38	34	38	25	18	22	21	28	29	25	38	21	32	22	14	19	8	0	9	5	7	28	24	32	33	12	38	21	14	22	7	22	15	21	14	8	9	33	18
CviAIIprimer	GCA	37	45	26	33	42	26	27	6	19	41	35	46	17	21	10	31	48	18	25	25	18	22	20	11	29	2	7	14	3	15	31	47	34	31	20	35	18	13	25	8	26	25	18	13	23	15	18	22
CviAIIprimer	GCC	38	48	23	57	15	26	33	6	20	63	46	59	30	12	19	31	25	29	27	53	12	32	31	25	23	6	11	15	11	12	49	42	32	41	16	46	32	29	45	16	32	34	32	34	22	16	24	23
CviAIIprimer	GCG	39	14	8	4	10	9	5	9	10	10	12	20	4	5	3	10	4	6	7	16	3	15	8	10	10	3	2	4	6	3	14	15	7	5	6	11	7	10	7	4	9	10	7	10	2	2	11	11
CviAIIprimer	GCT	40	40	28	57	33	23	11	6	29	50	36	52	21	20	20	33	24	29	30	45	14	36	22	6	24	9	5	5	8	6	46	57	17	31	22	33	23	26	29	15	29	29	21	17	12	15	23	23
CviAIIprimer	GGA	41	30	16	38	22	24	13	7	19	23	24	38	21	16	24	25	15	23	21	21	14	20	21	9	24	6	4	8	1	3	21	25	31	46	14	34	20	7	28	8	15	27	21	24	10	12	19	11
CviAIIprimer	GGC	42	20	24	39	12	26	12	6	13	48	30	55	14	12	17	25	15	29	30	36	12	21	23	20	18	4	7	11	6	4	27	34	16	40	22	22	22	17	35	13	22	27	25	31	19	10	16	13
CviAIIprimer	GGG	43	35	21	36	31	18	11	6	15	19	24	51	14	11	17	31	12	22	23	35	14	31	37	16	24	2	9	9	5	7	31	22	15	32	18	38	32	19	21	13	28	23	20	18	10	8	18	17
CviAIIprimer	GGT	44	21	20	23	14	17	8	2	6	28	19	22	9	9	11	23	16	13	19	18	6	28	7	6	15	0	3	5	6	8	16	21	10	17	9	21	6	9	16	0	14	9	20	10	10	4	8	9
CviAIIprimer	GTA	45	29	14	21	15	15	6	8	4	24	17	20	10	5	8	31	10	23	5	14	9	13	13	3	15	7	6	5	2	0	19	12	12	11	5	24	8	5	6	2	13	10	9	9	8	5	11	3
CviAIIprimer	GTC	46	49	24	40	18	18	16	6	11	41	18	33	12	12	14	17	13	15	19	30	16	18	24	9	11	3	5	9	3	5	23	19	14	24	14	12	17	13	14	9	20	8	10	14	9	6	10	6
CviAIIprimer	GTG	47	67	40	37	29	22	20	20	10	66	58	30	19	12	33	44	22	29	26	56	21	30	29	17	37	4	11	4	12	10	38	36	41	49	14	56	36	16	45	9	24	19	35	35	27	10	17	21
CviAIIprimer	GTT	48	30	18	25	11	16	8	1	13	21	28	18	15	9	14	14	17	17	10	38	4	10	7	12	13	1	3	3	0	6	23	17	14	19	13	21	17	9	6	3	15	13	15	10	4	5	14	26
CviAIIprimer	TAA	49	31	10	27	19	5	5	0	8	25	10	15	12	17	5	12	14	11	8	21	6	16	4	5	6	6	1	0	0	6	13	6	17	12	5	7	7	7	5	3	2	6	4	2	7	6	5	8
CviAIIprimer	TAC	50	37	15	43	15	7	14	4	11	25	17	23	10	12	8	12	4	18	16	24	24	9	6	6	9	4	3	9	2	3	19	23	21	43	7	26	18	16	15	12	19	12	6	13	5	10	14	10
CviAIIprimer	TAG	51	20	9	27	15	23	5	4	5	33	15	30	16	11	8	19	12	22	7	21	7	16	9	3	13	2	1	3	3	4	9	15	7	16	6	14	23	1	7	4	8	19	16	12	7	3	3	9
CviAIIprimer	TAT	52	33	15	31	13	14	9	0	10	23	23	8	7	9	16	11	16	16	12	21	19	12	10	4	3	3	4	6	4	3	15	14	9	48	6	9	6	15	10	2	8	14	5	7	9	9	13	5
CviAIIprimer	TCA	53	49	21	43	14	19	21	5	11	30	30	27	13	24	11	24	25	26	22	34	16	20	8	8	21	4	7	8	5	6	28	26	12	19	17	20	12	4	11	3	12	21	15	23	13	5	9	13
CviAIIprimer	TCC	54	38	22	49	22	23	13	17	17	46	31	39	20	13	26	21	15	21	19	42	19	28	23	12	19	10	8	13	3	4	25	29	21	12	22	21	13	14	19	6	28	22	18	22	16	9	15	14
CviAIIprimer	TCG	55	4	6	14	5	9	8	3	3	19	9	17	4	5	8	7	3	10	11	6	2	7	4	6	1	2	4	2	1	1	9	3	9	8	3	10	1	4	5	2	2	7	3	6	5	1	0	5
CviAIIprimer	TCT	56	37	17	54	32	28	20	6	10	47	26	31	11	9	20	16	13	22	13	27	17	29	13	8	14	6	1	8	1	1	20	20	26	17	17	28	17	19	10	2	12	15	15	12	11	5	20	13
CviAIIprimer	TGA	57	37	24	30	9	7	11	3	9	18	21	27	14	7	20	19	10	19	10	18	11	14	12	1	7	1	2	1	4	5	10	24	10	16	8	22	14	11	3	5	7	16	13	12	4	8	9	13
CviAIIprimer	TGC	58	27	12	23	21	15	16	2	4	41	31	32	11	9	10	24	12	9	16	42	11	17	20	6	27	7	2	8	5	3	18	12	19	29	8	15	17	13	14	4	18	25	10	13	6	14	12	9
CviAIIprimer	TGG	59	33	24	43	24	17	15	8	14	25	26	32	22	13	11	28	19	38	26	38	8	27	17	11	25	6	7	8	9	6	19	30	19	24	12	18	15	15	22	14	21	19	33	23	23	15	14	16
CviAIIprimer	TGT	60	24	20	69	12	16	16	2	14	21	26	17	19	13	12	12	9	20	12	13	8	12	8	4	9	0	2	5	0	3	17	19	20	20	13	17	11	7	9	1	10	15	7	11	3	8	5	4
CviAIIprimer	TTA	61	14	8	21	18	5	10	1	3	13	10	11	13	8	7	8	11	15	8	16	10	6	9	2	8	3	0	0	0	5	5	21	7	9	6	5	11	6	5	2	8	6	11	3	7	4	5	3
CviAIIprimer	TTC	62	49	32	66	30	25	17	6	25	49	34	33	26	22	12	31	17	20	22	47	18	22	21	4	8	7	3	11	2	10	35	42	16	24	25	25	15	33	16	13	30	14	10	20	12	4	21	18
CviAIIprimer	TTG	63	43	29	41	28	21	15	8	16	42	21	28	17	22	22	25	17	25	19	35	28	31	15	7	23	7	3	9	4	10	26	37	13	23	9	23	19	14	24	6	21	19	17	10	5	10	18	11
CviAIIprimer	TTT	64	59	32	46	32	30	19	3	24	44	24	47	22	12	12	21	18	35	15	43	17	36	10	6	18	10	1	3	7	9	12	20	23	30	23	29	18	12	19	4	18	18	11	7	8	6	8	16
[truncated: 17 more columns]
