# Supplementary material for: Eukaryotic transcriptomics in silico: Optimizing cDNA-AFLP efficiency
Source: BMC Genomics. 2009 Nov 30;10:565. doi: 10.1186/1471-2164-10-565 (PMC2797533; doi:10.1186/1471-2164-10-565)
Supplement: Additional file 5 — Arrays of all selective PCRs for all species and enzyme combinations. Selective PCR arrays using three-by-three selective base pairs for all 87 NCBI and 39 ENSEMBL species included in the present study, tested on all 28 combinations of 8 restriction enzymes. [file 1471-2164-10-565-S5.ZIP › CSV_Arrays/ENSEMBL/Canis_familiarisCviAIIandMseI.csv]

			MseIprimer	MseIprimer	MseIprimer	MseIprimer	MseIprimer	MseIprimer	MseIprimer	MseIprimer	MseIprimer	MseIprimer	MseIprimer	MseIprimer	MseIprimer	MseIprimer	MseIprimer	MseIprimer	MseIprimer	MseIprimer	MseIprimer	MseIprimer	MseIprimer	MseIprimer	MseIprimer	MseIprimer	MseIprimer	MseIprimer	MseIprimer	MseIprimer	MseIprimer	MseIprimer	MseIprimer	MseIprimer	MseIprimer	MseIprimer	MseIprimer	MseIprimer	MseIprimer	MseIprimer	MseIprimer	MseIprimer	MseIprimer	MseIprimer	MseIprimer	MseIprimer	MseIprimer	MseIprimer	MseIprimer
			AAA	AAC	AAG	AAT	ACA	ACC	ACG	ACT	AGA	AGC	AGG	AGT	ATA	ATC	ATG	ATT	CAA	CAC	CAG	CAT	CCA	CCC	CCG	CCT	CGA	CGC	CGG	CGT	CTA	CTC	CTG	CTT	GAA	GAC	GAG	GAT	GCA	GCC	GCG	GCT	GGA	GGC	GGG	GGT	GTA	GTC	GTG
		0	1	2	3	4	5	6	7	8	9	10	11	12	13	14	15	16	17	18	19	20	21	22	23	24	25	26	27	28	29	30	31	32	33	34	35	36	37	38	39	40	41	42	43	44	45	46	47
CviAIIprimer	AAA	1	74	65	56	61	36	22	10	39	62	44	38	38	39	36	46	44	44	20	35	24	36	15	8	25	9	3	8	6	14	24	37	52	50	29	23	23	41	15	11	34	37	26	15	21	23	44	20
CviAIIprimer	AAC	2	31	24	44	32	25	15	5	33	51	10	24	27	30	23	30	30	25	15	26	22	27	15	3	17	9	2	7	8	8	26	33	15	36	15	11	20	16	17	9	13	39	10	23	27	16	9	32
CviAIIprimer	AAG	3	112	56	62	63	42	26	12	51	75	33	60	41	44	48	41	42	47	47	56	47	37	14	7	39	11	6	19	14	18	39	42	59	76	21	28	27	32	46	6	37	61	43	38	34	22	25	23
CviAIIprimer	AAT	4	57	43	47	33	49	13	3	29	51	25	30	45	26	20	29	18	19	17	16	16	19	10	7	10	7	0	3	5	16	19	21	24	56	19	15	20	15	11	3	22	48	20	22	16	13	19	32
CviAIIprimer	ACA	5	52	20	42	20	26	20	7	19	49	19	38	8	23	28	42	25	24	17	16	16	28	10	11	12	4	3	2	7	4	26	24	22	28	7	13	9	19	12	1	12	22	24	19	17	9	18	27
CviAIIprimer	ACC	6	28	16	31	31	14	17	5	19	40	28	29	22	9	22	29	21	40	12	21	22	19	18	12	12	7	3	8	6	12	5	13	23	35	11	27	15	23	22	5	20	31	16	13	14	12	12	14
CviAIIprimer	ACG	7	15	8	5	12	8	7	4	7	16	11	9	6	4	10	6	11	6	6	5	10	9	3	5	10	2	0	3	2	1	8	3	2	15	3	10	9	14	2	2	6	6	6	2	9	2	3	5
CviAIIprimer	ACT	8	45	22	17	31	20	11	8	20	40	17	18	14	25	16	26	20	28	9	16	6	12	10	5	18	4	5	3	1	10	4	15	14	47	13	19	13	17	13	1	15	33	19	10	5	9	6	6
CviAIIprimer	AGA	9	46	19	34	37	36	11	4	22	36	39	30	20	33	23	21	18	26	16	23	24	20	18	4	31	5	4	12	6	12	12	19	37	37	17	14	14	14	13	1	10	22	12	12	34	9	19	13
CviAIIprimer	AGC	10	51	15	32	29	19	11	4	12	50	22	26	39	22	23	23	16	18	24	37	13	23	14	8	12	1	5	9	7	10	16	22	15	46	11	17	17	8	11	3	18	33	30	28	10	11	7	9
CviAIIprimer	AGG	11	46	27	32	34	25	12	3	18	64	29	31	17	24	17	21	35	35	7	15	27	13	14	6	26	7	4	7	1	13	14	24	28	59	29	30	23	22	7	7	21	32	29	20	18	13	16	21
CviAIIprimer	AGT	12	35	12	28	26	22	7	2	19	22	17	27	16	8	16	24	25	22	3	19	12	16	12	1	16	4	0	5	6	3	7	7	18	32	10	25	19	7	10	5	16	12	12	13	7	6	16	7
CviAIIprimer	ATA	13	41	12	21	29	19	13	5	13	27	13	14	19	17	9	13	15	19	7	17	13	16	9	2	12	6	3	0	2	10	7	20	24	26	12	11	17	12	10	1	8	29	11	14	8	7	8	6
CviAIIprimer	ATC	14	40	32	27	37	29	26	5	28	88	27	36	27	23	16	31	35	21	10	24	13	23	19	10	19	3	2	2	3	13	17	21	15	29	12	22	12	27	5	4	11	37	8	9	12	13	11	23
CviAIIprimer	ATG	15	74	30	37	54	46	34	14	33	65	41	36	44	39	40	41	50	44	15	36	21	35	18	10	40	9	4	8	11	17	19	30	29	61	12	36	40	35	19	9	27	55	30	21	23	20	25	15
CviAIIprimer	ATT	16	44	20	43	26	17	14	7	19	58	34	33	22	29	18	36	27	27	19	25	11	33	9	4	7	2	0	4	6	3	14	25	29	29	8	15	16	25	10	3	16	21	14	11	25	21	11	17
CviAIIprimer	CAA	17	28	33	18	30	20	15	4	23	57	17	23	25	14	12	25	20	15	14	19	19	19	9	3	12	4	2	0	1	6	9	20	15	26	9	15	12	24	8	4	13	26	10	11	15	8	11	13
CviAIIprimer	CAC	18	24	10	25	21	20	11	5	24	39	16	21	19	12	25	13	22	15	16	24	16	9	7	3	12	3	0	3	2	11	7	12	16	23	9	19	9	10	3	5	8	22	13	13	18	5	12	9
CviAIIprimer	CAG	19	73	48	33	49	37	28	10	32	50	26	41	30	34	31	33	32	27	16	28	28	33	17	8	30	2	6	2	4	10	22	33	39	56	33	29	32	20	19	7	22	51	44	12	13	16	24	29
CviAIIprimer	CAT	20	23	9	18	18	13	11	5	19	26	15	13	14	18	10	14	15	13	7	12	5	15	4	3	4	2	5	4	2	1	15	4	8	15	6	7	16	4	9	2	10	16	8	5	4	7	5	20
CviAIIprimer	CCA	21	42	26	45	27	25	28	8	21	45	20	22	24	22	28	36	25	32	10	32	12	19	13	6	13	0	0	3	2	12	29	24	19	48	17	15	21	17	9	1	27	49	11	26	17	23	13	17
CviAIIprimer	CCC	22	30	16	21	18	17	9	4	33	40	26	23	33	10	20	14	15	15	84	15	7	11	15	5	15	8	3	6	5	6	5	15	18	27	21	17	16	13	13	3	18	31	14	8	12	8	18	15
CviAIIprimer	CCG	23	10	6	9	8	5	4	1	12	12	9	6	12	5	6	8	3	10	10	3	7	8	11	1	5	3	0	1	7	4	10	6	8	13	3	4	4	5	5	3	5	11	5	8	8	5	8	5
CviAIIprimer	CCT	24	39	16	23	32	29	12	3	20	43	24	25	19	29	20	15	31	19	17	23	9	13	19	2	13	2	8	2	16	4	9	20	33	96	17	19	15	23	10	6	20	24	9	12	13	4	10	16
CviAIIprimer	CGA	25	15	4	6	8	5	0	7	3	14	3	3	3	5	3	6	4	5	2	4	2	3	7	1	1	2	1	4	0	0	3	1	4	11	1	7	5	4	1	1	1	10	1	1	3	3	1	2
CviAIIprimer	CGC	26	12	5	8	7	7	4	1	2	8	7	14	9	2	3	6	3	5	2	4	0	6	1	4	11	4	2	0	3	2	1	2	6	9	4	8	3	5	5	1	4	9	2	2	5	1	2	4
CviAIIprimer	CGG	27	13	9	14	10	3	2	1	10	16	8	6	11	2	4	4	1	8	9	4	8	3	6	1	7	3	0	1	1	3	15	14	5	9	2	5	6	4	4	5	3	15	14	5	4	1	11	2
CviAIIprimer	CGT	28	5	4	3	3	8	2	2	3	8	3	3	7	4	4	8	1	2	1	3	6	5	0	0	0	1	2	0	0	1	1	6	1	4	1	1	7	6	0	0	3	2	1	0	2	1	1	2
CviAIIprimer	CTA	29	20	6	11	25	13	7	1	9	20	12	13	12	11	18	16	13	8	6	9	11	4	3	4	8	0	1	4	5	5	14	12	15	25	5	7	13	7	18	2	8	22	5	6	5	4	6	9
CviAIIprimer	CTC	30	45	29	30	33	21	22	5	20	50	40	29	34	19	23	17	23	28	29	18	19	14	11	7	24	6	6	4	7	10	26	25	27	34	17	24	19	25	17	4	24	38	17	14	16	11	13	22
CviAIIprimer	CTG	31	70	25	67	41	38	29	14	42	60	45	62	44	39	39	46	38	40	29	52	43	43	15	8	37	9	5	9	9	15	26	44	53	70	26	46	59	52	36	7	33	74	46	19	39	18	27	36
CviAIIprimer	CTT	32	48	39	39	27	28	22	2	41	53	17	37	37	30	27	29	32	26	12	11	17	26	12	8	18	13	3	3	4	9	22	19	17	33	14	18	23	24	10	5	7	34	14	12	16	15	14	20
CviAIIprimer	GAA	33	84	41	76	69	32	19	11	34	73	35	48	46	52	45	24	52	50	28	41	34	36	19	8	32	4	1	5	12	14	19	45	30	61	28	37	28	20	13	19	21	32	42	27	18	15	12	25
CviAIIprimer	GAC	34	54	25	35	36	10	17	9	33	45	34	43	38	28	22	9	29	38	17	19	29	27	18	10	17	5	7	8	9	9	13	30	11	44	9	26	17	15	21	9	14	39	15	17	20	7	18	21
CviAIIprimer	GAG	35	71	44	45	73	34	35	11	43	66	44	46	55	28	26	49	31	47	24	30	29	39	17	7	24	7	4	8	6	8	32	40	42	53	26	46	39	31	20	5	42	62	24	37	29	25	21	28
CviAIIprimer	GAT	36	71	32	28	55	43	24	3	24	67	37	38	61	38	33	50	40	28	18	33	25	16	12	3	31	11	0	6	6	9	10	25	25	34	18	27	30	26	22	1	25	41	27	17	19	15	18	22
CviAIIprimer	GCA	37	79	31	46	36	44	31	8	34	60	37	55	33	27	37	28	25	58	22	38	21	32	11	10	12	5	4	1	5	14	21	31	24	42	12	25	28	22	22	9	33	49	28	15	17	12	17	23
CviAIIprimer	GCC	38	62	26	29	36	27	12	6	31	64	39	37	29	33	20	28	28	42	23	25	16	41	20	15	20	12	7	9	14	9	20	23	19	41	27	42	26	27	15	9	30	54	17	31	22	18	12	16
CviAIIprimer	GCG	39	22	6	5	11	7	3	1	6	18	7	14	8	3	7	9	8	11	13	7	5	11	3	2	4	3	1	3	3	2	10	11	8	12	7	16	9	5	16	5	3	12	8	8	9	3	5	9
CviAIIprimer	GCT	40	65	44	26	44	26	26	12	33	70	45	29	28	26	32	26	24	39	21	39	32	26	6	8	30	4	3	7	7	8	26	33	49	66	18	30	20	33	17	5	23	46	19	15	20	23	20	21
CviAIIprimer	GGA	41	46	37	53	35	22	26	8	32	50	25	30	31	22	19	30	39	24	19	29	27	24	15	3	20	5	3	7	5	16	17	26	31	24	17	19	17	21	25	0	15	41	19	18	15	9	11	16
CviAIIprimer	GGC	42	36	14	34	24	25	14	4	16	50	28	27	22	17	10	14	18	27	17	14	16	16	10	8	15	9	2	10	9	9	20	14	25	44	14	16	11	28	18	8	25	38	26	20	11	9	16	23
CviAIIprimer	GGG	43	35	28	24	19	22	29	4	17	48	22	28	22	12	20	24	15	31	17	22	20	25	15	8	21	9	4	9	4	5	14	32	10	35	29	17	13	19	20	9	22	38	16	18	15	8	8	11
CviAIIprimer	GGT	44	22	14	18	17	14	9	3	20	23	13	31	22	20	8	12	13	13	11	16	7	13	4	6	16	7	5	2	3	6	13	15	11	26	6	16	26	8	10	1	11	14	13	8	5	6	11	9
CviAIIprimer	GTA	45	31	19	36	25	18	10	6	22	47	27	23	20	13	22	20	33	23	11	10	13	11	11	4	12	4	1	0	4	5	8	16	24	16	17	13	7	18	4	2	6	29	16	8	11	9	10	15
CviAIIprimer	GTC	46	49	11	35	32	20	22	11	25	43	18	26	20	21	7	27	23	19	18	22	17	14	13	4	11	3	0	5	4	6	11	27	11	43	15	20	20	16	18	10	15	41	14	16	14	14	11	11
CviAIIprimer	GTG	47	75	29	53	49	54	21	10	30	75	36	48	33	35	33	36	33	45	37	40	33	17	27	7	24	11	9	7	10	9	10	29	31	58	32	38	30	23	51	1	24	39	32	25	24	9	29	27
CviAIIprimer	GTT	48	51	15	37	24	24	17	5	24	42	19	29	20	20	19	18	27	31	26	23	10	18	8	4	16	6	4	6	5	11	21	25	22	33	11	18	20	22	17	4	13	27	16	11	19	11	17	15
CviAIIprimer	TAA	49	51	15	25	29	18	19	1	17	50	17	23	8	24	12	23	19	19	5	9	12	15	4	7	6	5	2	2	1	8	13	8	12	20	11	7	21	7	8	4	12	14	13	9	8	13	5	9
CviAIIprimer	TAC	50	36	19	26	26	28	12	5	13	32	18	32	26	6	11	18	33	16	13	20	25	23	10	1	10	3	2	4	3	7	16	12	23	38	6	17	16	16	12	3	14	24	5	8	19	11	9	7
CviAIIprimer	TAG	51	33	23	18	27	17	18	0	14	30	19	21	23	12	12	11	13	19	14	19	20	13	8	3	12	6	7	4	1	13	54	15	12	22	13	18	13	19	14	4	12	20	3	11	9	8	13	9
CviAIIprimer	TAT	52	51	20	26	34	19	11	3	16	46	18	33	29	27	21	27	26	17	16	17	21	16	5	6	5	5	5	3	9	7	5	9	10	21	9	18	16	21	12	2	19	26	11	14	7	17	16	19
CviAIIprimer	TCA	53	54	17	39	43	34	18	2	19	49	24	39	29	24	17	32	28	28	30	17	25	10	22	2	14	5	3	6	7	10	19	25	25	39	14	20	22	23	19	2	18	39	13	13	15	7	20	12
CviAIIprimer	TCC	54	62	26	34	37	18	25	8	19	60	33	42	27	16	22	30	23	33	9	25	15	43	16	3	19	16	4	3	5	12	21	11	21	60	21	37	25	24	14	5	18	42	35	32	20	12	13	16
CviAIIprimer	TCG	55	10	10	14	8	10	4	2	3	12	7	15	7	11	4	9	7	10	14	10	7	4	4	2	7	5	1	5	0	3	3	7	5	10	0	3	2	14	5	5	9	11	8	4	5	4	4	2
CviAIIprimer	TCT	56	41	37	38	51	26	36	3	25	78	22	37	34	30	28	21	25	36	16	15	18	31	13	1	13	4	0	9	4	6	16	17	17	54	11	19	19	20	10	5	7	40	12	17	23	9	8	19
CviAIIprimer	TGA	57	45	19	24	40	20	12	4	21	40	23	28	29	14	19	19	19	16	10	22	15	12	9	3	14	4	1	2	3	10	12	14	22	18	5	20	17	12	11	2	7	34	14	13	26	8	8	10
CviAIIprimer	TGC	58	49	31	31	33	23	14	15	19	38	35	19	15	16	16	19	23	17	18	26	15	19	12	6	19	9	6	4	4	13	10	10	20	40	15	15	15	18	12	14	5	22	14	18	9	11	12	18
CviAIIprimer	TGG	59	56	24	46	49	27	14	5	30	55	31	27	31	30	20	37	33	30	18	36	30	14	15	8	17	2	4	4	8	3	21	28	17	39	9	21	27	25	13	8	22	42	16	22	7	12	21	18
CviAIIprimer	TGT	60	50	22	29	16	31	18	7	24	42	10	33	14	18	23	25	26	13	10	10	11	23	11	6	11	11	2	4	6	7	11	21	6	33	10	20	16	11	5	7	12	29	12	10	9	3	14	13
CviAIIprimer	TTA	61	23	13	17	20	11	8	2	15	26	13	6	6	10	15	19	16	12	13	21	4	13	12	2	4	7	0	1	1	4	2	8	9	24	7	9	8	9	3	0	4	24	6	3	2	1	4	4
CviAIIprimer	TTC	62	54	40	40	53	22	22	8	39	64	48	36	29	30	41	31	31	37	13	34	30	22	14	6	15	9	4	7	3	10	10	29	24	46	13	24	9	20	14	7	30	46	19	32	29	18	19	32
CviAIIprimer	TTG	63	70	23	44	35	36	22	7	24	61	46	31	39	28	34	46	28	35	16	34	25	31	17	1	17	6	2	12	3	14	14	21	22	109	27	30	25	26	13	12	20	39	25	15	15	19	17	24
CviAIIprimer	TTT	64	72	47	54	60	44	23	11	31	75	30	37	28	32	18	28	37	42	29	14	26	23	15	1	17	3	6	2	5	9	7	29	36	58	19	23	22	17	24	5	16	34	13	22	12	12	9	21
[truncated: 17 more columns]
