# Supplementary material for: Eukaryotic transcriptomics in silico: Optimizing cDNA-AFLP efficiency
Source: BMC Genomics. 2009 Nov 30;10:565. doi: 10.1186/1471-2164-10-565 (PMC2797533; doi:10.1186/1471-2164-10-565)
Supplement: Additional file 5 — Arrays of all selective PCRs for all species and enzyme combinations. Selective PCR arrays using three-by-three selective base pairs for all 87 NCBI and 39 ENSEMBL species included in the present study, tested on all 28 combinations of 8 restriction enzymes. [file 1471-2164-10-565-S5.ZIP › CSV_Arrays/ENSEMBL/Canis_familiarisCviQIandCviAII.csv]

			CviAIIprimer	CviAIIprimer	CviAIIprimer	CviAIIprimer	CviAIIprimer	CviAIIprimer	CviAIIprimer	CviAIIprimer	CviAIIprimer	CviAIIprimer	CviAIIprimer	CviAIIprimer	CviAIIprimer	CviAIIprimer	CviAIIprimer	CviAIIprimer	CviAIIprimer	CviAIIprimer	CviAIIprimer	CviAIIprimer	CviAIIprimer	CviAIIprimer	CviAIIprimer	CviAIIprimer	CviAIIprimer	CviAIIprimer	CviAIIprimer	CviAIIprimer	CviAIIprimer	CviAIIprimer	CviAIIprimer	CviAIIprimer	CviAIIprimer	CviAIIprimer	CviAIIprimer	CviAIIprimer	CviAIIprimer	CviAIIprimer	CviAIIprimer	CviAIIprimer	CviAIIprimer	CviAIIprimer	CviAIIprimer	CviAIIprimer	CviAIIprimer	CviAIIprimer	CviAIIprimer
			AAA	AAC	AAG	AAT	ACA	ACC	ACG	ACT	AGA	AGC	AGG	AGT	ATA	ATC	ATG	ATT	CAA	CAC	CAG	CAT	CCA	CCC	CCG	CCT	CGA	CGC	CGG	CGT	CTA	CTC	CTG	CTT	GAA	GAC	GAG	GAT	GCA	GCC	GCG	GCT	GGA	GGC	GGG	GGT	GTA	GTC	GTG
		0	1	2	3	4	5	6	7	8	9	10	11	12	13	14	15	16	17	18	19	20	21	22	23	24	25	26	27	28	29	30	31	32	33	34	35	36	37	38	39	40	41	42	43	44	45	46	47
CviQIprimer	AAA	1	48	42	54	36	40	37	9	24	29	41	41	17	39	29	46	27	26	17	54	24	32	28	3	26	3	8	9	4	13	28	55	36	50	44	55	35	35	32	10	45	39	23	35	18	15	23	39
CviQIprimer	AAC	2	26	35	44	30	21	25	14	16	21	23	28	9	16	26	40	14	15	24	29	12	16	36	6	23	6	5	11	3	2	16	42	18	37	37	21	26	37	47	21	47	26	36	25	21	16	24	45
CviQIprimer	AAG	3	38	38	50	26	20	44	25	23	35	36	53	23	23	47	60	30	25	28	46	8	50	34	16	29	6	15	22	9	18	40	53	32	68	63	56	42	71	94	33	63	36	38	33	28	22	54	61
CviQIprimer	AAT	4	30	24	54	22	14	11	5	20	17	22	31	12	14	18	37	14	20	19	34	12	18	18	5	16	8	3	3	3	11	29	38	18	38	25	39	26	24	32	9	55	26	21	21	17	15	21	36
CviQIprimer	ACA	5	29	27	52	19	27	32	14	17	23	30	35	18	19	41	41	30	33	26	46	9	19	28	9	25	9	10	18	6	8	36	62	33	49	48	68	48	49	48	13	51	29	54	29	24	13	37	42
CviQIprimer	ACC	6	23	37	64	16	28	28	9	18	15	25	31	20	22	33	46	28	10	32	40	7	30	37	13	15	7	22	10	7	17	48	53	21	22	41	81	36	39	70	18	46	25	50	33	15	12	24	39
CviQIprimer	ACG	7	15	20	37	14	2	24	18	15	10	39	27	10	8	11	43	10	8	16	43	8	13	20	14	13	4	15	9	2	8	14	58	17	20	27	55	13	27	37	18	26	10	36	30	15	7	32	41
CviQIprimer	ACT	8	20	23	49	15	23	20	5	18	27	16	37	8	18	14	29	15	13	13	31	5	19	18	11	25	4	3	10	3	7	21	34	25	39	29	36	21	25	32	11	30	16	37	20	13	7	11	38
CviQIprimer	AGA	9	79	48	65	40	52	27	11	23	33	42	57	33	13	47	64	36	29	25	56	16	48	32	18	35	10	8	13	5	15	48	65	52	58	40	86	65	61	76	20	44	35	52	31	23	12	37	66
CviQIprimer	AGC	10	40	47	104	27	30	64	22	33	38	64	45	31	23	33	75	23	30	38	92	6	44	59	21	39	6	25	38	4	7	50	105	49	49	69	103	56	61	102	21	65	49	93	59	35	16	42	99
CviQIprimer	AGG	11	54	42	95	37	32	83	24	29	32	46	47	29	19	34	68	35	29	46	73	16	45	70	19	19	14	24	16	7	16	64	99	39	43	60	90	54	76	96	30	73	41	54	64	23	11	70	80
CviQIprimer	AGT	12	39	37	59	31	31	38	4	11	25	38	23	17	22	36	44	26	29	26	31	9	30	25	8	26	5	11	15	6	12	27	41	24	47	20	51	34	61	47	7	46	39	31	34	22	11	14	49
CviQIprimer	ATA	13	28	28	29	21	12	16	5	16	19	19	15	8	10	16	24	31	10	15	20	6	17	15	2	16	0	4	2	0	4	15	27	22	38	19	26	17	17	29	5	17	7	18	13	17	8	17	21
CviQIprimer	ATC	14	44	38	63	36	30	34	23	28	32	60	45	19	18	34	40	32	27	23	59	26	43	26	12	13	10	16	17	7	16	44	75	28	58	49	83	37	61	48	21	47	29	54	43	28	15	25	75
CviQIprimer	ATG	15	0	0	0	0	0	0	0	0	0	0	0	0	0	0	0	0	0	0	0	0	0	0	0	0	0	0	0	0	0	0	0	0	0	0	0	0	0	0	0	0	0	0	0	0	0	0	0
CviQIprimer	ATT	16	53	19	50	22	25	24	14	19	32	22	37	13	19	37	46	35	27	18	28	19	20	15	8	14	4	9	9	9	23	40	38	17	42	20	36	46	26	34	19	32	29	28	22	15	13	30	47
CviQIprimer	CAA	17	31	30	40	16	25	11	12	20	31	15	26	13	13	26	38	22	32	16	36	15	29	13	7	90	2	3	6	6	13	25	45	23	54	21	40	26	19	41	7	31	29	26	17	20	15	26	46
CviQIprimer	CAC	18	35	34	71	22	36	41	13	24	19	33	39	17	10	26	53	17	18	20	53	7	43	38	15	25	9	16	17	10	12	34	63	36	50	33	82	45	52	42	17	56	41	44	50	31	23	45	67
CviQIprimer	CAG	19	40	53	84	29	41	43	24	30	46	44	70	40	28	41	74	46	18	33	80	20	45	67	31	36	17	27	35	6	13	53	117	38	58	58	96	56	62	110	41	73	53	81	88	28	27	43	94
CviQIprimer	CAT	20	36	17	34	17	19	24	10	8	20	19	19	9	16	15	29	18	17	8	19	6	22	10	5	27	11	4	6	3	7	16	46	26	28	34	34	31	28	33	12	28	24	20	17	10	16	29	44
CviQIprimer	CCA	21	23	16	41	18	25	38	12	12	22	20	36	16	10	19	35	17	16	21	63	11	29	34	11	19	2	8	14	4	6	29	61	23	32	35	59	26	33	46	15	26	22	26	56	25	16	43	42
CviQIprimer	CCC	22	27	23	23	13	10	26	10	15	16	23	32	19	3	32	36	17	3	21	40	5	22	28	10	14	5	7	22	3	8	28	40	15	21	33	59	27	34	42	9	51	32	40	44	21	16	33	50
CviQIprimer	CCG	23	9	7	18	7	9	18	13	6	10	16	13	7	2	8	23	6	5	5	41	4	9	17	11	17	5	9	4	2	5	15	24	5	13	15	31	8	12	24	9	23	9	11	31	7	6	4	28
CviQIprimer	CCT	24	26	23	38	18	30	23	25	17	30	17	26	15	15	16	48	18	16	16	22	8	28	27	10	13	3	8	11	5	4	19	23	21	24	18	40	12	26	34	19	30	21	31	24	18	9	22	46
CviQIprimer	CGA	25	16	9	23	6	5	11	7	13	12	7	14	8	6	10	15	13	4	4	12	1	5	9	3	6	0	5	5	1	3	11	14	8	12	16	18	6	8	15	9	21	17	13	20	10	5	10	14
CviQIprimer	CGC	26	8	20	15	12	10	13	14	6	14	27	15	11	2	16	24	2	10	5	36	8	19	21	3	8	1	7	19	4	1	16	30	18	19	16	31	9	24	42	15	22	13	24	24	21	4	13	28
CviQIprimer	CGG	27	8	12	23	4	12	24	16	11	12	18	26	6	7	10	42	9	3	9	29	5	25	19	6	14	4	12	9	2	3	19	22	7	12	17	28	22	29	52	15	24	12	30	18	15	4	16	28
CviQIprimer	CGT	28	7	8	22	3	12	11	3	6	4	12	12	3	6	5	12	4	7	4	15	2	10	12	4	3	1	1	2	2	2	12	12	14	8	7	18	13	6	12	6	15	13	15	11	1	3	0	16
CviQIprimer	CTA	29	9	9	19	13	7	12	2	15	3	4	15	6	4	8	18	10	11	5	15	4	8	1	5	11	1	0	3	1	2	17	18	13	16	10	28	11	26	17	4	15	5	15	17	7	10	11	21
CviQIprimer	CTC	30	33	31	49	34	25	31	12	32	21	21	34	20	20	24	50	27	21	9	52	5	22	32	13	18	10	8	23	5	18	29	50	19	33	24	75	28	49	71	15	35	34	44	42	24	17	25	62
CviQIprimer	CTG	31	48	36	108	42	40	66	21	38	43	62	81	29	18	49	111	22	22	57	89	17	67	71	33	44	8	39	32	9	14	56	105	47	67	78	120	51	89	98	36	76	48	108	132	62	20	66	83
CviQIprimer	CTT	32	44	14	74	17	26	39	13	18	29	22	41	12	14	28	48	24	13	17	23	9	15	27	10	19	4	9	6	4	9	22	75	32	38	22	58	31	34	30	10	43	24	37	31	17	10	25	47
CviQIprimer	GAA	33	14	10	10	11	9	12	4	7	7	9	14	4	6	8	13	10	2	8	12	3	8	7	2	2	3	0	4	0	0	12	7	9	8	10	9	8	21	17	4	7	6	5	4	4	7	8	6
CviQIprimer	GAC	34	6	6	11	1	9	8	9	6	7	10	18	1	3	17	21	4	0	10	20	6	8	15	9	0	0	13	7	1	4	16	19	10	8	21	19	15	16	21	4	13	9	17	9	7	1	14	19
CviQIprimer	GAG	35	10	16	30	16	8	17	9	8	14	21	30	7	5	11	33	10	5	14	28	6	14	17	18	5	9	12	15	11	2	27	35	11	18	23	17	12	35	37	17	24	15	18	20	10	6	30	32
CviQIprimer	GAT	36	13	8	10	8	2	7	3	6	5	7	7	8	5	8	12	2	0	7	7	1	7	7	1	4	1	3	3	1	2	5	10	5	15	9	7	8	8	10	5	7	1	7	9	3	7	10	11
CviQIprimer	GCA	37	12	3	17	12	4	1	9	7	2	7	3	3	4	7	13	7	4	3	11	1	6	5	3	10	2	2	3	0	1	12	18	0	8	5	15	10	6	23	6	7	4	5	12	10	5	4	18
CviQIprimer	GCC	38	8	24	24	10	8	20	4	6	9	13	19	6	1	5	14	1	4	10	15	4	11	13	4	6	1	8	10	4	0	6	22	9	15	8	19	3	14	32	12	13	7	23	20	7	3	20	29
CviQIprimer	GCG	39	6	1	10	0	3	9	6	1	1	11	10	1	3	4	12	2	0	8	7	0	1	5	2	5	0	8	6	2	2	4	13	0	4	5	16	2	5	10	10	6	6	4	8	0	1	3	11
CviQIprimer	GCT	40	4	9	17	5	2	10	5	4	7	1	7	7	3	6	14	1	6	6	16	5	8	2	3	5	0	1	2	2	3	5	10	2	5	5	11	4	7	20	5	3	11	13	9	4	4	13	8
CviQIprimer	GGA	41	8	3	18	4	19	6	4	5	15	8	9	7	2	11	8	3	5	3	15	4	14	11	5	6	2	2	6	5	4	13	12	2	8	12	10	1	11	17	7	8	11	14	7	2	6	10	20
CviQIprimer	GGC	42	10	5	19	8	5	16	5	7	5	17	17	3	13	12	18	6	3	8	30	5	8	14	11	19	2	8	9	4	6	11	26	4	8	16	30	8	20	34	13	19	9	20	25	12	5	16	24
CviQIprimer	GGG	43	12	12	18	11	15	10	7	11	12	17	11	3	2	10	11	10	2	20	16	3	13	23	7	18	4	7	7	5	5	11	21	6	15	14	22	10	19	40	8	26	11	28	24	7	3	17	22
CviQIprimer	GGT	44	3	8	4	4	19	17	3	5	7	9	7	4	4	4	16	3	2	7	8	3	5	7	3	8	1	8	3	0	6	6	6	7	2	5	13	9	4	6	6	5	11	10	5	14	0	3	8
CviQIprimer	GTA	45	4	3	25	1	2	4	3	3	0	4	2	3	7	8	8	2	4	1	3	1	6	0	0	4	3	0	0	0	2	3	3	2	3	2	4	4	8	8	1	5	2	2	0	1	1	3	3
CviQIprimer	GTC	46	8	3	18	7	4	10	6	6	9	8	22	6	4	8	8	2	6	4	13	2	7	9	3	9	1	7	2	3	5	9	21	8	19	22	25	8	8	18	5	13	10	14	13	9	1	7	18
CviQIprimer	GTG	47	16	25	44	9	8	24	10	12	13	26	24	15	7	27	42	12	12	16	47	8	11	35	15	11	2	9	19	4	6	18	41	6	18	28	49	14	16	44	27	13	7	53	30	12	6	27	46
CviQIprimer	GTT	48	10	5	9	4	7	5	3	2	1	10	10	3	1	5	14	1	5	2	2	8	8	9	3	6	1	0	0	1	0	1	5	5	6	3	14	5	6	16	1	9	6	6	8	4	5	3	9
CviQIprimer	TAA	49	11	3	25	10	8	9	2	9	10	8	7	7	4	6	18	6	2	18	13	3	18	7	3	6	3	1	0	0	3	10	17	6	24	10	13	6	14	5	2	14	9	6	13	3	6	6	15
CviQIprimer	TAC	50	18	10	15	5	14	19	8	14	17	18	24	12	9	15	33	9	9	18	21	13	15	20	12	16	4	8	11	3	10	11	32	21	25	26	26	21	25	26	5	14	18	12	12	15	21	16	34
CviQIprimer	TAG	51	14	9	11	14	8	6	4	8	14	7	8	5	8	6	11	11	2	10	11	5	3	4	1	12	1	0	4	0	8	4	14	10	16	8	9	12	6	6	0	16	10	2	6	3	3	2	12
CviQIprimer	TAT	52	24	16	29	24	25	19	5	12	12	22	12	4	7	9	16	12	12	7	16	20	16	7	5	3	3	1	5	3	8	12	13	15	19	12	24	14	15	22	5	10	13	10	12	4	9	10	8
CviQIprimer	TCA	53	30	28	54	23	21	33	19	36	25	26	31	8	14	23	45	25	18	12	30	18	41	20	6	22	5	17	14	10	11	21	53	29	40	35	50	38	36	39	7	37	22	24	20	27	12	27	39
CviQIprimer	TCC	54	31	34	80	31	31	59	20	34	30	45	41	22	19	53	68	17	18	22	49	11	40	29	20	32	7	14	23	3	13	43	87	29	55	59	91	41	39	63	30	43	28	47	40	16	8	38	74
CviQIprimer	TCG	55	14	26	38	12	21	29	5	13	17	18	32	10	6	19	28	8	3	18	31	5	25	26	4	13	7	9	19	1	5	26	38	8	23	32	69	23	25	50	22	16	15	40	24	9	5	32	44
CviQIprimer	TCT	56	33	25	53	25	28	17	8	27	33	36	25	18	10	21	37	26	12	26	30	23	41	17	11	23	2	9	16	1	9	19	31	18	46	25	50	28	27	24	17	24	25	61	24	21	9	15	39
CviQIprimer	TGA	57	37	30	48	22	19	29	5	16	39	22	34	14	23	25	53	23	12	30	49	18	33	20	7	26	1	9	7	5	7	33	54	25	59	39	63	50	48	32	16	39	25	28	42	20	11	31	37
CviQIprimer	TGC	58	32	46	71	27	24	45	16	18	26	53	47	30	25	48	51	21	26	49	80	12	53	59	17	41	8	21	25	2	10	40	101	17	62	51	89	48	65	89	30	59	51	55	49	29	20	35	88
CviQIprimer	TGG	59	47	62	90	29	46	71	23	32	45	54	64	23	34	42	84	29	28	48	79	19	67	57	20	46	8	29	40	10	13	45	108	47	57	79	102	72	86	115	25	59	53	59	72	25	29	51	104
CviQIprimer	TGT	60	47	30	56	28	31	38	5	37	24	34	26	16	19	23	39	28	23	8	55	22	92	28	13	21	9	3	14	4	16	27	60	31	29	32	41	45	26	40	17	35	33	30	31	20	19	27	65
CviQIprimer	TTA	61	22	14	21	31	12	5	2	11	15	7	21	11	8	7	22	15	8	5	18	15	22	11	3	22	1	3	3	5	4	8	20	11	32	20	26	11	21	9	4	17	13	10	14	11	8	6	17
CviQIprimer	TTC	62	75	61	123	37	69	69	20	23	43	59	65	38	16	62	87	62	24	58	74	19	56	45	27	33	11	14	24	8	20	51	104	38	73	50	98	50	90	88	16	59	38	60	60	20	16	73	85
CviQIprimer	TTG	63	49	92	126	56	30	49	13	37	52	59	42	28	29	45	62	43	22	44	107	10	33	35	19	42	13	16	27	2	23	47	89	35	69	62	88	60	71	91	23	56	67	61	52	29	22	42	77
CviQIprimer	TTT	64	63	27	79	22	28	41	18	31	37	55	40	19	18	32	58	35	29	37	63	24	38	37	11	44	10	10	14	6	23	21	65	42	71	31	44	49	56	38	25	46	36	22	29	6	25	28	45
[truncated: 17 more columns]
