# Supplementary material for: Eukaryotic transcriptomics in silico: Optimizing cDNA-AFLP efficiency
Source: BMC Genomics. 2009 Nov 30;10:565. doi: 10.1186/1471-2164-10-565 (PMC2797533; doi:10.1186/1471-2164-10-565)
Supplement: Additional file 5 — Arrays of all selective PCRs for all species and enzyme combinations. Selective PCR arrays using three-by-three selective base pairs for all 87 NCBI and 39 ENSEMBL species included in the present study, tested on all 28 combinations of 8 restriction enzymes. [file 1471-2164-10-565-S5.ZIP › CSV_Arrays/ENSEMBL/Canis_familiarisCviQIandHpaII.csv]

			HpaIIprimer	HpaIIprimer	HpaIIprimer	HpaIIprimer	HpaIIprimer	HpaIIprimer	HpaIIprimer	HpaIIprimer	HpaIIprimer	HpaIIprimer	HpaIIprimer	HpaIIprimer	HpaIIprimer	HpaIIprimer	HpaIIprimer	HpaIIprimer	HpaIIprimer	HpaIIprimer	HpaIIprimer	HpaIIprimer	HpaIIprimer	HpaIIprimer	HpaIIprimer	HpaIIprimer	HpaIIprimer	HpaIIprimer	HpaIIprimer	HpaIIprimer	HpaIIprimer	HpaIIprimer	HpaIIprimer	HpaIIprimer	HpaIIprimer	HpaIIprimer	HpaIIprimer	HpaIIprimer	HpaIIprimer	HpaIIprimer	HpaIIprimer	HpaIIprimer	HpaIIprimer	HpaIIprimer	HpaIIprimer	HpaIIprimer	HpaIIprimer	HpaIIprimer	HpaIIprimer
			AAA	AAC	AAG	AAT	ACA	ACC	ACG	ACT	AGA	AGC	AGG	AGT	ATA	ATC	ATG	ATT	CAA	CAC	CAG	CAT	CCA	CCC	CCG	CCT	CGA	CGC	CGG	CGT	CTA	CTC	CTG	CTT	GAA	GAC	GAG	GAT	GCA	GCC	GCG	GCT	GGA	GGC	GGG	GGT	GTA	GTC	GTG
		0	1	2	3	4	5	6	7	8	9	10	11	12	13	14	15	16	17	18	19	20	21	22	23	24	25	26	27	28	29	30	31	32	33	34	35	36	37	38	39	40	41	42	43	44	45	46	47
CviQIprimer	AAA	1	13	19	25	9	14	7	7	6	25	26	40	17	7	23	29	14	10	9	28	26	22	17	9	21	2	10	17	2	7	19	31	16	15	23	18	11	31	28	6	12	26	24	20	15	11	14	21
CviQIprimer	AAC	2	13	18	30	12	17	11	15	5	18	24	16	9	11	11	16	14	16	22	30	9	19	23	4	16	5	11	20	4	6	20	29	15	24	15	35	14	17	35	11	13	31	29	25	20	3	18	17
CviQIprimer	AAG	3	22	13	46	16	18	15	12	9	26	42	32	19	12	18	26	13	14	19	46	29	35	25	13	30	9	18	35	15	6	37	41	21	25	24	36	20	75	51	15	43	26	46	29	25	7	22	25
CviQIprimer	AAT	4	15	9	19	16	16	15	0	4	14	9	30	6	6	4	18	6	11	10	12	8	8	15	8	16	3	7	7	3	2	7	21	8	20	8	11	12	5	17	7	15	14	22	6	14	3	11	9
CviQIprimer	ACA	5	23	29	44	28	18	12	8	19	31	26	16	16	7	20	27	23	7	17	28	13	32	44	7	23	2	8	20	13	11	29	34	10	15	31	42	20	40	40	14	55	24	31	17	20	6	11	29
CviQIprimer	ACC	6	10	11	36	17	21	24	13	20	39	52	33	9	11	11	24	10	10	13	41	20	47	65	20	22	10	25	27	17	8	22	65	20	21	31	60	18	33	52	21	17	18	37	45	19	11	21	29
CviQIprimer	ACG	7	20	11	22	7	25	17	11	5	17	30	26	17	1	20	16	10	14	36	28	14	21	40	20	32	16	39	29	5	3	48	42	17	9	28	35	18	20	45	25	25	17	39	26	17	2	11	26
CviQIprimer	ACT	8	10	7	33	23	11	20	1	13	11	20	20	8	10	7	13	2	6	6	10	10	23	15	4	14	5	5	14	4	3	24	12	9	21	18	32	15	24	12	6	14	15	15	13	9	2	10	14
CviQIprimer	AGA	9	15	32	43	29	22	25	15	22	29	55	33	19	8	25	26	17	16	31	43	23	31	36	17	30	14	10	20	6	11	37	37	29	29	25	40	15	43	46	7	35	25	42	31	27	8	36	20
CviQIprimer	AGC	10	29	31	65	22	27	45	15	12	40	66	53	26	15	34	26	23	17	39	64	24	44	60	18	70	20	56	57	20	27	57	83	44	47	51	57	35	61	98	19	50	32	88	44	37	11	47	42
CviQIprimer	AGG	11	26	39	60	16	27	40	20	17	43	48	66	34	16	25	45	18	22	37	39	21	51	57	22	48	16	38	32	16	13	43	89	37	39	63	90	34	51	82	28	44	46	65	51	24	7	51	42
CviQIprimer	AGT	12	17	20	30	16	22	12	4	6	23	19	27	8	7	21	19	15	10	23	31	8	26	19	6	24	1	13	15	6	4	35	34	18	19	20	25	8	21	25	4	25	9	22	14	14	8	11	30
CviQIprimer	ATA	13	25	3	24	10	6	11	4	10	4	14	12	5	1	6	6	7	6	5	9	6	9	7	3	12	2	4	8	0	6	7	5	2	9	6	11	5	14	10	0	8	12	11	16	8	2	7	13
CviQIprimer	ATC	14	22	25	34	6	22	18	14	11	20	44	28	21	7	13	35	14	13	21	44	12	31	32	19	19	12	16	22	8	10	29	49	23	21	28	44	29	30	36	11	42	22	45	34	16	13	35	54
CviQIprimer	ATG	15	12	30	56	25	17	32	8	22	39	37	51	15	18	32	44	17	16	31	37	12	31	45	22	47	9	16	40	16	11	46	75	43	29	47	68	23	37	59	11	26	34	43	29	22	10	32	39
CviQIprimer	ATT	16	14	12	30	6	4	11	7	8	14	17	11	19	26	12	19	6	16	20	19	5	13	17	5	10	3	8	12	2	4	13	24	14	23	13	16	13	9	14	9	7	21	14	14	7	9	7	16
CviQIprimer	CAA	17	23	11	17	4	15	3	3	4	15	17	36	6	6	12	13	8	8	8	29	6	18	17	7	19	4	7	14	7	6	14	18	13	22	13	18	11	16	9	9	21	24	14	23	16	2	10	14
CviQIprimer	CAC	18	24	23	34	12	13	12	12	6	28	41	38	20	9	25	24	10	17	35	50	16	31	29	16	28	12	24	23	10	16	29	31	18	32	21	66	14	47	50	19	40	31	25	40	20	9	25	25
CviQIprimer	CAG	19	22	37	55	30	24	27	17	15	35	52	65	23	12	34	29	12	19	38	56	36	61	42	27	62	23	37	30	17	18	65	77	29	59	46	82	41	56	106	42	56	69	72	54	42	8	37	56
CviQIprimer	CAT	20	25	11	35	16	15	18	4	3	20	18	16	16	8	8	21	12	10	15	29	13	15	14	7	23	2	12	11	1	8	16	20	17	24	13	40	15	36	20	6	27	18	22	19	17	2	19	20
CviQIprimer	CCA	21	16	12	21	10	14	24	3	21	23	33	42	19	3	12	20	10	12	24	46	14	25	28	6	27	5	15	18	2	10	30	35	15	25	36	41	14	32	33	10	43	32	30	27	8	8	15	12
CviQIprimer	CCC	22	15	12	21	12	8	12	12	6	16	20	49	15	12	18	20	1	18	22	27	15	28	29	10	26	7	19	18	7	5	17	26	13	18	29	43	16	30	36	15	45	28	45	35	22	3	27	33
CviQIprimer	CCG	23	7	2	15	1	6	5	1	10	12	10	8	4	1	4	8	2	4	8	13	5	12	8	11	15	2	5	10	5	3	11	16	7	4	5	24	9	9	23	5	18	7	19	13	10	5	15	14
CviQIprimer	CCT	24	9	6	28	18	12	12	1	9	17	26	31	13	3	18	15	6	12	27	23	8	18	16	7	13	6	11	20	5	4	24	23	11	23	19	28	10	36	32	4	34	28	45	18	11	5	16	31
CviQIprimer	CGA	25	10	2	11	4	10	6	5	5	10	12	12	4	5	9	3	6	4	2	15	8	9	19	5	17	5	4	7	1	0	8	11	5	10	7	6	3	5	9	8	14	10	12	5	6	5	8	6
CviQIprimer	CGC	26	10	21	27	5	15	14	4	4	10	22	20	8	2	20	15	6	4	10	27	3	15	20	20	12	13	24	26	11	3	20	31	8	11	18	29	13	27	32	16	18	17	21	29	9	5	17	21
CviQIprimer	CGG	27	0	0	0	0	0	0	0	0	0	0	0	0	0	0	0	0	0	0	0	0	0	0	0	0	0	0	0	0	0	0	0	0	0	0	0	0	0	0	0	0	0	0	0	0	0	0	0
CviQIprimer	CGT	28	4	3	10	5	5	3	2	4	6	7	3	7	1	4	8	5	5	7	7	2	10	4	2	6	2	12	4	2	4	13	10	5	7	13	10	4	10	13	3	7	7	16	8	6	0	8	6
CviQIprimer	CTA	29	7	2	8	6	3	1	1	5	8	4	9	2	2	4	12	5	6	2	16	0	7	3	4	8	1	2	7	1	2	13	11	8	6	7	7	3	7	10	0	13	5	10	11	13	1	8	6
CviQIprimer	CTC	30	13	13	29	16	13	18	5	8	27	26	41	8	14	15	27	8	17	24	32	17	27	33	15	34	4	19	23	14	1	22	42	17	31	22	48	14	36	39	19	34	38	37	34	19	3	21	16
CviQIprimer	CTG	31	42	31	59	10	30	27	15	28	45	65	57	27	18	24	69	20	28	36	87	21	65	76	24	45	18	39	49	16	18	66	82	35	41	53	72	28	59	92	30	42	41	84	61	43	14	35	39
CviQIprimer	CTT	32	15	13	17	20	7	10	7	19	12	34	24	14	1	14	11	6	7	12	19	9	14	19	4	9	8	20	8	10	6	19	21	14	25	14	23	12	20	33	6	19	18	29	13	11	4	10	15
CviQIprimer	GAA	33	1	4	6	5	4	5	1	3	7	6	9	3	1	8	4	1	2	2	2	1	3	10	1	5	3	5	2	2	2	4	7	5	5	3	6	8	8	11	5	5	9	7	2	4	1	4	8
CviQIprimer	GAC	34	5	6	8	6	3	1	4	3	6	18	10	8	1	10	12	0	1	9	18	2	12	11	7	12	5	8	8	3	3	5	29	6	12	11	16	4	16	11	4	8	19	11	11	8	4	11	8
CviQIprimer	GAG	35	2	9	20	3	12	7	5	7	21	31	19	6	4	12	16	9	11	13	24	7	22	29	17	14	11	18	15	9	12	21	17	9	9	12	27	7	37	50	18	13	11	25	22	18	8	11	19
CviQIprimer	GAT	36	7	5	11	1	2	0	4	3	3	6	17	3	1	8	7	1	1	5	5	3	8	5	7	4	2	5	3	2	1	4	14	2	5	6	10	7	6	6	4	4	3	8	4	4	0	3	1
CviQIprimer	GCA	37	2	7	15	4	5	5	1	5	4	10	7	3	4	6	6	4	1	4	2	3	15	7	3	8	5	4	1	1	3	14	11	5	8	8	9	6	8	14	3	4	5	10	11	5	0	5	5
CviQIprimer	GCC	38	2	14	14	5	8	10	2	7	6	16	15	18	1	7	20	5	4	12	19	4	26	17	12	10	4	5	18	2	4	19	15	9	9	17	24	4	10	16	13	6	14	12	13	9	4	12	11
CviQIprimer	GCG	39	5	3	7	2	4	6	3	3	0	16	3	3	1	4	0	0	1	1	11	1	6	10	10	9	2	12	9	5	1	20	17	6	8	3	14	1	7	21	9	3	7	10	7	6	2	2	4
CviQIprimer	GCT	40	2	2	5	1	8	5	2	5	7	5	4	1	2	4	6	3	2	3	10	0	1	4	5	9	0	3	1	4	1	11	9	5	9	7	12	2	7	13	3	5	6	5	11	6	2	2	5
CviQIprimer	GGA	41	10	1	6	5	10	5	5	1	11	12	8	10	1	3	14	11	6	10	19	2	4	10	2	12	2	3	10	7	1	7	12	3	11	4	10	7	13	6	1	10	4	14	8	13	1	9	8
CviQIprimer	GGC	42	5	9	19	4	10	8	1	5	10	25	10	4	6	11	19	1	11	12	21	6	20	14	11	16	4	11	16	5	2	16	23	6	14	12	19	5	18	20	15	19	26	22	19	18	2	13	12
CviQIprimer	GGG	43	9	9	14	6	9	6	4	7	7	11	13	1	3	12	8	4	7	9	20	3	20	19	12	21	5	10	12	12	3	29	24	9	9	14	21	8	23	27	11	18	21	21	18	8	2	11	8
CviQIprimer	GGT	44	1	3	8	4	3	0	2	1	4	5	5	2	0	7	3	2	4	6	7	3	5	5	5	7	0	4	5	0	1	7	7	3	4	6	8	1	4	8	3	7	4	9	4	7	1	8	2
CviQIprimer	GTA	45	19	3	1	2	1	2	1	0	4	4	2	0	0	4	3	0	1	2	4	2	0	2	1	2	0	1	0	2	0	1	2	0	4	8	5	0	2	6	0	1	2	3	5	1	1	1	2
CviQIprimer	GTC	46	7	3	8	8	8	2	3	6	9	8	12	9	2	0	9	3	3	6	18	4	13	12	5	10	1	7	10	3	0	6	10	4	11	11	11	7	13	20	8	11	9	22	10	2	1	9	8
CviQIprimer	GTG	47	5	17	29	14	20	10	7	10	14	17	29	11	5	9	29	11	19	10	38	7	30	33	16	22	7	22	41	5	10	37	27	15	18	29	20	7	17	27	19	21	22	27	29	22	5	28	29
CviQIprimer	GTT	48	4	6	10	2	2	8	1	0	8	1	6	5	1	3	2	3	7	2	5	1	2	10	2	3	2	1	2	0	1	2	7	5	1	3	8	4	3	10	1	3	2	1	3	4	6	6	2
CviQIprimer	TAA	49	5	3	6	5	1	1	3	1	7	2	6	1	0	2	7	2	2	10	8	2	3	0	0	4	2	2	1	0	0	6	10	6	12	2	6	3	9	3	2	10	2	3	1	9	2	2	8
CviQIprimer	TAC	50	6	7	14	1	4	3	3	8	10	11	15	6	4	12	14	3	3	9	20	4	26	15	4	11	1	12	3	2	5	18	13	12	14	11	17	4	23	30	5	10	7	16	14	12	6	12	18
CviQIprimer	TAG	51	3	2	14	7	3	2	2	0	6	6	0	7	4	2	6	1	4	3	4	6	7	3	1	1	2	0	1	1	5	2	4	1	4	1	3	11	7	7	1	5	3	8	6	1	2	6	5
CviQIprimer	TAT	52	11	7	9	10	5	4	1	8	9	4	13	6	1	13	5	3	9	10	11	4	7	5	4	9	1	7	1	0	1	7	16	10	7	6	4	4	12	9	0	18	11	19	7	8	3	3	6
CviQIprimer	TCA	53	15	16	33	9	19	14	10	11	24	24	18	12	6	16	28	9	17	7	37	12	27	17	5	16	5	18	22	2	19	26	43	8	25	28	39	26	23	42	19	31	24	27	23	24	4	19	14
CviQIprimer	TCC	54	20	21	51	15	29	20	17	10	32	48	53	18	13	23	21	15	22	35	60	16	35	32	30	39	17	43	44	14	12	45	48	21	31	53	62	21	35	63	15	49	47	60	34	19	6	39	31
CviQIprimer	TCG	55	19	22	23	14	12	9	7	16	28	45	26	7	4	11	20	8	4	27	37	8	30	27	24	25	17	25	18	10	15	20	40	21	21	30	35	16	25	32	19	24	25	33	28	18	3	22	23
CviQIprimer	TCT	56	21	7	30	10	11	12	19	9	19	22	25	9	18	12	19	8	8	20	33	12	25	23	5	19	1	11	19	5	6	17	29	15	24	21	36	20	30	23	19	17	19	14	15	9	3	16	15
CviQIprimer	TGA	57	14	20	24	14	12	10	4	13	26	19	24	13	7	10	22	8	12	17	24	5	27	24	8	29	9	11	24	8	10	23	45	9	23	27	26	9	17	27	9	30	36	41	17	16	3	6	11
CviQIprimer	TGC	58	27	27	46	21	25	28	16	18	28	39	42	25	5	29	29	22	24	42	51	34	44	39	27	44	11	30	41	10	17	54	67	21	46	43	54	34	56	76	39	52	62	42	44	28	6	16	29
CviQIprimer	TGG	59	38	31	70	13	27	27	19	35	58	45	48	28	11	30	39	16	29	36	68	17	48	68	22	45	11	41	27	20	15	60	66	29	48	76	101	35	47	78	29	43	47	77	47	33	6	38	50
CviQIprimer	TGT	60	17	19	27	19	9	16	5	23	20	28	23	13	1	21	21	3	12	25	40	18	24	27	12	19	9	8	9	7	11	12	37	14	21	18	25	15	24	42	8	20	21	26	24	14	3	15	16
CviQIprimer	TTA	61	12	6	7	1	4	5	1	2	15	11	8	8	4	16	13	7	6	3	8	9	3	13	7	5	2	5	13	6	1	7	10	7	7	5	12	6	3	11	3	6	14	15	2	6	2	3	6
CviQIprimer	TTC	62	32	28	42	12	22	22	18	13	49	55	41	18	12	40	45	12	43	32	75	22	55	38	21	46	14	26	34	12	12	46	68	23	52	52	53	28	48	48	24	43	36	46	25	20	9	25	33
CviQIprimer	TTG	63	40	18	56	34	27	36	16	15	39	56	53	26	4	18	32	16	16	38	64	27	40	40	24	49	19	39	32	14	20	47	72	23	45	58	91	35	48	63	28	38	76	62	43	35	3	29	37
CviQIprimer	TTT	64	19	18	33	11	14	13	7	14	27	22	27	12	6	17	12	13	16	18	32	11	24	26	5	18	15	10	22	2	3	14	29	16	28	22	38	18	27	26	11	20	30	21	28	14	12	10	21
[truncated: 17 more columns]
