# Supplementary material for: Eukaryotic transcriptomics in silico: Optimizing cDNA-AFLP efficiency
Source: BMC Genomics. 2009 Nov 30;10:565. doi: 10.1186/1471-2164-10-565 (PMC2797533; doi:10.1186/1471-2164-10-565)
Supplement: Additional file 5 — Arrays of all selective PCRs for all species and enzyme combinations. Selective PCR arrays using three-by-three selective base pairs for all 87 NCBI and 39 ENSEMBL species included in the present study, tested on all 28 combinations of 8 restriction enzymes. [file 1471-2164-10-565-S5.ZIP › CSV_Arrays/ENSEMBL/Canis_familiarisCviQIandMaeI.csv]

			MaeIprimer	MaeIprimer	MaeIprimer	MaeIprimer	MaeIprimer	MaeIprimer	MaeIprimer	MaeIprimer	MaeIprimer	MaeIprimer	MaeIprimer	MaeIprimer	MaeIprimer	MaeIprimer	MaeIprimer	MaeIprimer	MaeIprimer	MaeIprimer	MaeIprimer	MaeIprimer	MaeIprimer	MaeIprimer	MaeIprimer	MaeIprimer	MaeIprimer	MaeIprimer	MaeIprimer	MaeIprimer	MaeIprimer	MaeIprimer	MaeIprimer	MaeIprimer	MaeIprimer	MaeIprimer	MaeIprimer	MaeIprimer	MaeIprimer	MaeIprimer	MaeIprimer	MaeIprimer	MaeIprimer	MaeIprimer	MaeIprimer	MaeIprimer	MaeIprimer	MaeIprimer	MaeIprimer
			AAA	AAC	AAG	AAT	ACA	ACC	ACG	ACT	AGA	AGC	AGG	AGT	ATA	ATC	ATG	ATT	CAA	CAC	CAG	CAT	CCA	CCC	CCG	CCT	CGA	CGC	CGG	CGT	CTA	CTC	CTG	CTT	GAA	GAC	GAG	GAT	GCA	GCC	GCG	GCT	GGA	GGC	GGG	GGT	GTA	GTC	GTG
		0	1	2	3	4	5	6	7	8	9	10	11	12	13	14	15	16	17	18	19	20	21	22	23	24	25	26	27	28	29	30	31	32	33	34	35	36	37	38	39	40	41	42	43	44	45	46	47
CviQIprimer	AAA	1	41	13	42	42	14	10	3	8	32	21	29	23	13	13	17	13	34	25	25	19	17	13	4	12	4	0	0	10	8	18	29	26	27	13	14	19	17	15	6	19	10	14	7	20	6	13	22
CviQIprimer	AAC	2	28	11	30	19	22	7	5	4	21	9	33	14	11	8	18	18	14	6	24	9	18	14	4	11	2	6	4	0	10	10	20	17	21	13	13	11	8	12	1	14	9	12	12	8	3	16	7
CviQIprimer	AAG	3	39	18	33	39	23	13	5	22	31	24	21	16	15	16	18	18	28	23	34	23	20	19	15	13	9	4	5	7	8	26	29	40	30	14	23	10	17	18	4	19	21	15	21	24	20	13	13
CviQIprimer	AAT	4	22	14	32	8	9	15	3	9	19	24	19	14	18	10	13	14	28	6	25	16	17	2	2	5	1	2	4	0	3	12	23	22	19	8	11	16	9	7	4	16	10	6	1	9	1	7	12
CviQIprimer	ACA	5	29	18	34	25	28	8	9	17	25	21	34	7	16	9	18	12	22	11	29	22	15	10	8	18	2	2	4	3	7	26	24	20	17	12	9	19	19	17	6	16	12	4	23	6	13	13	24
CviQIprimer	ACC	6	25	7	20	19	9	6	5	14	26	18	22	8	6	13	18	19	15	10	28	13	16	6	13	15	5	0	11	5	5	17	16	19	24	6	19	13	11	22	3	15	11	17	9	9	7	20	14
CviQIprimer	ACG	7	10	4	22	3	8	4	3	4	17	18	13	5	2	2	10	5	7	14	12	5	10	5	5	2	3	3	1	3	4	16	10	4	5	8	13	7	10	10	2	8	12	7	6	6	3	7	6
CviQIprimer	ACT	8	19	10	22	12	15	9	0	6	31	16	31	11	0	8	15	6	19	5	18	18	12	8	9	7	0	3	5	1	4	13	9	6	9	10	13	12	7	8	3	13	7	3	2	5	4	20	12
CviQIprimer	AGA	9	42	20	52	25	18	21	10	22	53	28	31	26	15	30	37	19	21	41	43	21	22	14	8	19	7	4	8	2	20	36	33	22	32	21	21	20	10	23	6	11	13	26	14	18	2	16	9
CviQIprimer	AGC	10	29	27	45	25	22	14	9	24	53	32	36	18	16	13	34	18	18	22	23	26	30	19	13	20	4	3	10	9	9	18	36	23	23	12	59	20	22	16	13	27	34	23	19	12	4	15	25
CviQIprimer	AGG	11	29	16	38	24	19	15	11	18	40	49	46	16	15	17	24	15	21	19	40	20	21	32	11	27	6	8	7	3	13	26	38	29	38	26	22	18	18	18	11	21	24	32	26	12	9	17	23
CviQIprimer	AGT	12	18	18	31	26	16	14	2	15	25	18	17	17	13	23	17	10	19	19	42	16	20	8	9	5	0	3	5	8	5	16	19	16	18	16	20	18	19	12	11	8	23	9	9	9	2	11	8
CviQIprimer	ATA	13	15	12	24	15	11	3	3	7	22	15	10	10	7	4	12	16	12	5	15	7	13	7	10	14	2	1	2	3	5	8	7	5	15	9	8	12	7	15	2	5	12	6	4	5	2	8	6
CviQIprimer	ATC	14	37	16	34	17	32	15	6	4	40	25	29	13	16	19	22	11	15	12	37	36	21	23	5	15	2	5	2	4	5	17	21	10	39	12	20	24	11	15	4	17	16	14	10	12	9	8	11
CviQIprimer	ATG	15	51	25	36	13	20	10	12	15	52	26	57	18	11	16	22	16	26	27	63	23	43	22	7	27	5	7	3	2	11	14	38	23	39	11	23	19	33	17	11	26	20	19	23	7	3	13	21
CviQIprimer	ATT	16	38	12	41	26	24	9	5	8	24	12	18	13	11	19	18	13	28	8	9	16	13	8	8	10	3	2	0	1	4	26	17	26	24	15	11	12	11	8	6	3	20	16	15	3	7	16	9
CviQIprimer	CAA	17	30	24	26	27	10	9	6	9	19	21	23	13	5	9	27	8	16	9	21	6	5	8	2	23	7	5	3	3	1	30	19	17	12	21	21	22	7	10	4	10	12	8	9	6	6	5	4
CviQIprimer	CAC	18	30	17	31	11	16	17	9	5	37	25	29	11	7	11	17	10	28	17	32	15	20	17	6	14	2	7	5	12	2	27	32	18	24	18	22	13	11	23	11	13	16	13	19	11	2	16	14
CviQIprimer	CAG	19	40	28	47	33	30	14	2	24	47	49	43	25	9	38	23	20	24	35	28	22	29	27	11	29	6	5	6	4	1	29	52	23	24	24	45	24	36	30	12	20	27	34	29	21	15	28	17
CviQIprimer	CAT	20	23	19	40	21	11	7	6	17	26	20	25	12	8	9	18	9	20	14	21	17	20	11	4	10	5	2	2	1	0	22	21	18	30	16	22	18	9	8	3	11	17	10	11	5	12	16	12
CviQIprimer	CCA	21	21	17	19	17	14	12	5	17	37	23	17	15	10	12	22	6	10	30	33	6	28	17	9	15	3	3	4	3	1	18	21	10	18	20	24	13	17	13	3	25	15	19	14	14	10	13	9
CviQIprimer	CCC	22	18	17	17	6	5	8	2	1	14	11	13	11	9	9	14	6	4	11	15	11	13	10	6	10	5	2	7	1	5	19	20	8	13	13	21	12	10	14	7	21	12	16	21	11	3	12	11
CviQIprimer	CCG	23	1	10	6	6	3	5	4	3	8	15	5	3	3	2	7	6	7	4	9	2	5	5	6	3	2	1	3	1	1	13	9	10	3	8	8	5	10	5	1	7	5	12	6	4	0	5	5
CviQIprimer	CCT	24	18	12	23	8	15	8	4	6	18	19	16	12	9	5	10	10	9	10	10	5	11	9	5	6	2	1	1	0	7	16	22	11	21	15	24	8	12	10	9	8	12	8	7	6	3	22	9
CviQIprimer	CGA	25	14	9	9	7	3	6	0	5	16	7	6	4	2	8	1	3	8	8	7	6	5	2	0	2	0	2	0	0	3	6	5	7	7	1	6	8	6	6	0	7	1	6	6	2	1	4	2
CviQIprimer	CGC	26	4	9	6	3	7	6	7	9	18	9	11	3	2	9	9	8	8	6	14	8	14	3	5	5	1	2	5	2	1	17	8	7	13	9	11	12	5	7	5	6	9	7	18	3	1	6	15
CviQIprimer	CGG	27	17	7	8	11	2	2	3	9	7	7	11	7	3	4	6	5	6	8	12	8	8	7	2	8	2	3	2	5	0	11	7	5	18	5	15	8	11	10	5	3	4	5	4	2	4	8	6
CviQIprimer	CGT	28	7	7	1	4	7	5	3	5	10	6	9	5	1	0	10	2	6	1	7	4	5	2	1	1	0	1	0	0	2	8	11	5	4	3	4	5	1	4	1	7	1	3	5	1	0	2	8
CviQIprimer	CTA	29	12	4	9	4	5	1	0	5	6	5	2	4	3	6	5	4	8	6	9	5	4	0	3	6	2	1	0	1	1	2	4	10	3	1	9	3	5	5	2	0	3	0	4	6	4	9	5
CviQIprimer	CTC	30	16	16	28	11	15	10	4	10	30	21	35	11	14	8	18	11	19	19	33	19	13	27	5	14	2	4	6	3	10	20	24	18	23	15	23	3	15	27	6	20	16	15	20	10	7	8	20
CviQIprimer	CTG	31	41	17	53	25	36	17	15	19	46	30	40	29	6	22	22	15	24	16	56	27	50	21	7	23	5	5	7	9	5	40	36	30	37	14	37	26	30	36	15	30	17	33	18	9	10	23	15
CviQIprimer	CTT	32	26	20	27	7	14	14	2	13	26	27	23	14	8	8	25	7	17	17	20	17	28	14	0	12	3	0	4	2	1	17	20	16	12	14	14	12	10	28	4	22	14	12	11	6	6	11	7
CviQIprimer	GAA	33	11	7	1	1	3	0	7	6	2	4	2	1	3	6	13	7	7	2	4	4	8	6	6	6	3	1	1	2	0	6	5	8	7	6	15	7	1	2	4	0	2	7	3	0	2	12	3
CviQIprimer	GAC	34	4	2	8	5	3	1	1	1	4	4	8	5	4	6	1	8	4	7	3	8	6	6	5	5	1	0	2	2	4	7	13	4	2	1	2	4	9	2	1	5	5	7	5	1	2	6	2
CviQIprimer	GAG	35	5	7	14	3	11	3	3	11	11	14	12	2	0	10	7	9	6	13	20	6	6	5	11	9	3	0	0	0	1	10	19	14	9	9	8	3	3	22	8	7	6	6	2	2	2	18	3
CviQIprimer	GAT	36	2	4	8	6	3	3	1	1	8	6	1	1	5	2	5	0	5	2	5	2	4	4	0	2	1	1	0	2	2	2	1	2	10	3	0	5	3	5	1	3	7	5	1	1	1	6	2
CviQIprimer	GCA	37	8	3	4	4	4	1	0	3	7	2	3	3	4	2	8	1	8	4	9	2	4	2	0	3	1	0	3	0	4	6	6	3	13	1	3	1	3	2	3	5	2	2	2	3	0	2	4
CviQIprimer	GCC	38	6	9	11	5	3	1	2	2	7	7	2	4	1	4	9	1	2	3	7	5	7	2	0	3	1	4	0	0	1	19	11	14	4	6	11	5	3	5	2	3	7	10	7	4	1	1	3
CviQIprimer	GCG	39	4	3	3	1	1	1	1	2	1	2	3	0	1	1	0	0	1	6	1	0	2	1	1	1	0	0	0	0	1	6	9	1	2	1	3	2	2	2	2	2	0	0	1	1	0	0	1
CviQIprimer	GCT	40	5	9	11	0	1	3	1	4	4	1	8	2	5	3	5	0	2	2	5	2	1	2	3	5	0	0	0	3	1	8	4	6	2	3	5	2	2	6	0	4	9	2	1	4	0	1	1
CviQIprimer	GGA	41	9	4	4	5	6	1	1	4	8	7	7	4	1	6	8	0	2	8	14	3	8	3	1	8	2	0	1	0	0	4	7	7	4	6	7	4	7	7	1	4	5	5	1	2	1	2	2
CviQIprimer	GGC	42	6	4	4	2	3	4	0	5	9	11	13	11	5	1	4	2	6	13	6	3	3	5	4	6	3	4	5	4	1	3	14	1	2	9	11	11	4	12	4	1	1	8	11	2	6	6	9
CviQIprimer	GGG	43	2	4	5	3	8	7	3	4	10	4	8	7	5	1	5	5	5	0	9	0	5	5	1	7	3	0	3	2	3	12	1	7	3	5	5	3	12	8	2	12	6	2	2	2	2	3	4
CviQIprimer	GGT	44	3	5	5	2	1	4	1	0	3	1	7	2	2	12	2	3	4	5	1	2	2	2	0	6	0	1	0	0	1	1	4	0	1	1	3	2	0	6	2	0	1	1	3	1	1	4	4
CviQIprimer	GTA	45	0	1	3	3	0	1	1	1	0	2	3	1	1	3	2	1	2	0	0	2	3	0	0	1	0	0	2	0	4	3	1	1	2	1	8	3	0	1	0	1	1	5	0	0	1	2	1
CviQIprimer	GTC	46	2	6	9	7	7	3	3	5	4	4	7	2	2	1	5	1	4	3	6	3	3	9	2	6	0	1	1	2	0	5	8	2	6	5	2	9	2	5	3	10	7	5	6	1	1	5	2
CviQIprimer	GTG	47	10	7	10	4	5	9	1	6	5	10	14	15	4	7	5	2	10	7	10	8	10	2	5	7	3	2	5	0	2	9	8	8	11	4	8	7	7	8	2	8	9	12	8	3	1	10	2
CviQIprimer	GTT	48	7	5	8	5	2	0	1	1	2	2	5	4	4	4	5	3	7	3	2	7	1	6	3	2	1	0	0	2	0	1	10	1	13	3	3	1	3	2	0	3	4	5	2	0	1	2	0
CviQIprimer	TAA	49	9	2	9	11	8	2	1	11	5	10	10	2	10	6	7	8	7	1	12	9	6	5	4	2	1	1	0	0	4	5	8	7	14	3	8	9	9	2	0	2	0	4	5	5	0	4	4
CviQIprimer	TAC	50	11	13	23	11	6	6	1	8	8	11	19	6	1	3	4	7	6	9	4	10	6	5	5	9	3	0	2	1	2	13	10	20	9	3	10	19	3	14	4	6	9	10	7	7	8	11	7
CviQIprimer	TAG	51	0	0	0	0	0	0	0	0	0	0	0	0	0	0	0	0	0	0	0	0	0	0	0	0	0	0	0	0	0	0	0	0	0	0	0	0	0	0	0	0	0	0	0	0	0	0	0
CviQIprimer	TAT	52	22	7	17	10	13	2	0	4	12	9	18	10	9	8	3	14	18	4	8	9	14	8	2	1	1	1	1	0	4	4	14	12	10	3	7	10	6	4	2	4	4	13	5	3	2	4	6
CviQIprimer	TCA	53	22	13	31	10	22	12	4	16	38	18	21	16	14	13	16	10	12	11	27	6	30	11	10	11	3	3	2	2	3	15	25	20	13	8	22	15	13	25	6	11	12	12	6	6	0	12	8
CviQIprimer	TCC	54	23	23	27	11	18	20	7	14	34	32	37	9	7	20	23	12	13	15	25	18	19	20	5	22	5	9	6	12	6	36	20	20	17	13	30	19	27	14	3	13	21	12	16	13	3	11	15
CviQIprimer	TCG	55	5	11	16	4	15	11	4	3	24	3	13	7	2	4	14	4	6	6	20	7	13	10	4	10	4	2	11	1	2	7	11	4	11	2	13	6	7	7	2	4	8	7	12	5	0	13	13
CviQIprimer	TCT	56	26	20	34	7	15	17	4	11	16	21	18	7	12	17	10	14	17	17	19	24	14	9	5	8	1	6	2	3	3	21	18	8	14	5	19	10	10	10	4	13	13	6	10	6	9	6	5
CviQIprimer	TGA	57	33	9	56	24	11	13	5	8	34	18	15	15	8	15	25	18	24	16	32	19	24	15	6	10	2	4	4	7	6	19	16	18	14	16	25	17	15	9	3	13	7	12	15	7	6	6	16
CviQIprimer	TGC	58	38	21	40	18	19	14	6	15	49	36	40	21	8	12	19	23	23	22	14	20	39	23	9	20	3	5	5	9	7	13	34	32	26	16	16	12	14	20	3	12	21	16	15	4	3	11	25
CviQIprimer	TGG	59	51	26	51	28	45	29	11	26	37	41	64	33	15	15	37	17	25	37	31	25	26	18	14	18	5	7	3	7	7	29	31	21	38	23	25	19	25	28	14	22	34	24	23	15	13	20	26
CviQIprimer	TGT	60	30	27	27	17	11	8	3	16	35	16	33	7	6	10	21	21	21	15	26	13	15	13	2	10	5	2	2	1	3	17	19	18	22	15	17	6	8	6	8	12	19	11	16	13	11	10	7
CviQIprimer	TTA	61	20	12	19	7	11	7	2	3	12	9	9	11	11	6	12	9	13	7	13	10	12	8	4	3	0	0	0	1	5	4	19	6	10	8	12	10	4	6	2	5	3	5	11	5	3	8	6
CviQIprimer	TTC	62	63	18	69	26	24	13	7	17	47	46	47	23	12	21	30	23	59	18	52	29	41	17	2	14	8	1	7	2	9	22	30	22	58	17	32	18	20	10	6	29	22	18	16	13	11	19	15
CviQIprimer	TTG	63	52	22	46	19	25	13	4	21	61	34	49	18	7	12	24	21	28	18	20	21	21	35	8	14	4	6	5	3	3	34	17	24	24	19	28	16	19	15	8	22	24	15	12	4	11	15	10
CviQIprimer	TTT	64	53	21	45	33	28	14	4	35	34	34	35	10	24	20	23	32	23	24	37	25	24	10	8	12	2	1	1	1	5	28	23	14	36	31	22	26	19	9	8	14	18	13	8	6	9	17	13
[truncated: 17 more columns]
