# Supplementary material for: Eukaryotic transcriptomics in silico: Optimizing cDNA-AFLP efficiency
Source: BMC Genomics. 2009 Nov 30;10:565. doi: 10.1186/1471-2164-10-565 (PMC2797533; doi:10.1186/1471-2164-10-565)
Supplement: Additional file 5 — Arrays of all selective PCRs for all species and enzyme combinations. Selective PCR arrays using three-by-three selective base pairs for all 87 NCBI and 39 ENSEMBL species included in the present study, tested on all 28 combinations of 8 restriction enzymes. [file 1471-2164-10-565-S5.ZIP › CSV_Arrays/ENSEMBL/Canis_familiarisCviQIandMseI.csv]

			MseIprimer	MseIprimer	MseIprimer	MseIprimer	MseIprimer	MseIprimer	MseIprimer	MseIprimer	MseIprimer	MseIprimer	MseIprimer	MseIprimer	MseIprimer	MseIprimer	MseIprimer	MseIprimer	MseIprimer	MseIprimer	MseIprimer	MseIprimer	MseIprimer	MseIprimer	MseIprimer	MseIprimer	MseIprimer	MseIprimer	MseIprimer	MseIprimer	MseIprimer	MseIprimer	MseIprimer	MseIprimer	MseIprimer	MseIprimer	MseIprimer	MseIprimer	MseIprimer	MseIprimer	MseIprimer	MseIprimer	MseIprimer	MseIprimer	MseIprimer	MseIprimer	MseIprimer	MseIprimer	MseIprimer
			AAA	AAC	AAG	AAT	ACA	ACC	ACG	ACT	AGA	AGC	AGG	AGT	ATA	ATC	ATG	ATT	CAA	CAC	CAG	CAT	CCA	CCC	CCG	CCT	CGA	CGC	CGG	CGT	CTA	CTC	CTG	CTT	GAA	GAC	GAG	GAT	GCA	GCC	GCG	GCT	GGA	GGC	GGG	GGT	GTA	GTC	GTG
		0	1	2	3	4	5	6	7	8	9	10	11	12	13	14	15	16	17	18	19	20	21	22	23	24	25	26	27	28	29	30	31	32	33	34	35	36	37	38	39	40	41	42	43	44	45	46	47
CviQIprimer	AAA	1	79	28	33	48	32	17	6	32	46	18	29	40	33	21	30	38	34	14	27	26	21	20	10	17	9	2	2	11	8	15	20	28	45	16	18	24	25	11	7	18	26	24	18	18	16	25	24
CviQIprimer	AAC	2	25	19	18	26	21	13	3	16	42	29	20	25	12	13	19	23	10	11	14	16	9	9	5	5	4	3	3	2	11	5	24	19	25	7	17	14	19	19	6	19	29	12	14	12	7	7	14
CviQIprimer	AAG	3	62	22	40	33	36	21	12	23	42	32	19	30	19	32	35	28	23	15	25	33	28	11	4	31	7	2	2	11	7	29	26	33	46	22	21	19	24	29	6	22	27	19	19	21	14	14	7
CviQIprimer	AAT	4	48	23	40	25	16	17	5	25	25	23	12	27	21	18	30	17	16	6	26	21	17	6	3	8	0	3	7	2	7	17	29	12	32	13	16	12	24	5	3	3	34	15	9	9	9	15	9
CviQIprimer	ACA	5	53	12	19	33	19	18	10	49	32	17	28	17	19	14	29	25	29	10	22	14	14	8	5	9	3	5	2	5	6	15	27	33	51	15	28	17	20	7	12	19	44	9	16	13	4	17	15
CviQIprimer	ACC	6	27	13	20	16	23	24	2	14	50	19	21	23	21	10	27	28	18	20	17	14	20	8	1	13	1	1	3	1	9	55	17	15	26	10	19	10	15	14	1	11	17	8	16	18	6	9	7
CviQIprimer	ACG	7	19	13	17	19	15	17	7	9	18	4	18	6	8	7	6	7	9	8	21	6	10	9	3	12	8	0	5	12	4	5	5	5	11	6	9	4	11	9	7	4	13	12	4	3	3	6	7
CviQIprimer	ACT	8	31	13	29	20	21	10	3	15	13	15	19	12	10	18	17	19	19	12	19	20	8	8	5	4	2	2	1	3	4	11	8	9	20	13	25	20	9	14	1	13	13	10	11	6	3	7	6
CviQIprimer	AGA	9	70	29	44	47	44	19	6	32	55	42	39	26	27	41	22	40	45	25	28	29	40	25	11	18	7	2	4	6	12	21	22	34	47	26	22	31	23	18	4	20	30	19	21	26	10	24	16
CviQIprimer	AGC	10	58	22	34	38	39	11	11	23	59	22	43	32	33	24	34	36	38	18	23	32	33	16	3	21	7	3	12	8	9	14	18	34	51	6	30	23	14	15	5	16	57	26	17	17	12	21	14
CviQIprimer	AGG	11	52	32	23	30	38	16	9	36	41	22	44	30	25	41	30	20	19	12	16	18	18	16	8	10	9	4	4	6	19	18	18	24	50	14	22	29	18	17	7	16	52	15	10	30	3	13	14
CviQIprimer	AGT	12	39	23	36	43	20	21	7	23	47	16	25	38	33	22	24	19	14	14	15	31	13	9	7	19	8	6	1	9	13	3	32	25	29	16	17	15	29	11	3	18	32	18	16	12	6	6	10
CviQIprimer	ATA	13	31	17	8	15	16	11	1	4	37	17	17	13	14	23	15	13	15	4	16	15	19	11	3	6	7	1	1	2	5	9	16	12	29	11	7	16	7	7	2	5	21	13	9	7	6	12	8
CviQIprimer	ATC	14	46	29	29	38	33	19	3	30	49	19	30	20	27	26	31	26	17	19	29	27	12	16	4	12	8	3	8	13	11	12	8	24	38	12	20	22	30	16	7	16	38	17	11	21	6	17	10
CviQIprimer	ATG	15	57	34	55	47	24	17	12	35	62	29	44	40	31	37	27	29	37	21	38	54	44	20	9	12	6	5	4	5	19	38	35	26	29	14	26	21	13	24	2	20	27	20	28	11	11	13	16
CviQIprimer	ATT	16	47	30	33	30	44	14	4	22	44	21	22	25	23	17	17	22	21	22	13	30	16	6	6	6	1	5	6	9	7	16	17	25	43	19	21	9	11	10	3	6	30	12	13	11	9	19	20
CviQIprimer	CAA	17	59	25	26	42	13	13	6	30	44	24	19	10	19	19	18	27	23	11	19	16	11	8	5	14	9	0	4	1	9	12	10	22	97	7	12	9	11	15	2	15	27	8	5	11	6	10	13
CviQIprimer	CAC	18	46	32	30	27	27	20	12	30	46	23	27	21	9	22	26	29	13	15	20	23	10	10	10	13	2	0	5	1	5	17	25	20	45	8	13	9	13	12	2	12	43	20	14	13	12	9	13
CviQIprimer	CAG	19	61	22	31	49	18	16	6	26	61	25	42	29	24	33	37	33	21	16	32	33	34	14	4	9	7	4	4	5	17	21	24	37	47	14	21	19	29	18	3	20	24	21	8	10	11	25	29
CviQIprimer	CAT	20	44	30	35	25	22	19	3	24	28	33	16	21	22	20	36	27	17	12	21	16	18	14	1	24	2	3	1	1	6	15	20	12	27	18	13	16	18	17	2	20	25	9	8	6	10	10	16
CviQIprimer	CCA	21	32	30	25	21	23	6	3	26	42	27	30	14	15	20	21	18	14	6	21	14	17	8	7	13	8	2	1	5	7	19	11	13	28	13	23	13	12	14	3	15	25	16	9	19	1	10	10
CviQIprimer	CCC	22	21	22	12	20	14	9	5	5	19	13	15	16	6	17	21	11	13	7	13	13	10	7	2	15	6	1	4	5	8	9	8	14	8	6	6	5	16	6	5	10	17	21	6	6	0	5	11
CviQIprimer	CCG	23	7	10	8	11	9	7	1	6	7	6	5	3	3	8	10	8	8	2	2	6	9	9	0	9	1	1	2	0	0	3	2	29	10	3	8	5	2	1	0	9	6	4	7	4	2	3	6
CviQIprimer	CCT	24	31	12	16	16	17	6	3	11	18	6	27	16	16	8	13	10	23	9	15	15	9	7	4	9	3	2	3	3	3	12	12	10	21	8	8	19	17	9	7	7	20	19	11	6	11	6	21
CviQIprimer	CGA	25	10	10	4	9	4	2	0	5	15	6	8	0	5	8	9	6	9	6	8	7	8	2	0	5	4	1	0	0	2	5	8	4	11	4	4	4	5	4	3	5	13	7	6	7	1	3	4
CviQIprimer	CGC	26	12	2	8	11	6	4	2	14	11	5	11	4	3	4	4	5	2	8	7	4	7	7	0	2	1	1	1	1	0	2	7	6	3	7	2	8	3	5	3	7	16	5	8	2	3	9	5
CviQIprimer	CGG	27	8	4	11	10	4	6	1	12	14	10	9	9	6	6	7	7	4	3	5	5	2	5	3	6	1	0	0	2	1	5	4	3	8	8	5	4	15	2	0	4	10	5	2	8	0	8	5
CviQIprimer	CGT	28	9	3	8	9	4	2	1	4	8	4	10	2	2	1	7	1	4	2	0	11	4	6	1	3	1	0	1	3	3	2	2	3	10	4	4	4	2	4	1	4	8	5	5	2	0	4	2
CviQIprimer	CTA	29	23	6	10	15	5	10	6	11	12	13	7	15	6	15	18	12	6	5	10	7	4	8	1	4	3	0	0	3	2	5	9	7	8	2	9	7	4	2	0	5	4	11	6	3	2	7	5
CviQIprimer	CTC	30	38	21	20	17	22	18	5	24	47	26	23	24	15	16	20	16	14	14	11	28	17	13	5	16	2	2	2	7	6	4	11	21	30	7	28	19	14	11	1	13	26	14	15	11	2	10	17
CviQIprimer	CTG	31	60	24	45	43	37	24	7	50	35	30	53	45	24	25	31	35	20	19	50	28	27	28	8	18	5	2	5	8	8	15	28	32	45	15	24	21	29	13	5	17	43	15	38	19	12	32	17
CviQIprimer	CTT	32	45	17	22	18	37	14	3	21	41	16	21	26	23	20	10	17	18	21	19	18	15	8	5	8	7	1	4	3	9	18	20	20	33	7	12	18	20	15	1	15	26	11	13	10	7	11	17
CviQIprimer	GAA	33	11	6	6	6	1	4	0	1	6	8	5	6	6	13	2	10	8	5	9	7	2	0	2	5	0	2	0	2	3	7	7	4	6	1	6	5	6	3	0	8	6	7	1	8	4	8	10
CviQIprimer	GAC	34	10	5	8	8	6	6	0	8	6	3	12	4	10	9	7	6	9	3	5	6	1	4	0	5	1	1	0	3	5	7	4	5	12	8	2	3	2	3	2	1	7	3	4	7	2	3	7
CviQIprimer	GAG	35	12	9	10	14	9	8	3	13	13	7	8	10	5	3	9	9	7	3	3	5	7	3	0	3	1	0	4	2	1	4	3	10	6	6	10	10	13	15	0	3	10	3	2	5	4	2	6
CviQIprimer	GAT	36	11	4	4	6	5	3	0	8	4	2	5	5	4	5	7	4	8	4	0	3	6	3	0	2	5	2	2	0	1	2	2	4	8	2	3	4	4	4	0	2	10	7	1	6	1	3	3
CviQIprimer	GCA	37	9	2	4	5	5	0	0	7	14	3	8	3	6	2	4	6	6	9	8	3	3	1	0	5	1	1	0	0	2	1	2	0	4	10	3	0	2	1	2	4	5	3	2	0	2	10	1
CviQIprimer	GCC	38	16	6	4	7	5	5	1	11	8	7	8	5	7	4	7	10	3	4	6	4	6	6	0	9	0	1	2	0	1	4	3	4	8	2	3	6	4	4	1	5	4	9	5	1	1	3	11
CviQIprimer	GCG	39	1	0	2	4	0	1	0	0	1	1	4	5	0	1	4	4	1	0	0	2	2	1	1	1	1	0	1	0	0	1	0	0	3	1	2	2	1	1	1	2	2	2	4	0	1	3	0
CviQIprimer	GCT	40	8	5	6	3	6	1	0	7	10	7	3	1	6	2	6	6	5	6	3	4	2	6	0	3	0	0	1	2	2	2	2	1	8	2	5	6	6	4	1	5	10	8	2	4	3	3	2
CviQIprimer	GGA	41	8	2	9	4	2	4	4	5	4	4	3	6	10	2	8	6	8	1	3	5	1	1	4	3	1	0	2	0	4	2	4	13	7	4	5	6	1	8	0	6	7	6	3	1	4	4	3
CviQIprimer	GGC	42	12	3	8	6	5	6	2	8	11	6	14	9	4	3	5	2	6	2	4	4	9	4	1	4	1	0	1	5	1	3	5	9	11	9	8	1	4	5	3	3	11	7	5	2	1	3	7
CviQIprimer	GGG	43	6	7	9	1	9	5	1	9	7	3	13	5	1	5	3	6	7	5	6	3	10	7	3	3	2	0	4	1	1	3	2	5	8	0	6	7	2	2	2	6	14	5	8	5	2	4	5
CviQIprimer	GGT	44	3	5	1	8	5	3	0	4	9	2	1	3	3	3	0	2	1	8	4	5	2	3	0	2	4	1	1	1	0	4	3	2	3	2	5	2	7	3	1	7	1	2	2	1	4	0	0
CviQIprimer	GTA	45	5	2	0	0	1	1	3	2	11	1	3	1	1	1	1	1	3	2	3	2	1	0	0	4	3	0	0	0	1	1	3	0	6	1	0	2	2	0	1	3	0	1	0	2	0	1	0
CviQIprimer	GTC	46	16	3	5	4	5	3	0	6	15	4	12	4	12	6	2	10	12	1	1	7	7	1	0	4	2	3	1	1	4	4	6	4	7	2	4	3	1	1	0	7	6	1	1	8	1	3	1
CviQIprimer	GTG	47	17	9	9	13	7	5	3	6	21	8	10	9	4	7	10	11	6	5	3	9	15	7	5	12	6	0	2	1	4	2	9	8	26	4	12	5	13	5	1	10	8	6	11	4	5	3	6
CviQIprimer	GTT	48	14	7	13	7	5	0	0	1	12	4	5	6	5	3	4	9	14	1	4	2	3	0	1	1	0	2	0	1	3	6	9	2	14	2	2	3	1	4	1	7	6	1	4	0	0	2	7
CviQIprimer	TAA	49	14	12	12	11	11	7	1	10	23	12	11	9	6	12	13	31	6	10	8	11	12	1	2	4	1	1	0	0	4	5	7	9	19	5	6	7	5	4	3	3	13	8	5	3	1	6	12
CviQIprimer	TAC	50	23	6	13	35	21	11	1	20	17	18	8	14	13	10	12	11	4	19	3	16	11	2	0	5	1	0	1	0	4	5	17	18	16	4	9	3	8	5	4	9	17	8	12	14	7	14	7
CviQIprimer	TAG	51	18	12	12	6	12	5	1	7	23	6	9	5	7	15	4	8	9	3	4	5	8	3	0	8	1	1	4	4	1	23	3	2	10	3	7	3	6	0	0	3	6	3	3	9	3	9	2
CviQIprimer	TAT	52	18	6	16	25	24	7	4	17	15	9	8	15	11	7	9	14	19	6	5	23	11	5	1	7	0	0	0	0	9	3	9	15	13	7	13	11	12	6	3	7	14	4	4	10	6	3	13
CviQIprimer	TCA	53	21	11	23	25	14	18	5	25	51	18	22	13	19	17	26	21	37	12	20	8	19	11	2	15	15	8	6	3	6	14	13	4	27	19	17	13	18	12	4	10	38	14	16	12	9	12	12
CviQIprimer	TCC	54	27	21	25	24	20	22	6	11	48	35	49	18	20	16	20	23	26	17	22	13	23	10	3	20	5	2	5	4	11	14	13	24	39	8	16	18	21	10	2	14	23	13	10	8	3	11	18
CviQIprimer	TCG	55	17	6	17	7	12	14	1	4	11	13	10	11	7	8	8	7	3	4	5	2	6	7	2	8	4	0	2	3	1	9	6	4	20	6	6	14	9	2	2	6	21	9	7	8	3	5	12
CviQIprimer	TCT	56	35	22	38	31	23	10	11	20	27	17	14	26	16	15	28	17	17	20	16	22	22	6	1	5	1	1	1	1	11	6	7	13	46	11	20	17	24	18	4	16	25	19	15	7	1	11	8
CviQIprimer	TGA	57	44	33	36	32	19	10	4	18	55	22	29	31	19	28	15	28	27	15	27	32	27	14	5	15	6	1	8	2	4	16	29	32	32	12	14	20	23	7	6	10	26	13	9	12	10	10	26
CviQIprimer	TGC	58	48	15	38	28	25	23	2	26	44	35	30	21	25	29	23	20	33	23	11	20	19	31	2	24	6	5	11	3	7	8	26	32	37	18	25	24	38	15	4	31	38	23	31	17	8	16	22
CviQIprimer	TGG	59	58	32	36	38	24	26	6	30	67	44	49	34	16	13	43	27	29	35	33	42	34	21	7	16	6	3	9	6	21	27	16	21	40	18	25	27	26	18	7	26	37	27	13	24	17	18	17
CviQIprimer	TGT	60	54	25	45	28	28	23	4	20	46	22	24	27	18	26	13	20	27	18	27	25	23	7	5	11	3	11	2	4	8	12	18	23	112	14	15	24	14	8	2	19	29	10	20	9	8	9	20
CviQIprimer	TTA	61	15	13	18	10	12	4	2	9	8	8	10	7	8	9	13	15	12	5	6	7	20	0	2	6	2	2	0	0	4	8	5	8	10	4	6	11	5	6	1	6	20	2	2	9	5	4	6
CviQIprimer	TTC	62	83	25	54	54	53	25	8	33	80	38	39	34	31	33	34	26	38	28	46	32	36	20	8	20	9	2	11	6	16	16	41	20	50	18	25	28	18	19	4	24	47	20	17	19	12	21	16
CviQIprimer	TTG	63	65	33	34	41	38	23	7	15	56	30	59	23	25	27	32	22	39	17	42	24	30	17	3	16	7	1	10	8	10	19	32	13	47	14	36	28	20	9	7	17	48	24	15	16	7	16	19
CviQIprimer	TTT	64	61	24	43	35	34	31	8	33	59	37	37	29	28	37	32	34	27	4	21	36	26	12	5	19	8	2	10	4	15	17	29	16	60	19	13	34	21	12	3	17	39	26	13	17	16	16	20
[truncated: 17 more columns]
