# Supplementary material for: Eukaryotic transcriptomics in silico: Optimizing cDNA-AFLP efficiency
Source: BMC Genomics. 2009 Nov 30;10:565. doi: 10.1186/1471-2164-10-565 (PMC2797533; doi:10.1186/1471-2164-10-565)
Supplement: Additional file 5 — Arrays of all selective PCRs for all species and enzyme combinations. Selective PCR arrays using three-by-three selective base pairs for all 87 NCBI and 39 ENSEMBL species included in the present study, tested on all 28 combinations of 8 restriction enzymes. [file 1471-2164-10-565-S5.ZIP › CSV_Arrays/ENSEMBL/Canis_familiarisCviQIandTaqI.csv]

			TaqIprimer	TaqIprimer	TaqIprimer	TaqIprimer	TaqIprimer	TaqIprimer	TaqIprimer	TaqIprimer	TaqIprimer	TaqIprimer	TaqIprimer	TaqIprimer	TaqIprimer	TaqIprimer	TaqIprimer	TaqIprimer	TaqIprimer	TaqIprimer	TaqIprimer	TaqIprimer	TaqIprimer	TaqIprimer	TaqIprimer	TaqIprimer	TaqIprimer	TaqIprimer	TaqIprimer	TaqIprimer	TaqIprimer	TaqIprimer	TaqIprimer	TaqIprimer	TaqIprimer	TaqIprimer	TaqIprimer	TaqIprimer	TaqIprimer	TaqIprimer	TaqIprimer	TaqIprimer	TaqIprimer	TaqIprimer	TaqIprimer	TaqIprimer	TaqIprimer	TaqIprimer	TaqIprimer
			AAA	AAC	AAG	AAT	ACA	ACC	ACG	ACT	AGA	AGC	AGG	AGT	ATA	ATC	ATG	ATT	CAA	CAC	CAG	CAT	CCA	CCC	CCG	CCT	CGA	CGC	CGG	CGT	CTA	CTC	CTG	CTT	GAA	GAC	GAG	GAT	GCA	GCC	GCG	GCT	GGA	GGC	GGG	GGT	GTA	GTC	GTG
		0	1	2	3	4	5	6	7	8	9	10	11	12	13	14	15	16	17	18	19	20	21	22	23	24	25	26	27	28	29	30	31	32	33	34	35	36	37	38	39	40	41	42	43	44	45	46	47
CviQIprimer	AAA	1	16	24	19	21	20	14	5	10	31	21	27	27	15	10	12	14	11	4	8	10	20	12	2	8	5	4	5	21	6	17	16	16	25	11	18	32	21	19	8	19	26	13	17	15	9	9	7
CviQIprimer	AAC	2	5	10	8	14	17	7	1	13	28	19	25	29	9	7	8	6	6	5	11	10	18	5	2	11	6	3	7	2	4	4	27	15	19	7	22	16	19	10	4	19	24	17	21	20	11	14	5
CviQIprimer	AAG	3	15	18	9	28	27	20	4	20	87	28	53	26	15	28	27	20	17	14	19	19	15	10	8	30	6	8	11	6	5	17	15	22	26	22	16	21	25	26	6	30	28	35	14	21	8	30	9
CviQIprimer	AAT	4	12	6	10	5	7	6	2	13	19	6	17	7	11	1	10	11	11	7	7	20	5	4	0	10	1	1	3	1	3	5	7	15	18	10	16	9	20	4	2	16	24	12	10	9	6	5	12
CviQIprimer	ACA	5	23	13	15	19	19	15	2	18	28	17	21	24	5	11	12	12	21	18	10	14	18	14	5	14	10	6	5	5	6	9	13	12	28	18	18	19	20	13	10	29	27	24	16	18	5	16	9
CviQIprimer	ACC	6	11	4	10	7	20	4	2	6	22	15	30	24	9	9	9	11	24	15	24	18	14	11	7	25	9	4	12	8	13	9	18	15	24	14	27	17	21	24	13	36	32	24	19	17	6	18	8
CviQIprimer	ACG	7	4	10	8	6	11	9	4	3	14	14	19	9	6	4	7	10	18	15	26	9	14	15	8	19	10	6	11	15	4	13	14	9	17	10	11	19	18	21	10	33	25	25	19	20	1	7	5
CviQIprimer	ACT	8	7	6	12	12	13	6	0	9	29	9	15	7	3	6	6	18	11	9	6	7	16	5	3	5	8	5	7	8	0	12	19	5	27	7	12	19	16	15	7	8	13	14	12	11	3	2	6
CviQIprimer	AGA	9	12	14	16	22	24	24	6	17	28	21	32	21	19	15	22	21	7	15	20	27	19	19	2	22	4	18	3	14	11	24	22	26	32	13	24	23	23	35	6	20	41	28	38	26	7	15	18
CviQIprimer	AGC	10	25	15	19	11	32	22	7	9	48	37	52	25	9	26	16	12	28	11	30	25	31	23	16	22	14	10	20	15	16	26	21	19	54	40	44	42	39	35	31	40	49	60	37	50	13	22	24
CviQIprimer	AGG	11	21	12	18	17	15	16	2	20	37	31	27	24	10	5	11	12	19	19	25	32	40	12	13	34	14	13	23	12	16	21	24	9	46	24	36	29	27	40	18	37	30	48	53	26	4	18	29
CviQIprimer	AGT	12	12	6	11	9	16	15	2	8	37	17	28	19	16	12	7	8	15	7	17	17	16	9	2	18	5	5	4	5	6	15	16	10	27	13	21	25	20	12	3	31	34	5	15	14	17	6	17
CviQIprimer	ATA	13	15	5	11	3	10	5	1	5	19	18	13	7	10	10	2	10	8	5	4	12	7	1	0	5	3	3	2	2	3	3	8	6	19	7	10	12	14	10	1	22	14	3	6	9	3	3	13
CviQIprimer	ATC	14	24	14	19	22	29	12	6	16	18	36	35	31	9	9	13	13	11	10	11	14	21	5	7	9	8	6	4	10	8	6	39	17	31	19	26	11	33	18	11	23	34	20	41	23	3	12	17
CviQIprimer	ATG	15	23	21	9	17	22	11	0	24	40	35	21	19	5	13	14	15	25	15	32	23	24	20	21	23	11	13	15	10	9	17	14	18	34	23	24	31	52	24	12	32	46	20	21	31	6	24	22
CviQIprimer	ATT	16	14	19	11	20	13	6	5	13	27	17	20	24	16	12	9	8	14	3	17	22	6	5	7	9	1	2	8	3	5	11	11	11	27	7	13	12	22	7	3	11	24	14	15	14	2	14	9
CviQIprimer	CAA	17	14	6	10	10	11	8	6	6	19	11	19	14	3	16	12	11	8	13	17	7	13	12	0	11	4	2	4	4	6	8	12	13	14	12	16	11	19	6	2	14	16	14	10	18	7	5	13
CviQIprimer	CAC	18	9	3	31	18	10	16	5	18	38	25	34	23	9	15	26	13	25	8	30	18	5	14	7	6	5	5	5	9	6	3	8	23	24	12	31	9	30	31	15	27	32	29	18	30	10	15	11
CviQIprimer	CAG	19	19	18	24	20	39	16	13	32	43	51	63	34	24	22	14	17	24	22	17	16	20	19	13	26	7	11	9	11	13	18	31	30	27	25	37	34	40	32	9	41	49	44	30	37	9	34	31
CviQIprimer	CAT	20	10	5	11	24	30	4	0	11	12	19	23	16	9	3	22	24	7	4	15	11	17	20	1	9	5	5	3	9	5	9	10	14	25	8	21	16	23	10	1	25	24	8	12	13	10	8	24
CviQIprimer	CCA	21	11	6	4	13	12	13	2	12	26	22	34	17	4	10	17	18	17	13	13	14	14	9	6	15	8	7	3	9	9	7	5	13	33	8	17	11	13	22	5	14	29	17	19	15	5	7	7
CviQIprimer	CCC	22	6	14	12	8	16	16	5	7	18	12	32	15	4	13	0	10	8	11	10	10	6	18	2	10	6	3	12	8	10	10	8	15	24	27	17	12	13	11	5	20	21	24	25	16	3	20	11
CviQIprimer	CCG	23	6	7	6	3	8	6	1	10	16	15	16	9	1	1	3	6	12	3	13	5	11	6	4	7	2	3	6	1	0	4	9	5	9	2	4	7	12	10	4	13	16	15	16	15	1	15	6
CviQIprimer	CCT	24	12	9	14	8	9	4	1	12	23	24	22	11	9	4	9	17	21	3	4	16	7	1	2	13	11	4	8	11	4	9	17	10	20	15	15	9	29	16	8	7	18	10	16	17	3	6	14
CviQIprimer	CGA	25	12	0	8	3	2	2	4	5	8	6	8	13	5	3	4	3	4	7	5	4	5	7	2	4	6	1	2	0	4	1	6	1	13	3	5	12	15	4	3	14	12	8	8	11	2	2	2
CviQIprimer	CGC	26	4	1	6	3	15	9	1	7	12	16	27	12	8	8	4	8	9	7	9	8	13	6	5	14	3	7	5	3	1	8	7	3	19	8	13	10	17	13	11	25	21	12	17	14	1	5	11
CviQIprimer	CGG	27	1	9	2	0	16	9	3	11	12	17	24	14	3	8	3	4	6	3	10	15	6	4	5	2	3	3	7	2	2	10	11	7	9	3	13	5	14	15	6	8	19	18	14	7	4	7	6
CviQIprimer	CGT	28	4	6	2	4	2	1	0	4	5	9	4	8	1	0	1	2	2	4	9	8	5	9	1	2	1	3	3	0	0	2	7	5	9	0	12	4	7	3	0	6	9	9	4	9	2	4	5
CviQIprimer	CTA	29	12	4	2	5	1	2	0	6	10	12	8	1	5	3	6	2	4	5	5	10	5	1	1	2	3	0	1	0	0	7	5	9	5	8	9	8	3	5	2	7	10	4	9	4	5	1	2
CviQIprimer	CTC	30	8	13	15	13	15	10	13	10	35	20	21	22	13	14	4	15	7	14	15	17	20	3	13	23	8	4	3	6	0	14	10	13	29	11	12	14	32	12	7	10	35	30	24	15	6	7	13
CviQIprimer	CTG	31	25	17	23	17	37	21	5	20	44	54	83	42	13	14	16	18	20	27	40	22	26	26	15	28	9	12	7	15	10	22	27	20	38	29	21	22	39	31	10	33	59	52	48	39	8	15	21
CviQIprimer	CTT	32	14	7	9	6	13	3	2	8	25	15	15	16	10	5	11	10	11	7	19	5	9	11	4	8	9	12	2	0	11	7	4	17	23	8	11	8	20	14	2	21	34	19	14	14	3	5	10
CviQIprimer	GAA	33	4	6	5	7	4	3	2	4	12	10	5	2	5	1	8	1	3	3	5	1	4	6	2	9	1	2	1	1	0	3	4	4	1	3	9	4	12	7	2	4	10	2	12	5	2	0	3
CviQIprimer	GAC	34	7	2	7	3	6	6	0	7	10	15	6	9	2	0	7	2	7	4	7	3	3	1	0	5	0	2	1	3	0	5	7	2	7	3	2	1	13	3	1	10	10	8	8	7	1	2	1
CviQIprimer	GAG	35	5	4	5	6	17	8	3	8	18	22	21	18	6	4	6	6	5	8	7	11	4	8	6	16	4	8	5	6	5	2	4	4	17	11	8	7	15	9	3	14	15	12	9	18	0	4	9
CviQIprimer	GAT	36	4	9	3	7	3	2	3	5	8	4	4	1	1	4	2	3	3	5	1	5	2	0	0	3	4	3	0	0	0	2	3	5	8	3	3	7	7	12	2	1	9	2	6	3	3	1	2
CviQIprimer	GCA	37	2	3	5	2	6	1	3	2	15	3	4	0	1	6	3	2	1	1	7	1	1	5	5	5	3	0	4	2	2	1	5	7	6	2	2	4	4	8	0	7	6	5	4	4	0	6	4
CviQIprimer	GCC	38	7	0	7	4	6	8	1	11	8	16	13	15	5	6	3	0	2	1	5	4	3	4	2	11	3	3	10	5	2	4	4	5	12	6	9	4	11	13	8	3	14	16	8	8	6	3	0
CviQIprimer	GCG	39	0	1	1	1	6	2	0	2	2	7	13	2	0	0	1	0	5	0	2	2	9	3	0	3	3	2	5	6	0	0	1	2	5	3	3	1	4	7	3	11	6	6	5	5	3	2	6
CviQIprimer	GCT	40	2	1	5	7	7	4	0	4	4	7	3	7	3	3	2	0	4	0	4	3	0	1	1	5	1	0	3	1	2	2	3	0	0	0	2	2	5	5	2	5	7	6	6	0	0	5	5
CviQIprimer	GGA	41	3	3	4	11	3	6	3	9	7	11	6	5	6	6	1	10	5	3	4	2	14	4	0	11	0	0	2	3	1	4	2	4	14	4	3	4	15	6	3	2	14	3	1	1	5	5	1
CviQIprimer	GGC	42	2	3	1	6	5	4	3	15	15	23	22	17	2	8	5	8	6	10	9	2	4	5	2	6	7	4	6	4	6	6	6	6	4	2	11	9	14	3	11	8	20	5	10	12	5	3	13
CviQIprimer	GGG	43	9	6	4	7	6	2	4	6	15	7	19	5	0	2	4	1	8	4	5	4	8	4	2	15	5	2	7	7	3	6	12	6	13	9	6	10	16	18	6	10	15	15	10	1	0	6	9
CviQIprimer	GGT	44	5	2	3	3	4	1	0	4	16	4	5	4	4	2	1	3	6	5	5	1	2	0	0	5	4	3	2	2	0	0	1	5	4	5	7	3	5	2	1	2	8	0	8	9	0	1	3
CviQIprimer	GTA	45	3	3	2	2	1	0	1	0	7	5	0	2	0	0	2	2	0	3	2	3	0	1	0	5	0	0	0	0	1	2	0	1	2	0	1	2	0	4	0	0	3	3	0	1	1	2	0
CviQIprimer	GTC	46	5	4	2	3	3	2	1	3	11	6	16	5	13	1	2	5	0	4	10	4	12	7	2	4	2	3	7	3	2	1	6	4	7	1	3	3	3	8	6	10	14	9	10	4	3	10	5
CviQIprimer	GTG	47	5	8	9	6	19	8	1	10	20	20	25	13	2	1	5	3	8	14	10	7	10	11	5	6	6	9	12	6	1	7	7	9	24	14	15	16	15	16	10	18	13	17	14	20	2	14	10
CviQIprimer	GTT	48	4	2	2	2	1	2	3	2	5	2	2	1	1	4	5	5	2	0	2	0	0	1	0	4	1	1	1	2	0	3	5	3	4	5	4	6	5	8	0	3	8	7	3	1	1	4	2
CviQIprimer	TAA	49	7	5	2	6	7	3	0	12	11	3	1	5	5	8	9	7	5	0	6	5	5	1	0	2	0	0	0	0	3	2	7	7	5	9	7	5	4	2	0	1	8	5	4	5	3	5	10
CviQIprimer	TAC	50	8	5	12	9	20	13	1	4	17	18	28	9	5	6	9	6	6	5	6	3	8	3	1	4	3	2	1	3	2	3	4	4	13	2	7	3	13	8	4	8	14	12	14	5	2	4	8
CviQIprimer	TAG	51	2	7	1	3	2	2	0	3	6	4	5	3	2	4	15	1	2	5	2	5	2	3	0	0	0	3	1	0	0	0	0	8	10	11	2	3	4	5	0	6	8	9	5	2	1	1	5
CviQIprimer	TAT	52	10	5	4	10	8	5	1	2	9	10	10	8	5	3	8	5	8	1	12	4	7	1	0	3	3	7	0	1	4	2	5	6	6	3	8	4	11	5	1	7	7	6	7	3	1	5	3
CviQIprimer	TCA	53	14	5	15	12	7	10	6	13	35	11	6	15	7	13	10	16	15	8	16	9	16	7	6	21	7	2	9	7	7	16	14	20	28	18	12	11	7	16	12	20	30	18	26	15	10	12	14
CviQIprimer	TCC	54	7	8	23	14	20	9	4	17	32	23	30	28	10	11	19	11	21	16	20	15	32	20	18	30	13	10	17	9	6	11	22	20	58	19	30	24	35	20	18	31	59	30	31	24	7	18	24
CviQIprimer	TCG	55	3	11	6	6	5	4	2	5	17	9	16	6	3	3	8	7	13	4	15	5	6	5	6	22	14	8	7	13	5	12	6	18	23	13	13	10	13	11	10	9	30	16	14	15	1	12	12
CviQIprimer	TCT	56	16	11	22	7	13	2	3	17	29	11	11	15	9	5	8	8	12	6	11	11	16	8	10	11	3	8	7	8	5	5	9	19	14	15	28	21	21	19	10	17	38	16	13	9	2	11	15
CviQIprimer	TGA	57	11	8	21	10	20	15	2	19	24	15	19	29	15	7	16	9	13	6	15	13	16	14	2	23	12	8	4	4	2	5	11	20	20	13	20	14	25	15	7	14	19	18	18	15	8	6	21
CviQIprimer	TGC	58	35	19	21	22	30	12	8	13	35	38	35	29	9	13	7	16	51	22	28	25	23	19	9	27	7	22	16	16	11	16	14	21	44	27	22	31	38	28	24	38	54	36	31	36	8	16	30
CviQIprimer	TGG	59	21	10	29	28	30	18	14	19	47	28	38	37	16	13	24	21	22	25	30	19	31	23	11	33	18	10	15	8	17	24	31	34	57	36	39	17	33	42	14	22	65	30	38	33	18	22	42
CviQIprimer	TGT	60	18	11	11	9	11	13	5	12	31	13	13	16	10	14	16	21	7	6	13	18	13	8	5	20	13	1	9	8	4	7	10	11	17	13	22	21	17	11	4	16	29	22	21	9	7	16	17
CviQIprimer	TTA	61	7	8	6	3	4	6	0	3	9	9	8	9	1	7	5	7	5	3	7	3	4	7	2	5	9	0	2	2	2	3	5	8	12	11	5	3	7	13	6	8	10	7	8	6	0	2	6
CviQIprimer	TTC	62	21	14	23	15	33	15	10	27	47	41	28	26	14	12	20	28	22	20	34	23	29	12	8	41	17	9	13	10	6	22	21	19	36	35	21	31	44	31	11	44	56	34	37	26	11	18	27
CviQIprimer	TTG	63	33	19	13	19	27	20	3	21	51	35	28	16	20	16	14	11	28	22	31	25	54	28	10	29	24	13	13	7	10	22	33	24	56	31	38	23	34	50	19	62	64	51	22	31	4	23	34
CviQIprimer	TTT	64	15	10	20	19	32	13	3	9	29	27	29	16	17	14	15	18	14	8	12	15	19	17	3	5	8	7	4	5	6	10	13	18	41	9	16	16	29	17	6	22	34	16	16	15	9	14	28
[truncated: 17 more columns]
