# Supplementary material for: Eukaryotic transcriptomics in silico: Optimizing cDNA-AFLP efficiency
Source: BMC Genomics. 2009 Nov 30;10:565. doi: 10.1186/1471-2164-10-565 (PMC2797533; doi:10.1186/1471-2164-10-565)
Supplement: Additional file 5 — Arrays of all selective PCRs for all species and enzyme combinations. Selective PCR arrays using three-by-three selective base pairs for all 87 NCBI and 39 ENSEMBL species included in the present study, tested on all 28 combinations of 8 restriction enzymes. [file 1471-2164-10-565-S5.ZIP › CSV_Arrays/ENSEMBL/Canis_familiarisMaeIandHpaII.csv]

			HpaIIprimer	HpaIIprimer	HpaIIprimer	HpaIIprimer	HpaIIprimer	HpaIIprimer	HpaIIprimer	HpaIIprimer	HpaIIprimer	HpaIIprimer	HpaIIprimer	HpaIIprimer	HpaIIprimer	HpaIIprimer	HpaIIprimer	HpaIIprimer	HpaIIprimer	HpaIIprimer	HpaIIprimer	HpaIIprimer	HpaIIprimer	HpaIIprimer	HpaIIprimer	HpaIIprimer	HpaIIprimer	HpaIIprimer	HpaIIprimer	HpaIIprimer	HpaIIprimer	HpaIIprimer	HpaIIprimer	HpaIIprimer	HpaIIprimer	HpaIIprimer	HpaIIprimer	HpaIIprimer	HpaIIprimer	HpaIIprimer	HpaIIprimer	HpaIIprimer	HpaIIprimer	HpaIIprimer	HpaIIprimer	HpaIIprimer	HpaIIprimer	HpaIIprimer	HpaIIprimer
			AAA	AAC	AAG	AAT	ACA	ACC	ACG	ACT	AGA	AGC	AGG	AGT	ATA	ATC	ATG	ATT	CAA	CAC	CAG	CAT	CCA	CCC	CCG	CCT	CGA	CGC	CGG	CGT	CTA	CTC	CTG	CTT	GAA	GAC	GAG	GAT	GCA	GCC	GCG	GCT	GGA	GGC	GGG	GGT	GTA	GTC	GTG
		0	1	2	3	4	5	6	7	8	9	10	11	12	13	14	15	16	17	18	19	20	21	22	23	24	25	26	27	28	29	30	31	32	33	34	35	36	37	38	39	40	41	42	43	44	45	46	47
MaeIprimer	AAA	1	20	13	14	16	12	20	5	12	18	18	29	21	9	22	28	14	19	12	20	13	14	12	3	25	2	16	14	2	13	17	20	10	28	23	31	18	21	12	6	35	20	20	23	16	2	14	12
MaeIprimer	AAC	2	12	11	17	7	10	7	12	8	11	17	19	5	6	15	17	3	11	13	17	8	8	17	4	10	8	3	15	1	0	22	28	11	17	13	17	12	18	13	5	14	9	17	14	16	3	7	13
MaeIprimer	AAG	3	20	18	32	9	12	21	5	7	30	28	33	20	13	26	32	27	27	11	39	14	37	22	8	29	11	12	10	7	1	26	25	18	33	16	27	18	43	43	4	35	28	38	22	21	11	25	16
MaeIprimer	AAT	4	17	6	25	15	6	10	4	7	12	12	11	9	6	11	11	7	10	10	23	5	10	10	6	7	2	1	17	1	4	10	18	4	14	4	25	10	9	15	5	20	8	15	16	6	4	10	10
MaeIprimer	ACA	5	21	9	9	9	7	5	2	12	15	21	24	9	8	9	12	5	6	9	19	12	14	11	3	12	2	6	3	3	3	19	21	8	21	18	19	12	24	9	5	21	15	12	15	10	7	21	5
MaeIprimer	ACC	6	15	12	13	3	15	9	2	9	12	26	12	5	7	8	11	0	5	6	10	5	7	17	5	11	3	6	11	2	2	10	5	5	13	10	12	4	5	14	5	12	10	15	12	11	2	12	7
MaeIprimer	ACG	7	1	3	6	2	11	4	1	3	6	12	4	2	2	0	5	1	3	4	3	3	6	4	6	4	4	4	13	0	1	12	11	1	10	4	10	7	9	3	4	2	4	5	4	3	0	2	9
MaeIprimer	ACT	8	13	8	13	6	8	12	1	4	10	11	14	4	6	2	9	11	10	9	23	12	17	9	6	10	4	8	6	2	3	12	12	11	11	16	19	8	13	17	7	11	17	14	10	9	7	3	5
MaeIprimer	AGA	9	19	15	35	9	12	23	14	11	29	35	30	12	16	18	32	17	14	18	23	18	12	48	12	27	14	13	9	2	10	27	36	20	20	22	20	11	37	30	10	18	30	38	26	18	10	13	21
MaeIprimer	AGC	10	9	18	24	2	17	14	9	10	20	27	28	10	9	12	29	14	4	10	21	8	20	26	5	33	5	20	20	11	4	34	46	15	26	21	36	15	28	41	9	31	28	25	19	19	4	20	18
MaeIprimer	AGG	11	15	12	30	10	9	10	9	8	26	38	31	24	8	10	28	18	10	17	30	9	31	41	8	25	8	7	24	6	9	25	43	18	24	11	28	17	35	44	23	29	27	32	35	18	12	38	16
MaeIprimer	AGT	12	16	4	21	7	10	2	5	8	28	8	13	10	5	8	14	2	14	7	21	11	15	12	4	8	13	13	7	7	7	5	12	8	16	7	20	11	15	20	2	10	12	17	12	7	10	10	14
MaeIprimer	ATA	13	8	11	8	7	3	3	0	3	9	13	4	9	10	9	5	5	2	3	9	4	5	4	0	7	3	4	2	1	6	11	13	6	7	4	7	9	8	12	2	9	5	9	5	5	0	5	3
MaeIprimer	ATC	14	11	4	16	10	10	11	1	2	17	19	8	8	0	9	12	6	6	16	14	9	13	9	2	11	2	5	6	2	1	8	22	6	18	7	21	5	8	12	8	10	7	12	11	5	2	10	7
MaeIprimer	ATG	15	7	10	18	10	13	14	5	13	15	26	26	15	4	20	15	4	3	18	26	3	16	18	6	10	3	6	14	1	2	19	21	12	16	28	21	15	27	26	6	20	16	24	9	13	3	7	8
MaeIprimer	ATT	16	7	10	8	6	5	4	1	6	11	8	20	7	3	8	9	6	12	6	9	2	5	7	4	4	3	2	6	1	0	12	11	7	11	13	9	3	9	13	5	9	7	13	8	7	5	7	2
MaeIprimer	CAA	17	11	12	21	7	11	9	4	3	22	16	18	11	11	19	13	7	8	13	14	5	9	16	8	10	3	4	11	2	5	21	16	5	15	14	27	7	9	15	6	8	11	13	20	10	1	16	14
MaeIprimer	CAC	18	9	8	17	4	16	11	8	9	22	21	29	7	3	19	10	7	12	10	25	6	9	11	4	12	4	4	9	6	1	13	24	6	21	23	48	6	13	36	10	15	23	26	13	13	4	17	11
MaeIprimer	CAG	19	23	19	29	8	19	15	4	11	28	28	39	16	8	21	24	9	14	37	28	9	29	30	11	34	9	5	16	1	11	36	51	19	26	22	42	7	21	43	12	26	29	35	18	20	14	15	27
MaeIprimer	CAT	20	16	9	19	18	9	6	7	9	13	12	17	7	6	9	20	6	8	6	12	7	10	10	1	11	5	4	5	5	6	8	19	13	12	19	16	14	9	15	7	7	10	14	15	9	6	18	9
MaeIprimer	CCA	21	15	10	25	12	16	6	5	13	12	16	30	18	11	2	16	10	15	11	26	11	14	12	9	15	5	11	15	18	3	27	29	11	23	16	23	11	23	26	4	21	26	28	20	19	10	15	21
MaeIprimer	CCC	22	8	13	12	14	10	5	2	11	19	7	21	12	1	5	10	8	4	7	16	5	12	21	9	10	3	7	9	3	10	15	28	12	14	12	27	9	21	25	8	22	14	26	24	8	3	16	14
MaeIprimer	CCG	23	8	5	3	3	8	6	3	3	8	5	8	8	4	5	7	0	2	10	7	3	2	3	3	9	2	5	5	4	2	1	9	6	6	10	10	3	5	10	1	10	6	21	9	3	1	5	5
MaeIprimer	CCT	24	5	6	16	6	9	7	4	7	13	10	22	3	5	9	10	7	7	8	15	11	10	19	6	24	10	5	16	2	1	15	25	12	10	7	31	7	8	32	7	17	18	17	10	10	2	8	15
MaeIprimer	CGA	25	0	0	5	1	4	3	1	0	6	6	7	3	1	3	3	1	1	7	9	5	3	11	3	2	3	2	1	1	1	5	4	0	2	2	5	2	7	10	3	5	5	2	3	4	0	1	2
MaeIprimer	CGC	26	1	1	2	1	3	1	3	3	9	9	7	3	2	5	2	1	1	3	3	4	3	5	6	2	1	7	6	1	1	4	2	3	1	4	7	3	7	4	3	6	3	12	12	3	0	9	1
MaeIprimer	CGG	27	4	4	7	6	1	4	2	2	11	9	7	4	1	2	3	4	0	8	6	1	7	7	5	10	2	3	4	3	0	12	7	5	5	4	4	4	3	6	7	7	6	9	3	3	4	4	10
MaeIprimer	CGT	28	1	3	6	6	5	1	1	3	3	2	3	0	0	2	3	1	2	10	4	2	6	6	2	0	3	5	4	0	1	11	5	0	2	5	6	3	6	4	0	10	8	6	2	1	1	4	5
MaeIprimer	CTA	29	1	2	3	7	3	3	0	2	2	6	2	1	0	0	5	1	3	1	5	2	3	3	1	6	0	0	2	2	2	1	7	3	4	3	2	5	1	7	2	8	4	2	2	2	5	3	0
MaeIprimer	CTC	30	20	17	27	3	11	8	4	3	21	28	28	16	9	10	16	12	5	24	26	9	26	18	12	19	11	17	16	7	3	21	36	24	23	25	40	21	19	41	10	13	22	31	30	9	4	14	14
MaeIprimer	CTG	31	20	8	37	12	13	13	10	13	30	24	30	14	5	14	13	10	13	13	37	4	32	19	13	20	9	8	11	1	4	24	33	12	25	24	28	31	21	30	11	18	22	31	14	20	3	25	11
MaeIprimer	CTT	32	10	9	18	10	23	14	6	15	22	20	34	7	5	11	14	8	1	20	37	3	21	26	4	15	5	2	12	2	4	17	17	4	22	23	37	9	18	26	12	6	13	20	25	9	3	16	17
MaeIprimer	GAA	33	15	22	25	14	16	17	10	10	22	25	15	8	4	10	19	14	20	17	25	10	15	21	2	17	4	19	12	3	9	29	38	10	31	14	25	8	18	24	8	19	27	26	19	7	6	11	17
MaeIprimer	GAC	34	9	17	20	9	11	5	1	10	17	27	15	2	6	9	14	11	7	2	12	8	8	7	6	20	4	6	3	5	1	15	12	7	5	12	28	7	18	19	8	13	9	24	19	13	4	8	18
MaeIprimer	GAG	35	15	10	28	11	13	20	8	21	34	16	24	13	1	20	12	9	6	17	24	13	22	21	6	20	10	7	16	5	7	16	30	9	23	19	29	13	18	23	8	28	18	26	29	16	8	19	22
MaeIprimer	GAT	36	14	4	21	14	6	9	5	5	17	13	13	13	6	16	12	3	9	10	13	8	7	18	7	11	4	3	6	2	10	12	15	14	16	8	23	10	8	16	7	23	18	16	18	12	3	2	14
MaeIprimer	GCA	37	13	15	23	13	13	4	5	3	8	25	19	11	3	8	15	1	4	18	8	12	24	13	9	9	7	6	18	10	6	15	7	8	10	17	30	9	14	15	6	13	11	19	15	10	5	6	4
MaeIprimer	GCC	38	11	10	15	8	11	6	2	9	9	23	16	6	4	7	18	3	5	13	17	9	18	20	5	19	10	18	15	6	2	13	23	10	19	21	28	14	20	26	10	13	33	35	22	18	5	14	17
MaeIprimer	GCG	39	6	0	8	2	4	2	2	7	10	6	7	1	1	3	3	2	3	5	14	3	4	10	3	5	6	7	3	1	2	9	13	0	6	5	17	3	9	6	6	4	6	14	10	3	4	5	4
MaeIprimer	GCT	40	16	5	13	3	12	14	5	6	11	14	24	6	5	8	12	10	8	12	24	10	14	18	7	15	6	5	9	10	5	17	23	11	19	31	26	17	26	18	6	29	14	30	24	12	1	19	13
MaeIprimer	GGA	41	13	11	30	14	6	8	3	9	18	15	19	16	0	19	15	10	10	3	18	7	11	24	7	13	2	6	9	5	5	21	13	13	11	20	18	14	15	23	4	14	19	20	14	13	2	8	18
MaeIprimer	GGC	42	16	8	16	8	6	15	6	11	12	23	24	8	6	9	9	6	21	16	26	2	15	28	4	22	12	16	19	1	8	20	28	9	18	19	20	10	13	17	8	15	30	27	21	10	4	8	11
MaeIprimer	GGG	43	13	14	11	6	9	3	7	8	10	22	19	6	3	15	21	8	2	16	19	15	16	23	14	15	3	11	10	5	2	19	24	17	19	21	31	2	23	24	13	18	14	28	21	10	5	16	16
MaeIprimer	GGT	44	6	5	13	6	3	7	4	6	12	19	7	8	0	9	8	2	0	5	16	4	5	14	3	10	1	5	12	2	3	15	22	3	10	10	9	7	8	12	3	5	4	18	8	5	2	6	13
MaeIprimer	GTA	45	3	5	12	6	4	3	4	0	8	6	5	6	2	5	3	3	5	5	7	4	7	7	2	14	5	2	6	1	2	9	13	7	16	11	13	6	5	8	2	10	2	12	5	7	0	9	9
MaeIprimer	GTC	46	15	10	23	11	12	10	1	20	12	19	20	9	7	7	17	6	7	18	13	5	21	15	7	8	5	8	19	6	8	13	27	10	8	12	19	13	21	28	7	15	17	14	17	6	3	8	15
MaeIprimer	GTG	47	11	16	15	6	6	9	5	3	8	10	16	5	6	8	3	4	4	11	14	12	12	15	8	14	7	8	10	2	3	8	18	5	17	16	22	10	19	21	6	12	6	12	5	11	8	11	12
MaeIprimer	GTT	48	15	5	15	5	17	7	2	4	13	2	11	5	3	4	13	0	5	8	14	8	18	19	3	8	2	6	4	2	4	4	21	10	13	18	23	11	9	11	3	12	6	12	7	8	2	3	5
MaeIprimer	TAA	49	6	4	8	9	3	1	2	14	17	4	5	1	5	7	3	11	9	3	5	2	11	4	3	3	0	2	7	2	5	9	9	7	8	4	6	7	10	8	4	6	6	7	3	6	5	4	7
MaeIprimer	TAC	50	1	2	8	7	3	1	0	2	7	6	11	5	2	0	4	3	11	4	8	0	8	3	1	6	0	4	3	1	1	1	3	1	6	14	3	3	4	8	2	4	13	4	4	4	7	5	7
MaeIprimer	TAG	51	7	3	12	5	8	2	1	5	7	7	11	3	2	9	9	6	10	2	7	2	9	5	0	9	1	4	5	1	7	19	14	7	19	4	7	5	6	9	1	13	5	8	5	12	3	6	6
MaeIprimer	TAT	52	7	3	8	6	6	3	1	2	6	7	4	0	2	0	4	2	4	4	2	0	2	6	4	2	2	1	0	1	4	6	6	4	5	8	9	3	6	4	4	3	4	5	1	2	2	3	4
MaeIprimer	TCA	53	4	8	10	3	8	1	4	5	9	9	9	13	1	6	4	13	4	7	11	6	13	5	4	5	0	10	6	1	2	1	7	5	5	3	4	5	14	13	3	12	9	7	6	11	1	5	10
MaeIprimer	TCC	54	6	3	12	7	12	2	0	5	8	8	13	12	1	11	4	7	9	9	9	1	11	15	2	9	1	4	11	2	4	19	14	7	7	4	17	10	11	13	3	8	13	16	9	12	3	13	7
MaeIprimer	TCG	55	1	2	8	0	1	6	0	3	5	5	1	4	0	1	2	4	1	0	1	1	4	5	2	4	0	3	1	0	0	7	5	3	3	2	4	3	8	4	1	4	9	5	3	4	0	5	1
MaeIprimer	TCT	56	5	6	8	3	10	8	0	11	3	11	11	3	2	3	11	2	3	8	12	9	7	13	2	5	1	6	8	4	0	5	8	6	8	11	12	6	5	9	2	7	18	3	10	8	4	7	12
MaeIprimer	TGA	57	8	9	27	11	8	5	4	13	16	29	14	10	5	21	17	10	16	8	18	4	18	23	4	8	3	5	12	4	0	10	25	7	23	17	21	9	17	23	2	10	10	24	11	12	7	17	14
MaeIprimer	TGC	58	3	5	14	11	8	3	2	10	11	17	13	6	4	5	10	7	7	6	14	2	23	20	6	8	2	7	12	1	6	6	30	9	13	15	22	7	13	28	6	8	13	19	15	14	7	10	11
MaeIprimer	TGG	59	7	14	30	7	6	10	4	8	16	21	13	7	9	16	16	5	16	10	32	6	23	27	4	15	2	11	10	4	6	23	22	15	28	19	34	11	19	43	8	25	17	15	21	20	12	12	11
MaeIprimer	TGT	60	4	9	15	6	8	6	2	3	10	8	10	6	2	7	19	7	4	12	6	4	15	10	6	6	2	3	4	3	1	14	23	6	8	6	17	7	11	19	6	16	11	13	8	12	3	5	15
MaeIprimer	TTA	61	15	0	3	0	4	0	0	1	4	5	2	4	1	0	5	1	3	1	4	1	0	4	1	4	1	2	0	0	0	1	5	1	3	1	3	1	2	5	1	3	4	1	3	1	2	7	0
MaeIprimer	TTC	62	15	15	27	9	6	5	1	8	8	14	16	10	10	5	20	8	6	10	25	14	8	7	5	14	1	9	7	2	4	13	12	12	22	21	19	18	19	17	5	10	12	18	8	12	3	9	10
MaeIprimer	TTG	63	10	3	15	10	4	3	10	6	9	7	7	5	1	6	3	6	4	4	7	2	6	5	2	9	0	3	4	2	2	8	13	2	8	6	18	4	9	14	6	4	7	5	4	2	1	8	15
MaeIprimer	TTT	64	18	5	27	8	7	8	1	7	12	27	18	6	5	5	12	10	6	10	14	7	9	8	5	10	6	2	10	1	1	5	16	6	31	8	12	16	13	15	4	10	10	9	8	2	4	7	2
[truncated: 17 more columns]
