# Supplementary material for: Eukaryotic transcriptomics in silico: Optimizing cDNA-AFLP efficiency
Source: BMC Genomics. 2009 Nov 30;10:565. doi: 10.1186/1471-2164-10-565 (PMC2797533; doi:10.1186/1471-2164-10-565)
Supplement: Additional file 5 — Arrays of all selective PCRs for all species and enzyme combinations. Selective PCR arrays using three-by-three selective base pairs for all 87 NCBI and 39 ENSEMBL species included in the present study, tested on all 28 combinations of 8 restriction enzymes. [file 1471-2164-10-565-S5.ZIP › CSV_Arrays/ENSEMBL/Canis_familiarisMaeIandMseI.csv]

			MseIprimer	MseIprimer	MseIprimer	MseIprimer	MseIprimer	MseIprimer	MseIprimer	MseIprimer	MseIprimer	MseIprimer	MseIprimer	MseIprimer	MseIprimer	MseIprimer	MseIprimer	MseIprimer	MseIprimer	MseIprimer	MseIprimer	MseIprimer	MseIprimer	MseIprimer	MseIprimer	MseIprimer	MseIprimer	MseIprimer	MseIprimer	MseIprimer	MseIprimer	MseIprimer	MseIprimer	MseIprimer	MseIprimer	MseIprimer	MseIprimer	MseIprimer	MseIprimer	MseIprimer	MseIprimer	MseIprimer	MseIprimer	MseIprimer	MseIprimer	MseIprimer	MseIprimer	MseIprimer	MseIprimer
			AAA	AAC	AAG	AAT	ACA	ACC	ACG	ACT	AGA	AGC	AGG	AGT	ATA	ATC	ATG	ATT	CAA	CAC	CAG	CAT	CCA	CCC	CCG	CCT	CGA	CGC	CGG	CGT	CTA	CTC	CTG	CTT	GAA	GAC	GAG	GAT	GCA	GCC	GCG	GCT	GGA	GGC	GGG	GGT	GTA	GTC	GTG
		0	1	2	3	4	5	6	7	8	9	10	11	12	13	14	15	16	17	18	19	20	21	22	23	24	25	26	27	28	29	30	31	32	33	34	35	36	37	38	39	40	41	42	43	44	45	46	47
MaeIprimer	AAA	1	67	40	41	40	32	33	7	30	39	27	27	49	29	26	31	42	36	21	40	28	50	16	1	34	7	6	4	11	3	20	27	32	58	10	29	21	24	17	6	14	23	18	13	19	15	22	22
MaeIprimer	AAC	2	48	21	27	18	14	12	6	22	24	16	25	22	14	18	17	22	20	11	17	20	15	5	9	9	1	1	1	3	6	5	11	9	36	7	14	32	15	13	3	13	24	11	9	12	9	6	11
MaeIprimer	AAG	3	52	32	47	50	32	25	11	27	48	45	34	43	33	46	41	45	43	26	31	31	23	29	7	20	1	2	6	3	5	13	27	34	42	17	31	29	37	22	7	17	45	25	17	17	13	26	34
MaeIprimer	AAT	4	32	21	30	24	32	15	3	18	31	23	14	16	35	23	26	32	29	17	9	17	13	6	5	8	7	2	1	7	5	23	28	8	20	12	27	9	13	10	3	12	22	24	7	11	9	11	14
MaeIprimer	ACA	5	31	12	15	31	16	6	1	12	35	12	18	28	11	10	16	19	7	10	15	15	15	4	2	7	1	1	4	4	5	11	14	23	24	5	5	12	7	8	0	7	18	16	11	1	10	6	8
MaeIprimer	ACC	6	22	7	12	11	6	4	4	8	13	12	21	6	7	6	12	5	9	4	7	2	9	5	1	7	3	1	5	2	4	4	11	13	13	2	8	11	10	5	2	3	18	7	11	6	7	7	5
MaeIprimer	ACG	7	7	0	2	3	0	3	2	4	3	3	4	1	2	6	1	7	8	2	1	0	2	0	1	4	1	1	2	3	1	2	5	9	6	3	3	6	3	3	1	1	3	5	2	2	0	0	3
MaeIprimer	ACT	8	14	7	11	13	8	9	1	13	25	14	12	18	15	7	10	13	15	10	6	12	20	4	3	7	1	1	2	2	4	3	9	15	27	2	8	10	3	5	3	5	19	7	8	9	5	11	6
MaeIprimer	AGA	9	51	31	34	35	28	16	5	17	54	21	38	20	20	17	24	32	25	23	15	26	17	8	7	18	3	3	5	6	3	24	26	28	26	11	28	27	20	15	3	24	26	22	16	23	7	23	34
MaeIprimer	AGC	10	36	30	34	28	21	16	8	10	48	20	33	23	23	24	14	13	16	13	14	15	15	2	4	15	2	1	2	3	8	13	14	14	31	12	20	15	12	11	4	16	25	10	15	18	4	7	10
MaeIprimer	AGG	11	37	22	34	24	25	18	3	19	32	22	34	19	11	24	26	19	20	14	18	17	16	17	8	11	7	8	7	6	5	37	20	13	20	16	21	23	14	15	2	20	26	17	11	17	9	20	15
MaeIprimer	AGT	12	26	12	19	21	16	7	1	7	38	10	9	14	16	8	14	12	16	6	26	10	7	16	4	9	3	3	1	1	3	20	9	10	17	2	11	13	12	8	3	10	27	6	7	11	5	6	5
MaeIprimer	ATA	13	20	17	17	19	12	3	1	8	26	22	21	9	19	15	8	19	10	2	7	13	11	4	0	1	1	5	2	1	6	5	11	15	22	2	6	9	6	7	3	9	18	11	8	9	3	4	11
MaeIprimer	ATC	14	30	8	17	25	16	7	3	11	22	6	13	11	12	18	21	14	21	10	6	11	12	7	3	3	2	5	3	1	3	9	9	4	20	8	15	14	12	6	6	4	16	16	7	11	5	7	7
MaeIprimer	ATG	15	24	25	20	21	22	9	2	11	39	9	31	29	25	8	26	27	23	11	11	18	16	5	3	13	2	1	8	2	4	24	25	19	23	11	11	13	19	7	1	12	18	8	7	17	11	12	9
MaeIprimer	ATT	16	25	18	18	27	16	9	5	13	29	15	25	14	17	23	17	9	10	14	21	12	10	6	0	5	11	0	3	6	7	10	14	9	18	11	11	7	7	7	0	3	25	2	3	6	4	6	13
MaeIprimer	CAA	17	29	20	43	22	23	6	2	15	38	14	25	13	21	24	28	22	26	17	12	25	15	11	2	9	6	0	3	2	5	6	22	25	25	6	23	11	10	13	4	10	17	21	6	14	15	20	12
MaeIprimer	CAC	18	22	12	16	20	10	12	1	7	14	12	15	14	11	19	9	18	18	9	12	7	9	11	3	8	1	0	2	2	4	5	11	8	19	9	10	11	16	14	1	5	20	3	8	6	6	8	9
MaeIprimer	CAG	19	37	15	28	29	35	14	4	13	42	18	29	18	25	21	18	19	22	9	40	25	29	11	4	17	3	9	3	1	10	19	19	33	42	15	13	13	18	14	5	16	21	25	12	6	8	14	13
MaeIprimer	CAT	20	39	24	27	18	11	11	0	12	37	22	30	9	22	7	11	14	16	17	14	18	7	3	1	15	1	2	2	0	2	16	12	15	19	11	30	17	16	5	2	21	14	10	8	9	4	6	15
MaeIprimer	CCA	21	31	13	27	16	23	14	1	18	72	12	32	20	19	14	14	21	18	10	24	19	17	8	8	6	6	1	2	6	11	10	17	6	19	4	10	22	18	10	4	12	22	9	16	11	4	10	13
MaeIprimer	CCC	22	19	8	8	6	4	9	1	4	16	8	14	11	6	2	5	3	7	8	15	6	9	8	1	9	1	1	4	0	2	2	13	9	16	7	18	6	12	9	2	9	9	11	4	12	2	2	4
MaeIprimer	CCG	23	7	6	5	4	7	3	3	8	4	2	6	7	6	5	6	3	0	6	8	5	5	2	2	2	1	0	2	0	0	2	4	4	7	5	6	3	7	2	1	6	7	4	1	3	4	4	4
MaeIprimer	CCT	24	27	10	13	7	9	11	2	12	27	7	19	14	11	6	6	14	11	5	13	4	5	7	3	8	2	0	4	2	3	7	8	7	16	8	13	5	13	8	0	12	22	4	6	7	5	6	6
MaeIprimer	CGA	25	3	4	4	4	3	1	0	3	4	2	0	5	3	3	2	2	6	3	4	1	0	2	1	1	0	2	0	0	1	6	1	7	3	2	0	0	0	1	0	0	5	2	4	4	0	0	2
MaeIprimer	CGC	26	4	1	5	8	2	2	0	5	13	4	3	2	1	4	2	0	1	3	1	1	1	2	0	1	2	2	0	0	2	0	2	2	7	0	2	4	6	3	3	1	3	2	5	0	1	3	2
MaeIprimer	CGG	27	2	1	4	0	3	5	1	3	4	5	1	4	0	4	4	2	3	0	1	7	1	3	0	2	3	0	0	0	0	2	1	3	8	0	1	1	1	5	2	3	0	3	0	1	1	3	3
MaeIprimer	CGT	28	4	1	1	2	2	0	1	4	3	8	2	2	2	7	2	2	0	0	2	2	1	3	1	0	2	0	0	2	0	5	3	5	5	1	1	1	3	0	0	2	5	4	0	0	3	0	2
MaeIprimer	CTA	29	7	10	15	6	2	2	1	9	7	3	6	1	4	2	12	11	6	8	2	8	2	2	2	2	0	0	3	2	0	1	3	3	4	4	6	2	4	4	1	3	6	3	4	4	3	3	10
MaeIprimer	CTC	30	33	20	17	26	18	13	5	11	54	30	17	11	12	15	16	18	17	5	15	9	14	7	3	8	5	0	1	3	6	6	11	10	21	10	21	13	23	7	2	13	36	8	12	12	5	9	9
MaeIprimer	CTG	31	45	22	26	22	23	17	11	14	40	16	16	11	23	19	19	17	31	11	17	17	26	19	3	12	6	0	2	9	11	9	19	12	28	11	10	19	11	14	1	3	27	12	9	13	7	12	24
MaeIprimer	CTT	32	30	21	21	14	25	8	1	9	23	12	17	27	10	12	16	21	15	8	6	8	17	4	6	12	2	4	3	1	4	9	23	9	29	7	14	7	13	14	3	5	19	7	4	13	7	13	9
MaeIprimer	GAA	33	40	26	29	24	10	11	6	24	41	28	22	29	14	15	22	20	19	11	22	19	32	11	3	8	2	5	6	11	10	21	15	13	36	10	16	12	26	7	14	12	32	13	19	12	17	11	12
MaeIprimer	GAC	34	14	9	12	16	22	10	2	8	27	14	14	12	5	7	16	13	6	8	5	12	9	6	1	10	0	1	2	1	7	6	12	10	20	4	5	5	6	4	5	5	15	5	5	6	7	3	4
MaeIprimer	GAG	35	31	12	23	18	19	7	4	18	42	12	26	15	22	17	17	12	13	15	19	15	19	7	1	12	2	1	3	2	9	17	19	12	28	12	7	19	9	4	2	12	30	4	2	20	8	5	12
MaeIprimer	GAT	36	24	14	15	23	12	13	5	17	23	6	21	9	12	12	8	9	23	8	11	7	16	12	8	7	2	2	2	1	6	9	6	12	18	5	12	16	8	9	2	8	20	12	4	20	8	15	12
MaeIprimer	GCA	37	20	11	16	8	9	7	1	5	12	7	11	10	9	9	14	7	7	7	8	15	8	4	1	7	0	2	0	4	2	8	5	7	23	8	6	5	10	9	1	4	12	10	12	6	9	5	8
MaeIprimer	GCC	38	12	12	9	8	6	11	1	7	17	18	12	15	11	7	7	6	12	6	7	15	8	10	0	6	2	1	3	2	3	6	3	34	15	5	14	8	4	9	2	7	8	8	9	7	2	3	8
MaeIprimer	GCG	39	6	5	10	3	7	3	0	8	8	3	2	8	0	0	4	3	1	1	4	7	1	1	0	1	1	0	1	3	1	3	3	5	6	0	4	0	3	1	2	5	4	5	0	3	4	5	1
MaeIprimer	GCT	40	19	16	20	12	19	6	1	10	17	15	6	15	19	5	11	10	11	4	9	7	7	1	1	3	1	2	8	0	0	7	6	7	16	11	17	6	8	2	3	7	25	6	15	3	1	3	10
MaeIprimer	GGA	41	21	17	13	9	5	8	1	12	17	13	21	7	12	5	7	10	20	7	8	12	7	5	1	10	2	2	3	1	5	5	18	15	21	8	8	10	2	12	0	11	11	11	11	4	8	8	4
MaeIprimer	GGC	42	29	8	14	17	10	5	0	3	18	12	14	7	9	9	13	7	18	1	9	12	15	8	3	11	1	0	2	2	9	8	14	9	17	9	10	12	13	9	1	6	19	8	10	3	1	6	7
MaeIprimer	GGG	43	21	6	11	9	9	5	2	10	16	8	10	8	9	10	7	8	11	3	9	8	16	9	1	8	2	2	4	1	2	10	7	9	18	4	8	4	12	10	1	6	10	9	3	10	5	2	5
MaeIprimer	GGT	44	21	8	29	13	10	5	0	3	15	9	9	0	4	5	8	7	4	1	3	9	6	8	2	6	5	0	2	1	6	3	3	7	11	3	5	6	3	3	0	2	11	4	9	4	3	6	2
MaeIprimer	GTA	45	21	6	14	19	4	3	2	6	13	5	7	11	10	4	9	9	16	2	6	7	5	0	0	3	0	1	2	0	3	6	8	5	17	4	5	5	10	4	3	4	11	4	3	4	1	2	6
MaeIprimer	GTC	46	18	11	10	12	9	8	3	12	24	15	23	14	10	13	7	13	9	8	12	7	14	11	7	10	3	0	0	3	5	6	15	7	14	2	11	5	7	10	1	11	14	6	8	7	3	6	11
MaeIprimer	GTG	47	11	8	23	17	5	7	7	6	10	12	8	9	9	5	22	13	12	2	10	13	9	13	2	9	0	3	1	0	9	1	8	5	13	9	8	13	5	14	2	17	26	3	10	12	3	6	9
MaeIprimer	GTT	48	26	9	22	20	14	9	5	5	24	9	14	17	1	13	12	9	16	5	5	5	10	4	3	4	3	3	1	0	5	1	6	10	18	6	12	6	10	4	2	3	17	2	6	10	3	3	3
MaeIprimer	TAA	49	37	19	31	16	22	8	1	13	30	8	15	5	11	11	14	15	11	9	10	16	10	10	2	6	1	3	5	0	3	13	16	17	19	6	9	9	4	6	0	6	16	9	8	9	4	10	3
MaeIprimer	TAC	50	16	8	9	10	2	3	1	7	14	4	8	4	10	9	14	5	5	6	8	5	10	2	1	7	1	0	1	0	1	6	18	7	7	7	8	10	6	3	1	7	10	3	4	2	1	4	7
MaeIprimer	TAG	51	22	11	12	25	10	4	2	5	14	9	18	12	10	15	8	11	13	1	12	10	6	7	2	4	0	2	2	4	3	10	14	12	12	5	9	8	10	7	3	5	17	3	2	9	6	5	7
MaeIprimer	TAT	52	37	11	13	8	12	11	1	6	16	5	5	6	6	5	7	4	12	7	14	9	5	1	1	11	1	2	2	2	1	4	7	11	14	11	12	11	1	0	0	5	9	12	7	4	1	5	7
MaeIprimer	TCA	53	15	19	15	14	3	17	1	7	21	7	10	10	6	5	12	10	8	13	6	18	9	4	1	6	0	3	0	0	2	5	13	13	19	3	16	4	2	4	0	7	14	7	9	3	13	10	6
MaeIprimer	TCC	54	18	17	11	11	15	8	3	20	15	13	13	22	8	10	10	12	13	13	9	11	4	3	3	8	4	1	2	3	2	7	8	4	14	7	10	8	9	11	3	8	12	5	3	5	6	5	7
MaeIprimer	TCG	55	5	2	6	12	3	1	0	9	4	7	7	1	1	3	11	1	3	0	0	3	0	0	0	3	2	0	1	1	3	2	10	0	7	0	5	2	1	2	1	2	9	4	10	2	0	5	0
MaeIprimer	TCT	56	19	5	14	9	11	10	3	5	16	10	13	11	12	8	8	5	15	6	13	4	3	5	2	10	4	0	0	3	5	6	2	7	16	9	15	3	9	7	0	1	7	4	7	1	4	7	11
MaeIprimer	TGA	57	31	19	21	16	17	6	10	11	29	25	25	25	10	16	33	20	11	9	23	16	8	17	0	7	6	4	2	3	7	8	17	21	24	16	14	13	10	8	0	9	28	9	13	13	12	18	17
MaeIprimer	TGC	58	30	32	23	12	13	8	3	10	16	18	11	8	8	20	8	11	13	7	8	12	10	9	2	5	4	0	1	2	4	10	5	11	16	11	10	10	13	5	3	8	19	10	14	8	6	7	16
MaeIprimer	TGG	59	35	20	29	23	18	8	3	18	36	16	15	18	13	15	12	17	11	11	15	25	22	7	2	15	6	3	2	3	3	11	20	16	30	3	15	12	8	12	1	16	23	9	12	16	3	14	13
MaeIprimer	TGT	60	20	18	16	22	4	9	2	11	20	14	15	10	7	12	13	11	8	7	9	15	3	9	1	10	1	1	1	4	0	7	18	19	18	7	4	11	12	16	2	7	19	2	7	2	4	10	6
MaeIprimer	TTA	61	5	1	3	10	1	2	0	5	10	2	4	10	4	5	0	2	4	8	6	4	2	0	0	1	0	0	6	4	0	3	2	3	4	3	3	0	2	4	1	1	3	3	4	1	3	1	3
MaeIprimer	TTC	62	34	25	31	29	23	18	4	17	35	14	25	23	18	12	18	19	17	12	21	16	10	3	4	5	1	3	3	4	3	4	12	16	33	9	9	19	12	10	2	11	22	10	9	8	11	10	13
MaeIprimer	TTG	63	24	18	33	6	19	8	3	4	51	8	8	13	12	5	14	16	10	12	16	15	14	2	1	5	1	1	3	3	3	10	15	12	23	6	8	8	11	7	3	3	11	8	2	5	5	12	4
MaeIprimer	TTT	64	41	17	42	29	17	11	2	5	36	12	27	19	16	16	22	13	32	15	12	20	14	8	1	12	5	1	1	3	6	18	17	14	30	5	27	9	12	9	8	8	31	7	11	16	6	11	14
[truncated: 17 more columns]
