# Supplementary material for: Eukaryotic transcriptomics in silico: Optimizing cDNA-AFLP efficiency
Source: BMC Genomics. 2009 Nov 30;10:565. doi: 10.1186/1471-2164-10-565 (PMC2797533; doi:10.1186/1471-2164-10-565)
Supplement: Additional file 5 — Arrays of all selective PCRs for all species and enzyme combinations. Selective PCR arrays using three-by-three selective base pairs for all 87 NCBI and 39 ENSEMBL species included in the present study, tested on all 28 combinations of 8 restriction enzymes. [file 1471-2164-10-565-S5.ZIP › CSV_Arrays/ENSEMBL/Canis_familiarisMaeIIandCviAII.csv]

			CviAIIprimer	CviAIIprimer	CviAIIprimer	CviAIIprimer	CviAIIprimer	CviAIIprimer	CviAIIprimer	CviAIIprimer	CviAIIprimer	CviAIIprimer	CviAIIprimer	CviAIIprimer	CviAIIprimer	CviAIIprimer	CviAIIprimer	CviAIIprimer	CviAIIprimer	CviAIIprimer	CviAIIprimer	CviAIIprimer	CviAIIprimer	CviAIIprimer	CviAIIprimer	CviAIIprimer	CviAIIprimer	CviAIIprimer	CviAIIprimer	CviAIIprimer	CviAIIprimer	CviAIIprimer	CviAIIprimer	CviAIIprimer	CviAIIprimer	CviAIIprimer	CviAIIprimer	CviAIIprimer	CviAIIprimer	CviAIIprimer	CviAIIprimer	CviAIIprimer	CviAIIprimer	CviAIIprimer	CviAIIprimer	CviAIIprimer	CviAIIprimer	CviAIIprimer	CviAIIprimer
			AAA	AAC	AAG	AAT	ACA	ACC	ACG	ACT	AGA	AGC	AGG	AGT	ATA	ATC	ATG	ATT	CAA	CAC	CAG	CAT	CCA	CCC	CCG	CCT	CGA	CGC	CGG	CGT	CTA	CTC	CTG	CTT	GAA	GAC	GAG	GAT	GCA	GCC	GCG	GCT	GGA	GGC	GGG	GGT	GTA	GTC	GTG
		0	1	2	3	4	5	6	7	8	9	10	11	12	13	14	15	16	17	18	19	20	21	22	23	24	25	26	27	28	29	30	31	32	33	34	35	36	37	38	39	40	41	42	43	44	45	46	47
MaeIIprimer	AAA	1	10	9	15	9	12	8	1	4	11	4	1	3	2	6	8	13	11	6	7	3	6	5	2	5	2	1	2	1	0	10	21	10	19	8	10	16	20	8	4	13	5	13	6	4	17	8	14
MaeIIprimer	AAC	2	8	10	13	4	1	7	2	1	3	5	12	9	6	0	16	3	7	9	7	5	4	3	1	4	2	2	4	2	1	2	8	3	8	5	11	5	2	6	0	3	2	5	6	1	2	4	9
MaeIIprimer	AAG	3	4	10	4	10	1	4	3	4	3	2	13	3	4	6	13	4	5	4	7	3	13	9	4	11	2	5	2	4	1	3	7	10	21	16	14	9	14	10	5	14	7	10	4	9	3	11	12
MaeIIprimer	AAT	4	14	13	11	6	4	8	2	3	6	6	7	9	3	6	12	3	3	3	7	5	5	4	1	3	2	2	4	0	4	6	13	1	15	14	9	5	8	3	2	13	7	8	6	7	6	7	14
MaeIIprimer	ACA	5	4	17	19	14	12	21	0	8	6	13	18	5	7	11	17	11	6	4	18	4	9	12	7	7	2	7	4	2	3	20	24	11	9	8	30	12	22	29	5	20	6	14	11	7	11	10	16
MaeIIprimer	ACC	6	8	9	24	16	4	7	3	6	9	10	14	2	0	11	17	3	5	5	14	3	12	6	3	5	0	1	5	3	5	8	15	6	7	6	21	6	17	20	7	11	8	16	6	12	5	13	18
MaeIIprimer	ACG	7	0	3	3	1	5	3	1	0	2	10	5	0	3	1	3	0	0	3	6	0	4	2	0	0	1	3	4	1	2	4	8	2	2	1	5	6	2	8	5	3	1	3	8	6	2	5	4
MaeIIprimer	ACT	8	4	12	32	7	11	18	5	10	9	13	6	3	9	11	23	4	8	16	19	1	11	13	6	17	3	4	6	1	4	13	35	9	16	28	22	12	12	30	16	21	16	26	8	13	13	11	31
MaeIIprimer	AGA	9	20	11	31	13	10	15	4	5	14	18	12	11	7	18	31	17	11	18	13	7	15	14	2	14	12	11	5	2	5	14	24	10	25	13	44	21	15	29	12	20	9	21	18	7	13	17	23
MaeIIprimer	AGC	10	14	19	43	8	12	25	2	18	10	15	16	9	6	21	27	7	10	10	25	3	10	15	5	16	1	11	10	4	10	15	48	7	12	18	30	15	23	22	9	20	6	22	23	6	7	13	20
MaeIIprimer	AGG	11	9	13	33	12	17	23	3	7	11	19	16	12	10	9	16	1	5	13	31	4	17	14	2	13	3	11	4	0	4	17	26	7	12	25	34	20	13	24	8	17	9	20	16	10	2	18	21
MaeIIprimer	AGT	12	4	8	29	13	4	20	3	14	6	18	14	16	2	7	15	12	13	10	16	2	9	10	5	14	1	0	7	3	5	5	41	11	14	20	20	18	9	29	3	11	7	18	11	12	4	13	33
MaeIIprimer	ATA	13	6	5	6	6	6	4	1	5	2	6	5	6	5	4	6	6	4	5	8	3	9	7	2	3	1	1	3	0	3	12	11	3	6	6	7	5	5	5	2	12	2	9	9	0	0	4	13
MaeIIprimer	ATC	14	6	11	18	6	3	8	0	5	2	7	8	3	3	9	10	3	3	3	11	6	5	3	3	3	2	0	2	0	7	7	15	1	16	19	7	8	12	11	3	4	8	6	4	6	5	8	12
MaeIIprimer	ATG	15	23	14	16	13	11	4	6	4	10	8	14	13	1	10	6	10	8	4	6	2	8	2	1	7	4	0	1	0	6	11	14	15	11	7	8	11	11	5	2	18	11	11	8	2	5	6	13
MaeIIprimer	ATT	16	10	4	16	13	11	9	3	5	11	10	9	5	6	12	8	5	4	9	10	4	6	8	1	5	2	0	3	1	4	8	17	6	21	9	18	13	19	4	5	21	5	12	12	0	7	8	10
MaeIIprimer	CAA	17	22	10	26	13	10	29	5	12	12	24	23	6	5	18	28	10	11	10	35	7	12	29	12	12	4	8	20	3	5	20	40	17	13	23	32	7	23	24	16	29	27	26	21	14	12	28	39
MaeIIprimer	CAC	18	25	28	46	18	16	34	5	8	14	19	21	4	7	13	20	7	7	11	20	10	19	25	11	13	4	17	7	3	5	12	53	19	34	25	40	16	18	39	15	61	22	23	23	17	8	30	37
MaeIIprimer	CAG	19	13	20	44	9	17	22	13	9	24	44	26	11	6	28	39	19	17	28	36	0	22	22	13	21	2	5	13	4	7	36	41	16	25	22	34	18	29	49	15	25	21	36	32	21	10	17	50
MaeIIprimer	CAT	20	23	24	34	8	10	31	7	17	23	17	34	6	10	9	28	13	4	6	18	5	20	18	9	10	1	4	11	3	1	16	32	11	33	26	43	9	20	44	13	19	8	20	19	5	7	26	30
MaeIIprimer	CCA	21	35	35	59	28	21	27	11	18	27	32	48	14	7	22	43	14	12	18	50	9	41	55	18	25	5	22	19	6	12	29	88	21	18	50	77	36	15	53	14	42	30	39	41	15	25	18	71
MaeIIprimer	CCC	22	15	12	29	10	19	24	5	9	4	29	30	11	3	14	26	19	6	26	38	5	23	25	8	23	6	11	8	3	7	23	51	18	21	27	41	24	28	48	17	36	22	34	40	10	6	26	39
MaeIIprimer	CCG	23	7	11	12	1	8	23	5	3	12	12	24	1	5	9	10	5	9	8	20	0	9	16	5	6	5	3	11	2	3	13	21	14	8	17	29	7	27	29	7	9	5	28	12	5	9	12	26
MaeIIprimer	CCT	24	25	28	62	24	26	41	13	13	21	37	33	11	11	19	36	9	13	30	52	6	28	32	15	38	5	16	22	9	5	32	62	17	40	30	88	25	37	76	12	41	24	46	40	12	22	15	60
MaeIIprimer	CGA	25	7	12	15	7	4	10	4	5	9	16	11	6	2	12	21	5	1	13	17	3	9	7	5	10	0	10	9	1	2	6	23	1	5	12	27	11	15	17	9	20	4	10	10	8	5	12	10
MaeIIprimer	CGC	26	6	13	17	5	6	11	6	7	7	20	13	9	4	8	15	5	1	12	21	1	10	6	3	4	0	7	9	4	0	9	19	18	12	15	17	2	13	21	16	12	6	9	14	10	1	9	22
MaeIIprimer	CGG	27	16	12	19	11	10	26	9	8	6	17	14	5	10	13	13	4	7	10	31	2	7	18	5	13	1	4	8	2	4	16	33	12	15	18	31	18	12	37	10	20	15	27	17	7	2	6	27
MaeIIprimer	CGT	28	9	10	22	9	7	9	8	3	12	16	12	5	0	8	19	3	3	11	24	1	7	13	5	3	2	9	18	4	2	14	15	5	3	21	29	14	20	22	6	11	3	14	18	5	4	17	21
MaeIIprimer	CTA	29	14	11	16	14	9	17	3	9	16	20	5	3	2	11	15	3	3	10	11	3	44	6	3	8	3	2	2	1	4	6	17	4	11	5	18	14	5	15	2	4	8	14	13	9	5	6	37
MaeIIprimer	CTC	30	18	18	40	8	16	32	1	14	17	22	29	9	9	14	28	10	9	18	34	6	15	22	20	19	7	3	9	2	4	19	39	11	21	32	48	19	26	23	20	27	12	19	28	17	11	16	63
MaeIIprimer	CTG	31	21	25	50	15	17	24	11	34	18	42	33	16	11	16	40	19	2	13	41	7	17	31	8	25	4	6	18	6	5	18	41	18	25	28	52	19	27	43	16	26	22	35	36	15	16	27	39
MaeIIprimer	CTT	32	18	24	55	9	21	19	9	7	28	22	40	8	13	23	37	14	8	16	31	7	27	16	7	44	2	12	14	3	9	24	49	7	29	31	41	26	33	46	20	35	23	33	22	8	15	19	39
MaeIIprimer	GAA	33	17	14	44	17	23	27	18	16	28	29	45	19	17	32	51	16	8	22	32	10	32	38	7	24	7	11	7	6	11	25	42	26	28	22	41	23	24	56	24	32	24	36	18	8	13	34	38
MaeIIprimer	GAC	34	14	20	31	10	18	21	14	5	11	12	18	11	5	10	41	6	4	9	21	8	17	16	15	7	2	6	13	1	3	10	30	20	15	26	33	11	23	22	14	22	10	18	51	8	11	30	28
MaeIIprimer	GAG	35	25	17	31	9	12	18	10	17	6	22	14	10	5	16	31	9	5	10	31	2	22	13	9	13	2	12	9	1	9	22	42	15	29	29	41	18	28	41	20	24	11	20	19	6	9	24	37
MaeIIprimer	GAT	36	30	55	29	17	17	19	10	17	16	23	18	24	11	21	20	15	13	11	32	4	23	14	4	9	0	4	9	5	6	14	30	8	25	20	33	15	19	37	11	28	14	19	20	17	7	15	40
MaeIIprimer	GCA	37	11	11	44	14	13	22	13	11	17	28	38	16	9	17	37	10	8	20	50	7	23	45	14	15	8	16	15	5	9	20	64	20	18	32	62	20	43	53	29	33	23	42	49	17	10	33	66
MaeIIprimer	GCC	38	18	18	33	7	15	33	6	9	10	37	24	10	5	22	50	15	14	22	53	9	17	35	9	20	3	15	17	2	6	33	66	13	26	31	51	16	37	47	26	28	26	34	41	17	8	25	50
MaeIIprimer	GCG	39	8	11	18	4	6	11	9	4	10	16	19	2	1	15	14	4	5	6	26	7	10	24	14	13	3	12	16	0	3	15	25	6	9	22	38	6	27	30	16	11	10	15	24	6	7	15	27
MaeIIprimer	GCT	40	35	33	54	17	12	46	13	18	26	66	55	13	6	38	48	16	21	35	49	9	32	41	23	15	3	23	28	6	2	43	65	11	25	44	82	32	57	75	33	39	25	67	50	25	14	44	59
MaeIIprimer	GGA	41	26	37	74	22	37	60	20	30	29	51	50	34	34	49	54	17	13	33	56	19	46	66	19	35	9	20	30	12	15	51	96	28	47	52	91	50	65	105	33	68	22	72	49	36	28	55	87
MaeIIprimer	GGC	42	36	38	65	29	48	56	32	25	29	49	55	25	15	58	138	16	10	32	75	8	56	62	26	33	12	30	24	12	10	44	86	25	23	56	78	33	53	101	46	41	37	53	55	23	30	52	94
MaeIIprimer	GGG	43	22	31	47	24	17	43	11	24	28	45	33	14	13	34	51	13	16	26	57	3	35	55	23	30	4	17	19	5	5	41	80	28	29	47	55	46	40	70	28	43	22	41	45	30	18	52	81
MaeIIprimer	GGT	44	16	31	59	22	19	38	22	23	22	53	34	19	15	27	67	18	12	31	53	10	34	45	21	29	5	20	22	9	8	45	76	22	23	38	71	30	30	86	30	51	36	48	69	31	23	25	70
MaeIIprimer	GTA	45	9	24	27	15	9	18	1	5	12	16	30	9	6	8	22	15	10	19	16	8	20	16	11	7	5	6	15	3	4	9	26	12	17	20	25	15	28	62	7	11	10	23	13	7	10	20	30
MaeIIprimer	GTC	46	17	18	30	16	20	16	6	9	14	19	35	16	4	22	25	11	10	12	50	3	9	26	10	16	8	11	14	2	5	26	32	14	19	36	52	22	19	40	18	35	18	25	35	10	7	15	41
MaeIIprimer	GTG	47	18	25	49	14	22	20	10	14	20	28	26	15	20	13	37	12	13	16	20	13	27	29	20	29	4	11	18	5	8	31	23	18	27	19	22	18	36	38	18	23	21	48	17	18	11	27	43
MaeIIprimer	GTT	48	19	22	19	14	20	23	7	9	12	26	13	19	24	14	22	10	6	10	33	6	13	15	12	12	12	4	9	4	4	27	30	10	25	14	29	25	23	33	8	32	20	30	25	13	17	14	30
MaeIIprimer	TAA	49	3	6	16	7	16	5	6	3	8	1	7	6	3	10	12	9	7	1	10	3	15	5	1	6	0	1	0	0	0	8	11	13	7	4	12	12	7	6	2	9	3	12	8	5	4	1	14
MaeIIprimer	TAC	50	2	9	14	4	7	1	1	5	7	6	7	3	6	3	11	5	7	5	7	7	9	6	1	3	0	2	4	1	4	14	19	9	6	11	15	4	5	13	2	12	5	8	3	6	13	4	19
MaeIIprimer	TAG	51	8	11	9	4	5	13	4	8	5	5	2	2	9	4	6	1	4	0	17	0	5	9	2	7	2	1	2	1	1	4	7	3	9	8	8	6	5	9	3	10	6	9	2	2	0	2	7
MaeIIprimer	TAT	52	6	15	10	8	7	5	4	6	8	8	7	4	6	5	10	5	4	6	9	4	7	7	0	9	0	0	3	1	4	6	19	0	12	10	22	12	14	23	4	10	13	14	12	6	4	4	11
MaeIIprimer	TCA	53	20	20	41	11	10	30	9	12	18	20	28	12	7	19	32	9	14	23	27	12	29	27	12	16	2	7	7	2	7	19	30	16	26	26	37	17	23	34	16	29	15	29	27	19	10	9	40
MaeIIprimer	TCC	54	20	21	49	6	13	25	3	9	14	16	27	11	3	22	22	14	13	8	35	9	28	19	13	11	4	7	14	4	5	23	45	14	27	18	33	16	24	51	15	23	16	20	28	22	4	12	34
MaeIIprimer	TCG	55	0	9	17	3	8	4	2	1	3	11	8	3	0	7	6	4	7	10	6	2	5	6	2	4	1	2	1	2	2	11	8	5	4	9	17	2	4	14	3	15	2	6	12	6	0	3	7
MaeIIprimer	TCT	56	27	30	110	16	13	22	11	12	31	21	43	10	13	23	35	22	20	15	44	5	25	32	9	21	9	16	10	2	4	29	58	17	44	33	61	32	39	54	8	34	23	23	17	12	10	22	51
MaeIIprimer	TGA	57	20	14	47	17	15	28	6	10	15	26	28	9	8	23	30	14	14	21	26	2	10	22	13	16	2	5	15	1	14	16	39	16	25	13	42	31	18	54	14	39	24	34	26	19	14	29	51
MaeIIprimer	TGC	58	21	19	27	9	11	20	6	8	15	20	23	6	6	13	31	12	7	9	25	1	15	18	3	17	8	3	2	6	3	21	24	12	21	30	45	21	33	26	12	16	17	23	19	11	14	19	27
MaeIIprimer	TGG	59	19	21	35	16	18	24	13	14	24	32	23	17	4	12	28	5	10	21	32	11	23	27	18	24	7	12	12	6	12	28	47	24	19	35	49	23	23	53	10	27	25	29	30	16	15	25	40
MaeIIprimer	TGT	60	24	20	53	13	21	13	10	15	15	21	21	17	10	15	26	11	6	16	38	12	15	18	8	23	1	8	11	2	10	13	39	12	28	24	34	15	23	23	13	31	25	28	21	11	8	21	29
MaeIIprimer	TTA	61	12	5	10	12	13	9	4	10	8	5	15	2	3	7	18	16	7	5	18	9	9	11	3	3	1	1	6	0	7	4	19	9	13	4	19	17	6	8	1	11	12	2	10	11	6	15	9
MaeIIprimer	TTC	62	15	27	29	13	13	12	3	18	16	18	23	9	13	17	15	12	10	12	33	11	14	18	6	15	3	2	5	2	6	13	31	10	41	17	35	21	31	22	6	18	37	32	5	6	9	16	28
MaeIIprimer	TTG	63	18	23	36	23	10	20	3	13	10	26	14	10	8	12	40	18	11	15	26	13	20	7	4	12	2	7	6	2	2	13	30	13	18	14	21	19	16	19	9	13	17	17	13	21	6	16	33
MaeIIprimer	TTT	64	26	24	50	17	18	13	3	19	23	16	24	19	4	15	21	11	18	15	23	15	24	14	6	15	0	5	9	1	3	17	25	20	23	22	37	32	23	35	3	37	21	20	15	14	20	6	21
[truncated: 17 more columns]
