# Supplementary material for: Eukaryotic transcriptomics in silico: Optimizing cDNA-AFLP efficiency
Source: BMC Genomics. 2009 Nov 30;10:565. doi: 10.1186/1471-2164-10-565 (PMC2797533; doi:10.1186/1471-2164-10-565)
Supplement: Additional file 5 — Arrays of all selective PCRs for all species and enzyme combinations. Selective PCR arrays using three-by-three selective base pairs for all 87 NCBI and 39 ENSEMBL species included in the present study, tested on all 28 combinations of 8 restriction enzymes. [file 1471-2164-10-565-S5.ZIP › CSV_Arrays/ENSEMBL/Canis_familiarisMaeIIandHpaII.csv]

			HpaIIprimer	HpaIIprimer	HpaIIprimer	HpaIIprimer	HpaIIprimer	HpaIIprimer	HpaIIprimer	HpaIIprimer	HpaIIprimer	HpaIIprimer	HpaIIprimer	HpaIIprimer	HpaIIprimer	HpaIIprimer	HpaIIprimer	HpaIIprimer	HpaIIprimer	HpaIIprimer	HpaIIprimer	HpaIIprimer	HpaIIprimer	HpaIIprimer	HpaIIprimer	HpaIIprimer	HpaIIprimer	HpaIIprimer	HpaIIprimer	HpaIIprimer	HpaIIprimer	HpaIIprimer	HpaIIprimer	HpaIIprimer	HpaIIprimer	HpaIIprimer	HpaIIprimer	HpaIIprimer	HpaIIprimer	HpaIIprimer	HpaIIprimer	HpaIIprimer	HpaIIprimer	HpaIIprimer	HpaIIprimer	HpaIIprimer	HpaIIprimer	HpaIIprimer	HpaIIprimer
			AAA	AAC	AAG	AAT	ACA	ACC	ACG	ACT	AGA	AGC	AGG	AGT	ATA	ATC	ATG	ATT	CAA	CAC	CAG	CAT	CCA	CCC	CCG	CCT	CGA	CGC	CGG	CGT	CTA	CTC	CTG	CTT	GAA	GAC	GAG	GAT	GCA	GCC	GCG	GCT	GGA	GGC	GGG	GGT	GTA	GTC	GTG
		0	1	2	3	4	5	6	7	8	9	10	11	12	13	14	15	16	17	18	19	20	21	22	23	24	25	26	27	28	29	30	31	32	33	34	35	36	37	38	39	40	41	42	43	44	45	46	47
MaeIIprimer	AAA	1	7	5	9	6	7	5	2	3	8	3	4	3	2	9	3	7	3	6	11	6	5	4	4	4	3	3	3	0	5	3	7	7	9	3	7	8	5	5	4	6	4	10	7	1	0	3	9
MaeIIprimer	AAC	2	9	6	1	3	2	3	1	2	13	7	1	2	2	7	8	0	6	7	2	1	1	7	2	5	1	4	4	2	3	5	10	2	5	2	7	7	4	4	1	2	1	1	1	4	2	0	2
MaeIIprimer	AAG	3	10	2	9	4	5	10	2	5	4	5	4	1	1	3	2	4	3	3	6	1	4	7	1	9	0	1	6	1	5	1	12	4	5	10	6	7	5	6	3	7	8	4	2	4	3	5	5
MaeIIprimer	AAT	4	1	5	17	3	4	1	2	2	7	3	6	2	3	3	1	4	5	5	11	1	11	4	3	1	2	2	0	0	4	4	11	1	2	12	11	4	4	5	1	4	4	5	5	2	0	3	3
MaeIIprimer	ACA	5	7	7	22	6	8	7	6	6	12	13	19	5	4	7	17	5	5	15	13	12	15	39	8	15	5	7	13	11	1	21	17	6	5	12	17	10	11	22	7	15	11	20	10	14	3	11	9
MaeIIprimer	ACC	6	5	0	8	3	2	5	3	1	5	7	11	3	3	3	9	3	1	11	11	4	8	9	8	6	2	4	9	6	0	13	16	4	7	7	9	7	9	11	4	11	6	12	9	5	3	12	10
MaeIIprimer	ACG	7	5	1	5	0	0	3	2	0	3	3	1	0	1	4	2	4	1	5	2	1	11	7	2	6	1	4	5	1	0	6	8	7	3	5	6	2	14	10	3	6	4	6	3	0	2	6	3
MaeIIprimer	ACT	8	9	8	14	6	4	10	3	2	9	17	20	6	4	5	6	9	9	11	18	7	15	16	11	19	4	13	18	5	5	23	31	8	15	14	19	8	13	21	7	18	15	18	13	7	2	5	5
MaeIIprimer	AGA	9	4	7	21	13	18	8	5	14	13	20	16	5	6	16	13	9	18	13	19	3	13	22	7	19	8	12	13	4	5	19	23	12	13	14	27	14	21	20	6	25	12	22	16	16	6	17	8
MaeIIprimer	AGC	10	12	6	19	4	11	11	1	9	14	12	17	11	1	10	6	2	15	9	18	11	18	23	19	9	4	17	13	1	4	13	53	14	14	19	22	14	27	26	9	18	15	19	18	11	4	12	17
MaeIIprimer	AGG	11	12	14	26	10	5	4	5	5	12	13	12	7	2	13	13	6	10	12	11	8	18	17	9	20	7	15	14	12	4	16	19	6	20	25	31	5	10	30	11	18	13	20	17	11	4	11	13
MaeIIprimer	AGT	12	11	11	17	2	8	5	5	9	11	11	10	9	3	4	17	2	7	7	18	10	14	16	8	14	4	9	15	4	2	11	28	7	9	11	15	7	13	24	10	13	22	15	7	6	2	6	13
MaeIIprimer	ATA	13	8	1	3	3	2	3	1	11	3	6	6	5	3	1	8	1	0	3	3	3	2	4	0	4	2	0	1	0	3	6	5	3	2	7	4	4	1	9	2	0	1	7	6	6	2	3	3
MaeIIprimer	ATC	14	6	3	6	5	1	5	0	2	5	10	10	3	0	21	3	1	6	2	8	2	4	6	2	3	2	3	1	4	0	4	9	6	8	8	9	7	9	13	6	9	4	3	4	1	3	2	4
MaeIIprimer	ATG	15	6	6	8	2	4	4	0	1	7	7	9	5	1	7	9	0	4	6	4	3	6	9	5	7	0	0	5	1	0	2	8	8	4	3	6	6	7	7	1	4	8	0	6	10	0	5	4
MaeIIprimer	ATT	16	5	5	6	6	4	4	4	2	8	6	8	9	2	4	3	4	5	4	3	5	5	4	2	5	4	3	1	0	2	11	11	9	11	4	14	2	7	7	3	5	10	5	7	3	2	5	3
MaeIIprimer	CAA	17	12	14	22	9	16	5	4	5	13	12	18	11	8	11	21	9	14	16	23	7	17	27	7	28	8	15	20	11	3	28	29	16	24	11	29	8	27	21	11	17	11	33	24	8	7	19	23
MaeIIprimer	CAC	18	11	4	21	16	12	13	8	11	20	19	15	16	8	7	19	9	4	19	33	9	34	14	11	16	5	18	15	9	5	12	37	23	11	25	23	12	34	28	5	17	22	29	29	16	7	14	20
MaeIIprimer	CAG	19	12	14	22	15	10	13	2	6	24	34	22	18	7	11	20	8	12	18	30	10	22	15	15	31	9	11	21	2	4	24	41	19	23	26	45	13	19	48	13	15	17	36	25	16	2	17	20
MaeIIprimer	CAT	20	10	12	24	14	19	8	6	9	24	17	25	8	9	16	17	10	5	17	32	13	20	28	22	19	10	9	11	6	5	23	40	13	13	22	36	7	22	33	18	25	21	25	24	18	6	15	21
MaeIIprimer	CCA	21	23	18	43	13	22	21	10	15	23	46	33	13	8	21	33	19	19	36	43	11	39	39	31	40	8	48	37	12	11	55	86	19	33	63	53	32	73	66	20	52	39	71	56	25	5	35	41
MaeIIprimer	CCC	22	9	7	25	3	13	20	5	2	18	21	31	22	2	15	13	5	8	19	27	10	31	44	10	30	12	13	11	11	14	23	24	21	17	15	28	4	21	43	20	32	29	53	32	16	8	22	36
MaeIIprimer	CCG	23	7	1	9	6	3	6	3	7	7	16	19	5	1	9	1	2	3	3	14	9	17	11	6	20	1	8	13	1	5	12	9	5	7	10	6	17	11	17	16	10	13	16	11	3	0	11	2
MaeIIprimer	CCT	24	13	13	64	8	24	27	8	16	30	46	48	10	3	21	27	12	10	24	40	21	43	45	15	31	6	25	37	6	13	32	78	21	19	42	61	19	34	49	21	29	35	74	46	28	8	25	32
MaeIIprimer	CGA	25	4	3	5	6	7	11	2	3	10	8	12	3	1	8	10	6	5	8	10	10	11	24	11	10	4	10	8	2	3	16	15	10	12	6	15	2	8	13	8	11	17	24	19	8	3	3	7
MaeIIprimer	CGC	26	4	1	9	2	7	5	4	2	5	14	14	4	1	3	10	1	9	9	18	5	10	11	13	14	5	22	24	6	1	12	26	8	13	5	24	3	9	22	7	12	14	25	14	7	6	11	7
MaeIIprimer	CGG	27	5	18	12	2	11	7	6	11	21	13	20	5	0	14	8	1	14	11	29	6	24	13	15	29	12	15	18	7	6	25	30	12	15	22	28	5	21	26	17	15	25	26	19	7	3	15	12
MaeIIprimer	CGT	28	7	11	17	2	10	13	5	7	10	18	16	2	3	8	4	2	9	7	15	3	16	14	7	20	10	18	12	2	1	16	23	6	6	20	25	8	18	19	13	18	16	26	9	8	4	12	11
MaeIIprimer	CTA	29	7	10	16	1	5	10	2	0	8	8	5	3	2	6	7	0	1	5	6	3	11	6	3	11	1	2	9	4	2	3	16	7	12	5	7	8	8	11	7	7	10	11	17	5	7	7	5
MaeIIprimer	CTC	30	23	24	30	6	16	5	6	4	12	20	16	19	4	11	20	8	6	8	18	9	29	21	4	27	8	10	13	7	13	27	28	8	15	29	48	8	33	33	20	23	14	46	19	9	7	19	15
MaeIIprimer	CTG	31	26	14	32	7	10	13	9	10	15	33	38	13	12	20	21	6	6	24	46	15	37	14	7	23	4	21	19	9	3	20	32	24	34	27	52	17	24	32	18	45	25	34	23	20	9	21	13
MaeIIprimer	CTT	32	13	20	27	11	15	16	9	10	26	30	28	10	6	21	21	5	13	21	39	6	24	22	12	21	13	8	13	7	7	24	38	13	17	16	30	19	29	41	18	14	14	28	18	12	2	11	21
MaeIIprimer	GAA	33	17	25	19	5	21	16	5	6	17	25	26	6	4	12	23	6	10	26	29	15	31	26	12	31	6	17	18	8	5	29	32	10	21	16	36	13	29	42	11	42	23	40	29	15	10	21	14
MaeIIprimer	GAC	34	11	7	21	5	9	9	8	11	14	15	21	1	6	12	10	3	2	11	15	10	17	21	11	32	2	19	10	4	0	27	22	6	10	19	25	13	33	28	11	17	13	33	33	14	0	16	13
MaeIIprimer	GAG	35	8	11	27	13	8	15	2	6	15	21	22	8	11	14	18	7	10	11	21	18	19	26	4	10	5	9	18	13	6	22	18	17	16	7	23	10	14	23	11	13	16	33	24	14	6	17	15
MaeIIprimer	GAT	36	16	3	18	8	16	12	2	2	15	17	29	16	10	4	11	5	10	15	42	10	28	19	8	15	3	10	9	3	12	18	24	8	11	21	35	10	21	22	17	17	17	24	24	16	9	25	14
MaeIIprimer	GCA	37	17	27	38	8	25	22	4	15	21	28	38	15	9	15	27	8	16	35	40	17	32	41	18	42	19	26	37	23	9	27	50	18	24	32	52	16	28	63	21	37	35	50	47	14	4	26	44
MaeIIprimer	GCC	38	13	9	21	10	23	12	7	8	18	18	38	18	6	26	21	7	2	20	43	14	31	35	13	26	18	19	32	11	9	35	49	15	23	16	38	4	25	31	15	44	21	38	24	28	4	15	29
MaeIIprimer	GCG	39	8	7	18	4	11	8	4	5	11	22	14	5	0	13	16	3	5	7	24	5	13	25	24	17	4	20	14	7	6	27	30	8	13	9	15	13	16	41	18	16	16	39	17	10	1	7	23
MaeIIprimer	GCT	40	18	24	59	5	14	25	7	8	32	38	37	14	3	23	39	7	11	38	83	19	59	45	31	40	22	39	43	16	7	35	61	26	34	33	59	17	53	65	22	38	39	58	51	35	9	28	48
MaeIIprimer	GGA	41	30	21	66	36	24	35	12	18	35	72	59	22	9	32	47	23	17	32	110	16	54	83	21	67	17	41	49	27	11	65	94	43	30	47	66	21	58	80	38	60	45	88	55	50	19	66	57
MaeIIprimer	GGC	42	36	29	76	18	38	28	28	13	33	48	43	27	11	25	41	16	28	36	75	26	54	58	45	43	18	49	59	16	15	52	76	23	33	41	77	22	62	72	29	59	59	71	65	41	22	39	44
MaeIIprimer	GGG	43	10	20	44	12	13	22	17	13	20	31	44	22	10	27	38	18	15	22	68	12	37	53	23	55	10	26	39	13	9	45	63	26	33	45	69	12	40	70	22	44	42	83	48	24	7	35	39
MaeIIprimer	GGT	44	14	21	44	17	16	33	13	13	22	63	39	15	8	17	45	9	25	25	49	18	47	39	31	42	12	31	51	12	11	60	72	23	30	28	64	20	55	60	26	49	31	57	42	25	6	27	50
MaeIIprimer	GTA	45	7	10	11	3	11	7	5	11	20	13	11	11	5	8	8	10	5	8	24	10	10	24	6	8	4	9	20	4	6	17	16	11	12	7	10	5	22	29	12	20	16	26	14	6	9	15	9
MaeIIprimer	GTC	46	11	12	34	8	22	9	7	18	27	29	14	14	2	11	28	4	23	10	21	7	39	19	13	22	5	27	19	12	6	32	32	18	20	21	23	14	25	39	18	11	26	32	16	13	10	28	26
MaeIIprimer	GTG	47	13	14	28	4	15	4	8	11	14	20	23	13	5	19	19	8	15	17	31	13	24	22	10	27	9	14	19	5	5	30	27	15	20	22	37	15	25	37	9	47	24	28	35	22	6	32	19
MaeIIprimer	GTT	48	10	17	17	7	5	6	7	8	11	16	24	9	3	17	22	8	5	20	29	9	18	8	19	20	7	4	17	13	2	25	31	9	25	16	25	11	22	27	9	16	15	20	17	10	4	16	10
MaeIIprimer	TAA	49	2	1	6	3	11	2	4	6	9	7	3	7	3	3	3	2	2	10	5	2	5	3	1	11	0	3	3	2	0	2	7	3	4	5	4	4	2	4	1	6	9	7	8	3	3	7	1
MaeIIprimer	TAC	50	1	2	11	1	4	3	1	0	10	7	5	5	2	7	1	3	7	1	6	3	10	7	1	9	2	8	7	1	3	2	9	7	11	0	6	3	2	4	2	4	10	5	5	2	2	1	4
MaeIIprimer	TAG	51	1	0	1	0	3	6	1	2	6	9	5	1	0	2	5	2	3	3	5	1	2	5	1	3	1	1	4	1	1	3	8	2	1	5	3	5	3	3	1	8	4	14	6	6	4	4	7
MaeIIprimer	TAT	52	3	2	10	3	6	4	1	4	1	9	3	8	2	8	1	4	2	8	3	3	4	1	1	8	2	6	1	1	2	4	11	6	2	6	9	9	6	15	2	3	8	7	8	3	2	6	2
MaeIIprimer	TCA	53	5	8	28	7	7	11	2	7	24	31	28	8	9	21	23	2	17	24	32	12	12	21	10	21	2	25	16	3	5	17	27	13	12	29	31	11	19	24	16	23	26	29	23	13	4	18	17
MaeIIprimer	TCC	54	12	7	27	5	8	10	4	4	16	27	29	23	2	12	13	5	12	18	36	11	20	9	6	22	6	17	12	8	6	16	35	19	14	17	19	12	35	23	8	10	19	26	23	6	4	12	18
MaeIIprimer	TCG	55	2	4	7	5	3	4	0	3	3	2	6	3	0	5	14	5	6	4	3	0	5	10	7	9	1	4	5	0	1	5	16	1	7	8	5	1	4	8	1	8	5	4	4	7	2	5	10
MaeIIprimer	TCT	56	26	18	23	11	13	11	10	9	19	39	33	17	8	16	19	12	15	17	30	13	38	26	11	26	16	21	18	7	10	29	42	23	33	23	47	14	24	37	18	26	31	25	18	9	5	18	17
MaeIIprimer	TGA	57	19	19	28	8	16	13	10	13	25	17	22	6	5	8	17	10	15	18	45	20	20	30	8	19	4	13	17	9	6	19	35	12	18	17	39	11	18	29	5	18	18	24	14	10	6	14	21
MaeIIprimer	TGC	58	14	10	22	6	18	11	8	10	7	25	18	6	5	11	13	8	5	18	16	14	22	25	5	21	8	15	13	5	3	22	30	6	20	23	16	14	16	26	14	17	14	19	18	10	3	8	19
MaeIIprimer	TGG	59	19	14	30	10	16	12	8	5	19	22	33	12	4	19	11	12	12	18	28	13	23	24	6	19	6	24	32	2	25	24	51	16	26	16	32	8	28	36	16	14	21	42	17	15	6	18	29
MaeIIprimer	TGT	60	6	13	18	11	11	10	7	6	13	22	25	8	3	11	21	13	5	13	19	12	9	31	11	27	8	13	4	11	7	17	36	18	33	29	32	16	18	34	10	25	19	29	21	6	3	14	22
MaeIIprimer	TTA	61	7	6	8	5	5	4	3	2	8	9	12	3	3	6	6	1	2	4	12	4	10	8	2	3	6	2	1	0	3	6	10	3	8	3	11	7	5	6	2	3	7	10	7	10	0	2	6
MaeIIprimer	TTC	62	14	9	12	14	7	1	1	8	10	18	13	8	4	4	18	5	12	8	16	5	15	13	3	5	6	14	6	5	9	14	8	7	11	18	17	10	12	13	9	13	4	10	16	19	8	9	11
MaeIIprimer	TTG	63	18	16	26	10	8	4	0	8	16	13	15	3	1	10	10	6	10	12	21	4	19	9	10	12	3	6	12	3	3	17	14	10	8	13	20	7	15	24	5	11	8	17	8	9	5	13	18
MaeIIprimer	TTT	64	28	12	21	11	9	20	0	12	15	11	12	4	3	10	17	11	14	15	11	6	12	16	3	6	8	4	6	3	2	13	21	5	16	11	24	3	10	9	5	9	21	20	8	13	2	12	11
[truncated: 17 more columns]
