# Supplementary material for: Eukaryotic transcriptomics in silico: Optimizing cDNA-AFLP efficiency
Source: BMC Genomics. 2009 Nov 30;10:565. doi: 10.1186/1471-2164-10-565 (PMC2797533; doi:10.1186/1471-2164-10-565)
Supplement: Additional file 5 — Arrays of all selective PCRs for all species and enzyme combinations. Selective PCR arrays using three-by-three selective base pairs for all 87 NCBI and 39 ENSEMBL species included in the present study, tested on all 28 combinations of 8 restriction enzymes. [file 1471-2164-10-565-S5.ZIP › CSV_Arrays/ENSEMBL/Canis_familiarisMaeIIandMaeI.csv]

			MaeIprimer	MaeIprimer	MaeIprimer	MaeIprimer	MaeIprimer	MaeIprimer	MaeIprimer	MaeIprimer	MaeIprimer	MaeIprimer	MaeIprimer	MaeIprimer	MaeIprimer	MaeIprimer	MaeIprimer	MaeIprimer	MaeIprimer	MaeIprimer	MaeIprimer	MaeIprimer	MaeIprimer	MaeIprimer	MaeIprimer	MaeIprimer	MaeIprimer	MaeIprimer	MaeIprimer	MaeIprimer	MaeIprimer	MaeIprimer	MaeIprimer	MaeIprimer	MaeIprimer	MaeIprimer	MaeIprimer	MaeIprimer	MaeIprimer	MaeIprimer	MaeIprimer	MaeIprimer	MaeIprimer	MaeIprimer	MaeIprimer	MaeIprimer	MaeIprimer	MaeIprimer	MaeIprimer
			AAA	AAC	AAG	AAT	ACA	ACC	ACG	ACT	AGA	AGC	AGG	AGT	ATA	ATC	ATG	ATT	CAA	CAC	CAG	CAT	CCA	CCC	CCG	CCT	CGA	CGC	CGG	CGT	CTA	CTC	CTG	CTT	GAA	GAC	GAG	GAT	GCA	GCC	GCG	GCT	GGA	GGC	GGG	GGT	GTA	GTC	GTG
		0	1	2	3	4	5	6	7	8	9	10	11	12	13	14	15	16	17	18	19	20	21	22	23	24	25	26	27	28	29	30	31	32	33	34	35	36	37	38	39	40	41	42	43	44	45	46	47
MaeIIprimer	AAA	1	12	6	7	8	11	7	0	5	3	1	11	5	2	2	5	5	8	3	12	3	5	2	2	3	2	0	0	1	1	4	6	7	5	3	6	4	3	17	2	10	3	8	0	4	0	4	1
MaeIIprimer	AAC	2	4	2	10	10	5	2	0	1	11	5	5	2	2	1	5	4	9	1	2	2	4	3	0	4	0	0	0	0	0	3	4	2	6	0	5	2	2	2	0	2	4	0	3	0	3	2	5
MaeIIprimer	AAG	3	13	6	16	7	4	2	0	3	12	7	4	3	4	2	6	2	5	1	8	1	10	1	5	5	0	1	0	0	0	3	8	3	11	0	5	3	12	4	4	3	2	4	3	1	0	6	6
MaeIIprimer	AAT	4	13	11	8	10	3	4	1	4	4	2	13	1	1	6	4	7	4	4	3	5	6	4	2	4	0	1	3	0	0	6	4	5	4	1	3	3	3	4	1	2	6	7	0	1	2	5	4
MaeIIprimer	ACA	5	11	5	12	9	12	5	0	3	13	14	11	7	2	5	9	6	4	3	6	6	6	3	0	7	0	2	4	2	3	3	13	6	12	7	4	6	9	7	5	3	4	1	9	8	5	5	4
MaeIIprimer	ACC	6	8	5	8	3	0	4	0	0	6	6	4	7	7	5	4	3	5	6	15	5	1	7	0	5	2	1	3	0	1	7	10	2	1	3	3	2	4	9	5	4	5	3	4	2	0	5	4
MaeIIprimer	ACG	7	3	4	0	2	1	0	0	2	0	2	2	1	0	0	3	0	1	4	2	2	2	0	0	0	0	0	0	0	0	3	1	0	5	1	1	2	5	4	3	0	3	1	0	0	1	1	3
MaeIIprimer	ACT	8	7	5	21	5	2	4	2	10	15	12	7	4	6	6	1	1	14	4	13	5	12	4	6	7	1	0	3	2	0	1	7	10	12	2	11	6	7	8	2	8	3	7	4	3	0	4	6
MaeIIprimer	AGA	9	20	2	16	8	7	5	3	1	12	16	5	6	7	11	10	8	7	5	10	6	12	12	1	9	1	2	8	3	2	7	15	8	19	7	3	5	6	8	3	7	5	6	7	0	2	3	3
MaeIIprimer	AGC	10	12	4	8	2	6	6	1	6	19	9	21	9	7	7	7	6	6	5	14	8	11	7	2	4	3	3	4	2	2	9	12	4	19	7	14	8	13	6	2	5	6	11	3	2	1	4	4
MaeIIprimer	AGG	11	3	4	15	6	4	4	2	7	9	4	22	7	6	1	8	2	4	6	5	5	5	1	1	3	2	2	4	1	2	8	13	7	8	3	6	4	3	8	0	7	2	6	4	0	3	0	0
MaeIIprimer	AGT	12	16	4	18	4	12	7	1	1	8	5	14	9	3	2	14	4	3	4	9	5	4	2	3	9	1	1	2	1	2	1	9	5	1	9	11	1	5	5	0	5	6	5	5	7	3	3	5
MaeIIprimer	ATA	13	6	0	12	3	3	2	1	2	8	4	7	0	5	1	1	5	1	5	2	2	3	0	3	0	1	0	1	1	0	1	2	2	4	5	8	5	2	3	0	1	3	1	4	1	7	4	0
MaeIIprimer	ATC	14	4	3	5	6	6	2	0	2	6	5	4	3	1	6	6	18	7	7	10	9	3	1	0	4	1	1	2	3	2	4	9	8	9	2	2	7	3	4	2	4	5	4	2	1	0	0	0
MaeIIprimer	ATG	15	2	4	8	8	5	5	0	2	8	7	9	4	4	2	6	4	4	2	5	8	9	7	0	14	0	4	0	0	4	6	7	5	5	2	8	4	5	1	4	7	2	2	5	7	5	2	1
MaeIIprimer	ATT	16	17	6	10	11	11	8	0	1	11	1	2	3	6	5	12	2	5	2	14	8	2	4	3	6	1	0	1	1	1	3	8	7	2	8	20	3	4	3	2	2	3	1	3	2	5	0	7
MaeIIprimer	CAA	17	20	7	11	6	13	5	1	4	21	8	22	17	4	2	6	5	10	6	15	10	10	8	5	4	5	0	4	2	3	7	20	6	11	8	9	11	8	9	5	6	9	5	7	8	7	14	10
MaeIIprimer	CAC	18	14	11	29	6	9	8	3	8	13	11	8	5	4	4	6	10	6	11	26	16	17	11	5	2	4	1	2	0	4	12	13	8	5	6	19	10	7	8	5	12	9	2	7	5	4	5	8
MaeIIprimer	CAG	19	18	14	18	14	16	9	2	10	13	13	19	14	1	4	7	7	12	6	23	15	8	14	3	12	1	7	4	4	3	16	12	14	6	13	18	15	17	12	4	12	5	17	11	3	7	5	11
MaeIIprimer	CAT	20	18	10	26	11	14	14	2	8	11	17	29	16	4	7	10	8	6	13	10	15	10	3	5	8	6	7	5	6	3	8	17	7	8	16	15	9	6	6	5	10	9	6	15	7	5	7	3
MaeIIprimer	CCA	21	26	16	29	8	18	12	5	17	43	18	33	16	7	3	22	6	11	13	23	14	18	14	9	8	1	3	7	1	0	13	17	10	22	12	21	12	11	21	9	11	17	21	16	6	3	15	12
MaeIIprimer	CCC	22	6	9	18	5	7	8	6	9	17	16	24	4	8	7	11	5	5	14	15	7	13	9	5	9	5	1	3	3	0	14	14	13	16	8	12	8	7	10	2	15	11	11	13	4	1	14	8
MaeIIprimer	CCG	23	6	8	13	1	4	1	2	4	7	4	11	1	1	3	2	5	5	6	7	3	5	7	0	2	2	0	1	0	2	2	2	3	6	1	9	6	3	5	2	5	5	6	9	3	1	0	3
MaeIIprimer	CCT	24	19	15	21	13	12	17	6	10	33	24	24	11	6	14	18	11	8	18	28	6	22	5	17	9	1	3	3	2	9	22	27	11	16	9	22	11	15	11	8	16	14	17	11	9	7	9	8
MaeIIprimer	CGA	25	8	7	6	6	7	8	3	0	4	5	9	0	1	0	5	0	7	4	6	5	3	6	0	1	0	2	1	0	0	8	9	4	4	3	9	2	3	3	0	5	9	4	3	6	3	2	3
MaeIIprimer	CGC	26	3	4	2	4	8	7	5	5	6	4	3	4	1	1	3	0	1	1	2	4	3	5	0	9	5	1	2	0	2	2	6	3	4	2	6	2	4	5	4	9	1	4	6	0	2	6	3
MaeIIprimer	CGG	27	8	4	11	0	6	8	3	5	10	19	13	3	3	5	10	4	9	8	4	2	11	4	2	9	0	4	5	0	0	9	9	10	5	8	13	9	5	6	3	11	6	7	3	3	1	1	5
MaeIIprimer	CGT	28	7	4	8	7	6	4	1	4	9	5	17	3	6	2	4	5	2	2	10	2	8	6	3	2	3	3	5	2	2	14	9	8	10	3	5	4	1	7	0	5	7	5	9	4	1	2	2
MaeIIprimer	CTA	29	6	4	3	0	1	2	0	0	7	3	4	1	3	4	2	6	2	2	7	5	3	0	3	7	1	0	0	0	0	8	9	3	4	3	6	5	2	9	3	4	3	6	5	1	7	10	2
MaeIIprimer	CTC	30	20	11	27	6	9	7	0	7	19	20	15	9	3	9	18	6	5	6	25	2	14	12	6	10	2	4	5	1	2	10	6	14	11	9	11	5	6	13	0	11	9	7	12	4	8	6	5
MaeIIprimer	CTG	31	19	12	24	13	11	10	3	10	17	11	30	8	7	9	7	3	10	8	33	20	15	8	7	12	0	2	3	1	6	14	20	10	12	12	18	18	11	19	8	18	17	16	12	8	3	6	12
MaeIIprimer	CTT	32	32	11	21	14	25	10	2	16	20	20	15	13	12	6	12	3	17	8	24	11	13	11	5	8	5	1	0	7	7	10	12	8	17	13	14	18	8	15	2	7	5	13	4	12	6	14	4
MaeIIprimer	GAA	33	22	10	14	13	18	7	6	12	24	20	15	8	4	10	9	15	20	10	23	8	16	9	4	7	3	3	3	1	11	19	28	14	21	14	12	13	26	19	2	14	12	21	17	9	5	15	7
MaeIIprimer	GAC	34	4	4	9	5	9	1	4	7	10	6	9	7	3	5	6	4	5	3	13	1	16	7	3	13	2	7	1	2	4	19	12	6	9	8	17	6	9	5	1	7	6	11	14	8	1	5	2
MaeIIprimer	GAG	35	17	11	5	7	10	12	4	3	11	13	16	8	5	7	12	8	6	10	16	14	6	3	1	11	2	6	2	8	1	11	3	14	28	6	14	8	6	10	3	14	4	8	4	6	5	9	9
MaeIIprimer	GAT	36	22	9	11	14	6	5	2	6	21	14	11	8	0	4	11	3	18	9	20	10	9	2	4	4	0	1	4	0	6	14	17	9	9	9	15	11	6	9	2	12	9	10	8	3	4	14	9
MaeIIprimer	GCA	37	19	9	26	15	10	11	2	14	19	23	23	9	5	17	13	4	17	23	11	8	17	13	4	7	3	3	4	6	3	27	14	17	29	13	16	18	16	7	9	14	11	16	17	10	5	13	11
MaeIIprimer	GCC	38	13	8	16	8	8	14	6	7	21	15	23	6	7	11	10	8	21	14	15	3	10	7	9	3	4	3	8	3	2	18	14	13	16	10	11	2	8	10	7	6	7	14	12	6	10	12	11
MaeIIprimer	GCG	39	4	2	9	3	4	4	0	4	2	8	12	1	0	3	6	2	4	5	15	5	5	3	4	7	1	3	3	2	0	6	15	3	8	6	6	9	3	2	5	8	4	4	2	4	0	6	7
MaeIIprimer	GCT	40	31	9	25	13	15	9	7	7	25	26	30	17	9	14	17	10	11	12	24	7	16	14	7	19	4	10	5	5	2	18	25	19	12	9	27	18	12	15	15	9	17	23	12	15	4	13	21
MaeIIprimer	GGA	41	25	29	25	15	16	20	4	12	36	36	39	10	10	12	21	20	21	43	32	30	34	22	11	19	6	11	5	2	7	22	32	39	40	19	34	15	19	16	8	33	9	25	14	16	9	41	17
MaeIIprimer	GGC	42	20	10	39	10	19	27	5	22	29	34	33	18	6	16	31	15	15	20	37	22	25	26	6	20	13	7	5	0	3	18	24	34	18	17	25	19	16	20	11	14	15	33	20	11	10	11	22
MaeIIprimer	GGG	43	15	10	31	10	13	17	7	16	23	18	26	17	5	12	10	11	16	27	16	20	22	21	13	9	3	7	5	13	2	17	29	10	14	8	16	14	22	35	5	30	6	25	12	17	7	23	7
MaeIIprimer	GGT	44	23	19	28	10	11	8	1	9	21	25	23	20	8	7	16	10	17	30	20	15	15	22	6	10	4	4	7	6	1	28	20	16	23	13	25	11	11	10	6	17	16	19	15	4	8	16	5
MaeIIprimer	GTA	45	17	10	17	9	1	1	0	3	8	8	9	7	4	7	8	11	18	4	18	7	5	6	1	7	0	1	1	3	3	7	9	9	11	7	5	4	6	9	3	3	4	6	4	2	4	8	6
MaeIIprimer	GTC	46	16	6	26	5	15	8	3	11	17	17	9	5	5	8	5	8	8	13	15	9	15	10	6	9	0	3	6	4	6	10	19	13	8	5	21	6	14	12	1	15	12	6	9	9	4	8	13
MaeIIprimer	GTG	47	19	8	22	13	16	7	3	8	18	7	22	6	7	6	14	3	10	11	20	9	14	9	11	12	2	2	3	7	1	17	25	11	7	12	16	3	4	21	1	14	9	8	11	12	11	3	9
MaeIIprimer	GTT	48	23	8	22	4	6	6	0	8	20	13	13	10	4	6	8	12	14	13	15	9	19	13	3	9	0	3	6	4	2	21	12	6	6	8	14	7	3	10	4	4	11	10	10	6	5	6	10
MaeIIprimer	TAA	49	2	6	13	6	6	2	2	3	1	7	1	3	9	4	2	1	3	0	5	2	4	0	1	4	3	0	1	0	2	13	5	3	8	2	5	5	1	3	1	4	4	7	9	6	2	3	7
MaeIIprimer	TAC	50	3	2	7	4	6	2	1	2	3	4	3	6	4	2	4	0	4	0	9	4	4	2	0	3	0	0	3	0	3	3	6	3	4	1	8	3	5	1	2	1	2	3	2	5	3	1	2
MaeIIprimer	TAG	51	6	1	8	1	5	1	2	3	7	2	0	2	1	7	3	4	9	2	4	7	4	3	0	2	0	0	1	3	0	5	4	4	2	0	6	4	3	0	0	2	4	4	2	0	2	1	3
MaeIIprimer	TAT	52	12	10	9	5	5	4	0	4	6	9	4	4	5	9	5	2	2	2	7	10	1	4	3	0	1	1	0	1	1	5	4	3	7	6	4	12	3	2	1	5	1	1	0	4	2	3	7
MaeIIprimer	TCA	53	27	10	22	9	9	13	1	10	28	12	27	11	7	13	21	6	17	3	20	15	10	6	2	8	3	1	7	2	5	13	11	9	12	6	6	11	6	9	2	11	7	10	11	7	2	8	15
MaeIIprimer	TCC	54	20	13	25	13	9	11	0	5	23	11	19	3	1	8	17	4	14	9	14	7	13	8	4	5	1	4	0	4	1	10	10	18	25	13	14	6	5	10	5	7	1	8	7	3	3	17	14
MaeIIprimer	TCG	55	5	7	4	1	3	1	1	1	1	2	5	11	5	2	1	2	3	5	5	3	0	4	2	2	6	0	1	1	0	6	2	3	3	5	1	3	5	2	1	2	3	5	4	0	1	1	0
MaeIIprimer	TCT	56	34	17	24	7	11	12	1	11	34	16	22	13	7	14	6	14	13	18	22	11	19	12	3	8	3	3	5	1	3	17	22	16	15	10	11	13	9	7	8	14	18	14	4	6	6	11	16
MaeIIprimer	TGA	57	20	11	16	20	9	4	2	3	18	11	9	6	3	7	15	10	9	13	12	14	17	3	3	6	5	0	10	9	5	6	14	16	13	11	16	13	5	11	2	5	9	8	9	8	4	6	10
MaeIIprimer	TGC	58	9	9	14	10	12	6	0	6	15	19	10	5	4	9	8	4	14	7	11	6	11	5	4	5	1	4	1	2	5	6	10	9	14	9	6	3	5	7	7	5	8	4	8	3	6	5	10
MaeIIprimer	TGG	59	11	15	22	14	9	12	13	8	21	22	23	6	7	3	18	9	8	7	21	13	25	11	3	13	2	2	4	3	3	23	13	16	23	10	13	9	5	7	4	16	12	19	6	6	5	11	9
MaeIIprimer	TGT	60	28	14	16	11	17	5	0	14	28	5	12	5	4	5	8	7	16	9	12	8	21	19	3	8	4	0	2	2	6	9	21	10	6	8	10	3	12	3	3	9	6	4	4	7	7	9	8
MaeIIprimer	TTA	61	16	10	13	5	11	0	0	3	15	4	11	9	5	5	6	6	10	1	13	7	8	6	2	2	0	3	3	0	1	6	6	5	8	1	6	9	5	4	0	6	0	7	0	2	1	5	3
MaeIIprimer	TTC	62	23	13	20	15	13	4	1	10	16	14	18	7	4	12	20	6	16	2	16	7	5	5	9	5	1	2	3	4	3	4	21	6	16	12	16	11	3	10	2	7	12	5	6	2	3	5	4
MaeIIprimer	TTG	63	13	7	18	8	8	6	1	7	13	10	16	8	5	12	17	6	5	11	25	14	16	0	2	5	4	1	2	4	0	7	9	10	5	9	12	4	8	10	0	11	7	8	6	3	4	7	8
MaeIIprimer	TTT	64	23	12	23	8	14	9	1	11	24	15	27	16	13	11	17	17	22	7	31	16	8	5	4	5	3	3	4	3	6	12	14	15	10	6	13	12	9	8	1	11	9	10	3	5	4	14	5
[truncated: 17 more columns]
