# Supplementary material for: Eukaryotic transcriptomics in silico: Optimizing cDNA-AFLP efficiency
Source: BMC Genomics. 2009 Nov 30;10:565. doi: 10.1186/1471-2164-10-565 (PMC2797533; doi:10.1186/1471-2164-10-565)
Supplement: Additional file 5 — Arrays of all selective PCRs for all species and enzyme combinations. Selective PCR arrays using three-by-three selective base pairs for all 87 NCBI and 39 ENSEMBL species included in the present study, tested on all 28 combinations of 8 restriction enzymes. [file 1471-2164-10-565-S5.ZIP › CSV_Arrays/ENSEMBL/Canis_familiarisMaeIIandMseI.csv]

			MseIprimer	MseIprimer	MseIprimer	MseIprimer	MseIprimer	MseIprimer	MseIprimer	MseIprimer	MseIprimer	MseIprimer	MseIprimer	MseIprimer	MseIprimer	MseIprimer	MseIprimer	MseIprimer	MseIprimer	MseIprimer	MseIprimer	MseIprimer	MseIprimer	MseIprimer	MseIprimer	MseIprimer	MseIprimer	MseIprimer	MseIprimer	MseIprimer	MseIprimer	MseIprimer	MseIprimer	MseIprimer	MseIprimer	MseIprimer	MseIprimer	MseIprimer	MseIprimer	MseIprimer	MseIprimer	MseIprimer	MseIprimer	MseIprimer	MseIprimer	MseIprimer	MseIprimer	MseIprimer	MseIprimer
			AAA	AAC	AAG	AAT	ACA	ACC	ACG	ACT	AGA	AGC	AGG	AGT	ATA	ATC	ATG	ATT	CAA	CAC	CAG	CAT	CCA	CCC	CCG	CCT	CGA	CGC	CGG	CGT	CTA	CTC	CTG	CTT	GAA	GAC	GAG	GAT	GCA	GCC	GCG	GCT	GGA	GGC	GGG	GGT	GTA	GTC	GTG
		0	1	2	3	4	5	6	7	8	9	10	11	12	13	14	15	16	17	18	19	20	21	22	23	24	25	26	27	28	29	30	31	32	33	34	35	36	37	38	39	40	41	42	43	44	45	46	47
MaeIIprimer	AAA	1	24	11	15	14	9	6	1	4	12	6	8	11	11	9	4	7	12	2	12	9	5	7	2	11	1	0	1	0	4	4	2	13	9	4	4	9	3	1	1	4	11	6	6	7	6	1	6
MaeIIprimer	AAC	2	6	6	6	3	7	3	3	1	11	4	6	3	5	6	3	3	3	2	13	6	6	2	0	5	2	0	0	0	2	2	3	0	12	7	7	3	3	4	2	4	5	1	0	0	3	4	2
MaeIIprimer	AAG	3	13	7	19	14	11	2	3	9	25	6	8	4	5	3	4	8	8	3	4	11	3	2	0	3	2	0	2	0	2	1	4	2	11	4	2	1	4	4	0	8	9	0	2	2	1	2	3
MaeIIprimer	AAT	4	13	8	11	11	6	2	3	6	8	9	10	2	11	2	5	8	7	9	4	7	8	7	1	6	3	3	0	0	1	4	1	4	6	1	2	4	2	2	0	0	6	1	9	4	2	3	4
MaeIIprimer	ACA	5	17	7	8	12	9	4	1	13	15	6	7	9	5	11	11	8	15	7	5	7	10	2	4	5	5	1	1	0	6	3	6	7	20	7	5	7	14	5	0	7	12	3	4	5	5	3	2
MaeIIprimer	ACC	6	9	10	2	3	4	4	2	7	9	12	6	1	3	3	3	4	3	3	26	6	8	1	0	6	6	0	0	0	4	3	4	5	10	2	4	10	7	2	0	1	3	5	4	5	1	2	2
MaeIIprimer	ACG	7	3	1	0	6	0	0	1	3	5	2	2	0	2	1	1	2	1	6	2	0	1	5	0	0	0	2	1	0	0	0	1	1	1	2	2	2	1	0	1	1	3	2	0	1	0	2	3
MaeIIprimer	ACT	8	18	6	7	11	3	3	2	15	11	6	15	10	8	10	7	16	11	5	3	12	3	3	2	8	1	1	2	0	4	3	6	5	10	2	1	4	5	3	1	5	9	7	4	4	5	4	7
MaeIIprimer	AGA	9	15	10	10	14	11	9	1	5	20	15	12	8	11	5	7	17	11	11	9	10	7	3	3	5	2	4	2	0	1	9	9	7	25	11	5	10	3	4	3	6	15	11	3	4	2	2	4
MaeIIprimer	AGC	10	6	11	9	7	7	7	1	11	28	14	6	7	7	7	16	6	22	4	10	9	8	6	3	13	12	2	0	0	1	6	9	5	18	5	14	7	10	7	2	9	13	5	1	3	2	4	2
MaeIIprimer	AGG	11	8	8	14	16	15	4	2	11	11	3	5	12	8	1	3	6	4	10	6	11	3	5	4	5	1	1	2	0	4	2	3	13	10	3	2	4	6	5	6	5	8	1	4	4	3	4	7
MaeIIprimer	AGT	12	11	3	6	9	12	6	4	3	18	5	10	7	8	5	10	10	11	3	13	4	2	0	4	12	1	0	4	0	0	7	5	1	9	2	5	14	13	1	0	9	13	5	6	4	2	1	9
MaeIIprimer	ATA	13	12	4	8	8	4	4	0	3	11	9	8	5	2	4	9	3	3	6	6	2	9	1	0	1	1	0	0	0	1	4	4	9	4	1	1	1	4	0	4	3	8	2	6	4	4	1	1
MaeIIprimer	ATC	14	20	10	6	14	2	7	0	7	21	5	5	5	4	5	11	7	4	6	11	13	8	1	2	14	0	1	1	0	1	2	4	5	5	1	1	3	7	2	1	6	9	5	6	5	2	6	1
MaeIIprimer	ATG	15	11	7	4	8	13	8	5	8	17	6	7	5	9	8	7	10	5	1	8	6	8	2	0	3	0	0	0	0	4	2	3	4	10	4	1	21	3	2	0	1	15	4	3	5	2	4	8
MaeIIprimer	ATT	16	22	4	9	9	7	4	2	4	18	9	7	3	11	6	10	3	3	6	7	7	7	8	2	7	4	1	1	0	3	7	6	7	13	4	7	4	9	2	3	6	19	8	9	2	2	3	3
MaeIIprimer	CAA	17	21	8	18	14	4	8	1	14	21	17	19	18	12	15	13	8	10	12	6	9	12	8	6	8	1	3	2	0	5	9	8	12	20	3	8	7	8	4	2	6	22	12	14	7	3	9	5
MaeIIprimer	CAC	18	18	10	9	20	10	13	1	7	24	10	7	7	6	11	8	8	9	9	10	8	6	4	6	8	10	3	1	0	4	14	13	10	18	12	13	5	3	5	6	8	15	4	24	4	5	3	8
MaeIIprimer	CAG	19	20	5	27	25	10	14	4	16	24	32	11	6	8	14	20	14	10	5	12	18	11	8	2	14	3	3	1	0	1	7	13	13	24	8	6	14	14	12	3	8	8	12	10	16	7	16	14
MaeIIprimer	CAT	20	18	15	13	16	16	9	5	28	22	21	21	13	12	15	15	9	10	6	5	10	21	6	3	10	5	1	4	0	6	9	14	10	31	11	13	10	17	9	3	10	22	10	9	8	6	3	6
MaeIIprimer	CCA	21	24	21	25	21	11	10	5	16	44	30	22	14	12	15	20	17	16	8	15	15	13	16	5	3	11	5	8	0	7	8	16	15	30	5	18	13	17	6	8	10	14	14	8	8	5	14	15
MaeIIprimer	CCC	22	18	6	12	25	18	6	3	9	26	15	9	9	11	4	8	3	9	19	24	2	6	7	1	7	3	1	3	0	4	7	6	12	17	7	13	10	10	10	3	6	16	4	9	8	1	10	6
MaeIIprimer	CCG	23	8	12	5	8	7	3	3	10	3	3	8	5	6	5	8	15	2	4	0	5	5	9	0	3	2	1	1	0	3	5	10	3	7	1	1	4	5	4	1	1	9	3	3	6	1	2	5
MaeIIprimer	CCT	24	24	16	14	16	23	12	7	13	26	11	15	10	8	11	10	12	26	9	12	13	13	7	3	20	8	2	3	0	4	8	12	13	38	6	12	12	16	15	4	17	32	21	13	14	5	7	11
MaeIIprimer	CGA	25	11	7	8	7	2	3	1	1	11	3	7	9	9	1	4	3	12	0	4	7	5	2	1	2	0	3	1	0	0	4	2	5	5	0	8	2	5	11	5	1	11	2	4	6	2	1	7
MaeIIprimer	CGC	26	9	8	6	2	5	5	6	3	5	1	11	7	3	5	2	1	1	5	0	6	3	0	1	2	0	2	0	0	1	4	5	1	5	2	7	4	4	3	1	1	4	2	10	3	2	2	3
MaeIIprimer	CGG	27	6	9	3	10	11	6	1	8	6	8	5	3	5	4	7	3	4	3	5	4	6	1	1	7	5	4	0	0	2	2	7	0	13	3	11	5	3	3	4	19	12	2	7	6	2	6	4
MaeIIprimer	CGT	28	7	3	4	6	4	8	0	2	9	5	7	3	0	3	5	1	6	6	9	3	11	6	0	5	0	2	1	0	2	3	2	4	8	0	8	11	6	3	2	6	16	1	6	3	1	3	0
MaeIIprimer	CTA	29	6	11	11	7	7	3	1	4	8	7	4	8	3	12	6	5	7	5	10	11	6	3	4	1	0	3	1	0	1	0	3	10	63	6	2	1	13	3	1	1	4	6	6	3	6	5	3
MaeIIprimer	CTC	30	22	8	16	10	14	9	2	12	29	18	20	15	14	20	16	9	17	6	17	3	13	6	1	6	5	3	2	0	4	7	9	6	12	4	6	15	15	4	2	6	14	6	10	5	2	6	6
MaeIIprimer	CTG	31	36	12	19	24	27	12	7	20	34	18	15	11	17	14	15	19	8	18	14	15	12	5	2	4	7	4	7	0	9	6	11	19	22	14	11	8	17	16	2	3	16	11	3	10	6	7	16
MaeIIprimer	CTT	32	25	18	32	26	17	8	10	21	16	14	18	7	12	8	13	15	17	4	7	9	10	8	1	10	4	1	0	0	3	6	12	9	46	11	15	12	13	8	4	24	18	11	10	24	6	10	10
MaeIIprimer	GAA	33	34	9	30	17	13	12	1	22	48	7	12	23	10	15	15	21	25	27	17	20	16	12	7	10	3	1	2	0	4	10	12	18	20	12	14	15	28	10	3	15	25	10	4	13	11	3	12
MaeIIprimer	GAC	34	15	5	5	12	7	6	1	6	18	10	24	13	4	17	14	6	7	17	8	5	4	13	5	5	2	0	3	0	0	8	17	16	12	7	4	10	8	5	2	2	19	5	12	6	7	4	4
MaeIIprimer	GAG	35	19	6	11	3	7	12	0	9	26	7	15	9	20	8	12	9	16	18	8	14	2	3	1	8	0	2	1	0	2	5	8	11	25	1	7	9	15	4	3	11	23	10	12	2	3	6	14
MaeIIprimer	GAT	36	23	12	10	23	3	16	2	7	27	8	17	18	11	10	13	8	8	9	8	12	10	12	3	8	1	0	4	0	4	11	14	3	20	8	10	15	14	5	4	12	11	8	7	7	3	10	10
MaeIIprimer	GCA	37	36	18	17	11	20	10	0	15	16	15	27	28	11	16	15	16	9	6	19	11	11	3	2	19	3	6	4	0	0	10	18	10	12	10	13	17	6	4	1	15	14	15	10	9	8	13	11
MaeIIprimer	GCC	38	17	11	16	18	14	8	5	10	18	20	27	9	11	9	4	12	17	15	5	16	7	15	0	15	3	1	7	0	4	9	13	16	20	9	23	4	6	11	1	17	14	10	4	16	4	8	7
MaeIIprimer	GCG	39	8	6	5	5	4	1	0	5	8	11	3	10	1	2	7	1	5	3	4	5	4	3	0	9	1	1	2	0	3	4	1	6	7	2	3	12	6	6	2	2	8	3	10	4	1	3	0
MaeIIprimer	GCT	40	30	10	24	35	19	12	1	35	29	29	21	21	12	11	27	11	28	16	7	12	18	10	3	21	3	4	0	0	6	9	15	24	22	8	8	15	13	11	2	17	26	13	15	15	6	9	18
MaeIIprimer	GGA	41	48	16	26	32	26	20	2	21	42	29	32	26	12	23	25	24	26	14	19	26	32	18	6	21	3	3	7	0	10	20	14	22	29	21	14	35	20	22	3	16	37	16	13	14	7	20	23
MaeIIprimer	GGC	42	42	17	29	25	22	16	3	19	37	21	22	23	17	17	20	16	21	19	29	31	24	12	4	20	7	2	4	0	9	20	17	15	35	14	16	7	18	9	5	8	28	16	16	15	8	17	19
MaeIIprimer	GGG	43	21	10	18	26	19	16	3	11	39	15	15	21	12	17	15	19	20	7	16	23	12	10	3	6	2	3	5	0	8	6	15	20	23	9	12	23	19	10	4	16	23	10	16	12	6	12	15
MaeIIprimer	GGT	44	38	13	18	30	28	12	2	17	31	15	27	21	18	21	15	10	23	47	14	13	17	10	5	13	5	2	0	0	2	13	16	19	19	13	10	10	12	10	10	8	22	22	6	12	8	10	5
MaeIIprimer	GTA	45	29	8	16	18	18	2	0	12	13	8	12	17	16	10	9	16	9	4	10	8	6	5	0	9	3	3	7	0	7	12	5	5	18	8	7	6	2	7	0	5	8	7	4	9	9	6	8
MaeIIprimer	GTC	46	21	14	12	16	16	4	1	16	19	13	19	19	14	14	13	7	7	5	6	5	11	2	7	3	5	1	2	0	4	5	7	8	11	9	10	12	10	5	2	7	4	6	6	10	6	6	6
MaeIIprimer	GTG	47	21	19	9	26	18	5	1	23	25	16	16	17	10	9	10	17	11	13	9	9	9	7	2	12	8	1	2	0	5	7	10	9	18	10	18	9	15	8	2	8	23	13	7	5	9	1	5
MaeIIprimer	GTT	48	27	21	8	22	14	7	3	11	24	16	15	14	13	8	13	7	16	13	8	20	10	8	2	9	4	0	0	0	1	9	5	14	20	10	13	13	11	5	0	9	9	9	8	12	7	6	6
MaeIIprimer	TAA	49	0	0	0	0	0	0	0	0	0	0	0	0	0	0	0	0	0	0	0	0	0	0	0	0	0	0	0	0	0	0	0	0	0	0	0	0	0	0	0	0	0	0	0	0	0	0	0
MaeIIprimer	TAC	50	14	5	1	6	1	6	0	3	12	7	5	4	5	5	7	8	8	5	5	8	1	3	2	1	1	1	0	0	4	4	6	6	5	0	5	3	2	2	1	2	9	5	2	1	1	2	2
MaeIIprimer	TAG	51	13	9	5	5	6	5	1	4	6	5	6	5	4	4	6	6	3	3	4	11	1	2	2	5	1	2	0	0	0	2	5	2	17	0	4	3	3	0	0	3	5	2	2	1	4	5	1
MaeIIprimer	TAT	52	11	7	14	7	10	6	0	10	12	12	9	6	6	4	7	12	4	2	4	6	6	2	1	4	3	0	0	0	5	3	9	8	9	2	6	6	4	4	4	4	5	4	5	2	5	8	2
MaeIIprimer	TCA	53	33	10	25	8	14	9	4	16	21	17	22	16	16	8	25	19	11	12	22	13	11	3	2	9	2	7	5	0	8	11	10	13	24	2	14	8	12	15	2	9	16	14	10	13	8	3	21
MaeIIprimer	TCC	54	22	11	23	13	11	8	2	16	17	18	20	5	11	9	9	16	11	12	7	14	11	7	5	3	3	0	6	0	4	12	10	9	16	1	9	8	4	8	3	13	18	3	5	9	1	4	10
MaeIIprimer	TCG	55	3	3	3	9	3	3	1	1	8	1	2	2	4	0	2	1	5	3	2	3	7	1	3	2	1	0	1	0	0	1	3	2	4	4	0	5	3	2	0	0	6	1	4	3	2	0	2
MaeIIprimer	TCT	56	41	18	29	23	22	12	1	11	38	17	26	18	15	11	13	17	24	12	14	18	23	6	2	10	3	1	3	0	4	2	11	14	25	9	16	16	21	68	3	4	25	12	10	9	12	6	13
MaeIIprimer	TGA	57	26	13	21	13	10	9	3	11	24	12	13	10	10	15	10	21	11	3	12	7	15	4	4	13	2	0	5	0	0	5	13	8	18	7	6	13	6	8	7	12	11	18	3	3	7	6	17
MaeIIprimer	TGC	58	28	12	27	17	10	10	2	6	18	9	10	7	11	15	13	9	11	18	9	8	11	4	1	14	4	0	2	0	5	4	15	12	11	6	9	5	9	15	4	9	18	2	7	5	2	9	2
MaeIIprimer	TGG	59	28	7	23	26	12	12	3	6	35	16	20	19	25	14	10	13	19	15	16	18	13	8	6	8	8	2	0	0	2	17	5	10	8	10	15	6	6	12	3	9	24	10	7	7	7	10	9
MaeIIprimer	TGT	60	21	12	15	17	12	12	0	11	27	8	14	10	4	12	9	13	17	10	16	20	11	3	3	15	5	5	3	0	5	15	13	7	19	8	8	15	12	9	8	8	11	8	6	6	8	9	11
MaeIIprimer	TTA	61	10	4	6	16	11	6	3	3	20	2	8	4	4	10	6	9	3	11	6	8	4	1	0	0	0	2	0	0	4	5	12	8	6	3	5	3	1	1	6	7	17	3	1	8	5	2	8
MaeIIprimer	TTC	62	37	9	18	23	18	11	0	8	44	17	14	16	10	11	19	7	17	7	8	15	6	10	2	12	5	2	1	0	6	4	10	19	22	11	9	9	13	18	0	13	16	7	10	16	7	2	9
MaeIIprimer	TTG	63	30	7	29	15	16	16	0	12	17	13	16	16	9	10	19	16	10	1	14	13	9	8	1	4	8	2	4	0	8	9	10	11	17	3	8	6	10	18	2	5	18	7	11	10	3	6	9
MaeIIprimer	TTT	64	38	16	24	26	9	7	4	7	34	21	21	20	17	18	15	26	15	13	11	17	18	5	7	9	8	5	0	0	5	15	16	20	31	20	23	11	20	11	1	11	21	7	5	15	7	8	13
[truncated: 17 more columns]
