# Supplementary material for: Eukaryotic transcriptomics in silico: Optimizing cDNA-AFLP efficiency
Source: BMC Genomics. 2009 Nov 30;10:565. doi: 10.1186/1471-2164-10-565 (PMC2797533; doi:10.1186/1471-2164-10-565)
Supplement: Additional file 5 — Arrays of all selective PCRs for all species and enzyme combinations. Selective PCR arrays using three-by-three selective base pairs for all 87 NCBI and 39 ENSEMBL species included in the present study, tested on all 28 combinations of 8 restriction enzymes. [file 1471-2164-10-565-S5.ZIP › CSV_Arrays/ENSEMBL/Canis_familiarisMseIandHpaII.csv]

			HpaIIprimer	HpaIIprimer	HpaIIprimer	HpaIIprimer	HpaIIprimer	HpaIIprimer	HpaIIprimer	HpaIIprimer	HpaIIprimer	HpaIIprimer	HpaIIprimer	HpaIIprimer	HpaIIprimer	HpaIIprimer	HpaIIprimer	HpaIIprimer	HpaIIprimer	HpaIIprimer	HpaIIprimer	HpaIIprimer	HpaIIprimer	HpaIIprimer	HpaIIprimer	HpaIIprimer	HpaIIprimer	HpaIIprimer	HpaIIprimer	HpaIIprimer	HpaIIprimer	HpaIIprimer	HpaIIprimer	HpaIIprimer	HpaIIprimer	HpaIIprimer	HpaIIprimer	HpaIIprimer	HpaIIprimer	HpaIIprimer	HpaIIprimer	HpaIIprimer	HpaIIprimer	HpaIIprimer	HpaIIprimer	HpaIIprimer	HpaIIprimer	HpaIIprimer	HpaIIprimer
			AAA	AAC	AAG	AAT	ACA	ACC	ACG	ACT	AGA	AGC	AGG	AGT	ATA	ATC	ATG	ATT	CAA	CAC	CAG	CAT	CCA	CCC	CCG	CCT	CGA	CGC	CGG	CGT	CTA	CTC	CTG	CTT	GAA	GAC	GAG	GAT	GCA	GCC	GCG	GCT	GGA	GGC	GGG	GGT	GTA	GTC	GTG
		0	1	2	3	4	5	6	7	8	9	10	11	12	13	14	15	16	17	18	19	20	21	22	23	24	25	26	27	28	29	30	31	32	33	34	35	36	37	38	39	40	41	42	43	44	45	46	47
MseIprimer	AAA	1	29	20	39	32	19	24	12	15	24	36	26	18	6	21	28	15	14	16	34	25	33	26	7	25	5	10	25	7	13	20	34	21	28	19	47	18	32	16	15	38	20	23	21	6	14	21	24
MseIprimer	AAC	2	6	5	17	6	10	7	2	9	16	15	22	10	6	18	14	8	12	11	16	9	21	13	1	14	3	5	7	7	5	15	25	13	13	10	25	9	18	17	8	11	17	10	13	5	10	14	13
MseIprimer	AAG	3	28	21	23	7	17	13	7	9	25	30	28	12	7	22	13	16	13	12	20	11	12	24	4	17	10	5	5	5	8	24	27	12	19	23	37	12	21	16	11	22	18	13	21	12	4	5	13
MseIprimer	AAT	4	24	9	33	19	21	6	3	8	30	26	37	11	6	23	18	17	11	17	19	9	22	16	4	14	7	14	9	6	7	14	15	17	25	14	23	29	9	18	6	11	33	21	24	13	10	18	12
MseIprimer	ACA	5	19	14	24	13	16	6	5	5	30	17	17	11	8	12	12	11	15	19	26	6	7	12	8	13	2	5	9	2	3	18	16	12	21	22	24	10	22	21	6	13	16	22	23	7	6	15	11
MseIprimer	ACC	6	11	11	12	6	9	10	1	8	8	10	11	4	6	11	8	4	8	5	14	4	10	22	3	7	1	5	12	5	4	14	13	13	9	17	18	8	10	9	2	20	12	13	11	5	2	5	6
MseIprimer	ACG	7	3	2	7	2	4	4	1	2	4	1	6	3	1	5	4	3	2	2	5	4	6	2	4	8	0	1	6	3	1	6	2	0	5	4	4	3	7	5	2	4	3	0	10	2	3	3	1
MseIprimer	ACT	8	10	15	31	9	8	13	3	9	10	27	23	19	5	10	15	7	9	17	34	4	15	19	9	9	8	3	7	7	9	20	19	7	20	18	16	9	22	14	8	17	9	10	12	15	10	12	16
MseIprimer	AGA	9	35	17	35	19	14	19	12	19	30	24	23	19	13	27	48	17	18	17	47	16	27	17	4	35	10	16	15	7	11	30	37	27	29	20	44	12	33	50	11	27	15	39	31	21	11	20	20
MseIprimer	AGC	10	21	11	31	7	15	14	9	16	26	17	19	5	12	16	22	8	5	7	22	17	28	17	11	11	3	12	10	2	6	19	22	21	26	20	28	10	13	20	7	22	10	17	26	17	6	11	12
MseIprimer	AGG	11	19	11	23	18	8	16	7	10	26	25	31	13	6	10	22	9	26	9	20	11	35	29	8	20	8	9	14	9	9	21	27	15	22	19	29	13	24	26	9	24	23	27	24	19	5	17	28
MseIprimer	AGT	12	14	19	18	15	7	13	7	6	26	35	21	16	8	12	7	6	9	13	15	9	12	16	11	13	4	12	11	4	2	12	22	9	29	11	19	7	9	18	5	14	15	20	8	16	4	16	13
MseIprimer	ATA	13	20	6	16	8	10	5	4	16	15	13	20	14	10	10	15	6	6	16	18	9	17	9	7	11	2	1	6	1	2	8	22	8	18	16	19	8	10	20	2	16	13	19	9	5	7	15	10
MseIprimer	ATC	14	12	9	25	13	10	5	1	6	13	18	23	9	5	14	12	9	16	8	8	8	20	10	1	12	1	10	9	1	1	9	22	13	18	14	20	5	10	12	4	11	19	15	16	9	7	9	9
MseIprimer	ATG	15	24	11	17	11	15	14	0	12	24	14	20	8	8	11	11	15	4	19	25	11	23	8	6	24	1	4	9	3	1	7	14	9	16	12	28	7	14	16	5	16	12	21	9	16	7	11	7
MseIprimer	ATT	16	23	11	21	15	10	9	5	6	13	32	18	5	9	23	7	10	10	7	15	5	15	11	3	9	6	8	5	4	4	13	25	4	17	17	25	10	12	15	3	20	26	10	10	5	9	10	13
MseIprimer	CAA	17	11	5	21	19	8	9	7	8	13	15	18	7	4	11	24	12	18	23	22	6	29	11	5	19	2	9	12	2	4	14	24	13	11	17	18	17	18	19	5	24	12	20	22	20	4	7	9
MseIprimer	CAC	18	7	5	15	4	3	11	2	7	8	24	13	9	9	7	11	5	8	8	7	5	12	9	2	5	4	4	8	4	2	12	10	10	9	13	16	6	13	14	4	8	12	11	5	11	1	6	13
MseIprimer	CAG	19	35	11	24	12	12	10	7	14	16	12	16	13	6	10	14	5	9	10	22	9	15	14	3	18	7	3	11	3	6	21	17	7	18	10	12	13	9	11	6	12	17	12	8	9	10	16	15
MseIprimer	CAT	20	15	7	22	25	12	3	5	18	18	23	10	9	6	14	12	7	10	12	21	8	13	19	5	11	4	10	7	3	7	21	18	3	23	13	26	10	12	18	7	13	20	18	10	5	1	14	6
MseIprimer	CCA	21	18	5	22	13	7	7	8	9	41	19	17	12	4	10	24	16	9	15	17	9	14	11	12	26	2	5	4	0	5	15	30	11	14	15	30	10	10	18	1	7	6	18	14	14	10	16	17
MseIprimer	CCC	22	10	5	18	3	5	7	3	2	8	6	14	3	6	2	13	6	9	6	13	5	14	11	0	14	4	4	8	2	5	7	18	7	8	6	17	10	10	13	6	14	8	13	14	11	1	10	6
MseIprimer	CCG	23	4	5	1	3	3	1	1	1	3	1	6	3	1	6	1	0	2	0	6	5	9	6	1	3	0	0	1	0	1	5	4	3	1	4	4	1	4	4	1	3	4	5	2	2	0	0	4
MseIprimer	CCT	24	11	9	35	3	11	8	8	6	12	11	14	4	4	8	14	8	8	6	8	3	19	14	2	15	6	11	6	3	6	14	12	5	9	14	22	8	16	12	2	21	12	9	16	14	3	12	11
MseIprimer	CGA	25	5	4	3	3	5	1	3	2	5	4	6	3	0	9	9	2	3	3	9	6	8	4	2	8	2	5	10	4	1	8	3	1	3	1	6	1	5	7	0	5	6	12	6	5	1	2	3
MseIprimer	CGC	26	1	1	2	0	6	1	3	4	6	2	1	4	4	1	1	0	2	1	2	1	2	3	1	1	0	1	0	0	1	5	7	2	1	2	4	4	4	12	5	1	0	4	6	1	1	8	2
MseIprimer	CGG	27	7	2	9	0	4	1	1	1	6	2	2	3	0	2	7	2	0	4	8	3	3	2	4	6	2	4	0	1	1	6	11	4	5	6	12	4	4	5	3	6	6	10	1	2	2	0	2
MseIprimer	CGT	28	5	0	5	1	1	4	0	4	5	8	9	9	0	4	3	1	10	4	8	0	1	5	0	5	2	2	0	0	3	1	9	1	0	3	10	8	6	2	0	3	4	9	3	2	0	2	3
MseIprimer	CTA	29	4	6	1	4	5	5	1	3	3	4	11	0	4	1	5	3	3	9	3	2	1	0	4	7	3	1	2	0	2	4	15	8	12	8	9	2	9	3	1	5	11	3	6	4	7	5	3
MseIprimer	CTC	30	12	7	12	10	20	9	4	2	11	7	21	8	2	1	15	5	7	3	12	5	8	10	4	8	5	3	8	7	4	12	13	4	6	11	10	8	11	9	5	18	8	14	11	4	11	2	7
MseIprimer	CTG	31	11	13	19	7	18	7	4	2	10	16	16	8	8	12	14	12	10	11	10	9	13	7	3	14	5	2	5	1	6	12	17	23	17	13	12	15	25	13	2	6	18	16	9	6	2	13	10
MseIprimer	CTT	32	18	13	19	8	10	9	8	5	23	21	13	8	10	18	16	14	10	8	13	2	13	7	6	3	3	4	5	6	11	21	22	6	35	20	18	14	11	11	4	14	13	5	11	16	6	10	10
MseIprimer	GAA	33	29	25	35	24	9	24	8	9	21	22	35	7	9	21	26	10	12	19	34	19	22	21	4	24	6	13	18	4	8	33	29	19	29	25	27	16	25	26	10	28	21	26	23	5	8	18	9
MseIprimer	GAC	34	8	2	8	3	7	7	2	2	12	7	9	8	2	10	6	5	12	10	7	4	17	9	5	12	4	3	6	2	6	6	13	5	8	6	7	6	9	13	3	8	9	11	15	5	7	8	12
MseIprimer	GAG	35	16	16	24	7	14	10	6	7	10	9	14	11	7	12	13	3	6	10	15	4	21	20	4	15	3	5	13	5	6	14	17	11	19	9	22	8	22	26	8	17	19	17	15	9	3	10	8
MseIprimer	GAT	36	9	10	13	14	8	10	6	9	18	5	7	8	10	12	14	7	11	8	13	9	11	26	5	14	3	3	8	6	6	13	23	8	15	7	13	6	11	15	6	22	8	17	4	6	2	17	10
MseIprimer	GCA	37	8	10	19	9	11	13	2	10	15	26	9	1	10	11	32	6	4	14	19	12	7	9	12	22	2	7	9	4	2	21	15	9	13	14	20	12	17	15	8	17	5	12	22	15	10	6	8
MseIprimer	GCC	38	14	11	31	9	10	6	1	2	6	18	11	4	7	5	17	8	5	8	17	5	12	8	2	12	1	2	8	3	3	6	15	3	13	13	31	7	5	19	3	18	9	17	9	10	1	2	10
MseIprimer	GCG	39	4	3	7	2	3	3	0	1	5	1	4	8	4	6	1	3	2	6	8	2	3	3	3	5	3	4	5	1	5	7	4	0	7	8	10	2	2	4	2	4	6	6	12	2	0	2	3
MseIprimer	GCT	40	5	7	19	10	16	19	4	8	12	18	12	13	10	10	12	6	14	9	19	4	11	13	3	12	4	5	2	2	7	11	26	6	19	12	17	10	11	10	1	5	12	14	9	6	7	5	5
MseIprimer	GGA	41	21	14	36	23	28	26	6	13	27	24	18	16	3	14	27	12	11	13	28	13	29	23	4	31	9	12	17	11	13	22	26	14	25	20	35	15	13	36	10	18	22	32	21	19	14	18	20
MseIprimer	GGC	42	16	12	17	9	10	5	3	11	11	10	21	7	6	10	15	9	11	5	9	9	11	17	7	17	3	6	7	12	4	7	21	7	18	9	26	16	17	16	3	10	16	19	8	14	4	13	11
MseIprimer	GGG	43	17	15	16	13	14	2	9	12	10	9	8	8	0	7	23	7	8	8	19	7	25	14	9	9	7	5	6	0	2	15	20	4	18	6	16	11	5	23	7	10	20	15	12	11	0	6	9
MseIprimer	GGT	44	10	7	22	5	15	5	3	3	15	15	9	14	5	3	10	6	10	8	18	4	8	10	5	12	2	2	3	1	5	13	27	5	12	9	27	10	13	17	1	7	5	11	14	23	6	11	11
MseIprimer	GTA	45	3	8	5	7	10	5	1	1	8	7	10	10	3	0	6	1	2	6	7	3	6	10	0	7	0	5	5	0	1	9	11	5	6	4	7	4	13	11	3	6	6	3	6	2	1	2	9
MseIprimer	GTC	46	10	8	15	3	7	4	4	3	14	15	12	8	4	5	12	1	9	5	14	6	11	11	5	9	1	10	10	2	3	12	12	3	11	11	6	15	4	16	2	7	9	9	8	9	0	8	9
MseIprimer	GTG	47	16	6	13	5	6	2	1	11	10	8	9	11	6	14	10	4	12	6	12	5	15	10	3	12	2	4	9	7	1	18	14	3	12	11	14	4	14	15	2	17	12	19	15	15	7	10	12
MseIprimer	GTT	48	20	10	13	13	15	2	6	8	7	13	13	8	9	9	11	12	15	7	12	5	8	15	8	9	4	13	10	4	3	7	15	13	28	6	13	7	4	14	6	12	11	8	7	14	4	15	11
MseIprimer	TAA	49	12	8	14	15	9	5	1	9	17	24	17	16	2	9	13	7	3	5	19	6	12	7	10	6	4	0	10	5	7	4	19	10	22	10	21	16	9	11	6	14	17	8	7	2	2	14	9
MseIprimer	TAC	50	12	8	10	6	7	3	3	8	8	7	10	11	1	4	8	5	5	2	7	2	7	1	5	5	2	9	4	0	5	6	6	12	5	6	9	7	5	7	2	6	4	5	5	9	1	4	12
MseIprimer	TAG	51	8	7	16	8	7	5	0	1	5	16	10	4	10	4	7	5	2	5	17	4	5	6	5	13	1	1	0	2	6	13	17	8	9	10	8	7	7	6	4	10	9	13	9	4	0	2	3
MseIprimer	TAT	52	14	4	16	19	11	5	2	13	20	12	14	9	8	13	5	10	13	17	8	5	8	5	1	8	3	3	4	2	3	11	17	10	19	19	14	13	6	10	4	10	16	6	8	5	4	13	6
MseIprimer	TCA	53	7	7	23	8	6	8	1	9	12	13	13	12	7	14	15	6	9	10	14	2	6	11	3	13	0	6	4	3	2	23	15	6	10	19	17	2	10	15	1	11	7	10	13	7	10	11	10
MseIprimer	TCC	54	11	6	13	4	7	5	1	9	9	6	12	9	4	9	17	6	9	9	13	7	8	9	3	13	7	7	8	1	5	14	14	8	10	7	14	16	9	18	1	9	17	10	12	4	5	5	14
MseIprimer	TCG	55	2	4	2	1	2	2	3	2	3	3	1	1	4	3	4	0	0	2	4	1	1	2	0	2	0	4	2	0	1	1	4	4	6	4	1	2	5	5	2	1	4	1	4	2	3	6	0
MseIprimer	TCT	56	13	10	23	11	9	9	7	6	15	10	27	16	5	13	15	5	11	12	18	12	17	9	8	13	5	8	17	4	2	24	26	7	11	16	13	19	18	18	7	17	13	5	13	7	3	9	7
MseIprimer	TGA	57	16	13	25	11	17	8	9	20	42	23	39	21	6	20	25	15	15	16	32	17	19	30	9	8	7	10	15	10	12	32	39	18	38	23	33	12	22	20	10	26	18	27	26	16	9	15	22
MseIprimer	TGC	58	20	11	28	13	15	8	5	9	20	15	14	14	8	11	9	10	16	11	20	11	21	25	12	12	1	8	10	14	2	5	15	7	15	12	30	16	19	23	7	22	17	19	12	7	5	13	12
MseIprimer	TGG	59	9	18	37	20	19	11	9	12	15	23	29	12	5	22	15	14	17	6	25	9	19	12	3	29	4	7	11	4	7	18	24	13	23	24	27	10	26	19	5	18	24	16	17	13	5	22	11
MseIprimer	TGT	60	16	9	27	15	12	11	4	9	30	10	24	10	9	12	11	19	8	14	34	11	22	13	4	22	8	8	15	5	3	20	23	9	16	14	57	16	15	18	8	16	15	19	19	12	9	16	16
MseIprimer	TTA	61	7	3	8	3	4	3	0	1	5	5	7	1	1	6	5	3	6	3	4	4	4	1	0	2	2	1	0	1	0	5	1	1	5	3	6	4	4	11	1	3	3	14	4	2	4	9	2
MseIprimer	TTC	62	9	11	20	15	7	6	5	10	8	7	23	17	19	11	12	7	11	9	13	4	14	6	6	6	9	10	7	4	6	14	17	6	14	15	10	15	10	17	10	8	15	13	3	13	3	10	10
MseIprimer	TTG	63	13	7	13	7	16	6	8	8	12	13	14	7	3	7	4	8	9	5	14	6	7	8	8	9	4	4	4	3	3	12	10	10	7	12	13	3	8	5	5	6	10	9	4	3	2	4	6
MseIprimer	TTT	64	18	20	29	17	14	10	2	4	26	11	19	14	12	13	10	19	9	22	15	4	14	7	1	17	7	5	7	3	5	15	20	18	21	14	34	8	11	22	11	8	22	16	9	6	3	6	9
[truncated: 17 more columns]
