# Supplementary material for: Eukaryotic transcriptomics in silico: Optimizing cDNA-AFLP efficiency
Source: BMC Genomics. 2009 Nov 30;10:565. doi: 10.1186/1471-2164-10-565 (PMC2797533; doi:10.1186/1471-2164-10-565)
Supplement: Additional file 5 — Arrays of all selective PCRs for all species and enzyme combinations. Selective PCR arrays using three-by-three selective base pairs for all 87 NCBI and 39 ENSEMBL species included in the present study, tested on all 28 combinations of 8 restriction enzymes. [file 1471-2164-10-565-S5.ZIP › CSV_Arrays/ENSEMBL/Canis_familiarisTaqIandCviAII.csv]

			CviAIIprimer	CviAIIprimer	CviAIIprimer	CviAIIprimer	CviAIIprimer	CviAIIprimer	CviAIIprimer	CviAIIprimer	CviAIIprimer	CviAIIprimer	CviAIIprimer	CviAIIprimer	CviAIIprimer	CviAIIprimer	CviAIIprimer	CviAIIprimer	CviAIIprimer	CviAIIprimer	CviAIIprimer	CviAIIprimer	CviAIIprimer	CviAIIprimer	CviAIIprimer	CviAIIprimer	CviAIIprimer	CviAIIprimer	CviAIIprimer	CviAIIprimer	CviAIIprimer	CviAIIprimer	CviAIIprimer	CviAIIprimer	CviAIIprimer	CviAIIprimer	CviAIIprimer	CviAIIprimer	CviAIIprimer	CviAIIprimer	CviAIIprimer	CviAIIprimer	CviAIIprimer	CviAIIprimer	CviAIIprimer	CviAIIprimer	CviAIIprimer	CviAIIprimer	CviAIIprimer
			AAA	AAC	AAG	AAT	ACA	ACC	ACG	ACT	AGA	AGC	AGG	AGT	ATA	ATC	ATG	ATT	CAA	CAC	CAG	CAT	CCA	CCC	CCG	CCT	CGA	CGC	CGG	CGT	CTA	CTC	CTG	CTT	GAA	GAC	GAG	GAT	GCA	GCC	GCG	GCT	GGA	GGC	GGG	GGT	GTA	GTC	GTG
		0	1	2	3	4	5	6	7	8	9	10	11	12	13	14	15	16	17	18	19	20	21	22	23	24	25	26	27	28	29	30	31	32	33	34	35	36	37	38	39	40	41	42	43	44	45	46	47
TaqIprimer	AAA	1	23	20	25	24	21	11	3	9	9	10	28	12	13	19	24	9	13	9	19	10	14	26	5	13	3	5	6	6	7	24	18	7	19	16	25	33	21	19	3	17	24	17	13	12	16	21	28
TaqIprimer	AAC	2	17	20	25	15	14	11	2	8	7	8	13	6	9	21	24	5	7	8	14	1	18	9	2	2	4	0	2	1	2	10	18	12	15	13	23	9	21	22	10	24	3	15	9	12	6	9	24
TaqIprimer	AAG	3	15	27	25	14	9	12	2	5	16	19	12	11	10	25	15	11	22	13	22	6	24	20	8	16	13	6	5	5	10	14	26	17	21	39	19	37	30	35	9	46	23	30	14	7	8	14	32
TaqIprimer	AAT	4	28	21	29	14	17	8	1	18	8	16	12	12	10	26	18	11	5	36	20	2	13	15	6	13	7	1	5	4	1	19	27	20	20	19	23	13	19	29	4	23	10	17	21	17	13	21	24
TaqIprimer	ACA	5	29	15	89	15	24	19	4	10	9	15	14	14	22	17	24	21	9	16	27	2	18	25	8	17	1	8	6	4	8	19	42	23	25	18	33	25	26	25	12	28	15	13	24	13	12	15	31
TaqIprimer	ACC	6	13	12	22	23	14	11	4	6	7	22	11	7	4	12	19	4	9	7	17	3	11	7	4	17	4	5	3	6	3	19	21	8	22	15	28	7	15	31	6	16	8	15	13	14	2	18	30
TaqIprimer	ACG	7	9	4	18	6	4	4	4	4	8	1	4	1	0	2	14	5	0	1	4	1	10	4	0	4	0	3	7	0	2	4	6	1	6	6	8	2	4	8	7	4	2	2	11	5	7	4	3
TaqIprimer	ACT	8	30	22	36	10	25	13	9	9	10	14	21	8	11	17	19	13	6	12	30	8	9	11	4	11	4	9	10	4	7	20	37	4	19	19	51	24	18	19	10	15	12	17	32	12	11	18	29
TaqIprimer	AGA	9	39	72	69	21	30	42	11	32	22	41	31	26	22	30	49	26	10	25	45	17	28	32	8	28	7	13	19	3	12	27	74	33	39	51	70	44	43	71	34	57	27	32	49	27	16	38	60
TaqIprimer	AGC	10	31	27	58	11	19	31	24	15	22	23	34	12	10	19	34	16	10	14	38	4	22	30	6	19	4	13	22	8	10	31	39	22	23	48	82	29	27	71	19	33	22	42	23	43	15	27	58
TaqIprimer	AGG	11	30	31	49	15	25	29	19	12	20	29	36	29	4	30	50	22	9	37	52	26	37	41	24	21	7	16	13	10	9	41	80	33	40	51	67	41	45	78	24	44	29	37	49	16	10	27	55
TaqIprimer	AGT	12	33	36	53	21	13	23	14	16	22	29	21	12	2	19	44	22	18	13	34	9	28	25	7	28	6	15	25	4	14	21	54	22	29	23	57	37	37	34	10	26	13	20	28	15	19	21	42
TaqIprimer	ATA	13	17	13	26	11	14	8	5	14	24	10	14	2	4	6	16	4	14	6	11	0	1	2	2	9	2	0	10	4	6	7	18	11	23	8	29	12	9	20	2	24	9	17	9	11	8	7	13
TaqIprimer	ATC	14	13	19	19	9	5	17	0	13	19	14	7	13	9	9	21	2	6	16	18	5	8	10	3	9	5	3	10	0	3	6	31	14	14	15	21	24	10	17	1	15	14	8	11	15	4	14	14
TaqIprimer	ATG	15	31	16	25	7	11	15	4	5	23	12	10	13	14	12	24	15	6	19	25	6	19	9	10	17	3	6	4	4	6	29	27	15	13	18	35	14	20	24	4	22	14	16	22	17	10	6	19
TaqIprimer	ATT	16	25	17	23	16	22	14	1	17	16	13	14	4	11	25	19	10	10	10	28	6	8	12	7	5	1	4	3	3	6	7	20	17	24	15	16	31	17	19	3	14	19	10	9	3	19	12	14
TaqIprimer	CAA	17	17	6	23	14	6	15	7	10	10	9	36	4	15	21	26	11	13	13	24	6	21	15	3	13	2	9	12	6	5	20	41	10	26	17	24	19	32	38	13	23	9	11	15	12	5	19	31
TaqIprimer	CAC	18	11	13	28	6	14	14	7	8	7	13	16	7	3	5	27	10	14	12	25	4	20	15	6	6	3	4	5	5	2	14	23	10	19	17	18	13	14	26	10	18	10	26	22	9	15	2	24
TaqIprimer	CAG	19	17	18	45	22	25	17	8	14	17	25	28	10	16	16	36	11	13	18	27	3	12	16	10	15	5	2	6	4	8	26	33	16	33	21	44	20	40	38	12	38	19	32	37	11	6	19	46
TaqIprimer	CAT	20	8	15	21	11	8	13	5	10	7	16	7	5	6	12	18	10	7	8	23	5	23	10	2	16	5	2	6	2	4	5	40	15	18	18	26	9	16	17	12	12	7	8	17	6	10	15	22
TaqIprimer	CCA	21	18	10	36	23	15	25	13	20	10	14	37	15	13	15	33	9	13	10	20	8	12	9	6	9	1	11	9	2	9	27	46	16	13	23	35	24	28	30	13	25	14	16	22	16	13	11	26
TaqIprimer	CCC	22	13	9	23	4	10	10	4	4	8	16	25	9	4	8	21	10	5	7	9	5	17	19	11	52	5	5	6	3	1	7	27	15	19	23	34	12	30	34	12	17	14	26	18	10	10	18	30
TaqIprimer	CCG	23	0	7	10	2	9	7	9	3	4	10	9	1	5	0	10	3	1	7	13	1	8	11	3	4	1	8	5	0	2	5	12	6	15	6	9	7	10	30	8	3	4	9	11	2	1	4	16
TaqIprimer	CCT	24	21	23	31	11	18	13	7	15	18	31	32	9	13	17	15	7	6	8	19	4	13	16	8	22	2	10	14	6	8	14	42	11	34	26	37	17	29	41	11	24	23	34	24	9	9	15	40
TaqIprimer	CGA	25	9	6	18	3	5	12	8	4	5	12	16	5	3	13	11	5	3	9	15	6	11	11	5	7	3	6	4	0	0	4	17	5	7	9	17	8	12	17	12	12	6	9	11	6	11	12	27
TaqIprimer	CGC	26	4	3	15	2	4	4	10	5	5	15	31	3	3	8	11	1	3	12	10	3	7	21	7	11	2	6	1	2	1	8	20	9	2	6	16	4	7	25	6	9	7	10	20	5	2	7	16
TaqIprimer	CGG	27	8	6	18	5	4	12	15	2	7	14	13	5	9	7	21	2	1	12	16	2	7	8	8	10	0	4	6	5	1	12	27	9	2	18	17	8	10	28	7	12	5	10	12	5	2	11	19
TaqIprimer	CGT	28	10	6	14	2	6	7	3	11	7	14	12	2	1	6	21	0	3	3	11	9	8	17	6	15	5	4	5	5	2	5	27	6	4	14	12	7	12	23	14	5	9	11	11	5	2	7	19
TaqIprimer	CTA	29	13	4	17	2	5	5	5	5	7	4	7	5	1	6	6	8	8	4	20	1	5	2	3	6	1	7	5	0	4	7	10	7	16	9	16	5	10	18	6	6	6	12	6	3	4	2	11
TaqIprimer	CTC	30	10	3	29	8	15	16	6	6	9	18	21	9	5	4	17	2	5	4	15	5	21	13	4	7	4	3	4	1	3	14	21	14	22	11	30	10	8	31	14	17	22	7	18	14	10	21	18
TaqIprimer	CTG	31	34	23	47	9	28	18	5	11	17	32	13	8	12	17	34	13	13	15	25	6	18	16	6	13	3	14	10	1	5	14	34	13	26	30	36	16	14	23	9	16	7	24	15	9	14	12	33
TaqIprimer	CTT	32	22	15	43	20	11	18	13	13	9	17	20	7	15	23	22	12	6	9	30	10	16	17	6	12	2	5	13	6	10	14	60	14	10	22	41	16	19	21	7	21	25	21	21	11	18	14	24
TaqIprimer	GAA	33	27	21	54	36	24	45	13	22	31	38	38	11	17	39	47	22	12	17	43	24	29	20	13	25	6	7	17	7	3	39	47	52	49	24	47	48	33	56	19	56	29	47	31	29	30	41	64
TaqIprimer	GAC	34	17	12	26	20	10	18	10	9	16	21	38	13	7	14	17	9	17	11	33	7	10	11	11	14	5	9	12	2	14	23	48	11	25	15	38	20	13	22	6	17	6	23	14	10	23	18	28
TaqIprimer	GAG	35	22	15	23	16	21	20	9	14	22	27	33	18	12	26	35	16	7	13	37	4	25	32	20	22	2	9	14	2	8	24	51	22	25	14	44	22	33	46	15	43	25	32	29	21	15	27	40
TaqIprimer	GAT	36	28	17	38	19	11	13	10	18	21	34	32	11	7	15	47	4	26	12	22	7	15	18	7	19	4	14	8	6	3	29	33	20	29	20	24	29	29	36	9	29	19	20	10	20	18	22	28
TaqIprimer	GCA	37	21	24	45	16	11	31	13	12	14	27	35	12	11	22	43	14	16	18	36	8	24	31	13	20	11	21	24	2	4	32	55	7	26	27	47	28	25	53	27	45	16	33	38	10	20	21	49
TaqIprimer	GCC	38	17	11	49	19	19	30	23	12	20	29	29	14	8	14	40	11	11	11	15	2	21	29	12	21	10	10	13	4	12	38	37	16	18	20	62	28	21	35	16	26	20	19	28	16	12	24	49
TaqIprimer	GCG	39	7	12	15	7	3	9	7	5	0	21	17	3	4	10	17	3	4	6	6	2	8	19	9	11	5	6	7	0	4	15	22	3	4	10	20	3	9	32	13	13	7	16	16	5	1	14	14
TaqIprimer	GCT	40	16	30	56	15	18	31	9	14	19	40	28	22	12	16	40	18	13	26	46	10	15	25	13	14	8	17	12	6	15	28	33	13	22	49	48	24	32	70	16	38	23	52	37	18	16	31	53
TaqIprimer	GGA	41	29	39	79	21	20	26	12	24	20	58	62	31	20	28	67	15	20	25	48	18	45	37	21	19	15	18	36	6	12	36	71	39	48	54	93	41	50	77	32	56	33	57	51	36	17	55	59
TaqIprimer	GGC	42	21	29	44	10	19	25	17	10	33	36	33	12	14	25	45	14	10	15	46	7	27	33	13	13	6	16	26	4	4	29	53	18	32	28	60	36	42	90	23	31	32	52	38	31	12	26	36
TaqIprimer	GGG	43	28	28	35	13	13	28	17	11	25	28	35	11	13	17	35	6	6	20	50	6	28	41	25	35	1	21	21	5	8	30	48	11	27	39	49	15	36	54	24	31	24	33	38	14	14	27	53
TaqIprimer	GGT	44	26	22	45	8	15	31	7	19	14	18	29	15	15	18	38	9	18	19	37	5	24	31	14	23	3	16	15	9	11	25	35	15	42	35	48	19	21	47	5	26	27	36	27	19	28	16	32
TaqIprimer	GTA	45	16	15	15	7	4	6	7	10	12	19	23	4	9	17	17	8	3	16	12	2	11	8	6	8	2	4	6	2	6	13	19	9	22	11	27	9	9	16	6	16	15	20	10	4	6	8	13
TaqIprimer	GTC	46	11	15	24	9	15	17	9	10	21	23	22	10	6	15	26	13	5	14	25	4	18	13	2	7	4	8	11	3	3	15	30	20	17	12	38	23	17	41	3	29	15	14	19	12	3	20	34
TaqIprimer	GTG	47	8	8	26	10	14	18	10	10	17	19	28	14	12	21	29	13	9	14	28	3	47	19	7	15	1	2	8	2	7	25	30	10	17	24	34	15	28	35	20	34	23	18	35	15	16	16	54
TaqIprimer	GTT	48	16	17	37	15	13	23	5	17	12	16	17	9	11	6	26	8	1	14	30	7	17	20	7	16	3	6	5	4	4	22	29	16	24	23	30	18	12	33	7	24	26	34	18	5	5	20	38
TaqIprimer	TAA	49	7	4	16	7	12	10	6	11	13	4	11	4	6	1	9	7	10	2	16	4	11	11	3	9	3	4	0	2	0	6	17	13	15	6	14	16	10	16	7	15	12	12	2	4	5	2	8
TaqIprimer	TAC	50	14	13	21	5	4	8	7	8	5	12	15	7	7	5	19	15	1	1	30	7	9	13	0	3	2	1	1	0	4	6	15	5	12	15	9	13	12	14	5	12	11	7	12	3	6	6	10
TaqIprimer	TAG	51	1	9	18	8	6	16	4	37	10	4	13	6	3	5	9	12	2	4	7	3	10	6	1	5	2	5	0	3	5	6	7	8	5	13	18	13	9	12	3	13	14	6	6	1	10	8	15
TaqIprimer	TAT	52	16	16	20	7	15	16	11	12	8	10	14	5	6	12	29	9	7	7	18	7	14	14	2	16	0	5	5	4	11	12	19	12	16	9	27	5	9	14	7	13	6	8	12	4	18	16	22
TaqIprimer	TCA	53	24	27	39	14	24	26	3	16	20	14	20	9	14	15	18	22	14	9	28	3	16	19	2	6	6	3	8	1	11	7	20	20	23	22	36	20	23	34	12	30	14	29	17	15	10	19	39
TaqIprimer	TCC	54	16	16	24	15	16	24	5	8	9	16	8	17	5	8	16	12	13	4	35	8	10	19	5	16	1	7	13	5	3	14	31	24	20	12	26	10	21	27	14	11	21	18	20	12	8	19	35
TaqIprimer	TCG	55	2	3	8	2	3	1	3	1	0	2	3	0	2	2	8	7	3	2	4	0	0	3	1	1	0	5	2	1	1	4	6	5	1	9	2	7	6	7	0	7	3	2	7	1	1	1	1
TaqIprimer	TCT	56	24	32	65	17	21	29	7	24	17	38	33	11	8	30	18	18	12	21	50	7	24	26	11	30	4	10	14	6	4	19	53	23	35	46	57	27	37	41	5	37	18	29	25	14	10	22	28
TaqIprimer	TGA	57	29	45	63	21	25	57	22	21	34	53	48	31	6	37	56	32	12	33	47	14	38	43	12	33	11	17	29	6	8	34	75	17	55	84	87	60	58	76	29	58	33	62	27	20	21	43	92
TaqIprimer	TGC	58	32	49	49	24	15	37	6	11	17	31	37	15	21	21	40	10	18	22	38	3	29	35	11	19	4	16	9	1	8	42	65	18	25	38	68	27	49	69	25	46	18	27	28	10	10	24	44
TaqIprimer	TGG	59	24	37	63	18	27	38	17	26	26	41	40	15	18	51	47	16	12	34	61	14	43	40	13	38	7	16	26	8	16	39	75	27	51	59	99	25	25	61	25	56	33	46	35	19	20	36	75
TaqIprimer	TGT	60	24	42	73	29	26	37	13	19	27	36	28	12	12	28	40	18	22	18	44	3	14	28	12	30	15	9	22	7	9	29	55	8	37	54	79	40	36	64	20	24	24	41	26	9	12	22	56
TaqIprimer	TTA	61	10	12	24	5	9	3	6	3	4	5	13	1	7	8	9	10	5	4	13	7	8	10	4	6	0	0	4	1	4	12	13	4	13	7	8	7	14	12	3	12	9	6	6	6	3	3	11
TaqIprimer	TTC	62	26	10	27	12	8	16	6	14	10	7	13	8	12	3	14	8	18	9	18	0	11	12	8	6	2	5	1	0	4	18	24	10	11	14	25	17	14	21	11	14	17	10	16	14	6	13	14
TaqIprimer	TTG	63	14	10	11	13	9	4	2	9	10	8	10	3	4	11	15	10	9	4	22	7	12	12	3	4	2	1	3	4	0	8	8	10	11	15	14	14	7	9	1	16	3	8	7	4	5	11	6
TaqIprimer	TTT	64	29	21	46	18	30	18	2	25	17	14	25	13	24	14	18	16	15	20	22	4	22	14	6	22	4	5	3	5	6	9	30	15	26	18	29	25	21	16	13	27	18	10	17	15	14	15	24
[truncated: 17 more columns]
