# Supplementary material for: Eukaryotic transcriptomics in silico: Optimizing cDNA-AFLP efficiency
Source: BMC Genomics. 2009 Nov 30;10:565. doi: 10.1186/1471-2164-10-565 (PMC2797533; doi:10.1186/1471-2164-10-565)
Supplement: Additional file 5 — Arrays of all selective PCRs for all species and enzyme combinations. Selective PCR arrays using three-by-three selective base pairs for all 87 NCBI and 39 ENSEMBL species included in the present study, tested on all 28 combinations of 8 restriction enzymes. [file 1471-2164-10-565-S5.ZIP › CSV_Arrays/ENSEMBL/Canis_familiarisTaqIandHpaII.csv]

			HpaIIprimer	HpaIIprimer	HpaIIprimer	HpaIIprimer	HpaIIprimer	HpaIIprimer	HpaIIprimer	HpaIIprimer	HpaIIprimer	HpaIIprimer	HpaIIprimer	HpaIIprimer	HpaIIprimer	HpaIIprimer	HpaIIprimer	HpaIIprimer	HpaIIprimer	HpaIIprimer	HpaIIprimer	HpaIIprimer	HpaIIprimer	HpaIIprimer	HpaIIprimer	HpaIIprimer	HpaIIprimer	HpaIIprimer	HpaIIprimer	HpaIIprimer	HpaIIprimer	HpaIIprimer	HpaIIprimer	HpaIIprimer	HpaIIprimer	HpaIIprimer	HpaIIprimer	HpaIIprimer	HpaIIprimer	HpaIIprimer	HpaIIprimer	HpaIIprimer	HpaIIprimer	HpaIIprimer	HpaIIprimer	HpaIIprimer	HpaIIprimer	HpaIIprimer	HpaIIprimer
			AAA	AAC	AAG	AAT	ACA	ACC	ACG	ACT	AGA	AGC	AGG	AGT	ATA	ATC	ATG	ATT	CAA	CAC	CAG	CAT	CCA	CCC	CCG	CCT	CGA	CGC	CGG	CGT	CTA	CTC	CTG	CTT	GAA	GAC	GAG	GAT	GCA	GCC	GCG	GCT	GGA	GGC	GGG	GGT	GTA	GTC	GTG
		0	1	2	3	4	5	6	7	8	9	10	11	12	13	14	15	16	17	18	19	20	21	22	23	24	25	26	27	28	29	30	31	32	33	34	35	36	37	38	39	40	41	42	43	44	45	46	47
TaqIprimer	AAA	1	15	7	17	11	8	9	12	10	15	9	14	4	2	6	13	4	5	6	21	7	14	11	4	14	3	3	6	0	4	4	13	12	6	18	22	11	14	17	6	12	9	7	7	8	6	10	13
TaqIprimer	AAC	2	7	1	15	2	13	4	8	7	17	17	11	11	3	6	10	7	12	8	11	10	14	7	3	15	2	13	10	1	2	8	24	8	12	11	16	5	7	8	14	11	11	16	14	7	0	12	11
TaqIprimer	AAG	3	3	13	14	4	3	9	7	1	11	16	9	14	11	9	20	7	4	8	24	3	21	14	10	21	4	7	6	5	5	14	32	10	27	11	20	13	21	18	7	15	19	15	20	9	5	11	16
TaqIprimer	AAT	4	8	7	14	2	4	13	5	5	11	15	9	8	6	13	7	7	1	4	8	4	7	26	2	17	7	3	5	0	2	10	12	21	5	9	18	6	17	9	5	12	15	16	5	8	9	7	11
TaqIprimer	ACA	5	16	11	27	6	12	10	7	9	18	24	21	18	1	18	25	2	23	17	20	5	16	24	7	16	3	8	8	4	5	19	34	16	22	27	41	17	14	23	6	25	17	23	15	9	2	11	10
TaqIprimer	ACC	6	7	6	22	8	6	10	3	7	20	12	15	6	7	5	10	5	4	8	16	8	11	7	7	11	2	5	2	6	0	9	29	12	11	8	14	10	10	14	3	11	13	14	14	12	0	8	9
TaqIprimer	ACG	7	2	3	5	1	0	0	4	1	4	7	4	10	1	2	2	2	4	6	7	0	4	3	3	8	1	4	8	2	1	2	7	0	3	4	11	1	4	4	7	5	6	9	5	3	0	2	5
TaqIprimer	ACT	8	25	9	15	16	9	13	10	7	19	19	9	10	4	6	5	9	6	10	17	6	25	19	8	16	5	14	7	3	12	18	24	11	11	11	22	11	19	28	11	24	21	21	18	5	2	17	16
TaqIprimer	AGA	9	24	15	37	25	23	21	8	16	20	38	28	24	9	17	24	15	11	20	52	13	25	79	23	31	4	32	26	10	12	34	64	16	27	30	58	20	37	44	17	41	32	31	25	19	12	28	26
TaqIprimer	AGC	10	25	14	37	12	23	23	9	17	27	31	25	13	7	22	22	15	10	23	49	6	26	36	18	32	12	15	28	8	13	42	39	13	21	40	49	27	32	49	18	32	25	43	31	22	3	19	29
TaqIprimer	AGG	11	20	22	45	13	28	20	19	5	35	44	33	18	6	16	34	14	21	36	37	21	28	50	21	24	7	32	47	16	9	29	63	21	23	53	80	28	52	46	20	20	28	37	42	17	10	29	38
TaqIprimer	AGT	12	17	16	30	11	16	13	12	18	20	27	34	14	6	12	20	14	12	25	23	4	30	26	17	32	9	17	19	8	3	23	33	12	25	43	34	16	19	29	15	44	28	33	27	33	3	26	22
TaqIprimer	ATA	13	7	7	11	4	6	5	5	10	9	14	12	4	0	8	11	6	7	3	14	2	6	6	2	2	1	4	6	0	1	15	11	6	7	2	14	4	6	4	2	2	6	5	13	3	2	0	6
TaqIprimer	ATC	14	11	13	7	4	4	4	1	7	11	12	5	5	4	7	7	7	11	4	15	5	6	12	1	12	1	5	9	3	2	9	9	1	7	10	14	4	6	15	10	14	10	8	4	3	3	11	12
TaqIprimer	ATG	15	11	9	11	2	1	12	7	13	6	12	4	8	1	6	7	5	11	11	20	3	20	10	3	19	3	9	10	6	1	17	11	14	12	13	20	12	18	13	7	14	7	13	8	6	5	9	9
TaqIprimer	ATT	16	7	5	10	8	11	2	1	0	9	7	9	4	5	8	9	6	15	9	13	4	3	11	1	6	5	7	14	2	4	10	12	4	15	15	9	5	6	10	0	9	15	14	3	13	4	4	13
TaqIprimer	CAA	17	8	9	10	6	7	10	4	1	5	14	21	4	4	18	18	4	15	14	15	10	14	14	12	12	4	11	14	8	3	18	24	10	22	16	25	10	25	31	10	13	21	24	14	13	2	15	8
TaqIprimer	CAC	18	10	13	25	9	4	3	4	7	11	20	17	4	4	11	10	4	9	16	13	6	12	19	9	8	3	6	8	3	4	15	21	13	15	10	27	12	9	25	5	10	14	15	13	13	2	7	9
TaqIprimer	CAG	19	13	13	23	10	12	9	9	3	18	25	25	5	10	14	17	14	7	17	27	11	22	32	7	20	6	6	16	3	7	23	46	11	17	22	30	15	18	26	7	17	18	22	25	9	10	15	17
TaqIprimer	CAT	20	9	9	19	1	12	10	1	2	23	13	14	7	6	9	26	4	8	9	30	4	25	13	12	10	2	10	12	9	7	12	21	8	19	14	18	12	10	30	9	13	11	16	23	17	2	14	9
TaqIprimer	CCA	21	11	14	18	11	13	11	11	10	16	25	27	4	5	12	12	9	9	17	15	14	15	21	14	15	3	12	9	5	6	14	24	14	18	22	22	11	46	22	16	22	25	21	31	26	4	13	16
TaqIprimer	CCC	22	6	11	10	2	4	1	8	3	10	17	13	11	3	11	7	3	4	15	20	7	13	13	12	7	6	11	10	6	4	12	16	6	3	14	23	11	15	23	8	13	11	24	24	16	3	16	17
TaqIprimer	CCG	23	1	2	5	2	4	3	12	1	3	7	7	3	0	1	8	1	0	3	7	0	8	6	2	8	1	7	3	2	1	9	12	4	3	6	6	1	2	14	6	3	9	4	4	2	3	6	4
TaqIprimer	CCT	24	6	9	25	5	12	10	11	6	14	28	21	7	2	7	24	9	7	9	26	9	24	19	23	18	9	13	13	9	7	21	36	14	24	21	28	8	20	41	9	21	17	26	25	11	5	17	12
TaqIprimer	CGA	25	3	1	6	3	6	2	1	0	9	9	18	5	0	12	15	3	5	8	14	5	15	10	4	9	2	18	8	7	0	9	18	9	10	12	16	6	13	20	7	13	9	14	15	7	4	5	18
TaqIprimer	CGC	26	5	7	15	3	15	5	7	6	11	12	20	8	0	7	14	1	1	14	12	2	16	12	11	11	8	21	13	4	2	16	21	6	11	4	13	7	9	16	4	7	8	15	13	10	4	11	5
TaqIprimer	CGG	27	6	8	10	4	4	5	3	6	17	13	13	5	1	13	11	2	9	10	17	8	16	17	15	8	10	23	7	10	3	15	21	2	4	13	12	4	19	16	15	9	15	20	20	9	4	14	20
TaqIprimer	CGT	28	12	7	13	4	12	7	2	2	12	8	9	3	2	4	3	6	0	14	11	2	7	6	7	6	2	3	7	5	2	8	22	6	8	9	8	10	8	21	3	5	4	20	21	5	1	13	8
TaqIprimer	CTA	29	5	4	7	5	2	3	5	4	2	10	12	3	3	2	11	3	2	4	7	3	6	9	6	14	2	5	7	6	0	2	4	2	11	10	12	3	6	9	5	6	7	7	8	4	1	4	3
TaqIprimer	CTC	30	3	11	21	7	12	11	8	4	14	19	21	10	4	10	13	10	5	13	27	2	13	14	3	20	4	11	6	1	4	24	17	4	9	9	21	7	9	36	8	18	16	18	16	15	6	11	14
TaqIprimer	CTG	31	14	8	16	6	22	8	2	10	23	17	13	9	7	9	17	3	7	15	27	5	25	18	9	16	3	6	10	5	5	20	29	12	13	18	34	15	22	23	5	14	21	23	20	9	3	7	20
TaqIprimer	CTT	32	8	10	26	10	4	3	4	8	17	20	15	8	6	13	7	1	6	12	21	6	25	16	7	10	4	11	13	4	5	9	26	6	14	12	29	9	18	23	7	11	23	29	19	14	6	17	8
TaqIprimer	GAA	33	25	31	31	11	19	12	7	7	24	38	34	14	6	32	40	7	13	9	38	15	38	25	5	21	15	20	31	14	7	41	63	24	17	23	41	8	40	37	11	37	21	25	34	13	8	23	25
TaqIprimer	GAC	34	7	18	16	7	20	10	1	9	13	23	23	11	3	14	9	6	11	11	25	17	24	23	11	23	7	18	14	9	7	16	29	7	18	11	18	6	21	21	8	7	15	17	16	7	8	13	15
TaqIprimer	GAG	35	14	7	32	18	7	11	6	10	21	22	26	9	8	11	24	5	9	9	38	13	27	20	9	17	10	11	14	7	7	37	45	15	15	23	23	14	27	46	13	30	27	31	32	20	8	19	19
TaqIprimer	GAT	36	19	18	21	6	11	8	3	5	16	31	26	9	4	13	19	14	7	15	28	8	23	9	3	14	5	11	7	6	5	37	42	11	12	12	25	21	24	20	19	25	12	22	27	13	3	14	19
TaqIprimer	GCA	37	16	13	62	9	16	15	12	14	20	17	50	15	4	18	26	3	18	17	34	16	28	46	16	35	10	25	27	11	8	34	45	23	16	27	39	15	30	51	13	21	11	39	25	24	10	20	26
TaqIprimer	GCC	38	12	18	27	4	19	16	5	8	16	25	19	6	4	10	14	5	13	20	37	14	18	34	11	38	13	19	23	11	4	20	38	15	24	15	40	6	25	35	19	25	33	33	42	22	3	21	27
TaqIprimer	GCG	39	5	11	17	2	7	5	3	2	7	8	11	2	10	10	14	6	3	13	18	4	8	13	13	25	6	21	21	2	0	10	19	9	11	8	20	13	8	27	14	13	14	38	13	13	5	14	11
TaqIprimer	GCT	40	8	10	31	15	21	17	16	13	30	35	30	11	5	22	24	12	8	36	38	15	33	28	26	24	13	22	30	13	10	43	54	14	21	30	38	18	36	53	14	21	39	44	20	23	10	12	28
TaqIprimer	GGA	41	25	24	53	19	42	16	14	11	30	49	48	15	6	23	43	21	20	43	40	18	51	64	17	40	14	29	42	11	15	49	69	23	37	28	83	27	43	55	17	49	30	68	54	33	8	31	39
TaqIprimer	GGC	42	17	13	30	9	18	21	6	12	23	34	37	11	6	11	23	8	15	24	51	13	27	43	14	35	12	25	41	4	8	43	56	19	33	29	35	19	32	64	20	51	41	65	40	24	7	22	24
TaqIprimer	GGG	43	11	10	30	23	17	29	8	22	30	32	38	26	7	19	20	9	14	23	35	7	65	47	13	16	13	31	33	4	11	37	47	11	28	21	60	18	52	56	20	37	31	40	44	20	3	20	19
TaqIprimer	GGT	44	7	17	28	12	7	14	4	7	18	28	31	10	5	10	15	8	15	24	30	12	26	29	14	26	15	20	23	5	9	27	50	25	20	24	38	14	33	45	17	24	27	43	34	13	8	27	13
TaqIprimer	GTA	45	5	9	14	3	6	6	0	6	6	8	6	2	1	5	9	1	4	7	14	7	13	9	9	16	4	4	5	3	5	20	10	6	8	7	12	12	6	19	3	12	12	7	17	8	1	6	14
TaqIprimer	GTC	46	13	9	16	9	7	13	5	9	15	25	19	7	6	5	11	3	14	15	18	4	20	19	3	11	8	12	11	10	2	15	14	5	20	13	32	5	24	18	8	19	25	23	32	11	3	10	13
TaqIprimer	GTG	47	13	15	22	14	13	14	11	14	3	29	9	9	3	16	12	13	17	14	27	8	20	25	8	16	6	14	15	13	11	21	27	9	12	13	21	12	16	25	21	19	21	19	12	19	6	19	24
TaqIprimer	GTT	48	4	14	12	15	6	13	7	5	15	20	14	11	5	9	18	2	7	9	18	9	13	25	5	10	1	8	11	3	3	15	19	6	8	11	31	9	8	11	11	15	15	27	11	5	10	7	10
TaqIprimer	TAA	49	9	4	12	2	4	1	3	3	15	5	8	3	2	5	8	2	6	6	14	6	13	3	1	10	6	2	2	3	2	5	9	5	3	9	12	1	8	9	4	9	5	15	3	0	3	3	15
TaqIprimer	TAC	50	4	6	11	8	2	0	0	6	8	5	9	0	3	7	7	4	2	0	10	1	13	12	1	7	1	3	3	0	1	4	5	13	4	7	8	7	8	10	10	10	6	13	6	3	3	4	6
TaqIprimer	TAG	51	10	1	4	0	5	7	2	3	8	7	9	2	2	7	6	3	4	2	6	4	8	3	1	3	5	8	4	4	1	10	14	3	4	6	14	1	7	13	0	6	11	7	1	3	6	2	7
TaqIprimer	TAT	52	11	7	8	3	5	2	2	3	10	14	6	8	6	10	9	6	3	2	18	3	14	4	0	9	3	1	7	5	10	11	9	6	11	7	15	1	7	20	5	10	15	12	6	3	5	2	2
TaqIprimer	TCA	53	15	15	37	8	15	18	10	12	19	26	23	15	4	11	15	9	11	22	22	14	13	19	12	25	4	9	13	6	5	14	24	10	19	15	28	7	14	17	9	23	15	25	23	8	8	12	17
TaqIprimer	TCC	54	10	15	19	5	11	7	7	6	12	16	29	7	9	7	24	14	8	5	13	6	13	15	3	18	6	15	20	8	3	15	28	9	17	17	17	6	15	21	7	13	16	18	16	10	2	16	14
TaqIprimer	TCG	55	1	0	5	2	2	0	6	2	3	1	10	1	1	3	1	2	4	2	3	2	0	4	2	4	0	4	3	0	3	4	4	0	4	4	6	4	4	5	0	2	2	3	2	1	0	0	1
TaqIprimer	TCT	56	13	21	43	15	14	23	7	5	28	32	27	13	5	16	14	7	17	24	28	16	25	19	16	39	9	27	18	9	5	31	45	17	37	28	42	18	21	41	13	29	27	24	26	5	6	22	16
TaqIprimer	TGA	57	22	19	40	17	27	19	11	9	28	43	54	22	5	21	37	12	27	34	45	26	45	47	16	37	14	16	42	22	11	52	74	24	44	45	82	25	53	69	25	50	38	57	36	17	17	28	41
TaqIprimer	TGC	58	16	26	38	14	17	23	12	18	19	28	39	8	5	19	32	5	16	30	48	23	37	26	28	20	5	16	23	8	9	22	63	32	26	30	51	21	26	48	18	29	39	38	28	13	13	20	26
TaqIprimer	TGG	59	32	27	44	23	17	21	16	20	24	53	42	17	4	30	33	12	20	37	41	20	55	35	22	42	19	24	29	11	9	34	75	16	40	48	61	20	34	58	24	42	35	49	42	27	4	26	37
TaqIprimer	TGT	60	20	12	39	20	19	22	7	9	31	36	35	10	7	23	25	20	20	19	62	25	32	41	24	39	12	25	32	7	16	39	59	14	37	33	49	18	21	39	25	21	13	47	18	20	8	24	25
TaqIprimer	TTA	61	8	4	5	7	4	0	3	2	13	6	7	1	4	2	11	3	10	3	5	1	0	11	4	4	0	3	2	0	1	4	6	5	5	9	6	2	11	6	0	7	2	4	4	3	0	5	0
TaqIprimer	TTC	62	12	11	6	8	1	8	0	10	13	8	7	8	5	5	8	2	10	5	14	9	5	9	3	15	5	10	7	5	4	11	9	3	10	12	11	8	17	11	3	13	12	14	6	8	8	7	3
TaqIprimer	TTG	63	4	2	7	6	6	5	4	4	5	4	6	11	1	2	6	6	9	4	7	1	7	5	3	2	1	3	2	1	0	4	7	1	7	10	9	7	14	3	2	8	4	10	5	4	2	6	8
TaqIprimer	TTT	64	19	11	12	8	9	8	7	1	17	10	27	10	6	13	7	7	6	8	24	10	8	10	5	15	6	5	6	9	7	10	12	15	14	14	24	6	7	17	6	10	17	20	15	8	4	9	9
[truncated: 17 more columns]
