# Supplementary material for: Eukaryotic transcriptomics in silico: Optimizing cDNA-AFLP efficiency
Source: BMC Genomics. 2009 Nov 30;10:565. doi: 10.1186/1471-2164-10-565 (PMC2797533; doi:10.1186/1471-2164-10-565)
Supplement: Additional file 5 — Arrays of all selective PCRs for all species and enzyme combinations. Selective PCR arrays using three-by-three selective base pairs for all 87 NCBI and 39 ENSEMBL species included in the present study, tested on all 28 combinations of 8 restriction enzymes. [file 1471-2164-10-565-S5.ZIP › CSV_Arrays/ENSEMBL/Canis_familiarisTaqIandMaeI.csv]

			MaeIprimer	MaeIprimer	MaeIprimer	MaeIprimer	MaeIprimer	MaeIprimer	MaeIprimer	MaeIprimer	MaeIprimer	MaeIprimer	MaeIprimer	MaeIprimer	MaeIprimer	MaeIprimer	MaeIprimer	MaeIprimer	MaeIprimer	MaeIprimer	MaeIprimer	MaeIprimer	MaeIprimer	MaeIprimer	MaeIprimer	MaeIprimer	MaeIprimer	MaeIprimer	MaeIprimer	MaeIprimer	MaeIprimer	MaeIprimer	MaeIprimer	MaeIprimer	MaeIprimer	MaeIprimer	MaeIprimer	MaeIprimer	MaeIprimer	MaeIprimer	MaeIprimer	MaeIprimer	MaeIprimer	MaeIprimer	MaeIprimer	MaeIprimer	MaeIprimer	MaeIprimer	MaeIprimer
			AAA	AAC	AAG	AAT	ACA	ACC	ACG	ACT	AGA	AGC	AGG	AGT	ATA	ATC	ATG	ATT	CAA	CAC	CAG	CAT	CCA	CCC	CCG	CCT	CGA	CGC	CGG	CGT	CTA	CTC	CTG	CTT	GAA	GAC	GAG	GAT	GCA	GCC	GCG	GCT	GGA	GGC	GGG	GGT	GTA	GTC	GTG
		0	1	2	3	4	5	6	7	8	9	10	11	12	13	14	15	16	17	18	19	20	21	22	23	24	25	26	27	28	29	30	31	32	33	34	35	36	37	38	39	40	41	42	43	44	45	46	47
TaqIprimer	AAA	1	16	12	26	17	11	6	4	8	13	13	11	7	5	11	24	10	15	8	13	18	12	2	3	12	1	2	2	0	7	14	14	14	17	7	24	4	8	5	2	10	8	10	7	0	9	5	12
TaqIprimer	AAC	2	17	10	16	9	4	3	1	4	7	9	13	4	4	3	16	10	8	5	7	10	5	4	3	5	2	0	1	2	1	6	5	10	7	7	17	2	5	5	4	4	8	6	2	9	1	4	7
TaqIprimer	AAG	3	18	10	9	12	12	10	3	9	8	20	16	9	6	15	13	7	14	13	11	9	7	7	0	4	2	1	0	0	11	16	24	13	14	12	8	9	6	7	3	15	3	3	5	5	6	10	9
TaqIprimer	AAT	4	18	20	12	14	9	7	0	6	11	5	14	4	8	2	13	5	17	12	10	12	8	5	2	7	4	0	3	0	0	14	9	8	12	12	7	7	7	8	0	10	8	5	3	5	12	8	4
TaqIprimer	ACA	5	19	10	17	7	15	12	3	6	30	14	9	9	4	7	17	11	3	10	16	6	18	8	3	9	4	3	4	0	2	14	13	10	7	11	21	7	8	7	2	11	8	4	6	5	7	8	11
TaqIprimer	ACC	6	9	10	18	4	8	3	1	5	25	20	14	6	7	3	16	1	9	9	7	8	8	8	3	8	1	3	1	1	3	8	24	6	8	14	9	6	2	9	0	2	6	2	2	7	5	2	8
TaqIprimer	ACG	7	3	1	6	2	1	1	0	0	2	2	3	2	0	0	1	1	0	3	4	3	3	2	0	3	0	0	3	0	0	8	3	2	1	1	5	2	1	3	0	1	4	1	1	2	0	2	0
TaqIprimer	ACT	8	7	9	11	14	3	4	4	4	22	9	28	10	6	6	16	15	8	2	16	13	3	9	2	2	7	2	5	2	2	15	10	4	5	8	15	2	8	5	2	8	12	5	7	5	0	1	9
TaqIprimer	AGA	9	25	30	26	14	16	19	0	17	32	24	26	18	15	22	22	14	25	13	28	19	21	8	7	19	4	3	1	2	11	13	28	24	22	8	20	20	17	14	6	19	26	19	12	10	4	10	9
TaqIprimer	AGC	10	22	18	27	18	12	8	5	9	13	29	30	11	6	7	15	11	15	14	27	10	20	7	9	10	5	0	9	2	2	13	17	19	19	7	16	14	10	21	2	19	11	9	14	7	5	12	12
TaqIprimer	AGG	11	22	9	34	6	35	18	8	14	33	10	39	16	5	11	22	10	23	25	26	17	37	11	7	17	8	4	3	6	5	13	14	11	20	19	19	19	17	13	8	28	12	19	14	2	9	14	12
TaqIprimer	AGT	12	27	17	27	10	5	10	6	8	28	14	25	8	14	16	17	10	12	11	11	12	19	9	6	10	3	6	7	0	5	13	19	11	26	12	6	7	14	10	3	12	10	10	12	10	1	10	13
TaqIprimer	ATA	13	14	6	10	8	7	6	3	10	12	4	10	3	6	7	11	8	5	10	10	7	18	5	2	0	0	1	3	1	1	6	6	4	14	4	6	9	2	5	3	8	7	3	8	3	1	3	2
TaqIprimer	ATC	14	14	5	13	3	8	6	0	5	11	8	12	4	5	10	4	4	9	4	4	5	8	5	1	12	1	0	1	0	2	6	7	6	9	12	8	1	4	3	7	10	13	6	8	4	6	12	4
TaqIprimer	ATG	15	23	11	7	18	8	7	5	10	22	12	13	6	5	4	6	11	10	7	8	9	23	8	7	4	8	2	1	1	2	5	8	9	16	5	7	4	10	4	2	4	6	8	3	4	9	7	0
TaqIprimer	ATT	16	11	11	19	7	16	4	1	8	16	8	10	13	10	13	8	11	13	8	17	11	14	7	4	6	1	0	0	2	1	11	13	11	7	1	11	8	4	7	2	2	21	2	3	5	3	2	3
TaqIprimer	CAA	17	9	9	27	6	6	3	1	7	16	7	9	2	4	5	14	5	8	17	21	7	4	4	3	11	0	3	3	3	1	14	12	18	15	6	5	3	7	6	3	9	11	14	6	7	5	5	8
TaqIprimer	CAC	18	8	11	16	6	8	8	0	1	14	10	13	4	13	6	12	9	6	5	10	7	7	6	3	8	0	1	1	2	3	11	2	12	6	7	6	8	8	8	2	9	2	8	0	4	1	4	3
TaqIprimer	CAG	19	21	10	16	10	9	7	1	7	21	16	8	13	8	15	13	12	9	8	24	7	19	7	2	8	1	2	1	1	2	14	25	17	22	12	24	12	14	9	6	6	8	6	13	8	10	11	13
TaqIprimer	CAT	20	12	15	24	12	7	14	7	14	13	8	16	12	4	5	10	9	3	11	12	10	11	3	1	9	2	2	3	0	2	11	13	12	8	7	11	9	9	9	2	10	5	10	9	6	3	9	3
TaqIprimer	CCA	21	14	11	13	3	11	7	4	13	13	7	18	17	0	7	15	5	10	6	16	4	16	5	3	5	1	0	6	1	1	15	15	16	12	3	12	6	10	19	1	7	17	12	10	6	5	15	9
TaqIprimer	CCC	22	19	5	6	6	5	3	2	2	8	6	8	4	3	6	4	6	6	7	10	3	2	6	1	6	3	1	5	1	0	8	14	9	5	6	8	9	2	11	9	11	5	9	5	1	6	10	1
TaqIprimer	CCG	23	5	3	2	2	4	8	2	2	2	0	6	1	0	1	5	4	4	3	2	0	3	5	0	1	1	1	1	1	0	6	13	2	11	2	3	0	2	4	2	2	0	2	1	2	4	2	4
TaqIprimer	CCT	24	19	9	19	8	8	8	2	3	11	9	11	6	9	5	19	6	8	17	20	6	11	5	6	10	2	7	2	0	2	15	15	9	10	3	10	10	5	14	5	10	2	9	7	3	7	2	6
TaqIprimer	CGA	25	5	5	11	3	2	2	0	1	5	5	4	0	1	4	4	8	2	8	2	5	2	1	4	1	1	0	2	5	0	12	8	5	7	1	2	4	5	5	0	6	0	4	4	2	4	6	9
TaqIprimer	CGC	26	7	2	1	2	8	8	3	4	6	12	3	1	3	6	5	0	3	6	9	8	2	11	1	3	2	2	2	0	2	8	4	3	7	3	3	3	2	2	3	6	2	2	4	2	3	15	1
TaqIprimer	CGG	27	5	7	9	2	0	4	2	4	6	7	5	1	3	1	6	2	6	4	13	3	8	5	3	1	0	0	1	0	2	6	11	2	5	5	7	2	1	6	3	1	4	5	4	2	2	7	3
TaqIprimer	CGT	28	5	2	12	5	3	8	2	3	8	4	7	3	7	1	3	3	4	7	8	4	3	4	2	4	1	0	4	3	1	6	2	3	2	5	3	4	4	7	0	1	3	4	2	2	2	2	1
TaqIprimer	CTA	29	8	8	4	2	5	3	1	3	6	6	8	0	0	3	3	1	4	8	4	1	4	5	1	2	0	1	0	0	1	5	4	1	5	3	3	4	0	3	0	9	2	3	2	1	1	8	1
TaqIprimer	CTC	30	6	9	21	15	5	3	0	0	12	16	5	2	7	4	4	4	5	8	14	9	6	6	2	6	0	2	3	2	1	10	10	11	15	8	14	5	9	8	1	7	10	8	5	8	1	2	9
TaqIprimer	CTG	31	9	9	17	12	14	8	1	7	28	8	13	6	4	7	15	16	5	6	12	8	12	7	4	9	1	2	6	3	3	24	4	10	13	9	8	9	9	9	1	10	5	13	9	9	6	8	6
TaqIprimer	CTT	32	14	17	16	16	14	10	1	3	16	18	15	7	13	3	14	6	11	9	15	5	5	7	0	6	2	3	0	6	2	16	15	9	14	4	7	7	15	9	6	8	3	8	2	4	7	6	16
TaqIprimer	GAA	33	10	16	26	20	15	8	5	9	21	27	25	16	7	11	11	16	8	25	26	16	15	19	6	17	7	3	4	6	8	22	36	25	26	19	21	25	11	12	5	25	12	14	14	11	8	24	16
TaqIprimer	GAC	34	19	19	23	7	8	7	5	4	11	22	23	5	6	13	14	5	10	13	12	17	12	5	1	16	4	6	4	5	4	20	13	10	11	10	8	10	3	3	2	6	8	6	5	4	5	14	9
TaqIprimer	GAG	35	15	10	13	11	6	10	3	10	18	18	17	6	4	7	16	8	14	20	27	11	20	11	7	8	4	2	2	0	6	20	10	11	16	15	19	7	11	14	10	16	6	18	16	7	10	22	10
TaqIprimer	GAT	36	17	13	30	13	20	9	3	4	24	15	13	12	6	16	18	2	17	11	10	9	7	12	9	14	3	2	1	2	5	12	26	14	6	20	10	10	7	5	4	7	6	9	4	6	1	18	3
TaqIprimer	GCA	37	25	13	23	9	17	9	2	19	26	19	19	3	8	8	25	6	7	19	33	8	21	14	6	11	8	2	8	5	0	16	18	8	16	8	17	12	10	11	1	11	11	18	6	10	6	11	9
TaqIprimer	GCC	38	18	13	27	8	8	5	9	6	17	13	19	13	5	1	8	8	25	12	20	11	20	8	9	9	5	1	4	1	0	9	25	8	16	9	17	8	13	11	2	14	12	13	14	8	9	13	8
TaqIprimer	GCG	39	5	6	6	6	8	3	2	7	5	6	6	6	1	6	5	5	4	4	8	4	7	5	4	1	3	0	4	0	3	14	8	6	1	1	6	11	3	6	3	1	2	6	7	2	4	4	4
TaqIprimer	GCT	40	21	21	32	11	6	10	6	5	36	19	28	6	5	11	16	9	12	22	20	10	12	5	5	6	2	6	2	4	2	18	19	13	14	6	24	14	12	3	6	12	11	8	10	3	4	12	10
TaqIprimer	GGA	41	36	12	34	17	23	15	12	10	47	15	33	17	5	32	23	11	21	22	32	20	15	25	11	23	2	5	4	4	5	22	40	31	23	18	35	21	16	30	13	22	17	33	17	12	4	22	16
TaqIprimer	GGC	42	23	20	27	11	15	14	3	8	27	20	20	13	2	9	12	9	8	17	25	8	13	11	13	12	0	3	3	3	2	28	24	16	10	9	22	13	15	20	5	16	15	18	15	5	4	16	10
TaqIprimer	GGG	43	25	15	16	7	11	17	6	8	22	14	38	7	10	14	7	7	6	13	21	13	15	14	4	14	10	4	4	3	7	27	16	5	21	11	17	9	14	16	5	21	18	18	19	11	6	17	14
TaqIprimer	GGT	44	13	10	22	12	9	11	1	11	21	16	17	16	3	4	10	8	18	11	15	10	12	6	6	15	2	2	5	4	3	19	13	9	14	14	24	11	8	16	4	22	15	11	18	8	3	11	8
TaqIprimer	GTA	45	10	4	15	7	8	4	0	1	14	10	12	6	7	4	7	9	6	5	17	6	8	0	1	5	1	3	1	2	3	4	12	10	5	2	11	4	3	9	4	7	3	11	3	3	4	2	14
TaqIprimer	GTC	46	9	3	14	9	8	4	1	1	26	17	7	3	8	8	12	18	7	10	10	4	15	6	2	8	3	1	5	4	0	8	8	22	14	6	6	12	11	8	3	10	6	18	9	10	4	11	8
TaqIprimer	GTG	47	8	10	22	10	10	3	5	6	22	15	11	15	4	5	6	13	12	10	16	10	13	9	5	6	5	4	2	2	6	22	17	11	6	12	15	8	8	7	1	11	7	11	8	8	3	10	12
TaqIprimer	GTT	48	12	11	23	1	10	3	3	10	10	15	22	12	10	8	13	6	10	5	25	10	12	6	2	10	4	4	4	7	4	8	18	18	12	7	17	16	8	14	1	7	4	6	9	9	3	8	11
TaqIprimer	TAA	49	17	5	10	9	4	3	6	2	21	1	4	4	0	4	8	6	9	6	4	5	7	9	2	9	1	3	0	0	2	8	6	0	3	8	1	3	3	2	1	3	4	7	3	4	0	2	2
TaqIprimer	TAC	50	14	8	12	10	1	7	2	3	3	7	7	5	4	5	11	3	7	6	1	6	2	5	1	2	4	0	4	0	0	8	8	10	13	3	9	5	4	1	0	0	6	3	3	4	1	7	4
TaqIprimer	TAG	51	8	6	13	7	5	0	3	3	8	8	7	4	1	10	5	7	3	2	5	1	3	2	1	2	0	2	1	0	3	9	2	2	5	2	8	2	4	5	0	7	5	0	2	1	4	2	1
TaqIprimer	TAT	52	11	5	11	1	8	1	2	10	15	12	10	6	5	3	11	8	10	7	5	4	7	4	2	3	0	0	5	0	2	4	6	5	9	8	12	14	3	2	1	3	3	4	7	3	5	3	6
TaqIprimer	TCA	53	20	6	29	13	23	5	5	6	19	14	18	4	11	2	8	8	11	16	27	12	15	16	7	7	1	4	9	5	2	5	9	5	16	12	15	17	7	11	3	3	7	5	5	4	4	6	5
TaqIprimer	TCC	54	9	8	22	14	7	7	2	5	12	14	12	4	4	6	12	4	6	9	15	6	11	6	6	2	1	1	3	1	5	10	12	3	16	9	7	1	4	7	5	4	11	8	3	8	3	6	2
TaqIprimer	TCG	55	5	5	2	1	1	1	0	0	2	1	1	0	1	0	2	1	4	3	10	1	0	0	0	1	0	0	0	0	0	4	2	3	6	0	1	1	3	1	3	4	3	0	2	3	0	0	1
TaqIprimer	TCT	56	26	12	31	8	15	15	1	12	40	20	23	7	5	12	18	6	14	4	17	9	16	12	13	7	5	5	2	5	2	14	15	19	23	4	18	12	11	7	5	11	5	10	5	5	3	4	10
TaqIprimer	TGA	57	23	13	33	16	23	23	11	10	49	41	29	19	6	8	14	14	18	14	24	15	23	23	12	13	6	6	3	4	3	27	24	18	18	10	16	17	8	15	8	11	14	13	14	17	4	13	16
TaqIprimer	TGC	58	11	9	31	9	25	10	8	13	21	12	37	9	6	5	16	2	15	10	18	5	14	13	2	6	3	0	2	2	3	14	18	11	14	16	17	20	10	18	3	19	15	15	9	5	7	15	6
TaqIprimer	TGG	59	20	18	35	11	16	12	5	7	26	27	30	10	5	10	20	9	18	13	30	18	22	15	10	11	8	3	6	3	5	15	27	12	8	3	11	16	13	16	3	19	17	11	16	7	5	10	20
TaqIprimer	TGT	60	32	17	15	15	13	16	3	13	24	25	23	10	8	7	14	11	19	20	22	13	33	10	6	5	6	6	4	2	4	7	16	9	13	5	15	12	5	6	6	20	11	10	10	11	13	7	17
TaqIprimer	TTA	61	10	4	14	7	7	4	3	1	5	9	10	4	1	4	4	8	10	0	6	3	3	1	2	1	0	1	4	3	3	2	8	7	14	2	6	6	3	3	1	6	0	2	0	3	4	6	4
TaqIprimer	TTC	62	12	14	15	10	5	2	1	6	29	14	5	6	3	4	5	7	4	8	17	9	4	8	3	11	2	2	0	1	5	5	15	11	12	2	10	5	5	9	2	6	10	9	4	4	3	4	5
TaqIprimer	TTG	63	14	7	12	9	12	4	0	2	10	7	15	10	5	3	4	3	9	4	4	1	4	7	0	5	1	1	4	0	6	6	7	8	10	7	5	9	6	1	6	2	3	5	4	1	4	1	5
TaqIprimer	TTT	64	29	10	16	7	13	12	4	12	20	16	19	5	4	7	19	10	17	5	12	13	11	11	3	5	0	3	0	6	1	21	17	11	16	5	18	11	7	4	5	14	8	4	9	3	11	6	12
[truncated: 17 more columns]
