# Supplementary material for: Eukaryotic transcriptomics in silico: Optimizing cDNA-AFLP efficiency
Source: BMC Genomics. 2009 Nov 30;10:565. doi: 10.1186/1471-2164-10-565 (PMC2797533; doi:10.1186/1471-2164-10-565)
Supplement: Additional file 5 — Arrays of all selective PCRs for all species and enzyme combinations. Selective PCR arrays using three-by-three selective base pairs for all 87 NCBI and 39 ENSEMBL species included in the present study, tested on all 28 combinations of 8 restriction enzymes. [file 1471-2164-10-565-S5.ZIP › CSV_Arrays/ENSEMBL/Canis_familiarisTaqIandMseI.csv]

			MseIprimer	MseIprimer	MseIprimer	MseIprimer	MseIprimer	MseIprimer	MseIprimer	MseIprimer	MseIprimer	MseIprimer	MseIprimer	MseIprimer	MseIprimer	MseIprimer	MseIprimer	MseIprimer	MseIprimer	MseIprimer	MseIprimer	MseIprimer	MseIprimer	MseIprimer	MseIprimer	MseIprimer	MseIprimer	MseIprimer	MseIprimer	MseIprimer	MseIprimer	MseIprimer	MseIprimer	MseIprimer	MseIprimer	MseIprimer	MseIprimer	MseIprimer	MseIprimer	MseIprimer	MseIprimer	MseIprimer	MseIprimer	MseIprimer	MseIprimer	MseIprimer	MseIprimer	MseIprimer	MseIprimer
			AAA	AAC	AAG	AAT	ACA	ACC	ACG	ACT	AGA	AGC	AGG	AGT	ATA	ATC	ATG	ATT	CAA	CAC	CAG	CAT	CCA	CCC	CCG	CCT	CGA	CGC	CGG	CGT	CTA	CTC	CTG	CTT	GAA	GAC	GAG	GAT	GCA	GCC	GCG	GCT	GGA	GGC	GGG	GGT	GTA	GTC	GTG
		0	1	2	3	4	5	6	7	8	9	10	11	12	13	14	15	16	17	18	19	20	21	22	23	24	25	26	27	28	29	30	31	32	33	34	35	36	37	38	39	40	41	42	43	44	45	46	47
TaqIprimer	AAA	1	30	13	32	23	13	10	5	12	37	19	27	10	20	17	20	19	17	18	16	22	16	6	1	11	6	2	2	6	3	18	15	20	22	3	19	8	19	11	9	16	17	7	6	5	4	6	19
TaqIprimer	AAC	2	17	8	9	24	11	11	0	11	14	8	7	11	9	13	7	11	14	10	11	5	5	8	0	6	1	0	1	6	3	5	12	11	23	3	7	8	2	2	0	4	16	2	8	7	3	5	30
TaqIprimer	AAG	3	22	14	15	10	19	14	2	11	18	16	10	14	5	5	16	12	27	18	7	12	9	10	1	8	5	0	3	2	5	8	11	13	14	11	12	10	13	10	3	6	21	11	35	9	8	18	7
TaqIprimer	AAT	4	26	5	18	7	13	8	2	12	39	17	21	13	15	15	20	15	18	14	10	5	10	9	6	16	4	0	3	0	5	17	16	8	18	3	13	9	5	11	2	11	17	5	12	5	5	17	18
TaqIprimer	ACA	5	28	22	16	19	18	16	4	16	27	11	25	17	16	13	17	13	23	11	5	10	11	6	4	14	1	2	4	4	22	14	15	24	18	5	5	8	6	9	4	6	22	8	7	16	7	2	9
TaqIprimer	ACC	6	23	9	11	13	11	3	1	7	14	5	14	10	7	3	11	11	11	4	11	4	7	2	0	8	2	1	1	2	0	3	10	6	18	6	12	2	12	4	1	5	18	3	8	13	5	3	6
TaqIprimer	ACG	7	4	2	3	4	1	0	1	0	4	0	4	1	0	2	1	1	1	5	4	2	0	1	0	3	0	0	0	1	5	3	3	3	8	2	2	2	2	1	1	0	6	3	0	7	2	2	4
TaqIprimer	ACT	8	19	13	17	17	11	3	4	10	38	4	14	12	13	18	14	8	11	3	10	3	10	4	4	4	2	0	6	0	4	10	7	14	19	8	10	11	13	7	0	3	21	7	10	2	10	8	8
TaqIprimer	AGA	9	46	21	23	33	31	18	7	23	40	26	31	16	26	24	30	29	25	10	14	27	14	13	7	19	6	3	3	9	15	26	18	16	38	16	17	22	21	10	9	28	31	15	14	12	13	11	13
TaqIprimer	AGC	10	39	29	21	22	13	15	7	12	26	10	23	21	18	14	6	18	14	9	15	19	21	16	6	13	5	0	4	7	3	11	7	15	28	13	11	7	23	8	5	12	20	2	26	12	8	4	17
TaqIprimer	AGG	11	42	13	23	25	17	16	2	23	28	16	23	12	13	17	15	17	27	19	14	16	21	9	3	14	3	3	5	4	7	16	26	25	31	14	15	20	20	14	9	20	23	13	9	8	4	14	12
TaqIprimer	AGT	12	21	23	17	20	27	12	4	20	38	17	19	16	10	17	29	14	18	6	12	13	10	12	4	9	1	7	2	5	7	8	13	15	19	3	20	21	25	7	7	8	33	13	11	12	4	10	6
TaqIprimer	ATA	13	18	15	15	16	6	11	0	8	13	14	10	10	18	11	11	15	9	4	6	9	9	6	0	9	6	0	4	0	5	3	8	2	17	0	13	8	11	10	1	7	14	5	8	5	1	15	6
TaqIprimer	ATC	14	8	13	7	19	11	15	4	11	15	12	4	12	5	9	5	9	5	11	7	2	1	0	2	8	0	1	0	2	4	1	9	7	14	2	13	11	8	5	1	9	9	5	12	6	6	5	7
TaqIprimer	ATG	15	22	17	22	17	10	8	4	12	25	13	20	13	5	8	10	15	18	12	9	5	9	12	4	3	1	1	1	4	4	9	13	14	18	2	16	13	4	5	0	12	9	7	6	12	3	5	12
TaqIprimer	ATT	16	27	14	20	17	12	6	4	8	34	13	15	10	13	6	13	9	17	8	10	9	17	5	2	8	0	1	5	3	4	2	5	10	10	10	9	5	12	6	1	4	11	7	11	4	6	5	8
TaqIprimer	CAA	17	24	13	14	21	25	5	6	13	14	14	21	18	18	7	7	14	10	9	13	21	6	0	2	5	2	6	5	2	2	9	9	12	13	4	8	8	3	8	9	6	13	9	7	7	6	6	9
TaqIprimer	CAC	18	20	6	7	7	16	4	2	8	14	11	9	4	4	9	4	14	7	7	7	9	10	3	1	9	3	1	4	0	3	3	9	3	21	4	10	4	3	9	3	3	9	1	2	5	2	6	0
TaqIprimer	CAG	19	21	18	15	27	17	4	3	9	23	18	14	17	15	18	24	15	10	14	14	8	12	5	3	18	2	1	11	1	0	8	12	7	16	6	13	12	8	6	4	9	21	7	11	5	5	8	4
TaqIprimer	CAT	20	22	17	28	18	14	10	1	14	18	13	13	12	7	15	18	8	10	10	9	5	14	4	2	4	2	1	1	5	4	14	5	8	19	8	8	6	7	8	1	5	17	15	8	2	6	7	2
TaqIprimer	CCA	21	24	15	12	25	17	7	3	6	24	17	7	18	15	4	8	6	6	6	9	12	7	5	4	9	2	2	4	5	5	10	8	9	20	7	12	7	4	6	3	9	14	5	6	3	6	7	12
TaqIprimer	CCC	22	15	6	20	8	13	8	4	7	11	11	7	9	7	8	5	9	6	5	12	11	6	7	5	6	1	3	1	1	3	4	11	3	54	8	3	3	3	4	3	5	12	3	5	8	2	2	5
TaqIprimer	CCG	23	11	4	1	2	1	0	2	2	9	4	3	2	1	2	2	3	5	1	2	1	3	1	0	1	2	0	0	1	1	1	1	1	4	2	3	0	4	1	1	4	5	4	1	1	1	0	2
TaqIprimer	CCT	24	16	7	16	12	15	15	2	10	22	9	11	15	6	7	10	10	9	10	13	17	8	7	1	7	4	2	1	0	2	3	9	9	24	5	8	11	9	11	0	5	15	11	15	8	7	5	7
TaqIprimer	CGA	25	5	5	8	1	13	3	0	8	9	12	6	2	4	2	8	7	9	2	1	8	4	0	1	2	2	0	2	1	3	5	5	3	4	6	7	2	3	4	3	3	2	4	7	0	2	5	2
TaqIprimer	CGC	26	14	1	4	5	0	4	0	8	8	5	5	2	10	3	1	2	4	0	3	1	2	3	0	2	1	1	1	5	5	3	2	5	2	5	0	0	1	3	2	1	5	3	1	3	1	2	5
TaqIprimer	CGG	27	5	3	8	5	4	2	1	3	3	11	4	13	3	1	3	4	7	2	7	11	5	1	4	5	0	1	1	1	4	3	4	5	4	2	10	2	4	2	2	8	4	4	4	10	6	1	1
TaqIprimer	CGT	28	10	7	13	3	5	0	0	3	5	1	4	2	9	6	2	1	5	2	0	1	7	4	2	7	6	0	0	0	5	1	2	10	9	6	1	5	5	2	0	7	14	6	2	0	3	4	5
TaqIprimer	CTA	29	18	7	17	12	8	1	0	2	5	8	7	11	11	3	4	13	3	8	3	7	3	5	0	3	0	1	0	1	2	9	6	6	5	3	4	7	3	3	0	0	6	1	4	3	4	3	6
TaqIprimer	CTC	30	13	8	15	13	14	10	0	6	19	9	8	10	7	6	8	9	9	4	8	8	7	6	4	2	2	0	0	1	2	3	11	10	14	1	9	9	6	4	3	3	11	5	8	2	6	1	1
TaqIprimer	CTG	31	21	17	10	5	7	6	5	39	36	8	11	16	19	9	11	16	6	8	9	12	9	6	2	11	2	5	3	4	3	4	6	10	14	9	7	5	16	11	3	5	19	9	11	3	8	6	5
TaqIprimer	CTT	32	26	10	13	17	26	11	6	17	22	8	11	24	13	18	18	14	20	3	8	16	10	8	3	7	6	0	0	0	9	7	3	8	21	6	10	6	10	10	0	10	13	12	7	2	5	10	11
TaqIprimer	GAA	33	36	22	30	33	22	19	5	19	38	33	23	25	16	17	14	25	8	19	25	25	25	6	8	18	2	3	3	1	5	22	20	8	46	7	18	21	8	15	3	17	30	18	15	21	14	15	18
TaqIprimer	GAC	34	17	8	17	12	8	5	2	10	24	8	16	24	5	16	8	11	12	57	13	9	3	4	1	5	6	1	1	3	4	7	14	9	22	11	7	10	11	8	2	9	15	12	10	7	16	6	6
TaqIprimer	GAG	35	36	10	18	26	16	9	2	11	16	10	17	28	15	11	10	25	11	12	11	14	11	8	1	10	0	4	3	6	6	4	22	6	32	14	14	7	8	9	3	16	21	10	22	5	4	8	10
TaqIprimer	GAT	36	31	22	24	24	8	13	7	12	28	13	16	20	12	24	14	30	5	13	13	14	14	10	5	7	1	0	2	2	6	4	16	14	14	6	17	12	17	9	8	15	25	10	6	9	10	4	4
TaqIprimer	GCA	37	18	9	12	28	11	12	1	21	33	15	21	16	6	8	20	20	25	6	9	14	10	12	5	16	6	1	6	3	6	12	12	20	27	8	9	7	14	13	2	11	14	11	12	12	1	14	20
TaqIprimer	GCC	38	24	14	8	23	7	18	6	10	22	20	12	12	9	16	5	14	12	8	11	13	8	12	13	10	3	3	4	3	9	4	10	14	27	16	12	16	3	6	4	9	18	14	9	8	7	12	5
TaqIprimer	GCG	39	7	1	3	4	8	3	0	4	2	7	6	9	1	5	1	7	5	3	1	1	4	4	1	1	2	0	1	3	2	3	7	6	8	0	4	3	3	1	2	2	9	4	5	4	1	2	6
TaqIprimer	GCT	40	25	10	21	16	23	13	3	17	31	13	18	20	12	13	16	14	23	5	9	10	23	10	2	7	9	4	1	5	7	10	6	16	37	10	18	13	13	6	8	4	19	13	12	15	6	10	13
TaqIprimer	GGA	41	46	25	26	27	31	20	3	25	43	27	23	23	25	19	30	20	26	10	29	21	20	15	8	19	2	1	5	3	7	18	17	23	21	7	14	18	30	12	4	33	38	25	24	20	13	11	14
TaqIprimer	GGC	42	35	8	14	17	13	10	3	8	37	13	22	12	12	23	14	15	16	4	18	9	12	6	3	10	4	5	2	5	3	5	4	9	30	6	10	4	22	14	3	4	22	11	17	13	7	5	14
TaqIprimer	GGG	43	24	7	23	10	14	5	5	11	25	22	16	15	12	7	12	9	6	21	17	3	20	7	1	8	4	2	6	5	5	12	12	16	23	7	13	5	17	15	1	12	17	25	6	8	4	5	10
TaqIprimer	GGT	44	22	14	26	20	17	3	1	12	38	23	23	21	10	15	9	12	11	15	18	11	11	7	2	8	3	5	2	3	1	8	6	6	20	7	5	10	17	9	1	15	27	4	9	7	1	10	2
TaqIprimer	GTA	45	14	6	10	14	6	8	5	14	14	9	6	3	12	6	6	6	8	5	9	3	13	2	0	3	4	2	3	1	5	2	7	6	13	5	6	6	7	6	2	7	8	7	3	9	4	7	4
TaqIprimer	GTC	46	22	11	8	12	15	2	0	5	16	7	7	11	12	7	8	11	9	1	10	17	8	7	1	3	5	1	2	2	3	6	11	13	12	2	8	3	16	5	1	8	10	12	9	9	8	6	4
TaqIprimer	GTG	47	24	4	4	16	11	9	1	10	26	21	10	13	5	9	28	11	9	8	6	7	8	4	2	10	1	2	1	6	2	5	8	17	15	8	7	7	13	6	2	6	17	11	10	16	6	7	9
TaqIprimer	GTT	48	23	8	17	22	15	12	2	18	23	10	19	14	8	7	11	19	12	8	11	7	7	14	2	13	1	1	3	4	3	14	9	11	15	11	7	5	10	3	1	11	16	7	6	8	2	7	1
TaqIprimer	TAA	49	16	11	9	10	5	1	2	7	24	8	11	8	4	6	11	7	16	3	11	12	4	11	5	5	1	0	5	0	2	2	5	9	7	1	5	4	5	5	2	5	21	2	2	6	4	12	7
TaqIprimer	TAC	50	13	9	13	10	3	3	1	9	12	18	10	14	7	0	10	7	14	3	5	15	9	9	2	3	1	2	1	0	4	2	7	11	9	1	5	8	5	2	1	3	2	3	7	2	4	4	7
TaqIprimer	TAG	51	22	4	7	12	9	2	3	13	32	6	10	7	3	6	10	5	5	4	3	7	6	5	1	5	1	1	0	0	0	3	5	2	9	5	7	8	2	1	1	5	3	6	1	3	3	5	10
TaqIprimer	TAT	52	7	9	13	17	7	3	4	10	18	13	11	7	16	8	9	9	10	11	12	10	7	5	2	8	2	0	1	2	5	14	6	5	8	9	7	5	6	5	2	6	14	7	1	5	9	5	3
TaqIprimer	TCA	53	25	14	16	14	17	12	2	8	26	16	24	14	10	16	10	9	21	7	15	28	14	3	5	10	11	5	2	2	11	5	15	14	24	11	13	17	15	5	2	10	22	7	10	14	3	6	11
TaqIprimer	TCC	54	20	15	13	16	9	12	4	4	26	10	6	7	8	16	14	7	9	8	15	3	6	6	2	11	6	2	1	3	6	5	2	4	18	7	12	9	10	7	1	2	20	6	12	5	8	3	9
TaqIprimer	TCG	55	5	3	0	1	1	1	0	1	6	3	1	1	0	2	2	1	9	7	4	0	7	3	1	1	4	0	0	1	1	0	1	1	5	2	2	0	2	1	0	2	4	3	3	1	0	1	2
TaqIprimer	TCT	56	33	13	20	35	18	10	8	8	34	13	21	18	12	17	22	19	19	14	13	8	18	6	2	5	10	0	2	3	5	6	7	13	29	9	4	11	16	18	6	8	23	21	16	11	9	3	7
TaqIprimer	TGA	57	40	18	30	26	22	20	9	17	40	25	30	22	20	18	18	19	16	20	28	23	16	14	3	13	7	6	5	4	2	18	15	4	28	16	25	14	11	15	3	15	19	7	13	10	10	11	9
TaqIprimer	TGC	58	19	13	15	18	14	13	6	12	27	9	11	20	14	18	24	6	19	9	16	18	13	5	4	11	5	2	3	2	6	10	11	6	23	12	16	13	14	10	1	19	12	14	8	4	12	7	11
TaqIprimer	TGG	59	29	21	33	22	29	21	4	20	41	22	22	28	26	12	16	9	18	14	23	13	19	16	5	7	1	3	8	4	7	20	12	13	28	10	13	12	16	10	6	8	30	29	9	15	9	12	15
TaqIprimer	TGT	60	30	10	15	21	22	8	8	10	28	35	24	13	16	7	9	13	16	15	13	16	14	7	5	8	9	1	2	12	5	8	10	12	39	13	5	21	18	7	5	10	44	11	14	6	9	8	7
TaqIprimer	TTA	61	16	5	9	4	11	6	0	6	10	2	5	5	2	1	10	5	3	2	7	8	5	1	0	1	0	3	1	2	4	2	2	3	13	4	5	5	6	3	0	7	7	6	3	3	2	2	5
TaqIprimer	TTC	62	20	14	20	16	12	8	4	9	22	24	10	8	11	8	7	21	13	3	14	9	20	13	3	9	6	1	0	0	2	8	8	3	11	6	14	11	5	8	3	5	7	20	4	5	4	8	3
TaqIprimer	TTG	63	20	15	13	6	11	4	3	5	17	7	12	15	4	6	3	5	13	6	14	11	8	1	4	9	3	1	0	5	3	5	10	4	15	7	7	4	7	9	1	3	7	11	3	2	4	6	4
TaqIprimer	TTT	64	35	16	26	23	18	16	2	8	52	22	12	18	14	14	23	7	12	13	14	21	27	8	6	6	5	2	6	5	3	12	15	5	21	5	12	9	8	6	4	13	18	6	13	9	5	7	10
[truncated: 17 more columns]
