# Supplementary material for: Eukaryotic transcriptomics in silico: Optimizing cDNA-AFLP efficiency
Source: BMC Genomics. 2009 Nov 30;10:565. doi: 10.1186/1471-2164-10-565 (PMC2797533; doi:10.1186/1471-2164-10-565)
Supplement: Additional file 5 — Arrays of all selective PCRs for all species and enzyme combinations. Selective PCR arrays using three-by-three selective base pairs for all 87 NCBI and 39 ENSEMBL species included in the present study, tested on all 28 combinations of 8 restriction enzymes. [file 1471-2164-10-565-S5.ZIP › CSV_Arrays/ENSEMBL/Cavia_porcellusCviAIIandHinP1I.csv]

			HinP1Iprimer	HinP1Iprimer	HinP1Iprimer	HinP1Iprimer	HinP1Iprimer	HinP1Iprimer	HinP1Iprimer	HinP1Iprimer	HinP1Iprimer	HinP1Iprimer	HinP1Iprimer	HinP1Iprimer	HinP1Iprimer	HinP1Iprimer	HinP1Iprimer	HinP1Iprimer	HinP1Iprimer	HinP1Iprimer	HinP1Iprimer	HinP1Iprimer	HinP1Iprimer	HinP1Iprimer	HinP1Iprimer	HinP1Iprimer	HinP1Iprimer	HinP1Iprimer	HinP1Iprimer	HinP1Iprimer	HinP1Iprimer	HinP1Iprimer	HinP1Iprimer	HinP1Iprimer	HinP1Iprimer	HinP1Iprimer	HinP1Iprimer	HinP1Iprimer	HinP1Iprimer	HinP1Iprimer	HinP1Iprimer	HinP1Iprimer	HinP1Iprimer	HinP1Iprimer	HinP1Iprimer	HinP1Iprimer	HinP1Iprimer	HinP1Iprimer	HinP1Iprimer
			AAA	AAC	AAG	AAT	ACA	ACC	ACG	ACT	AGA	AGC	AGG	AGT	ATA	ATC	ATG	ATT	CAA	CAC	CAG	CAT	CCA	CCC	CCG	CCT	CGA	CGC	CGG	CGT	CTA	CTC	CTG	CTT	GAA	GAC	GAG	GAT	GCA	GCC	GCG	GCT	GGA	GGC	GGG	GGT	GTA	GTC	GTG
		0	1	2	3	4	5	6	7	8	9	10	11	12	13	14	15	16	17	18	19	20	21	22	23	24	25	26	27	28	29	30	31	32	33	34	35	36	37	38	39	40	41	42	43	44	45	46	47
CviAIIprimer	AAA	1	8	2	6	1	4	0	5	4	11	13	14	3	3	5	0	4	4	10	10	5	9	8	1	5	2	8	14	2	1	7	14	12	1	4	5	1	0	0	0	0	2	2	5	4	1	1	4
CviAIIprimer	AAC	2	2	6	5	4	8	13	3	8	9	15	21	7	4	8	0	6	5	5	22	4	11	3	7	9	10	5	12	2	2	14	14	6	3	4	3	2	0	0	0	0	5	6	9	1	0	4	5
CviAIIprimer	AAG	3	8	1	15	3	20	13	13	9	13	31	42	17	6	12	0	5	10	17	21	6	21	14	15	12	3	17	17	12	5	14	31	16	5	3	9	5	0	0	0	0	7	14	15	5	4	6	8
CviAIIprimer	AAT	4	2	1	2	1	3	4	6	7	6	10	8	4	2	8	0	2	4	4	9	4	7	4	4	6	4	2	3	1	1	7	7	4	1	1	1	2	0	0	0	0	0	6	1	2	1	2	2
CviAIIprimer	ACA	5	5	5	4	3	7	12	5	7	9	18	14	8	4	5	0	2	5	9	11	6	10	12	6	12	6	7	4	4	2	17	10	6	1	2	1	0	0	0	0	0	0	9	4	3	0	2	4
CviAIIprimer	ACC	6	4	2	10	2	7	11	9	6	7	18	18	6	1	15	0	4	7	8	15	6	15	15	3	13	1	14	9	5	0	10	14	6	2	7	6	0	0	0	0	0	4	4	8	2	2	2	7
CviAIIprimer	ACG	7	2	2	6	2	4	6	4	1	2	7	11	1	0	2	0	1	1	6	5	1	4	7	5	4	4	5	2	1	1	6	4	6	0	0	3	0	0	0	0	0	3	1	3	3	0	2	2
CviAIIprimer	ACT	8	2	2	6	4	10	2	0	7	6	10	10	5	3	1	0	5	4	7	9	2	4	5	3	7	3	3	5	1	1	8	15	4	2	0	4	1	0	0	0	0	2	3	1	4	1	0	2
CviAIIprimer	AGA	9	1	0	8	2	2	5	3	5	6	14	15	5	3	6	0	3	2	7	9	3	7	6	4	9	2	4	3	1	1	14	15	5	0	0	6	2	0	0	0	0	5	5	3	2	0	5	3
CviAIIprimer	AGC	10	5	5	3	2	5	9	10	6	16	20	27	13	2	8	0	9	8	11	21	4	13	8	6	15	6	8	10	3	4	13	19	6	2	4	4	4	0	0	0	0	7	8	8	3	1	4	9
CviAIIprimer	AGG	11	9	3	14	4	8	9	6	8	14	19	17	4	0	12	0	4	6	11	16	7	18	15	7	14	10	11	11	9	6	11	29	10	1	4	1	1	0	0	0	0	9	11	5	6	0	3	1
CviAIIprimer	AGT	12	3	1	5	2	7	5	1	2	6	6	7	3	3	8	0	2	5	8	9	4	2	5	4	8	0	2	4	1	1	6	12	6	0	1	4	1	0	0	0	0	0	2	5	2	0	2	3
CviAIIprimer	ATA	13	4	2	0	1	1	2	2	1	6	5	5	3	2	3	0	0	4	4	6	1	3	2	1	6	0	0	1	0	0	1	2	1	0	0	0	1	0	0	0	0	1	1	0	0	0	1	2
CviAIIprimer	ATC	14	3	1	7	3	11	15	1	4	9	19	17	10	0	9	0	8	6	9	12	3	8	8	8	6	7	11	5	7	3	15	14	5	2	4	3	3	0	0	0	0	1	7	5	1	3	3	3
CviAIIprimer	ATG	15	6	3	11	5	12	13	8	9	18	26	24	16	1	13	0	11	13	15	27	13	21	7	2	10	4	10	17	6	4	17	36	11	3	0	3	2	0	0	0	0	5	6	6	8	2	3	7
CviAIIprimer	ATT	16	3	1	1	0	6	4	3	1	5	11	9	5	4	3	0	1	9	4	10	5	6	5	1	2	4	1	2	3	3	7	11	3	0	1	3	0	0	0	0	0	2	0	6	0	1	1	1
CviAIIprimer	CAA	17	4	3	5	3	4	4	2	4	6	8	10	4	0	3	0	4	4	3	9	4	5	3	3	1	4	2	2	1	2	10	8	5	0	2	2	0	0	0	0	0	0	5	3	1	1	4	3
CviAIIprimer	CAC	18	3	4	6	0	3	4	6	4	10	30	19	7	1	9	0	2	6	10	15	6	8	13	8	9	2	9	10	4	4	8	12	14	0	3	7	1	0	0	0	0	3	8	6	3	3	4	3
CviAIIprimer	CAG	19	13	8	17	3	23	17	18	8	20	33	48	15	3	10	0	8	10	24	23	11	19	26	12	19	10	16	11	9	9	28	28	17	2	2	3	1	0	0	0	0	11	13	9	7	2	3	8
CviAIIprimer	CAT	20	4	3	5	1	0	1	0	2	4	8	9	4	1	3	0	2	1	3	4	1	5	3	0	5	2	0	3	1	0	2	4	1	1	2	0	0	0	0	0	0	0	4	2	1	1	0	2
CviAIIprimer	CCA	21	4	2	6	6	8	8	5	8	19	11	14	8	3	10	0	7	7	7	12	2	5	4	9	10	11	10	7	7	5	7	16	7	1	5	1	2	0	0	0	0	4	3	5	3	3	2	4
CviAIIprimer	CCC	22	2	7	11	5	8	15	6	8	6	19	24	13	5	8	0	6	12	15	24	6	8	14	11	9	4	14	10	3	3	17	24	10	5	1	2	2	0	0	0	0	8	10	10	4	1	4	3
CviAIIprimer	CCG	23	1	2	6	0	4	3	1	2	7	10	9	5	1	1	0	1	5	5	10	1	7	8	5	6	5	4	10	3	0	6	5	2	0	2	3	0	0	0	0	0	3	5	3	2	4	1	2
CviAIIprimer	CCT	24	2	5	5	2	5	6	9	5	14	15	12	8	1	5	0	5	5	6	21	2	13	7	3	8	3	7	7	7	3	12	20	4	2	2	4	1	0	0	0	0	3	13	4	4	2	4	4
CviAIIprimer	CGA	25	2	0	0	2	1	2	3	0	1	0	5	4	0	4	0	1	0	3	2	0	4	1	2	3	2	1	3	1	0	1	0	2	0	0	2	0	0	0	0	0	0	1	6	0	0	1	0
CviAIIprimer	CGC	26	0	0	0	0	0	0	0	0	0	0	0	0	0	0	0	0	0	0	0	0	0	0	0	0	0	0	0	0	0	0	0	0	0	0	0	0	0	0	0	0	0	0	0	0	0	0	0
CviAIIprimer	CGG	27	1	5	7	3	6	9	4	2	4	16	10	7	2	5	0	3	2	7	11	1	13	7	11	8	3	8	11	4	3	8	12	6	0	2	8	2	0	0	0	0	1	2	4	1	0	2	2
CviAIIprimer	CGT	28	1	2	1	2	2	4	2	2	5	3	8	3	1	3	0	0	1	3	6	3	2	2	3	8	0	3	3	2	0	6	3	3	0	0	1	0	0	0	0	0	1	2	0	1	0	0	3
CviAIIprimer	CTA	29	1	0	4	1	2	0	2	3	2	10	3	2	1	1	0	0	4	2	3	4	3	5	0	3	3	2	1	2	0	0	2	4	0	0	1	0	0	0	0	0	1	0	0	0	1	0	0
CviAIIprimer	CTC	30	5	4	10	2	9	15	6	8	21	16	23	11	2	9	0	4	7	9	16	6	8	9	7	9	5	5	4	9	4	9	20	10	1	5	7	3	0	0	0	0	7	8	2	5	0	6	3
CviAIIprimer	CTG	31	11	7	17	5	24	20	17	17	24	39	58	18	5	13	0	7	12	26	37	13	27	24	12	19	10	23	19	13	6	33	34	17	5	5	9	4	0	0	0	0	6	15	15	7	4	5	13
CviAIIprimer	CTT	32	6	1	6	4	11	6	4	5	8	10	13	8	1	6	0	3	1	7	10	8	6	4	4	6	2	11	3	5	5	9	15	9	1	0	2	1	0	0	0	0	5	4	4	2	2	3	2
CviAIIprimer	GAA	33	6	6	10	9	5	8	4	5	9	21	17	9	3	15	0	12	14	15	18	11	11	14	10	10	6	7	6	7	2	14	16	11	4	1	4	1	0	0	0	0	7	3	4	5	4	5	7
CviAIIprimer	GAC	34	6	7	9	1	15	15	5	13	14	28	26	13	2	19	0	7	5	11	18	6	14	11	10	19	10	12	6	6	7	16	20	14	3	6	4	5	0	0	0	0	7	9	7	8	2	4	10
CviAIIprimer	GAG	35	9	5	13	4	17	24	15	9	32	37	45	19	5	18	0	7	6	17	37	13	28	20	10	13	8	20	20	12	5	39	31	20	4	2	6	6	0	0	0	0	5	12	21	6	3	12	7
CviAIIprimer	GAT	36	5	5	10	0	13	4	3	6	9	17	11	10	2	7	0	4	10	7	7	11	9	6	8	9	4	4	6	3	1	11	22	7	0	4	6	2	0	0	0	0	1	1	4	1	3	2	3
CviAIIprimer	GCA	37	8	6	5	7	12	7	8	2	12	24	26	4	3	8	0	9	10	28	18	8	11	16	3	19	8	13	12	6	8	15	24	17	0	3	6	1	0	0	0	0	8	6	12	5	4	4	12
CviAIIprimer	GCC	38	7	16	16	6	23	19	16	7	19	50	38	30	6	21	0	6	8	19	32	19	30	14	13	29	9	21	17	10	7	34	43	20	2	10	6	4	0	0	0	0	3	17	10	4	5	6	15
CviAIIprimer	GCG	39	4	6	5	1	7	4	0	8	8	6	9	4	2	7	0	3	2	3	10	2	7	5	9	12	4	5	6	2	2	5	10	4	2	0	3	1	0	0	0	0	1	9	7	1	0	1	8
CviAIIprimer	GCT	40	4	4	7	2	6	15	4	6	12	30	31	8	4	8	0	6	11	7	20	4	8	15	7	17	14	16	12	7	1	15	17	18	3	2	4	4	0	0	0	0	2	9	5	4	1	3	2
CviAIIprimer	GGA	41	0	4	8	4	6	10	4	7	15	15	8	8	3	12	0	4	5	5	7	7	9	6	5	15	6	10	3	2	4	11	16	9	1	0	5	2	0	0	0	0	1	6	3	0	1	2	5
CviAIIprimer	GGC	42	5	6	11	8	14	10	10	12	10	25	19	13	4	10	0	7	11	10	23	12	21	15	8	17	9	18	11	8	9	17	23	8	3	1	6	4	0	0	0	0	7	13	5	5	1	5	4
CviAIIprimer	GGG	43	8	5	14	4	11	7	5	6	6	16	19	7	2	12	0	3	9	14	24	3	10	13	8	14	5	12	15	5	6	12	23	18	1	4	5	2	0	0	0	0	3	10	9	2	2	3	6
CviAIIprimer	GGT	44	2	4	6	2	5	3	3	4	10	11	11	6	3	7	0	2	5	5	10	8	5	7	5	6	5	6	1	3	0	22	10	3	2	1	2	1	0	0	0	0	6	3	1	2	0	1	3
CviAIIprimer	GTA	45	4	3	3	3	5	5	2	4	7	14	5	2	3	7	0	2	3	4	9	2	10	8	4	5	2	7	7	3	2	8	8	5	0	2	2	2	0	0	0	0	3	2	2	1	1	3	3
CviAIIprimer	GTC	46	9	8	12	7	15	9	7	10	17	19	25	13	2	6	0	6	6	10	19	6	18	13	7	8	10	11	10	12	3	19	23	11	2	5	7	2	0	0	0	0	3	11	4	0	1	4	5
CviAIIprimer	GTG	47	10	4	12	6	23	18	13	10	15	41	35	16	4	19	0	8	10	22	33	7	20	17	19	24	13	13	22	15	6	38	43	14	7	1	7	7	0	0	0	0	8	8	8	10	1	3	10
CviAIIprimer	GTT	48	3	4	7	2	6	4	3	5	9	11	7	5	1	6	0	6	4	8	12	2	3	5	5	6	5	5	2	3	2	5	9	6	1	1	2	0	0	0	0	0	5	6	0	2	1	3	6
CviAIIprimer	TAA	49	2	0	4	0	4	1	1	3	5	2	6	1	1	3	0	2	2	1	4	2	2	5	0	2	0	3	3	0	0	4	4	1	1	1	0	0	0	0	0	0	0	2	1	0	0	0	0
CviAIIprimer	TAC	50	5	1	4	3	5	8	9	6	9	11	14	7	1	5	0	0	5	6	15	2	9	6	5	10	5	9	4	9	3	8	11	3	4	4	3	0	0	0	0	0	2	4	8	5	0	0	4
CviAIIprimer	TAG	51	2	2	10	1	7	5	3	1	10	8	6	4	2	9	0	2	5	6	13	5	7	7	4	8	4	3	4	2	4	5	17	5	1	0	2	1	0	0	0	0	0	6	1	3	1	2	4
CviAIIprimer	TAT	52	4	3	3	0	2	2	2	1	3	6	4	4	2	5	0	5	2	3	3	1	2	1	1	3	2	4	4	3	2	8	4	4	0	0	1	0	0	0	0	0	2	2	2	2	1	1	1
CviAIIprimer	TCA	53	3	3	12	1	9	8	5	7	9	11	16	7	3	12	0	4	5	11	14	6	11	5	4	6	5	9	4	6	2	5	8	8	0	3	3	0	0	0	0	0	3	6	2	5	3	3	6
CviAIIprimer	TCC	54	8	1	7	6	10	12	5	8	20	27	28	15	5	12	0	3	6	11	21	3	21	10	5	13	4	14	5	9	7	21	28	9	1	5	7	3	0	0	0	0	3	6	11	4	3	7	9
CviAIIprimer	TCG	55	2	2	3	2	4	1	3	2	5	13	6	2	0	2	0	4	2	3	4	3	5	3	2	6	2	3	3	2	2	3	8	4	2	0	1	0	0	0	0	0	3	3	2	0	1	4	1
CviAIIprimer	TCT	56	11	3	12	5	10	5	2	5	13	13	19	6	4	6	0	3	4	6	11	3	10	8	5	6	5	4	5	2	3	14	13	7	1	2	1	2	0	0	0	0	4	5	4	4	1	1	2
CviAIIprimer	TGA	57	4	5	3	3	9	8	2	3	13	6	7	7	4	2	0	3	6	8	4	0	11	7	2	9	3	6	1	2	2	6	11	3	0	2	3	0	0	0	0	0	1	4	5	1	0	2	2
CviAIIprimer	TGC	58	7	3	10	3	10	6	4	9	18	23	26	8	2	7	0	1	3	10	20	3	15	8	6	6	5	5	5	6	4	11	17	5	2	2	6	2	0	0	0	0	2	7	5	3	2	1	8
CviAIIprimer	TGG	59	13	5	15	3	12	11	3	5	17	23	27	11	1	12	0	9	8	8	13	7	15	12	7	7	9	8	14	4	3	14	20	7	3	6	1	4	0	0	0	0	4	10	9	5	3	4	6
CviAIIprimer	TGT	60	3	3	7	1	9	7	2	1	13	13	10	7	2	3	0	4	4	12	9	3	7	9	2	6	0	3	5	2	1	6	9	6	2	0	2	0	0	0	0	0	0	4	1	2	1	2	4
CviAIIprimer	TTA	61	2	1	1	0	1	2	1	1	1	2	3	5	2	3	0	0	5	5	3	2	1	2	1	1	2	1	2	1	3	3	4	5	2	0	1	1	0	0	0	0	3	0	1	0	0	2	2
CviAIIprimer	TTC	62	5	3	4	4	5	3	8	7	16	13	16	8	3	12	0	0	6	20	13	8	12	13	6	13	8	5	9	5	7	11	24	8	2	1	5	2	0	0	0	0	5	5	6	7	1	4	7
CviAIIprimer	TTG	63	7	6	6	5	6	6	5	6	11	17	13	6	3	9	0	9	3	6	15	5	13	9	4	14	11	7	9	5	3	6	16	13	1	1	7	2	0	0	0	0	2	5	0	3	0	2	7
CviAIIprimer	TTT	64	5	4	8	3	7	8	5	2	16	7	11	6	2	4	0	4	6	11	11	8	5	10	4	2	3	5	11	5	5	11	7	7	2	3	5	0	0	0	0	0	0	5	3	3	1	2	4
[truncated: 17 more columns]
