# Supplementary material for: Eukaryotic transcriptomics in silico: Optimizing cDNA-AFLP efficiency
Source: BMC Genomics. 2009 Nov 30;10:565. doi: 10.1186/1471-2164-10-565 (PMC2797533; doi:10.1186/1471-2164-10-565)
Supplement: Additional file 5 — Arrays of all selective PCRs for all species and enzyme combinations. Selective PCR arrays using three-by-three selective base pairs for all 87 NCBI and 39 ENSEMBL species included in the present study, tested on all 28 combinations of 8 restriction enzymes. [file 1471-2164-10-565-S5.ZIP › CSV_Arrays/ENSEMBL/Cavia_porcellusCviAIIandHpaII.csv]

			HpaIIprimer	HpaIIprimer	HpaIIprimer	HpaIIprimer	HpaIIprimer	HpaIIprimer	HpaIIprimer	HpaIIprimer	HpaIIprimer	HpaIIprimer	HpaIIprimer	HpaIIprimer	HpaIIprimer	HpaIIprimer	HpaIIprimer	HpaIIprimer	HpaIIprimer	HpaIIprimer	HpaIIprimer	HpaIIprimer	HpaIIprimer	HpaIIprimer	HpaIIprimer	HpaIIprimer	HpaIIprimer	HpaIIprimer	HpaIIprimer	HpaIIprimer	HpaIIprimer	HpaIIprimer	HpaIIprimer	HpaIIprimer	HpaIIprimer	HpaIIprimer	HpaIIprimer	HpaIIprimer	HpaIIprimer	HpaIIprimer	HpaIIprimer	HpaIIprimer	HpaIIprimer	HpaIIprimer	HpaIIprimer	HpaIIprimer	HpaIIprimer	HpaIIprimer	HpaIIprimer
			AAA	AAC	AAG	AAT	ACA	ACC	ACG	ACT	AGA	AGC	AGG	AGT	ATA	ATC	ATG	ATT	CAA	CAC	CAG	CAT	CCA	CCC	CCG	CCT	CGA	CGC	CGG	CGT	CTA	CTC	CTG	CTT	GAA	GAC	GAG	GAT	GCA	GCC	GCG	GCT	GGA	GGC	GGG	GGT	GTA	GTC	GTG
		0	1	2	3	4	5	6	7	8	9	10	11	12	13	14	15	16	17	18	19	20	21	22	23	24	25	26	27	28	29	30	31	32	33	34	35	36	37	38	39	40	41	42	43	44	45	46	47
CviAIIprimer	AAA	1	10	5	12	6	4	6	4	3	17	8	15	9	5	10	9	8	4	10	17	6	5	13	2	4	4	3	7	4	2	14	16	6	13	14	20	13	16	14	7	12	9	8	13	10	4	12	12
CviAIIprimer	AAC	2	11	8	20	4	14	11	2	4	15	17	17	6	5	7	18	5	8	7	11	5	18	13	3	9	5	10	10	4	4	15	19	15	17	8	17	6	12	12	5	11	12	16	14	10	4	8	9
CviAIIprimer	AAG	3	12	21	29	11	17	22	4	8	27	33	23	12	7	16	24	13	17	11	32	5	34	19	9	39	12	8	14	7	6	23	29	20	26	21	34	12	29	40	11	36	32	27	19	19	9	18	11
CviAIIprimer	AAT	4	14	7	12	9	4	2	0	2	11	4	6	9	1	14	6	4	5	7	9	1	13	9	2	7	2	3	2	4	4	7	14	10	7	6	11	8	2	13	2	15	6	9	7	6	5	7	6
CviAIIprimer	ACA	5	9	10	12	1	6	9	4	6	17	19	17	8	4	11	16	4	3	8	17	5	13	13	3	10	1	10	12	3	5	18	15	5	6	11	17	5	11	9	6	14	10	14	7	6	1	16	10
CviAIIprimer	ACC	6	10	12	9	8	6	10	7	4	11	11	16	4	4	12	13	7	5	8	15	4	22	24	2	15	6	9	12	4	7	13	23	6	13	10	23	5	18	17	3	19	11	12	11	6	8	13	14
CviAIIprimer	ACG	7	3	5	8	3	2	3	2	3	6	4	4	4	2	3	14	1	3	4	8	1	3	6	2	6	0	4	9	2	0	7	10	3	8	11	5	2	10	10	7	6	4	10	2	3	3	4	5
CviAIIprimer	ACT	8	10	5	14	2	8	3	1	5	1	6	10	5	2	8	5	6	7	6	16	7	16	7	4	7	2	6	3	4	5	2	13	7	8	5	12	6	12	13	2	8	5	12	4	7	6	6	10
CviAIIprimer	AGA	9	9	7	16	3	8	4	2	10	5	13	9	9	4	5	14	9	5	7	10	4	8	10	3	5	4	4	8	6	12	14	13	9	12	7	16	7	10	14	5	17	14	7	7	6	10	12	4
CviAIIprimer	AGC	10	9	17	37	8	10	10	3	6	18	26	15	14	3	13	23	2	8	15	15	4	15	23	4	20	5	10	14	5	8	21	23	12	17	10	22	7	14	26	3	13	11	32	9	12	7	13	15
CviAIIprimer	AGG	11	22	10	32	5	11	14	2	14	21	20	25	8	5	4	13	12	19	12	25	9	17	21	3	23	9	10	13	4	8	16	28	12	10	17	28	3	16	28	5	17	14	22	19	13	5	9	28
CviAIIprimer	AGT	12	9	8	15	6	5	3	3	2	6	10	6	4	5	4	14	5	2	7	12	6	3	11	2	6	3	1	3	4	2	10	12	5	13	3	4	4	9	11	1	7	8	6	7	7	3	5	13
CviAIIprimer	ATA	13	9	3	5	2	5	3	1	3	4	2	3	2	1	6	7	4	3	6	8	2	2	3	2	4	0	1	3	1	3	10	6	5	3	3	6	4	2	3	0	7	2	2	7	5	2	7	0
CviAIIprimer	ATC	14	9	8	15	7	4	6	5	8	20	9	13	7	3	9	15	6	7	9	20	7	15	14	7	13	4	6	8	2	3	16	16	3	22	12	29	9	9	7	7	10	11	32	17	7	3	13	12
CviAIIprimer	ATG	15	17	13	28	14	16	13	8	9	18	24	26	17	5	18	25	6	11	15	27	8	35	25	6	18	8	12	12	8	10	20	36	12	17	20	34	14	22	22	13	15	19	19	15	18	5	13	18
CviAIIprimer	ATT	16	4	5	16	5	6	5	10	3	2	8	9	4	2	4	8	3	2	5	8	3	5	7	3	5	2	3	7	1	1	8	13	5	8	10	10	13	4	5	2	7	9	14	6	6	1	2	7
CviAIIprimer	CAA	17	4	3	6	6	7	3	0	3	3	3	9	6	2	3	7	2	3	3	7	4	11	5	3	9	3	2	4	2	1	7	13	2	12	2	4	1	7	10	1	5	4	7	3	5	2	5	5
CviAIIprimer	CAC	18	14	8	15	4	5	6	4	5	13	8	7	7	4	9	7	2	4	13	14	3	7	11	4	18	3	9	11	2	4	11	20	8	11	10	19	5	19	17	3	17	15	11	12	9	7	8	11
CviAIIprimer	CAG	19	11	11	39	10	18	18	7	7	26	26	26	16	10	19	19	12	13	18	35	9	17	27	11	21	7	11	25	13	6	25	43	12	26	30	32	20	29	31	10	25	21	39	26	17	9	16	26
CviAIIprimer	CAT	20	4	0	7	4	7	0	3	1	8	6	4	5	2	2	5	4	2	3	4	2	4	2	1	1	3	0	4	1	2	7	6	3	5	1	6	3	6	1	1	4	8	6	2	8	3	5	5
CviAIIprimer	CCA	21	8	7	16	9	16	6	1	13	15	14	19	3	6	8	15	8	9	12	16	5	18	17	6	9	10	4	8	2	2	14	25	6	16	23	23	9	19	15	4	23	13	17	13	14	6	7	19
CviAIIprimer	CCC	22	11	8	19	4	15	7	5	10	8	10	17	9	3	7	9	7	7	10	16	5	13	17	4	14	1	15	8	4	2	7	23	11	11	14	22	6	22	15	5	15	17	20	10	16	10	6	15
CviAIIprimer	CCG	23	1	1	4	1	4	8	1	1	5	3	4	2	1	2	2	4	2	2	9	0	5	3	3	5	0	4	6	4	1	2	4	3	4	5	2	4	6	4	3	3	3	7	4	5	3	2	10
CviAIIprimer	CCT	24	8	6	18	4	7	11	4	7	9	17	12	4	2	7	9	5	10	3	16	4	5	18	2	13	5	7	10	4	4	13	11	2	14	9	21	13	7	26	7	9	10	19	20	12	2	6	6
CviAIIprimer	CGA	25	4	6	2	0	1	0	0	1	3	2	2	2	0	1	5	0	2	3	8	1	1	4	0	2	1	0	2	1	1	1	8	3	1	4	3	5	1	6	0	6	3	3	4	1	2	1	2
CviAIIprimer	CGC	26	3	5	15	1	3	6	2	3	5	9	5	6	0	7	8	0	5	8	18	5	3	2	7	12	2	7	9	6	2	10	12	3	5	4	12	6	9	13	2	12	5	9	7	2	7	1	11
CviAIIprimer	CGG	27	3	2	10	2	3	2	3	9	11	12	5	4	3	2	8	3	4	6	19	0	10	13	5	12	7	7	9	4	0	15	10	7	7	17	17	6	10	17	3	4	9	10	7	3	6	8	11
CviAIIprimer	CGT	28	1	3	3	2	2	1	0	2	3	5	1	5	0	1	4	1	1	3	1	1	5	4	3	6	2	3	4	2	0	2	8	1	3	0	3	3	3	6	2	1	3	2	0	4	2	1	2
CviAIIprimer	CTA	29	6	0	6	3	1	1	0	1	3	4	3	2	0	6	7	3	4	3	4	1	3	3	2	3	1	4	1	0	0	5	5	3	5	7	3	1	3	6	1	6	8	2	8	0	6	1	3
CviAIIprimer	CTC	30	11	11	24	4	11	9	2	6	10	17	23	9	10	8	15	7	11	5	24	3	11	17	6	8	6	10	11	6	3	15	32	7	17	15	31	14	6	19	8	17	13	17	14	9	6	16	12
CviAIIprimer	CTG	31	17	17	38	17	21	26	8	7	37	31	35	22	7	18	38	10	15	20	38	8	32	46	7	32	12	26	21	6	9	41	60	15	30	22	49	12	36	49	15	38	29	42	37	28	19	29	28
CviAIIprimer	CTT	32	12	7	13	6	4	5	0	4	8	11	17	5	4	4	18	3	11	10	19	5	13	5	1	9	3	7	7	0	4	15	20	4	12	9	13	7	10	16	3	7	10	14	5	8	6	9	10
CviAIIprimer	GAA	33	9	9	23	6	10	10	6	8	16	21	19	10	3	13	16	8	11	18	24	8	10	10	7	13	2	12	7	3	11	15	23	10	16	10	23	15	13	17	5	22	12	10	12	9	7	13	12
CviAIIprimer	GAC	34	9	14	38	12	17	7	5	6	12	21	24	11	7	15	27	9	11	8	25	11	17	26	3	21	4	6	10	2	2	17	33	14	13	17	29	16	22	25	11	19	24	22	22	14	4	12	17
CviAIIprimer	GAG	35	21	21	46	7	30	20	11	11	25	34	41	25	7	25	37	2	18	31	33	6	33	37	17	44	5	9	18	9	4	25	49	17	22	17	37	25	24	48	12	33	37	37	20	26	15	29	27
CviAIIprimer	GAT	36	15	13	20	9	13	6	3	4	13	18	19	12	4	7	15	3	12	9	18	5	8	8	4	13	5	6	9	4	8	13	21	5	14	11	26	5	19	19	5	14	15	19	8	15	8	8	4
CviAIIprimer	GCA	37	12	14	29	10	13	7	1	5	9	25	29	14	8	9	11	10	16	9	25	8	24	22	6	21	6	6	7	3	13	15	24	11	13	21	29	15	22	28	5	18	17	22	17	16	11	12	19
CviAIIprimer	GCC	38	19	17	42	10	21	18	10	10	16	29	22	17	9	15	30	8	6	22	40	4	29	28	15	32	6	19	22	8	7	27	59	18	30	26	52	19	32	42	14	26	25	45	19	22	11	17	21
CviAIIprimer	GCG	39	7	11	19	4	9	4	5	4	6	21	13	10	3	4	7	3	6	12	20	2	17	13	10	10	2	15	7	1	2	7	19	5	11	15	13	10	17	24	4	9	11	15	9	8	3	13	8
CviAIIprimer	GCT	40	19	13	44	8	20	13	3	10	21	23	18	14	11	9	20	12	8	18	36	5	26	18	4	19	5	15	18	9	13	21	32	18	18	15	26	10	31	24	11	24	11	16	17	18	5	18	17
CviAIIprimer	GGA	41	6	5	20	5	6	7	2	5	13	14	13	5	6	11	19	3	5	9	20	1	14	10	3	20	6	2	5	1	2	10	18	5	6	13	23	11	6	10	3	23	10	16	18	10	6	7	11
CviAIIprimer	GGC	42	4	18	26	6	12	9	2	11	16	25	27	6	5	15	13	9	14	10	29	10	30	26	14	24	8	15	13	1	2	20	36	10	18	18	28	10	28	32	9	27	15	32	18	17	11	18	21
CviAIIprimer	GGG	43	8	13	32	5	11	19	6	14	16	26	29	16	7	8	19	7	8	11	20	3	18	20	7	12	8	8	18	7	3	15	24	12	17	9	20	7	25	16	5	21	16	29	14	9	9	13	14
CviAIIprimer	GGT	44	10	5	10	5	4	7	3	9	3	11	9	9	3	10	12	6	7	14	8	4	18	12	5	10	1	5	6	2	2	17	16	9	10	6	16	8	5	11	1	7	10	18	12	7	4	13	4
CviAIIprimer	GTA	45	7	4	12	5	8	4	0	1	5	8	10	4	3	2	5	4	3	3	13	0	9	13	1	5	2	5	6	2	3	7	14	4	11	13	14	3	8	10	0	5	11	12	3	7	2	2	7
CviAIIprimer	GTC	46	9	11	20	12	13	14	3	6	12	10	16	10	3	13	20	5	12	11	20	5	20	15	4	17	3	8	7	5	3	20	21	12	14	18	21	9	16	15	5	10	19	17	18	6	8	12	15
CviAIIprimer	GTG	47	19	15	34	11	19	12	12	11	23	25	40	12	9	22	28	10	11	29	39	4	35	27	18	25	10	21	13	10	7	30	38	20	25	17	44	28	22	34	13	20	31	34	24	20	11	20	17
CviAIIprimer	GTT	48	12	8	12	10	6	9	5	10	6	8	12	4	5	5	9	1	6	4	10	5	9	8	1	7	0	4	3	1	8	6	12	3	13	7	17	7	7	7	3	13	5	10	14	7	4	3	9
CviAIIprimer	TAA	49	7	8	2	4	3	4	1	1	4	3	0	1	1	2	3	5	0	2	4	4	2	1	0	2	2	1	5	0	1	6	9	5	4	3	4	4	3	4	0	1	6	4	2	3	0	1	2
CviAIIprimer	TAC	50	6	6	15	4	7	5	2	6	8	12	10	10	5	8	9	8	6	8	27	5	13	12	6	14	4	5	6	5	2	16	16	5	15	6	16	8	8	8	5	16	12	21	3	9	1	5	7
CviAIIprimer	TAG	51	4	3	7	4	8	5	6	5	8	4	14	3	2	8	5	5	6	8	8	4	8	9	6	11	0	5	3	3	1	9	11	9	6	10	11	5	10	15	7	7	10	16	7	4	5	9	9
CviAIIprimer	TAT	52	7	7	5	2	2	2	0	1	6	5	8	3	3	4	3	1	6	4	9	3	6	2	1	4	2	2	3	2	2	6	7	2	8	4	11	7	5	6	4	5	5	2	9	4	2	3	3
CviAIIprimer	TCA	53	15	11	25	7	6	5	1	4	11	11	13	7	2	11	12	10	4	4	16	6	10	16	5	11	4	3	12	2	6	14	16	10	10	17	14	8	9	25	5	12	7	25	9	8	6	7	15
CviAIIprimer	TCC	54	10	12	32	5	10	19	2	8	12	18	23	11	9	11	19	9	11	13	36	8	17	17	2	18	4	11	13	9	5	19	26	12	16	18	27	18	18	30	8	17	9	21	11	14	6	9	18
CviAIIprimer	TCG	55	4	3	8	2	0	3	0	3	7	4	6	0	1	1	6	3	1	1	7	3	7	9	4	9	2	7	6	5	1	5	4	5	7	6	6	4	7	12	4	4	2	8	4	4	1	4	4
CviAIIprimer	TCT	56	12	10	21	11	11	7	4	5	9	15	13	8	2	10	12	6	5	10	18	5	13	6	5	18	5	7	9	3	8	6	16	9	12	9	20	11	12	12	4	5	18	13	6	7	4	8	10
CviAIIprimer	TGA	57	10	5	8	9	2	6	0	4	16	5	13	3	2	11	8	8	3	7	10	4	9	6	4	8	0	7	2	1	2	9	12	7	8	8	11	7	10	6	5	10	10	7	3	6	0	7	5
CviAIIprimer	TGC	58	13	7	31	11	6	4	6	5	11	14	9	9	5	6	12	6	6	14	22	5	12	13	5	13	6	7	12	2	5	18	25	10	12	14	23	15	20	17	9	6	10	18	15	12	5	12	13
CviAIIprimer	TGG	59	11	15	27	6	8	7	7	8	11	18	18	6	5	15	24	13	12	15	22	4	15	25	11	13	9	9	15	3	2	17	30	9	15	20	31	7	13	21	10	9	26	15	15	14	9	22	5
CviAIIprimer	TGT	60	12	8	22	7	12	7	2	7	11	15	11	5	2	7	12	4	5	10	12	1	12	10	2	3	2	4	3	3	6	12	16	11	6	9	12	5	13	12	9	12	9	9	8	8	0	3	11
CviAIIprimer	TTA	61	3	3	6	8	1	2	1	0	7	6	4	3	1	2	5	1	2	3	2	2	6	1	1	4	0	1	5	2	1	3	7	1	5	1	8	3	0	5	1	14	4	6	2	0	2	5	2
CviAIIprimer	TTC	62	12	11	30	9	11	8	2	8	18	11	14	8	5	10	16	7	8	10	21	4	15	14	2	15	6	9	9	6	3	14	17	15	18	13	18	10	16	25	5	13	10	17	9	5	7	8	7
CviAIIprimer	TTG	63	17	7	30	7	14	7	2	6	19	6	21	5	6	9	13	8	8	7	15	4	20	16	4	14	2	15	12	4	3	21	13	9	8	18	22	9	7	21	8	18	11	16	13	5	4	6	5
CviAIIprimer	TTT	64	19	7	16	7	9	9	5	9	18	11	10	9	4	5	15	5	11	9	14	6	8	5	4	9	6	4	5	2	4	6	17	8	11	7	17	8	12	7	6	13	9	10	6	6	6	8	6
[truncated: 17 more columns]
