# Supplementary material for: Eukaryotic transcriptomics in silico: Optimizing cDNA-AFLP efficiency
Source: BMC Genomics. 2009 Nov 30;10:565. doi: 10.1186/1471-2164-10-565 (PMC2797533; doi:10.1186/1471-2164-10-565)
Supplement: Additional file 5 — Arrays of all selective PCRs for all species and enzyme combinations. Selective PCR arrays using three-by-three selective base pairs for all 87 NCBI and 39 ENSEMBL species included in the present study, tested on all 28 combinations of 8 restriction enzymes. [file 1471-2164-10-565-S5.ZIP › CSV_Arrays/ENSEMBL/Cavia_porcellusCviAIIandMaeI.csv]

			MaeIprimer	MaeIprimer	MaeIprimer	MaeIprimer	MaeIprimer	MaeIprimer	MaeIprimer	MaeIprimer	MaeIprimer	MaeIprimer	MaeIprimer	MaeIprimer	MaeIprimer	MaeIprimer	MaeIprimer	MaeIprimer	MaeIprimer	MaeIprimer	MaeIprimer	MaeIprimer	MaeIprimer	MaeIprimer	MaeIprimer	MaeIprimer	MaeIprimer	MaeIprimer	MaeIprimer	MaeIprimer	MaeIprimer	MaeIprimer	MaeIprimer	MaeIprimer	MaeIprimer	MaeIprimer	MaeIprimer	MaeIprimer	MaeIprimer	MaeIprimer	MaeIprimer	MaeIprimer	MaeIprimer	MaeIprimer	MaeIprimer	MaeIprimer	MaeIprimer	MaeIprimer	MaeIprimer
			AAA	AAC	AAG	AAT	ACA	ACC	ACG	ACT	AGA	AGC	AGG	AGT	ATA	ATC	ATG	ATT	CAA	CAC	CAG	CAT	CCA	CCC	CCG	CCT	CGA	CGC	CGG	CGT	CTA	CTC	CTG	CTT	GAA	GAC	GAG	GAT	GCA	GCC	GCG	GCT	GGA	GGC	GGG	GGT	GTA	GTC	GTG
		0	1	2	3	4	5	6	7	8	9	10	11	12	13	14	15	16	17	18	19	20	21	22	23	24	25	26	27	28	29	30	31	32	33	34	35	36	37	38	39	40	41	42	43	44	45	46	47
CviAIIprimer	AAA	1	17	11	20	12	11	6	3	10	19	12	15	9	4	8	11	12	8	15	22	5	4	6	2	10	0	2	4	1	6	7	12	17	19	9	35	11	9	6	5	8	11	7	4	4	2	8	6
CviAIIprimer	AAC	2	9	7	15	5	9	4	1	9	12	6	14	9	3	10	5	5	5	3	18	7	7	3	4	4	1	1	2	2	2	13	12	13	13	7	17	16	4	2	2	10	6	11	11	5	8	7	9
CviAIIprimer	AAG	3	22	13	29	27	8	11	5	15	30	19	30	16	3	14	13	9	10	7	25	11	17	15	1	12	4	5	5	2	7	19	33	23	24	14	14	12	15	7	6	12	18	13	9	5	12	18	11
CviAIIprimer	AAT	4	18	5	17	11	4	3	1	3	15	12	9	12	4	9	16	3	10	14	15	6	3	4	1	8	1	1	0	3	2	15	9	15	9	6	7	3	6	3	3	6	4	6	6	3	3	13	3
CviAIIprimer	ACA	5	10	6	14	11	5	11	1	2	14	7	14	6	6	3	15	5	8	7	12	2	10	8	7	12	3	2	3	3	3	17	10	6	12	4	7	6	6	6	1	12	4	7	5	8	2	7	5
CviAIIprimer	ACC	6	11	6	10	3	4	4	2	8	12	8	16	6	4	5	12	4	7	6	13	5	5	4	2	8	1	1	1	2	2	14	6	11	14	15	5	13	10	5	3	8	2	4	8	2	1	6	5
CviAIIprimer	ACG	7	8	1	5	4	2	1	0	3	6	2	2	2	2	2	5	0	3	9	2	4	2	1	0	0	0	1	2	1	0	3	3	3	5	0	1	0	3	0	2	1	6	2	1	3	0	1	2
CviAIIprimer	ACT	8	7	3	8	6	9	6	1	4	11	9	8	5	3	6	8	6	12	7	10	3	3	6	3	2	2	3	2	2	2	7	10	5	9	4	8	5	6	8	3	7	4	7	6	6	2	0	2
CviAIIprimer	AGA	9	11	9	13	7	5	9	2	5	18	7	18	6	2	9	14	6	12	8	10	3	6	3	6	5	3	1	1	1	3	14	12	8	17	6	16	9	3	4	3	3	6	9	5	6	9	10	4
CviAIIprimer	AGC	10	18	11	14	5	6	5	2	5	21	18	14	5	4	4	12	7	8	13	17	7	9	6	2	11	2	4	4	3	2	13	19	12	7	8	11	5	4	11	4	7	14	4	11	4	3	12	8
CviAIIprimer	AGG	11	13	12	17	7	6	11	3	5	13	13	16	5	5	8	13	8	8	9	19	7	10	8	7	11	1	3	2	4	3	10	31	6	12	11	12	8	9	7	2	15	10	9	3	3	4	11	6
CviAIIprimer	AGT	12	13	5	12	11	4	2	2	2	6	9	4	4	3	5	7	6	8	4	3	8	5	5	2	3	2	0	1	2	1	4	7	10	5	2	5	8	5	4	2	4	9	5	5	2	2	5	6
CviAIIprimer	ATA	13	13	3	9	2	8	2	1	4	12	1	3	6	5	2	6	4	3	6	6	3	8	3	2	4	1	0	0	0	2	12	7	3	2	5	4	8	3	2	3	4	6	4	3	3	0	4	4
CviAIIprimer	ATC	14	11	8	22	9	7	4	1	2	11	6	15	6	3	10	17	5	8	6	13	3	5	2	4	4	1	1	4	6	1	7	10	8	9	8	5	11	5	2	2	7	4	4	4	5	4	3	2
CviAIIprimer	ATG	15	29	14	23	5	5	13	4	11	19	14	20	13	9	6	22	13	18	13	22	5	15	10	5	4	2	4	2	1	7	20	17	15	17	4	10	9	11	6	4	9	6	7	5	6	3	8	13
CviAIIprimer	ATT	16	14	11	14	7	6	3	2	2	3	6	7	5	8	2	7	9	7	8	12	4	12	5	3	2	1	2	0	1	5	8	14	5	12	6	7	6	1	3	3	4	4	3	8	5	3	6	8
CviAIIprimer	CAA	17	13	1	10	7	4	1	0	3	5	7	8	6	4	16	8	3	8	2	6	2	7	2	1	4	3	2	0	0	1	8	5	9	9	4	3	6	5	4	2	5	7	2	2	1	2	5	6
CviAIIprimer	CAC	18	7	7	12	9	9	6	1	6	4	5	6	9	7	5	4	4	5	8	14	1	3	4	0	4	4	1	2	4	1	7	11	3	7	5	7	3	5	6	3	4	5	4	7	8	4	4	13
CviAIIprimer	CAG	19	17	16	23	8	11	4	6	14	22	12	14	13	10	8	16	7	16	17	30	8	18	13	7	13	5	4	3	2	7	15	34	27	13	12	28	18	14	13	6	20	17	11	14	10	7	11	12
CviAIIprimer	CAT	20	10	5	10	4	4	2	0	1	8	4	14	4	3	3	5	3	5	6	5	4	8	1	2	5	2	0	3	1	1	3	5	3	6	1	4	5	7	1	1	1	5	1	3	1	1	5	2
CviAIIprimer	CCA	21	5	12	16	5	8	8	3	7	20	9	12	3	4	5	13	7	13	11	14	11	10	6	5	6	1	1	1	2	5	7	19	6	10	14	11	7	5	9	2	5	5	8	10	4	5	8	7
CviAIIprimer	CCC	22	7	9	14	10	7	5	1	7	15	14	13	5	5	6	11	2	8	8	23	6	7	8	3	6	2	0	4	1	2	14	9	5	10	4	11	4	5	7	3	4	9	12	8	3	3	5	8
CviAIIprimer	CCG	23	4	1	8	4	4	1	4	5	4	7	9	1	1	2	5	2	1	5	7	4	3	5	3	1	2	1	2	0	1	1	6	3	6	2	3	0	3	3	1	3	1	3	2	1	2	1	0
CviAIIprimer	CCT	24	10	8	12	8	6	5	1	4	12	5	6	7	3	8	12	7	4	11	9	5	13	5	2	6	2	5	0	2	2	6	16	8	7	5	15	4	9	8	4	6	4	4	5	6	4	6	12
CviAIIprimer	CGA	25	6	2	2	3	3	3	0	2	5	4	1	3	0	0	3	0	4	0	2	3	3	0	1	5	0	0	1	1	0	2	0	1	2	1	1	0	0	0	1	1	0	1	0	2	0	2	3
CviAIIprimer	CGC	26	2	1	6	3	3	0	2	1	10	5	9	3	0	6	1	1	3	3	7	0	1	4	1	4	0	0	2	1	1	5	4	1	3	1	3	3	2	4	1	1	1	1	1	4	2	3	3
CviAIIprimer	CGG	27	4	5	5	2	4	2	2	1	5	5	4	3	1	1	6	1	4	4	10	4	5	4	3	3	1	3	2	0	1	6	5	5	6	4	6	3	1	2	3	8	2	3	4	4	3	2	2
CviAIIprimer	CGT	28	4	3	3	3	3	2	0	1	0	4	3	2	1	1	1	1	2	2	5	0	1	0	0	1	0	0	1	0	0	2	2	0	2	1	6	1	1	1	1	2	0	1	1	1	1	0	2
CviAIIprimer	CTA	29	6	1	4	0	2	2	0	0	8	1	3	4	2	2	4	1	3	1	5	2	3	1	0	4	0	0	0	2	3	4	2	4	8	4	4	3	2	0	1	2	2	3	1	2	2	5	3
CviAIIprimer	CTC	30	16	5	22	4	7	6	3	10	19	19	19	5	1	5	8	6	14	7	10	5	16	10	6	14	2	4	4	0	3	8	21	7	5	7	9	4	4	6	2	5	4	3	7	2	2	7	6
CviAIIprimer	CTG	31	21	16	22	9	18	7	2	15	33	22	35	10	12	6	19	7	22	19	26	9	23	17	8	13	4	3	4	5	4	21	14	19	23	8	20	23	9	14	8	7	12	15	14	10	8	12	18
CviAIIprimer	CTT	32	21	5	21	9	8	3	2	6	16	16	17	9	6	7	10	5	10	10	11	4	7	3	3	7	1	3	0	2	4	4	8	9	14	8	5	8	5	5	3	12	9	7	11	3	5	3	3
CviAIIprimer	GAA	33	17	12	26	12	8	9	3	6	17	16	28	12	9	7	11	10	22	8	30	10	16	10	3	12	0	3	1	5	8	20	24	10	9	7	18	14	9	11	5	15	12	5	9	8	11	10	6
CviAIIprimer	GAC	34	19	10	14	9	5	4	6	3	18	7	16	8	2	12	11	8	9	7	11	6	11	6	0	7	3	0	2	4	4	15	21	14	7	9	18	8	11	9	6	14	9	5	6	3	5	12	5
CviAIIprimer	GAG	35	26	19	29	10	8	6	7	5	31	12	26	17	8	14	13	12	16	16	26	13	19	16	6	16	4	6	4	1	5	24	32	15	26	10	20	10	16	13	10	17	26	19	3	12	3	18	19
CviAIIprimer	GAT	36	28	12	14	16	10	11	3	4	20	9	18	7	8	8	6	9	7	9	17	8	19	4	1	13	2	3	0	1	0	17	16	9	22	5	15	14	6	8	4	11	13	12	8	9	4	9	6
CviAIIprimer	GCA	37	11	11	20	13	8	11	2	5	22	20	14	17	8	16	17	9	10	8	20	7	13	6	3	7	1	8	4	2	5	17	9	14	27	13	17	7	11	15	6	6	12	12	7	6	6	7	13
CviAIIprimer	GCC	38	16	12	27	9	10	13	3	12	19	21	31	7	6	12	19	8	14	22	35	16	12	12	6	18	4	8	7	3	2	18	15	12	24	8	18	10	11	12	4	9	10	11	10	10	7	12	9
CviAIIprimer	GCG	39	2	2	6	2	6	1	4	3	4	7	9	6	3	3	6	1	5	3	8	2	5	7	3	4	1	1	2	2	3	6	10	4	4	1	2	4	5	4	3	4	8	6	6	2	3	4	6
CviAIIprimer	GCT	40	20	12	17	12	13	8	1	7	20	20	12	10	16	6	18	2	15	11	35	9	16	9	7	3	4	1	2	3	4	15	20	10	17	11	25	13	18	6	2	12	7	11	11	5	4	9	9
CviAIIprimer	GGA	41	19	8	12	8	7	6	2	3	18	10	13	7	1	9	7	5	3	7	14	3	10	8	4	2	3	1	0	3	3	9	17	7	11	8	13	8	8	6	4	8	11	6	3	6	1	4	6
CviAIIprimer	GGC	42	18	8	17	4	8	8	5	4	20	12	17	9	3	6	7	6	6	16	21	2	14	9	5	12	2	1	5	6	2	17	16	5	12	9	12	6	13	10	9	11	6	2	10	5	5	14	12
CviAIIprimer	GGG	43	16	12	11	9	5	8	6	9	15	4	10	5	4	7	11	3	1	12	17	6	13	6	4	7	4	0	4	4	2	7	14	7	10	3	14	8	7	11	2	11	8	10	13	5	4	8	9
CviAIIprimer	GGT	44	14	3	5	7	4	7	4	5	7	12	16	4	4	2	9	5	2	4	4	5	6	5	0	6	1	1	2	0	1	8	8	5	5	12	4	8	3	4	1	10	5	2	7	3	2	2	4
CviAIIprimer	GTA	45	15	9	15	4	7	2	2	5	10	11	8	4	8	4	7	2	12	4	6	4	5	3	1	6	0	0	0	3	3	3	7	5	14	3	10	5	3	2	0	4	7	2	4	3	3	4	1
CviAIIprimer	GTC	46	20	12	16	6	7	9	2	7	15	7	16	8	6	3	13	6	10	7	19	4	8	6	3	14	2	2	3	3	3	8	17	5	8	8	11	3	9	9	1	8	2	7	15	5	3	7	6
CviAIIprimer	GTG	47	23	12	22	7	9	9	5	9	22	26	14	8	10	7	17	3	14	18	23	11	13	16	8	15	5	5	5	1	5	16	18	14	11	9	12	6	4	13	4	9	20	11	12	13	9	11	6
CviAIIprimer	GTT	48	9	7	16	5	7	8	5	6	11	12	7	3	6	4	6	7	7	3	18	5	4	2	3	5	0	2	1	1	0	8	8	6	10	3	12	6	7	5	2	7	4	3	5	1	5	3	7
CviAIIprimer	TAA	49	8	3	14	8	4	1	1	6	3	11	4	1	6	2	6	2	3	3	7	2	7	3	2	0	1	1	1	1	4	8	5	0	8	3	1	5	2	4	1	1	1	2	2	3	1	0	2
CviAIIprimer	TAC	50	13	7	17	5	8	4	2	2	14	9	4	5	7	8	9	7	6	13	19	10	5	9	2	2	2	1	1	0	2	6	9	10	11	6	17	11	6	5	1	3	7	5	8	4	2	5	2
CviAIIprimer	TAG	51	7	4	10	6	2	6	1	1	13	5	11	5	6	1	9	6	5	6	8	3	4	3	1	7	2	1	2	0	2	6	2	2	6	4	6	3	5	1	4	2	5	8	3	3	2	3	7
CviAIIprimer	TAT	52	19	5	14	6	5	4	2	1	11	6	4	4	5	8	8	7	7	8	7	1	3	6	2	4	2	0	3	2	2	2	7	4	11	4	8	6	6	2	0	6	5	1	7	2	5	5	7
CviAIIprimer	TCA	53	10	9	12	10	11	6	0	5	18	7	16	7	5	6	7	8	12	7	15	2	10	8	3	7	0	0	6	1	1	8	9	9	12	4	12	10	5	7	1	10	9	2	6	3	5	7	7
CviAIIprimer	TCC	54	20	8	33	5	8	4	2	10	17	17	23	5	5	8	10	6	12	7	24	2	9	5	7	7	2	4	1	0	2	11	20	11	14	6	11	10	6	6	5	6	4	6	8	5	5	6	11
CviAIIprimer	TCG	55	2	2	2	3	5	4	4	3	5	2	5	2	0	1	1	0	5	2	3	3	6	1	2	2	0	0	0	1	0	3	3	0	7	4	4	1	3	4	1	2	1	1	2	1	0	2	2
CviAIIprimer	TCT	56	20	8	18	15	16	6	3	4	19	11	17	10	8	8	13	7	6	5	15	6	7	14	2	8	1	2	2	5	1	6	6	7	15	8	9	2	6	7	4	6	10	9	6	4	6	3	8
CviAIIprimer	TGA	57	8	7	11	8	7	4	2	6	12	6	7	4	4	8	9	12	14	13	7	5	6	4	3	8	1	2	1	2	7	9	9	10	6	4	6	7	9	4	3	7	11	2	7	5	5	4	8
CviAIIprimer	TGC	58	8	5	14	10	7	6	1	4	13	13	12	8	6	7	4	3	11	8	23	1	8	6	1	7	4	0	1	4	1	11	15	4	6	4	6	8	6	4	6	11	10	5	5	5	4	4	6
CviAIIprimer	TGG	59	14	8	19	6	10	5	2	6	12	14	14	7	5	7	6	9	22	16	15	6	14	10	1	3	1	2	3	1	2	11	12	12	10	5	10	13	14	10	6	9	8	11	12	6	6	6	10
CviAIIprimer	TGT	60	15	11	24	7	3	2	1	10	8	9	13	4	7	2	10	4	7	4	21	3	2	8	2	8	2	0	3	0	4	8	7	9	7	3	11	8	9	4	3	1	4	4	6	4	3	4	2
CviAIIprimer	TTA	61	6	5	7	2	1	2	4	4	8	5	5	4	3	4	7	5	5	2	6	2	5	3	1	0	0	0	0	0	0	2	7	4	8	1	5	3	2	2	2	3	3	3	2	3	2	7	6
CviAIIprimer	TTC	62	19	7	24	10	14	6	4	5	22	12	12	11	9	3	9	9	8	9	18	6	9	8	4	2	3	0	2	1	2	9	12	9	13	6	7	12	7	11	2	11	4	6	8	6	2	8	9
CviAIIprimer	TTG	63	12	9	28	13	7	8	0	5	29	10	13	6	6	5	14	6	9	8	13	10	13	9	5	8	1	2	2	3	2	9	18	6	12	8	10	9	11	4	2	10	3	5	5	5	6	3	4
CviAIIprimer	TTT	64	17	10	17	13	14	6	2	10	26	13	12	10	4	12	18	11	10	5	23	7	11	4	2	4	1	3	3	3	2	9	23	10	15	6	10	12	6	5	3	4	4	4	5	5	5	2	4
[truncated: 17 more columns]
