# Supplementary material for: Eukaryotic transcriptomics in silico: Optimizing cDNA-AFLP efficiency
Source: BMC Genomics. 2009 Nov 30;10:565. doi: 10.1186/1471-2164-10-565 (PMC2797533; doi:10.1186/1471-2164-10-565)
Supplement: Additional file 5 — Arrays of all selective PCRs for all species and enzyme combinations. Selective PCR arrays using three-by-three selective base pairs for all 87 NCBI and 39 ENSEMBL species included in the present study, tested on all 28 combinations of 8 restriction enzymes. [file 1471-2164-10-565-S5.ZIP › CSV_Arrays/ENSEMBL/Cavia_porcellusCviAIIandMseI.csv]

			MseIprimer	MseIprimer	MseIprimer	MseIprimer	MseIprimer	MseIprimer	MseIprimer	MseIprimer	MseIprimer	MseIprimer	MseIprimer	MseIprimer	MseIprimer	MseIprimer	MseIprimer	MseIprimer	MseIprimer	MseIprimer	MseIprimer	MseIprimer	MseIprimer	MseIprimer	MseIprimer	MseIprimer	MseIprimer	MseIprimer	MseIprimer	MseIprimer	MseIprimer	MseIprimer	MseIprimer	MseIprimer	MseIprimer	MseIprimer	MseIprimer	MseIprimer	MseIprimer	MseIprimer	MseIprimer	MseIprimer	MseIprimer	MseIprimer	MseIprimer	MseIprimer	MseIprimer	MseIprimer	MseIprimer
			AAA	AAC	AAG	AAT	ACA	ACC	ACG	ACT	AGA	AGC	AGG	AGT	ATA	ATC	ATG	ATT	CAA	CAC	CAG	CAT	CCA	CCC	CCG	CCT	CGA	CGC	CGG	CGT	CTA	CTC	CTG	CTT	GAA	GAC	GAG	GAT	GCA	GCC	GCG	GCT	GGA	GGC	GGG	GGT	GTA	GTC	GTG
		0	1	2	3	4	5	6	7	8	9	10	11	12	13	14	15	16	17	18	19	20	21	22	23	24	25	26	27	28	29	30	31	32	33	34	35	36	37	38	39	40	41	42	43	44	45	46	47
CviAIIprimer	AAA	1	35	25	89	30	20	9	0	16	29	17	21	21	19	16	20	23	18	10	19	9	8	4	3	9	4	2	3	2	6	7	19	15	30	6	17	15	10	9	2	18	16	2	11	21	6	8	13
CviAIIprimer	AAC	2	12	9	12	16	8	9	1	7	25	11	12	13	12	11	14	12	12	13	14	7	8	4	3	7	3	2	0	2	3	6	8	9	14	8	7	7	9	3	4	8	14	10	4	10	2	7	8
CviAIIprimer	AAG	3	29	14	19	28	20	14	4	22	49	20	27	23	17	19	18	20	17	16	24	14	13	11	6	12	6	2	2	3	4	15	18	23	28	13	13	18	17	13	0	13	22	26	15	12	5	9	18
CviAIIprimer	AAT	4	24	14	20	24	20	6	1	14	17	12	21	9	13	13	22	14	10	7	8	12	12	1	0	2	1	4	2	4	5	10	9	10	19	0	5	5	12	6	2	5	15	14	13	6	5	6	9
CviAIIprimer	ACA	5	19	8	19	13	12	8	5	10	19	7	13	13	8	11	12	15	11	9	8	5	6	10	2	10	0	1	1	1	5	5	11	8	13	4	3	6	10	5	1	6	14	6	8	7	3	5	7
CviAIIprimer	ACC	6	12	10	14	17	6	7	1	6	22	14	19	11	9	6	8	11	7	9	10	10	9	5	0	4	3	2	1	0	2	3	9	12	8	2	11	3	11	7	3	3	11	7	5	6	5	4	7
CviAIIprimer	ACG	7	4	3	8	4	6	2	0	2	4	3	5	3	2	5	4	4	1	6	4	5	0	0	0	2	0	1	0	0	0	1	2	3	3	1	2	3	3	4	0	2	3	2	2	2	2	1	1
CviAIIprimer	ACT	8	13	14	14	15	10	7	0	9	21	9	12	6	16	9	8	6	5	4	8	5	14	2	2	3	1	1	0	0	2	6	8	2	10	9	9	6	9	3	0	7	11	3	0	8	5	7	6
CviAIIprimer	AGA	9	18	16	23	14	11	4	1	14	26	12	16	8	4	8	6	13	14	3	14	5	9	1	0	4	2	0	1	4	7	4	8	10	13	6	5	6	5	6	1	7	9	8	9	9	5	7	4
CviAIIprimer	AGC	10	22	9	10	16	12	8	4	5	19	7	8	11	6	9	9	10	7	13	16	6	5	2	1	8	1	1	2	1	2	4	9	13	19	11	5	5	3	3	4	10	17	7	12	10	5	13	6
CviAIIprimer	AGG	11	21	12	13	13	12	3	3	8	22	11	15	12	14	6	16	14	8	9	22	10	8	4	6	16	5	2	0	3	6	7	8	12	12	11	20	11	7	5	1	9	14	10	5	5	8	4	6
CviAIIprimer	AGT	12	13	7	10	9	8	6	2	5	9	8	8	8	5	7	5	7	6	6	8	3	10	7	1	4	2	0	1	4	1	7	3	5	8	5	12	2	6	3	0	5	11	5	8	7	4	4	4
CviAIIprimer	ATA	13	12	12	11	12	9	2	2	8	22	3	7	10	9	3	5	8	14	4	6	4	4	3	4	2	2	0	0	1	0	6	12	5	10	2	4	5	7	1	0	6	10	8	3	5	8	6	10
CviAIIprimer	ATC	14	25	12	15	13	10	7	1	11	30	5	11	7	7	8	11	10	9	10	9	15	7	7	3	4	2	3	3	0	4	2	14	9	14	4	11	9	12	5	6	8	32	9	4	6	6	0	3
CviAIIprimer	ATG	15	33	12	23	23	19	16	4	23	25	19	20	25	20	15	15	18	14	14	19	12	14	10	0	10	5	2	0	2	8	12	12	13	25	7	15	13	8	8	6	7	27	11	5	15	13	14	14
CviAIIprimer	ATT	16	21	13	10	15	7	5	4	7	24	12	15	10	5	4	11	13	10	5	12	9	10	2	4	4	1	1	2	3	3	4	7	7	15	2	8	3	9	4	0	7	13	4	9	3	5	7	6
CviAIIprimer	CAA	17	15	8	14	6	9	5	0	9	14	12	13	9	5	11	14	9	11	6	8	4	14	1	2	5	1	1	1	0	4	2	5	8	17	6	9	6	3	4	1	9	7	3	5	7	5	7	8
CviAIIprimer	CAC	18	17	6	8	6	5	6	1	6	9	6	9	7	6	12	11	4	10	8	6	11	6	5	1	11	3	0	2	2	3	4	7	11	17	5	7	3	11	3	0	7	9	7	3	4	2	6	3
CviAIIprimer	CAG	19	25	23	16	15	13	14	5	17	38	19	21	20	8	13	12	16	20	7	16	16	15	6	5	7	3	4	3	3	4	7	25	20	32	12	7	12	17	14	1	12	15	11	6	11	5	14	7
CviAIIprimer	CAT	20	11	13	11	4	3	6	0	5	10	5	4	7	3	0	8	5	5	4	6	5	5	2	1	4	1	0	0	1	2	4	12	4	11	4	3	3	4	4	1	4	8	3	6	2	6	4	5
CviAIIprimer	CCA	21	14	12	17	12	8	7	1	6	19	10	18	14	10	4	8	7	11	7	8	7	14	8	5	9	3	0	0	1	5	9	13	6	11	3	6	7	8	4	2	10	14	11	9	10	5	9	4
CviAIIprimer	CCC	22	16	5	7	15	4	4	5	7	7	7	3	14	4	8	6	6	8	8	11	5	7	7	5	8	0	2	1	3	2	4	8	5	15	8	10	7	4	5	2	3	8	6	3	9	5	5	5
CviAIIprimer	CCG	23	6	1	2	5	2	2	0	3	8	5	4	4	3	4	5	5	7	5	3	1	2	1	3	2	1	1	0	0	1	1	2	2	8	4	2	6	1	2	0	3	2	2	2	2	2	1	1
CviAIIprimer	CCT	24	13	9	9	9	8	7	2	4	15	8	17	6	8	6	12	12	10	10	7	5	6	4	1	4	2	1	0	3	4	7	7	6	15	3	6	8	8	0	1	8	12	10	9	2	5	6	3
CviAIIprimer	CGA	25	7	1	3	0	4	1	1	3	6	1	4	3	0	2	4	1	3	1	1	1	2	1	1	0	0	0	1	0	2	3	2	1	2	1	0	0	4	0	2	2	5	1	1	2	1	2	4
CviAIIprimer	CGC	26	5	0	2	6	3	3	0	2	6	3	4	3	0	1	3	2	9	0	1	0	4	4	1	4	0	1	0	3	0	0	2	1	8	3	5	2	3	1	0	3	5	0	1	5	1	1	0
CviAIIprimer	CGG	27	5	2	2	3	6	0	1	4	10	7	8	5	3	3	0	2	3	3	1	0	4	4	2	3	1	0	0	1	2	3	4	4	2	3	2	3	1	2	2	5	5	5	1	3	3	4	3
CviAIIprimer	CGT	28	6	4	1	3	1	3	0	4	4	4	1	2	1	0	3	2	1	0	3	1	0	1	1	3	0	0	1	2	0	0	2	0	5	2	3	2	1	1	0	1	4	0	1	1	1	1	1
CviAIIprimer	CTA	29	6	4	6	10	4	1	0	6	13	2	2	10	5	4	6	5	6	3	8	3	5	2	2	2	3	0	1	3	1	5	7	6	5	5	1	4	1	3	1	2	4	6	5	4	1	2	1
CviAIIprimer	CTC	30	16	6	19	13	7	8	3	10	24	10	15	12	7	5	9	7	11	6	8	9	6	2	1	13	2	2	0	4	7	11	2	8	24	10	9	10	9	3	3	3	13	9	5	2	6	5	11
CviAIIprimer	CTG	31	30	16	30	27	28	13	4	23	49	19	29	31	17	9	20	15	17	11	31	13	21	13	5	22	2	4	3	5	2	12	16	19	24	9	11	12	20	8	6	20	33	18	7	24	9	12	8
CviAIIprimer	CTT	32	26	20	12	15	5	10	3	12	20	13	12	12	9	4	8	8	13	11	13	8	7	4	3	6	4	1	1	1	1	10	11	9	22	9	4	8	5	8	3	3	16	3	8	8	3	9	5
CviAIIprimer	GAA	33	22	21	33	20	16	5	4	18	27	15	38	20	21	14	25	21	26	14	20	11	14	6	1	10	1	4	3	3	12	9	20	15	36	10	22	19	17	7	7	14	16	10	6	13	10	6	12
CviAIIprimer	GAC	34	21	19	15	20	15	10	1	13	22	16	22	17	4	12	17	11	10	11	15	10	8	2	4	10	2	2	5	3	5	13	16	13	18	7	10	7	8	9	3	11	16	7	3	8	3	14	8
CviAIIprimer	GAG	35	29	28	17	26	17	20	4	20	30	17	23	29	15	15	22	15	22	16	12	16	7	11	5	18	1	3	5	4	5	11	20	14	21	11	17	14	16	10	5	10	17	8	10	20	13	9	10
CviAIIprimer	GAT	36	29	14	18	25	18	8	3	10	24	15	16	18	12	19	10	9	13	14	13	8	21	7	3	5	4	1	0	4	5	6	10	13	20	9	5	10	9	8	5	7	9	4	7	8	5	11	10
CviAIIprimer	GCA	37	19	11	24	23	13	6	4	20	23	18	23	13	8	11	17	13	9	12	13	5	12	8	2	10	5	0	4	1	8	8	16	16	20	9	8	11	10	8	1	10	15	9	6	11	2	9	3
CviAIIprimer	GCC	38	17	16	12	21	17	12	4	14	21	18	15	16	10	10	8	11	15	11	19	9	10	10	2	7	7	4	1	2	4	16	17	9	24	11	16	10	20	8	3	13	28	8	8	14	3	8	5
CviAIIprimer	GCG	39	5	5	4	6	5	5	4	3	10	3	11	5	2	4	3	6	8	4	5	2	5	0	0	4	0	0	3	0	3	4	2	1	11	2	7	4	6	3	1	2	5	6	3	3	4	8	0
CviAIIprimer	GCT	40	21	21	19	17	11	11	6	15	24	20	13	8	12	11	18	18	13	9	16	7	10	5	2	13	4	1	1	2	4	13	13	12	17	6	17	11	14	8	3	10	19	11	10	12	8	7	8
CviAIIprimer	GGA	41	22	11	17	8	15	8	1	15	22	9	17	10	13	9	16	12	7	15	6	5	6	6	5	12	1	2	3	6	5	9	19	10	8	8	7	12	9	10	1	13	11	4	7	2	5	12	11
CviAIIprimer	GGC	42	12	8	13	15	14	8	5	8	13	13	15	10	7	9	11	9	9	7	8	9	6	4	2	6	1	0	3	2	4	5	9	20	14	6	9	10	19	9	0	7	13	6	4	4	4	12	3
CviAIIprimer	GGG	43	17	10	6	10	9	11	3	5	11	12	10	4	3	7	10	4	7	10	11	7	6	10	3	7	2	2	1	0	2	8	5	9	22	7	5	2	3	7	2	6	12	11	6	6	8	0	11
CviAIIprimer	GGT	44	11	11	9	13	12	7	0	7	5	4	16	6	3	7	9	11	7	5	8	4	4	5	3	6	0	2	2	2	4	1	4	12	11	7	4	9	6	3	2	2	11	7	3	6	5	3	7
CviAIIprimer	GTA	45	14	9	12	15	5	8	3	4	17	11	15	12	9	7	6	16	9	5	3	6	1	4	1	4	0	3	0	3	6	2	4	1	11	3	4	4	5	0	0	3	14	4	7	8	2	3	5
CviAIIprimer	GTC	46	23	16	13	12	14	7	4	11	28	13	22	12	8	7	12	6	3	7	6	5	8	9	1	7	0	1	4	3	2	10	13	5	18	6	10	4	9	8	5	18	10	5	3	10	4	5	8
CviAIIprimer	GTG	47	32	10	26	18	22	9	9	16	23	11	26	15	10	8	13	14	19	11	18	8	8	7	4	10	2	1	7	9	7	12	15	14	24	12	11	15	12	11	2	9	18	8	13	15	8	5	11
CviAIIprimer	GTT	48	19	14	14	7	10	4	2	14	24	9	12	7	7	12	9	7	9	9	16	5	11	5	2	6	4	2	0	1	2	7	4	6	15	10	8	5	9	8	3	8	10	3	5	6	4	5	7
CviAIIprimer	TAA	49	11	10	14	7	8	4	1	7	8	6	11	6	15	9	11	8	6	6	6	2	5	3	0	3	3	0	0	0	2	1	5	9	8	4	9	7	8	3	1	0	6	4	3	2	4	2	5
CviAIIprimer	TAC	50	14	3	9	7	12	6	1	5	17	7	11	7	4	7	7	12	12	3	11	5	7	7	0	7	1	1	2	2	3	8	10	5	10	0	7	2	5	7	1	12	16	3	7	5	5	9	5
CviAIIprimer	TAG	51	11	2	9	7	4	6	0	6	15	6	8	5	3	1	4	4	8	6	8	11	8	2	3	7	2	2	1	1	4	4	6	5	9	2	11	2	4	7	0	7	9	5	7	3	3	5	5
CviAIIprimer	TAT	52	16	11	17	10	5	7	2	4	11	7	20	10	5	5	10	12	6	13	10	12	9	2	0	6	4	0	0	0	3	4	5	7	11	5	10	5	7	1	1	3	10	3	2	5	3	5	6
CviAIIprimer	TCA	53	15	11	14	20	12	5	4	7	28	15	18	7	7	6	9	20	7	7	9	10	10	5	2	7	5	1	0	2	3	7	9	12	25	5	6	3	9	6	0	8	15	5	6	10	4	8	5
CviAIIprimer	TCC	54	20	9	11	9	12	11	2	17	31	16	24	14	12	9	16	8	9	7	7	6	11	7	5	5	1	1	3	3	5	6	11	6	23	11	16	13	15	4	3	9	17	12	8	9	4	4	8
CviAIIprimer	TCG	55	8	0	2	8	7	0	1	2	6	3	4	4	2	1	2	3	2	0	3	1	3	2	2	0	0	1	1	1	2	2	2	3	9	0	2	1	0	1	0	1	5	3	0	1	0	5	1
CviAIIprimer	TCT	56	22	12	20	15	15	3	8	8	30	10	14	14	13	19	21	15	7	7	18	8	9	4	1	8	3	0	1	4	5	7	10	11	21	5	12	8	10	8	3	8	12	10	5	6	4	6	6
CviAIIprimer	TGA	57	14	16	16	22	7	6	0	8	18	7	14	8	5	6	11	10	13	5	10	9	5	5	2	2	2	1	4	1	6	5	11	15	7	4	8	4	7	7	0	11	8	5	6	6	3	6	2
CviAIIprimer	TGC	58	17	10	11	18	15	4	2	6	15	12	11	5	7	9	13	9	9	4	11	12	7	1	4	11	1	1	0	1	1	6	11	4	18	9	10	4	10	1	2	2	11	16	3	4	5	7	3
CviAIIprimer	TGG	59	19	5	23	11	21	4	1	20	20	14	18	11	12	9	20	15	15	9	13	8	10	4	4	15	1	2	1	4	3	9	11	13	17	3	3	10	8	11	4	6	19	15	2	7	8	6	11
CviAIIprimer	TGT	60	12	8	15	15	7	11	4	6	24	9	14	13	9	8	10	9	14	9	7	8	6	6	2	3	0	1	0	3	6	6	9	7	11	2	7	7	6	4	2	4	8	6	5	8	4	5	10
CviAIIprimer	TTA	61	10	8	8	3	5	5	1	8	12	5	3	4	8	4	9	4	4	1	4	5	4	2	1	2	1	0	2	0	2	2	1	2	3	5	5	4	3	0	0	0	0	4	4	2	1	3	3
CviAIIprimer	TTC	62	23	15	15	16	19	8	7	14	26	15	8	8	7	15	13	11	14	9	12	12	9	8	3	5	7	2	3	1	0	8	10	12	23	9	11	9	10	7	1	12	24	12	11	8	9	4	14
CviAIIprimer	TTG	63	24	13	26	14	18	10	0	6	24	11	9	17	14	13	23	12	15	7	8	4	6	9	4	6	2	2	1	1	8	11	14	8	17	8	12	9	9	6	2	8	6	9	10	10	4	10	12
CviAIIprimer	TTT	64	19	18	24	18	22	10	3	16	25	15	14	16	12	13	10	15	14	18	12	7	15	12	4	5	4	1	1	1	6	6	11	15	21	9	7	17	5	10	3	9	18	3	7	3	7	3	8
[truncated: 17 more columns]
