# Supplementary material for: Eukaryotic transcriptomics in silico: Optimizing cDNA-AFLP efficiency
Source: BMC Genomics. 2009 Nov 30;10:565. doi: 10.1186/1471-2164-10-565 (PMC2797533; doi:10.1186/1471-2164-10-565)
Supplement: Additional file 5 — Arrays of all selective PCRs for all species and enzyme combinations. Selective PCR arrays using three-by-three selective base pairs for all 87 NCBI and 39 ENSEMBL species included in the present study, tested on all 28 combinations of 8 restriction enzymes. [file 1471-2164-10-565-S5.ZIP › CSV_Arrays/ENSEMBL/Cavia_porcellusCviQIandCviAII.csv]

			CviAIIprimer	CviAIIprimer	CviAIIprimer	CviAIIprimer	CviAIIprimer	CviAIIprimer	CviAIIprimer	CviAIIprimer	CviAIIprimer	CviAIIprimer	CviAIIprimer	CviAIIprimer	CviAIIprimer	CviAIIprimer	CviAIIprimer	CviAIIprimer	CviAIIprimer	CviAIIprimer	CviAIIprimer	CviAIIprimer	CviAIIprimer	CviAIIprimer	CviAIIprimer	CviAIIprimer	CviAIIprimer	CviAIIprimer	CviAIIprimer	CviAIIprimer	CviAIIprimer	CviAIIprimer	CviAIIprimer	CviAIIprimer	CviAIIprimer	CviAIIprimer	CviAIIprimer	CviAIIprimer	CviAIIprimer	CviAIIprimer	CviAIIprimer	CviAIIprimer	CviAIIprimer	CviAIIprimer	CviAIIprimer	CviAIIprimer	CviAIIprimer	CviAIIprimer	CviAIIprimer
			AAA	AAC	AAG	AAT	ACA	ACC	ACG	ACT	AGA	AGC	AGG	AGT	ATA	ATC	ATG	ATT	CAA	CAC	CAG	CAT	CCA	CCC	CCG	CCT	CGA	CGC	CGG	CGT	CTA	CTC	CTG	CTT	GAA	GAC	GAG	GAT	GCA	GCC	GCG	GCT	GGA	GGC	GGG	GGT	GTA	GTC	GTG
		0	1	2	3	4	5	6	7	8	9	10	11	12	13	14	15	16	17	18	19	20	21	22	23	24	25	26	27	28	29	30	31	32	33	34	35	36	37	38	39	40	41	42	43	44	45	46	47
CviQIprimer	AAA	1	19	16	18	16	22	13	3	17	11	19	12	8	11	9	37	12	9	7	17	11	13	12	1	16	3	3	4	4	9	19	25	12	27	25	27	17	20	16	9	17	13	10	13	12	12	12	13
CviQIprimer	AAC	2	14	14	18	13	12	12	6	11	8	11	15	7	5	10	14	11	5	7	13	3	8	11	4	9	2	4	5	3	3	15	21	10	17	8	14	14	22	27	6	11	14	6	10	10	5	12	14
CviQIprimer	AAG	3	23	23	27	12	15	13	7	17	13	18	15	5	14	10	21	9	7	15	19	10	22	18	13	15	1	13	8	4	6	26	32	12	19	19	23	30	25	37	15	19	11	16	13	13	5	20	24
CviQIprimer	AAT	4	16	9	18	6	4	9	4	5	6	10	13	4	6	7	11	11	7	4	14	6	10	7	3	3	3	1	3	1	1	10	13	7	15	13	18	19	15	11	6	11	12	10	4	7	6	13	11
CviQIprimer	ACA	5	19	14	17	12	13	15	2	7	14	16	23	8	6	12	26	16	8	8	21	4	13	17	5	19	2	4	7	3	5	16	32	13	14	12	36	25	17	25	10	31	13	16	15	7	2	24	30
CviQIprimer	ACC	6	16	8	25	8	8	13	6	12	11	21	13	9	3	13	18	13	7	8	18	4	5	14	8	3	0	6	10	1	1	12	29	6	20	17	19	15	20	32	8	22	15	22	15	7	8	13	25
CviQIprimer	ACG	7	9	4	15	4	6	8	3	5	6	9	13	7	3	9	18	3	4	5	18	4	7	7	9	3	2	6	1	2	3	9	20	10	8	11	18	11	10	12	12	15	10	17	10	4	9	5	16
CviQIprimer	ACT	8	10	11	18	13	6	10	6	9	13	14	12	9	11	25	11	9	9	4	18	5	13	8	1	6	2	3	7	0	5	10	27	10	17	13	26	8	11	14	10	18	19	9	8	7	4	9	16
CviQIprimer	AGA	9	34	20	27	13	20	14	7	10	19	24	27	20	18	19	31	13	9	14	28	9	22	15	5	19	5	4	10	6	6	22	32	13	29	23	33	21	21	29	8	27	18	28	18	12	12	9	36
CviQIprimer	AGC	10	22	19	41	27	17	27	9	21	14	28	22	16	9	22	44	17	14	19	33	10	33	19	12	18	4	12	12	7	12	15	60	19	33	31	45	31	35	38	13	34	20	36	31	13	15	21	42
CviQIprimer	AGG	11	24	22	37	14	15	17	6	13	16	22	25	15	13	16	34	9	13	17	41	10	20	29	10	22	2	6	10	6	10	24	48	10	21	23	37	17	26	51	10	34	25	28	20	10	9	27	40
CviQIprimer	AGT	12	14	12	26	15	10	13	9	8	10	13	14	9	10	9	12	6	8	12	20	7	8	12	5	12	5	6	3	4	5	15	33	14	13	17	23	16	20	20	5	17	12	9	19	9	6	13	17
CviQIprimer	ATA	13	10	5	16	4	13	3	2	9	8	5	10	4	7	8	13	11	6	3	10	4	2	5	5	6	1	3	1	2	1	11	10	7	6	7	19	34	14	16	2	9	7	4	7	4	4	4	15
CviQIprimer	ATC	14	20	17	32	21	11	19	5	14	17	28	18	7	8	8	34	9	8	19	22	10	10	18	5	14	5	5	8	4	6	18	26	17	22	25	25	19	20	20	8	28	20	22	16	11	6	14	36
CviQIprimer	ATG	15	0	0	0	0	0	0	0	0	0	0	0	0	0	0	0	0	0	0	0	0	0	0	0	0	0	0	0	0	0	0	0	0	0	0	0	0	0	0	0	0	0	0	0	0	0	0	0
CviQIprimer	ATT	16	21	7	29	12	16	8	2	12	11	14	15	6	6	13	17	7	7	5	18	8	14	10	1	10	2	5	5	3	7	5	23	13	19	6	20	14	19	11	5	14	11	13	16	12	5	19	16
CviQIprimer	CAA	17	20	14	27	14	9	9	2	6	10	11	10	4	5	7	14	5	13	5	24	7	13	12	6	8	6	4	3	2	2	7	25	16	20	15	24	17	22	13	8	18	12	15	14	9	6	14	14
CviQIprimer	CAC	18	21	19	34	15	14	17	8	10	13	12	18	8	10	16	27	10	15	9	38	5	20	19	2	9	9	6	11	2	1	14	29	17	19	21	19	22	24	33	12	17	20	19	22	6	10	19	30
CviQIprimer	CAG	19	22	21	38	10	27	19	8	17	27	22	21	9	10	18	50	14	13	25	30	10	22	28	11	28	7	12	23	6	5	15	57	27	36	37	37	25	35	40	13	35	19	30	23	22	8	51	56
CviQIprimer	CAT	20	16	6	13	10	14	12	6	7	8	8	10	4	3	3	11	5	8	5	10	3	9	7	4	8	1	0	2	1	1	9	19	6	10	11	15	13	10	17	3	8	9	9	10	4	4	7	20
CviQIprimer	CCA	21	8	13	22	11	9	6	2	11	13	21	19	8	6	7	18	9	7	5	26	7	9	17	7	16	5	5	9	2	8	12	24	9	12	11	24	14	20	23	12	14	15	16	14	11	2	13	21
CviQIprimer	CCC	22	6	10	20	7	8	14	1	2	1	9	13	7	5	3	11	4	5	3	12	2	14	13	7	4	2	6	8	3	7	17	21	4	13	17	13	15	14	25	4	11	7	14	10	9	4	12	25
CviQIprimer	CCG	23	7	9	10	3	7	7	3	1	10	10	6	5	1	5	8	2	1	5	11	2	6	1	3	3	0	2	3	0	3	7	20	4	7	9	7	7	10	10	4	12	8	8	4	3	4	6	16
CviQIprimer	CCT	24	7	12	18	17	13	11	4	7	12	13	13	3	4	7	26	8	3	4	11	3	11	14	7	9	2	4	8	2	1	7	18	8	13	14	21	8	17	13	8	16	8	16	15	7	7	8	21
CviQIprimer	CGA	25	4	5	7	3	5	6	2	4	8	3	9	4	4	4	6	3	2	2	6	3	4	4	0	2	2	0	0	4	0	7	11	2	7	5	8	9	2	9	2	9	10	7	7	2	1	6	6
CviQIprimer	CGC	26	3	6	11	6	4	10	4	4	2	11	10	2	0	3	7	2	4	5	14	2	5	7	4	5	2	7	5	0	0	7	16	4	4	6	12	7	18	12	8	15	6	9	7	7	4	12	10
CviQIprimer	CGG	27	5	4	12	2	7	4	3	5	5	6	6	1	1	3	19	6	1	6	19	5	6	11	3	7	4	7	4	2	1	5	12	6	6	6	10	5	7	12	6	9	6	15	16	8	2	6	13
CviQIprimer	CGT	28	2	4	10	3	3	4	4	5	3	6	3	1	2	2	3	3	0	3	2	3	6	5	2	4	1	0	0	1	0	8	6	1	4	5	11	7	6	4	4	5	7	2	4	0	0	6	5
CviQIprimer	CTA	29	9	2	7	6	1	10	0	6	1	4	3	2	2	3	5	5	1	3	3	1	8	4	1	6	2	1	3	1	2	3	8	7	8	3	12	12	7	9	2	6	2	9	2	5	4	6	8
CviQIprimer	CTC	30	8	9	27	12	10	13	6	16	13	15	17	10	3	25	23	5	7	11	35	6	17	14	9	10	3	7	8	7	5	9	34	8	18	16	28	14	22	26	8	19	16	16	18	9	8	15	19
CviQIprimer	CTG	31	24	17	45	15	17	20	9	13	25	27	40	17	13	28	40	9	13	20	47	8	27	26	10	14	3	20	10	6	9	18	63	16	32	32	53	22	45	50	20	35	14	46	46	27	4	24	62
CviQIprimer	CTT	32	16	10	20	4	9	7	8	11	12	12	15	8	8	8	16	11	8	6	23	3	12	5	5	10	4	1	2	1	8	8	25	11	15	10	21	17	16	15	7	19	7	20	14	8	6	11	15
CviQIprimer	GAA	33	7	2	8	2	5	8	0	2	3	3	5	4	1	4	8	8	2	3	3	1	1	3	1	0	1	1	1	1	1	3	4	4	7	6	10	2	7	5	1	8	1	5	5	0	1	6	2
CviQIprimer	GAC	34	4	5	6	1	1	3	4	2	2	6	2	0	1	4	7	3	2	4	9	1	4	5	4	1	0	0	1	0	1	4	11	3	5	5	7	6	5	10	5	3	8	7	3	4	3	4	6
CviQIprimer	GAG	35	4	1	9	4	6	6	3	7	10	8	14	7	3	7	12	3	2	11	9	0	7	9	5	3	1	7	8	3	2	10	11	7	4	11	12	8	4	12	9	7	3	13	5	3	4	9	12
CviQIprimer	GAT	36	5	6	5	3	4	5	2	2	2	2	5	4	1	1	3	2	0	1	3	2	3	1	1	3	0	1	4	1	0	1	3	2	4	3	6	6	6	5	3	6	2	5	3	2	1	2	2
CviQIprimer	GCA	37	6	1	8	4	0	4	0	1	3	3	3	2	2	4	6	4	2	3	4	1	3	3	1	2	1	3	1	1	1	7	4	1	5	1	7	5	3	4	5	4	5	4	2	6	2	6	11
CviQIprimer	GCC	38	0	0	11	3	4	5	1	3	3	6	3	2	0	4	7	2	2	3	8	1	6	8	1	3	0	5	3	2	2	3	13	5	4	1	7	3	9	10	0	4	5	6	8	2	2	3	11
CviQIprimer	GCG	39	2	6	3	4	1	1	2	2	0	4	5	3	1	2	5	0	1	0	1	0	1	1	2	2	1	3	3	0	0	4	5	1	1	4	3	2	1	0	2	7	3	4	5	1	2	5	4
CviQIprimer	GCT	40	1	3	6	1	3	7	1	2	3	2	4	0	1	3	6	0	2	6	5	3	3	3	0	3	0	0	0	2	0	3	5	2	1	5	6	4	5	5	7	4	1	5	3	1	2	7	4
CviQIprimer	GGA	41	4	3	15	5	6	3	0	1	5	1	4	2	2	6	8	3	2	3	9	2	5	1	0	4	0	1	3	0	1	4	7	1	3	8	8	7	3	8	3	1	3	2	3	5	2	7	10
CviQIprimer	GGC	42	2	8	14	4	4	4	4	1	3	7	6	2	4	2	10	5	4	6	7	0	6	8	5	6	0	2	1	1	0	4	8	6	8	2	8	3	8	15	6	8	3	10	4	3	5	6	9
CviQIprimer	GGG	43	2	4	7	3	3	7	2	3	5	7	8	1	2	3	8	3	0	6	6	0	11	7	2	2	1	4	6	2	0	7	9	6	6	10	14	1	5	11	3	11	7	10	7	3	1	5	8
CviQIprimer	GGT	44	0	4	5	4	2	4	0	2	3	3	2	1	2	3	5	2	1	4	8	1	2	2	3	7	1	4	0	1	1	4	9	5	2	2	3	3	3	4	3	5	0	3	3	0	1	4	4
CviQIprimer	GTA	45	1	2	2	4	1	0	0	4	2	1	2	1	1	1	4	1	3	1	4	0	3	0	0	1	1	0	1	0	1	0	0	0	6	1	0	2	1	1	0	1	1	3	0	2	1	0	0
CviQIprimer	GTC	46	5	2	12	4	1	2	2	4	1	6	6	2	5	4	3	3	1	2	6	3	4	3	1	1	1	1	1	1	1	3	7	1	4	7	9	2	2	11	1	6	0	6	4	4	1	3	10
CviQIprimer	GTG	47	16	15	21	6	4	9	7	6	6	10	11	6	4	7	14	3	4	5	14	4	8	9	2	3	0	9	8	2	1	7	10	6	6	11	15	10	9	15	11	8	5	5	7	7	0	7	11
CviQIprimer	GTT	48	2	5	7	2	3	1	0	2	3	1	6	1	2	2	3	1	3	1	5	0	1	3	0	3	0	0	0	0	1	4	8	2	6	1	4	1	0	0	0	1	3	4	3	0	0	4	4
CviQIprimer	TAA	49	12	6	7	8	5	1	1	1	3	9	3	2	5	6	5	7	6	3	7	1	1	3	1	5	0	0	1	0	1	4	6	8	5	7	7	4	4	3	4	7	7	2	5	1	5	5	7
CviQIprimer	TAC	50	10	11	8	8	8	4	1	6	6	6	10	5	11	4	16	4	5	13	11	4	6	6	4	1	1	3	4	3	2	5	14	7	22	7	9	6	11	16	5	4	6	6	9	1	2	7	11
CviQIprimer	TAG	51	4	2	8	4	3	2	0	2	7	1	2	3	2	2	1	3	0	1	7	3	4	3	1	2	2	0	1	0	1	2	8	1	6	1	13	3	3	7	0	5	3	2	5	1	3	4	5
CviQIprimer	TAT	52	11	10	11	6	7	4	2	7	5	6	6	6	4	5	7	4	3	9	8	6	9	4	2	5	0	1	4	4	4	7	8	8	11	5	7	6	10	6	6	5	2	6	6	3	4	3	11
CviQIprimer	TCA	53	14	15	27	20	13	19	5	12	18	19	15	4	6	6	16	7	10	11	21	6	12	6	2	10	4	6	5	2	3	13	34	14	22	16	20	17	25	16	8	27	12	12	20	6	7	15	11
CviQIprimer	TCC	54	17	27	36	14	12	25	4	8	12	19	23	9	7	18	21	11	5	16	27	8	17	10	6	22	4	8	12	2	6	17	28	14	24	16	48	11	24	30	9	24	18	24	19	11	6	20	27
CviQIprimer	TCG	55	8	6	21	5	3	13	6	4	5	15	4	3	6	7	10	1	5	7	15	1	10	11	6	8	1	5	5	1	3	11	24	4	10	17	20	10	10	16	6	11	5	14	11	0	6	4	15
CviQIprimer	TCT	56	23	14	20	11	11	9	7	4	6	12	15	7	6	15	17	9	7	8	19	4	15	16	4	6	3	5	5	0	3	12	23	3	30	15	20	14	15	16	6	20	9	13	14	8	5	11	17
CviQIprimer	TGA	57	20	17	23	18	14	9	3	7	14	16	14	6	7	14	18	7	11	22	24	7	15	11	2	9	1	5	4	1	7	14	27	15	25	15	27	14	15	20	7	15	12	21	11	12	9	12	28
CviQIprimer	TGC	58	19	23	45	19	19	28	10	18	18	19	22	9	7	19	15	12	10	14	34	4	22	19	7	18	3	7	13	8	10	20	38	12	31	26	41	32	23	41	16	26	20	27	33	12	15	19	42
CviQIprimer	TGG	59	26	35	43	13	23	22	2	22	31	21	19	13	11	16	25	14	22	29	36	6	32	19	4	27	2	10	9	4	7	22	59	13	36	29	55	32	34	42	14	40	25	32	18	12	8	25	41
CviQIprimer	TGT	60	16	14	21	12	11	16	4	6	13	21	18	11	3	14	20	7	6	3	33	7	20	12	6	16	4	3	5	2	4	9	27	15	18	19	32	20	18	25	8	22	13	15	9	5	12	10	14
CviQIprimer	TTA	61	13	6	15	9	6	2	3	3	4	9	3	3	2	5	9	5	3	1	7	5	3	3	2	3	0	0	0	3	3	5	5	6	5	6	12	7	6	4	1	8	5	3	8	3	2	5	6
CviQIprimer	TTC	62	33	26	62	23	27	20	9	21	26	27	44	16	14	26	38	21	16	23	44	13	25	24	8	21	4	13	11	4	8	23	40	17	37	21	44	24	39	43	15	39	23	28	20	13	17	26	36
CviQIprimer	TTG	63	28	27	44	24	23	23	5	13	18	21	25	13	10	14	23	23	16	19	33	9	27	10	7	14	1	8	9	5	3	21	39	14	29	31	35	22	23	29	13	19	16	18	29	8	12	27	31
CviQIprimer	TTT	64	36	15	37	17	21	19	4	18	16	15	16	15	11	14	22	18	19	12	19	8	16	11	5	24	3	5	4	4	5	10	25	11	23	13	34	19	16	15	6	19	14	11	7	4	10	12	23
[truncated: 17 more columns]
