# Supplementary material for: Eukaryotic transcriptomics in silico: Optimizing cDNA-AFLP efficiency
Source: BMC Genomics. 2009 Nov 30;10:565. doi: 10.1186/1471-2164-10-565 (PMC2797533; doi:10.1186/1471-2164-10-565)
Supplement: Additional file 5 — Arrays of all selective PCRs for all species and enzyme combinations. Selective PCR arrays using three-by-three selective base pairs for all 87 NCBI and 39 ENSEMBL species included in the present study, tested on all 28 combinations of 8 restriction enzymes. [file 1471-2164-10-565-S5.ZIP › CSV_Arrays/ENSEMBL/Cavia_porcellusCviQIandMseI.csv]

			MseIprimer	MseIprimer	MseIprimer	MseIprimer	MseIprimer	MseIprimer	MseIprimer	MseIprimer	MseIprimer	MseIprimer	MseIprimer	MseIprimer	MseIprimer	MseIprimer	MseIprimer	MseIprimer	MseIprimer	MseIprimer	MseIprimer	MseIprimer	MseIprimer	MseIprimer	MseIprimer	MseIprimer	MseIprimer	MseIprimer	MseIprimer	MseIprimer	MseIprimer	MseIprimer	MseIprimer	MseIprimer	MseIprimer	MseIprimer	MseIprimer	MseIprimer	MseIprimer	MseIprimer	MseIprimer	MseIprimer	MseIprimer	MseIprimer	MseIprimer	MseIprimer	MseIprimer	MseIprimer	MseIprimer
			AAA	AAC	AAG	AAT	ACA	ACC	ACG	ACT	AGA	AGC	AGG	AGT	ATA	ATC	ATG	ATT	CAA	CAC	CAG	CAT	CCA	CCC	CCG	CCT	CGA	CGC	CGG	CGT	CTA	CTC	CTG	CTT	GAA	GAC	GAG	GAT	GCA	GCC	GCG	GCT	GGA	GGC	GGG	GGT	GTA	GTC	GTG
		0	1	2	3	4	5	6	7	8	9	10	11	12	13	14	15	16	17	18	19	20	21	22	23	24	25	26	27	28	29	30	31	32	33	34	35	36	37	38	39	40	41	42	43	44	45	46	47
CviQIprimer	AAA	1	24	6	30	23	17	7	2	19	32	9	16	11	11	13	13	13	12	1	12	10	14	8	1	8	2	1	1	1	3	11	13	9	22	6	7	15	10	7	1	7	9	7	1	13	3	5	4
CviQIprimer	AAC	2	13	6	10	16	6	5	2	14	18	10	9	9	3	4	9	4	7	8	8	7	8	6	0	3	3	2	1	1	3	4	14	4	14	3	5	4	6	8	2	8	8	5	5	2	3	6	5
CviQIprimer	AAG	3	14	12	14	10	15	8	4	9	16	12	16	12	9	4	6	10	14	13	9	14	12	5	1	9	2	0	1	4	6	15	12	19	18	9	10	13	7	11	0	6	14	8	10	8	3	5	7
CviQIprimer	AAT	4	16	13	10	11	12	4	1	6	16	9	11	8	9	2	6	8	6	7	9	3	5	2	0	4	0	2	1	1	2	7	8	6	9	1	4	5	6	8	1	3	7	7	4	9	4	5	5
CviQIprimer	ACA	5	16	5	11	9	9	10	3	7	28	8	10	10	10	10	17	11	9	2	7	10	9	6	4	10	3	1	1	2	4	5	16	8	9	3	4	9	9	9	1	10	8	10	2	8	4	9	7
CviQIprimer	ACC	6	10	1	14	11	13	7	2	6	17	7	11	6	5	8	6	10	6	4	12	7	9	3	4	4	0	1	1	1	4	4	12	8	11	5	3	7	11	3	2	6	8	7	6	4	1	6	2
CviQIprimer	ACG	7	7	4	9	6	4	2	0	1	7	2	6	5	3	5	4	5	6	3	4	3	6	4	2	2	0	0	4	2	2	3	5	4	5	4	1	5	5	4	3	3	3	0	1	5	2	3	3
CviQIprimer	ACT	8	9	11	11	8	7	4	0	10	17	8	12	11	4	6	11	7	12	7	11	6	6	4	4	4	2	0	0	3	4	4	4	4	8	7	4	5	8	7	2	5	12	7	3	3	4	2	5
CviQIprimer	AGA	9	21	17	28	30	16	9	2	14	26	15	13	21	8	13	22	13	17	10	13	9	11	5	4	11	1	0	0	1	2	8	15	25	24	6	11	10	17	9	3	8	18	9	7	12	5	17	11
CviQIprimer	AGC	10	21	13	15	24	10	4	4	14	24	18	17	20	13	8	14	11	15	6	15	14	16	4	2	4	4	1	2	3	2	7	6	10	16	9	15	12	10	10	3	10	23	9	3	9	3	9	8
CviQIprimer	AGG	11	20	9	13	9	10	7	1	10	21	12	11	13	6	9	13	9	17	10	15	11	13	5	5	3	2	3	3	0	4	9	10	12	21	3	13	14	9	4	0	7	16	4	5	13	1	6	11
CviQIprimer	AGT	12	12	7	19	10	6	3	2	13	19	6	14	11	8	7	6	13	7	4	11	5	7	10	2	4	1	2	1	4	3	12	5	7	11	7	13	11	10	8	4	9	14	8	3	4	8	8	5
CviQIprimer	ATA	13	10	10	6	5	3	4	0	4	15	2	2	9	3	3	4	6	3	4	1	6	6	2	2	3	1	0	1	1	4	1	7	10	12	2	5	5	8	3	0	2	8	4	4	1	3	2	1
CviQIprimer	ATC	14	14	6	10	11	8	8	1	14	26	15	13	9	8	7	19	6	18	7	15	13	14	8	2	10	6	3	0	2	3	9	10	16	12	5	6	6	18	5	2	6	12	4	6	4	5	9	11
CviQIprimer	ATG	15	20	21	17	25	14	6	3	7	24	15	14	8	9	8	12	14	20	14	8	11	15	1	3	10	5	4	0	4	5	9	17	9	15	8	11	10	11	6	2	6	6	10	8	11	7	12	9
CviQIprimer	ATT	16	17	9	11	13	7	6	0	7	15	7	12	13	6	13	9	14	12	8	7	9	9	8	3	5	0	0	2	0	5	6	13	10	17	4	6	6	9	6	2	5	15	8	5	8	5	6	6
CviQIprimer	CAA	17	17	10	9	7	8	7	2	17	23	11	9	7	9	7	11	14	6	3	8	8	7	2	2	10	7	0	2	2	3	8	7	5	17	8	5	11	10	7	0	6	14	8	3	7	5	6	5
CviQIprimer	CAC	18	13	13	12	9	10	3	1	14	18	14	14	9	3	10	14	12	6	6	10	6	8	2	3	5	0	0	2	0	4	4	13	14	17	4	14	1	7	6	0	3	15	6	5	9	2	1	6
CviQIprimer	CAG	19	26	14	14	11	12	13	0	17	27	14	15	14	12	10	7	11	15	8	12	15	11	5	2	8	2	1	1	4	5	8	20	19	18	12	10	7	9	13	0	7	25	12	9	12	4	6	8
CviQIprimer	CAT	20	11	10	12	9	4	7	4	5	20	8	10	10	5	13	15	6	9	4	6	2	8	5	1	7	2	0	3	1	4	3	6	7	12	6	7	3	8	5	1	6	7	2	3	6	7	4	2
CviQIprimer	CCA	21	13	9	12	10	11	3	4	10	7	10	12	4	3	11	10	10	6	6	13	8	3	7	5	4	2	2	1	3	4	5	2	5	14	10	2	6	7	6	0	9	9	2	5	9	1	4	6
CviQIprimer	CCC	22	6	6	3	8	6	1	0	7	3	8	8	3	1	5	3	7	2	3	4	5	4	0	3	2	0	1	2	0	0	5	6	4	9	2	5	4	2	1	1	6	5	4	7	6	1	6	2
CviQIprimer	CCG	23	2	4	4	3	2	2	0	2	7	3	2	1	1	3	3	4	1	1	2	0	8	2	0	2	3	1	1	0	3	0	3	3	4	3	4	3	1	2	0	2	5	0	4	1	1	1	4
CviQIprimer	CCT	24	5	7	7	11	10	5	0	5	10	5	14	4	9	4	7	4	3	7	8	4	3	3	0	9	3	2	2	0	4	5	6	2	12	3	5	6	5	4	1	0	10	6	6	6	1	2	4
CviQIprimer	CGA	25	2	4	4	0	1	2	0	3	8	5	7	1	1	2	2	4	2	2	2	3	0	0	2	2	1	2	0	1	1	2	8	3	2	0	0	1	0	2	1	4	4	4	0	0	0	2	4
CviQIprimer	CGC	26	5	4	3	3	3	2	3	3	3	7	9	3	2	2	2	4	5	4	4	0	1	1	3	5	2	0	0	1	1	0	3	4	3	3	3	1	3	3	1	3	3	3	1	4	0	3	2
CviQIprimer	CGG	27	1	2	2	3	2	3	2	6	2	2	6	4	2	1	4	2	2	2	3	3	2	1	1	2	0	0	2	1	0	1	2	4	8	3	2	7	4	2	0	2	3	2	2	3	0	0	0
CviQIprimer	CGT	28	3	3	1	1	2	1	1	0	3	2	3	1	3	2	2	2	4	4	1	2	1	0	0	0	2	1	0	1	1	3	3	1	4	1	3	1	1	2	0	0	4	0	0	1	1	1	3
CviQIprimer	CTA	29	7	4	9	5	3	0	2	5	4	5	2	5	3	4	3	4	5	4	6	5	2	0	1	1	2	0	0	0	2	2	5	4	5	2	1	2	1	1	0	3	4	1	1	4	1	2	6
CviQIprimer	CTC	30	11	7	14	10	8	5	0	8	14	11	6	9	2	4	7	14	9	7	8	7	4	4	2	9	3	0	1	1	2	1	7	6	16	8	12	9	7	4	0	4	6	13	3	5	0	7	4
CviQIprimer	CTG	31	14	9	17	20	20	13	6	12	21	19	18	15	9	9	11	12	14	14	16	10	17	11	5	12	1	2	4	1	2	6	22	8	21	11	16	12	8	10	2	10	14	12	15	10	2	5	2
CviQIprimer	CTT	32	21	10	12	12	11	7	1	9	17	7	13	8	5	9	13	12	5	3	10	4	4	3	3	4	0	1	0	1	5	6	10	6	14	7	8	10	5	4	1	6	8	9	3	4	2	4	6
CviQIprimer	GAA	33	10	2	7	3	5	1	0	2	5	2	1	2	4	4	4	4	4	0	3	3	0	1	1	4	0	1	0	0	1	0	0	3	2	0	2	0	1	2	1	3	4	3	2	1	0	3	3
CviQIprimer	GAC	34	5	3	6	2	5	0	0	3	3	1	6	2	1	1	1	6	4	1	2	8	1	1	0	1	2	0	1	0	2	4	2	5	1	1	2	0	3	2	0	1	2	1	0	1	1	0	0
CviQIprimer	GAG	35	4	1	6	6	7	2	0	5	9	4	4	7	3	2	3	4	5	7	2	1	1	2	1	2	0	0	0	2	0	3	2	3	8	0	5	1	3	1	1	5	5	3	1	4	2	4	2
CviQIprimer	GAT	36	4	1	1	4	3	1	0	3	4	1	2	2	1	2	1	6	2	2	2	4	1	0	0	1	0	0	1	0	0	2	3	3	3	4	1	2	1	1	0	1	3	3	1	4	0	2	2
CviQIprimer	GCA	37	0	0	4	0	1	1	0	2	1	4	2	3	0	1	5	1	5	0	1	5	1	3	0	0	2	0	0	0	0	3	3	4	3	2	0	0	1	1	1	1	3	2	2	1	1	2	0
CviQIprimer	GCC	38	3	3	2	1	3	0	1	3	3	1	0	2	2	4	4	3	3	1	5	3	8	1	0	0	0	0	0	0	3	1	3	0	2	2	4	0	7	1	0	0	4	2	1	2	1	3	0
CviQIprimer	GCG	39	1	0	2	0	1	0	0	0	1	0	0	1	1	2	0	1	0	1	1	1	1	0	0	0	0	0	0	0	0	1	1	2	3	0	2	0	1	0	0	0	2	1	2	2	0	1	1
CviQIprimer	GCT	40	5	1	0	2	2	2	0	1	3	1	1	2	1	2	1	0	0	1	2	2	5	2	0	1	0	0	1	0	2	1	1	2	4	0	0	1	2	0	0	4	1	1	1	1	0	0	4
CviQIprimer	GGA	41	3	2	3	5	3	0	1	5	8	1	4	2	1	3	3	2	2	2	3	2	0	3	0	1	1	0	0	1	1	1	4	2	4	1	5	1	1	2	0	3	3	0	1	4	1	0	3
CviQIprimer	GGC	42	1	1	1	2	4	5	0	2	2	2	3	2	4	4	3	2	1	3	5	2	3	1	1	0	0	0	1	0	0	1	2	3	1	4	3	3	5	1	1	3	1	1	3	1	2	4	3
CviQIprimer	GGG	43	5	4	4	1	3	3	1	2	7	2	1	2	3	0	4	2	1	0	3	1	7	0	2	1	1	0	0	0	0	2	2	1	4	0	4	1	4	1	2	4	1	3	3	0	1	2	2
CviQIprimer	GGT	44	5	1	3	2	1	0	0	1	8	1	2	2	0	2	2	4	1	5	0	3	0	1	0	1	1	0	1	0	2	0	5	1	3	1	2	0	1	0	1	4	0	2	2	1	0	2	0
CviQIprimer	GTA	45	1	0	2	0	2	1	1	2	3	1	0	0	1	0	1	2	0	2	2	0	2	1	0	0	0	1	0	0	1	2	0	0	1	1	1	1	2	1	0	1	0	2	1	1	0	1	0
CviQIprimer	GTC	46	8	1	5	5	2	1	1	3	6	1	4	0	3	2	1	1	5	0	4	4	1	0	1	1	1	0	0	0	0	3	2	3	3	1	2	2	2	1	0	1	2	3	3	1	1	0	1
CviQIprimer	GTG	47	5	3	6	6	6	5	0	8	6	6	4	2	2	2	4	4	3	5	5	3	4	2	1	3	2	0	1	0	0	3	6	4	9	5	4	2	4	3	1	2	8	2	0	1	1	4	2
CviQIprimer	GTT	48	4	3	2	5	4	2	0	1	5	1	2	2	2	1	4	3	2	1	1	1	1	1	1	1	0	0	0	1	1	0	0	1	1	0	2	4	2	0	0	1	2	0	3	0	0	0	2
CviQIprimer	TAA	49	6	7	9	9	1	5	2	3	7	5	5	5	0	3	7	2	4	3	1	2	9	1	2	1	0	1	0	0	1	1	2	6	7	2	3	5	2	2	1	4	1	3	2	2	2	2	5
CviQIprimer	TAC	50	10	5	5	12	8	2	0	7	8	4	11	12	7	3	4	5	7	6	5	7	2	1	2	3	1	1	1	1	2	6	4	6	2	3	6	3	3	5	1	4	5	2	2	4	2	3	3
CviQIprimer	TAG	51	3	3	7	3	1	6	0	1	6	5	5	2	1	3	0	2	4	2	5	7	0	4	0	1	1	0	0	0	0	1	4	5	1	5	0	0	2	1	2	2	6	1	0	2	1	1	1
CviQIprimer	TAT	52	12	4	7	8	10	3	2	4	12	2	4	4	6	7	5	3	8	7	9	6	5	2	0	1	1	0	2	1	1	3	3	2	7	3	2	5	9	2	0	3	5	5	0	1	6	4	3
CviQIprimer	TCA	53	13	11	21	11	12	9	6	9	18	13	8	8	13	6	3	7	12	4	9	11	4	4	2	3	5	0	0	1	6	8	5	1	20	6	3	11	4	7	3	6	16	9	3	5	2	6	5
CviQIprimer	TCC	54	17	6	13	13	14	7	6	4	20	10	14	6	11	7	14	6	10	3	11	1	13	5	3	9	0	2	2	1	3	4	6	9	15	6	9	8	10	6	3	7	8	6	7	6	3	8	7
CviQIprimer	TCG	55	7	7	3	7	3	3	1	1	6	3	6	1	2	3	5	1	2	2	2	5	4	0	0	3	1	0	1	0	0	3	2	2	10	4	1	4	3	2	0	1	5	3	4	3	0	1	2
CviQIprimer	TCT	56	10	10	7	14	16	3	5	8	17	16	17	16	6	10	8	8	10	6	14	4	6	9	2	5	2	2	2	5	4	5	4	3	16	2	7	5	11	2	1	6	6	3	6	5	6	2	8
CviQIprimer	TGA	57	21	14	12	8	12	9	1	11	16	14	13	8	17	6	9	14	11	9	10	12	11	5	1	6	3	2	6	2	4	9	7	7	19	6	14	2	13	8	1	8	16	5	4	11	4	5	8
CviQIprimer	TGC	58	18	16	21	8	13	6	1	11	24	11	15	13	5	16	12	10	7	2	13	11	11	7	3	18	2	0	2	4	5	7	12	15	20	8	10	11	15	9	4	14	24	16	5	10	6	3	8
CviQIprimer	TGG	59	32	12	14	11	19	17	2	14	32	15	22	14	13	9	16	11	15	12	10	18	6	11	4	12	1	2	3	2	4	11	13	9	19	14	7	11	17	5	3	7	19	5	4	10	4	10	9
CviQIprimer	TGT	60	16	12	14	16	13	6	1	13	25	11	12	10	5	12	9	9	11	6	10	8	7	7	1	5	2	3	3	1	3	6	7	11	17	11	7	5	9	6	2	8	8	7	7	10	2	9	8
CviQIprimer	TTA	61	11	4	5	7	2	2	0	3	11	2	2	6	8	5	4	4	3	1	4	4	3	2	1	3	1	1	0	0	2	0	4	0	3	0	2	2	0	1	0	1	3	4	3	1	2	1	2
CviQIprimer	TTC	62	41	17	23	24	23	13	6	14	41	16	20	25	17	10	17	12	21	10	15	9	12	9	0	6	3	3	3	2	7	9	15	12	21	7	14	10	17	6	2	14	21	6	11	7	5	9	11
CviQIprimer	TTG	63	29	17	12	16	12	7	1	6	23	18	14	7	8	19	10	9	15	9	10	11	7	6	0	8	5	2	0	2	4	8	12	4	22	9	12	13	11	8	3	4	20	8	7	11	6	9	7
CviQIprimer	TTT	64	40	18	15	15	13	7	3	14	25	9	16	16	14	12	6	15	10	8	11	8	14	4	2	7	1	3	1	3	3	5	7	7	17	5	15	4	7	5	3	11	19	5	7	8	2	6	9
[truncated: 17 more columns]
