# Supplementary material for: Eukaryotic transcriptomics in silico: Optimizing cDNA-AFLP efficiency
Source: BMC Genomics. 2009 Nov 30;10:565. doi: 10.1186/1471-2164-10-565 (PMC2797533; doi:10.1186/1471-2164-10-565)
Supplement: Additional file 5 — Arrays of all selective PCRs for all species and enzyme combinations. Selective PCR arrays using three-by-three selective base pairs for all 87 NCBI and 39 ENSEMBL species included in the present study, tested on all 28 combinations of 8 restriction enzymes. [file 1471-2164-10-565-S5.ZIP › CSV_Arrays/ENSEMBL/Cavia_porcellusHpaIIandHinP1I.csv]

			HinP1Iprimer	HinP1Iprimer	HinP1Iprimer	HinP1Iprimer	HinP1Iprimer	HinP1Iprimer	HinP1Iprimer	HinP1Iprimer	HinP1Iprimer	HinP1Iprimer	HinP1Iprimer	HinP1Iprimer	HinP1Iprimer	HinP1Iprimer	HinP1Iprimer	HinP1Iprimer	HinP1Iprimer	HinP1Iprimer	HinP1Iprimer	HinP1Iprimer	HinP1Iprimer	HinP1Iprimer	HinP1Iprimer	HinP1Iprimer	HinP1Iprimer	HinP1Iprimer	HinP1Iprimer	HinP1Iprimer	HinP1Iprimer	HinP1Iprimer	HinP1Iprimer	HinP1Iprimer	HinP1Iprimer	HinP1Iprimer	HinP1Iprimer	HinP1Iprimer	HinP1Iprimer	HinP1Iprimer	HinP1Iprimer	HinP1Iprimer	HinP1Iprimer	HinP1Iprimer	HinP1Iprimer	HinP1Iprimer	HinP1Iprimer	HinP1Iprimer	HinP1Iprimer
			AAA	AAC	AAG	AAT	ACA	ACC	ACG	ACT	AGA	AGC	AGG	AGT	ATA	ATC	ATG	ATT	CAA	CAC	CAG	CAT	CCA	CCC	CCG	CCT	CGA	CGC	CGG	CGT	CTA	CTC	CTG	CTT	GAA	GAC	GAG	GAT	GCA	GCC	GCG	GCT	GGA	GGC	GGG	GGT	GTA	GTC	GTG
		0	1	2	3	4	5	6	7	8	9	10	11	12	13	14	15	16	17	18	19	20	21	22	23	24	25	26	27	28	29	30	31	32	33	34	35	36	37	38	39	40	41	42	43	44	45	46	47
HpaIIprimer	AAA	1	6	5	3	2	8	8	6	2	6	13	8	4	1	3	7	0	4	8	8	4	3	5	2	8	1	5	0	1	4	4	11	6	1	2	3	1	0	0	0	0	5	4	2	0	0	2	2
HpaIIprimer	AAC	2	2	4	4	2	5	6	3	8	9	17	12	5	1	12	9	5	6	7	11	5	3	9	2	10	5	6	0	3	2	7	10	7	0	2	4	0	0	0	0	0	3	8	4	3	0	3	3
HpaIIprimer	AAG	3	7	6	15	1	18	8	12	5	7	25	28	19	7	12	14	10	10	13	22	10	13	15	10	18	10	14	0	10	2	29	28	10	1	3	4	5	0	0	0	0	7	9	9	4	4	2	4
HpaIIprimer	AAT	4	3	4	4	2	2	2	2	2	5	6	10	2	2	3	4	4	2	2	4	3	1	4	4	4	1	2	0	4	0	6	6	4	0	1	2	0	0	0	0	0	1	0	2	0	2	2	1
HpaIIprimer	ACA	5	2	4	5	2	8	4	5	5	15	13	15	4	4	4	6	4	4	4	8	15	10	6	4	2	3	11	0	2	2	5	10	6	4	0	2	3	0	0	0	0	5	6	1	1	2	1	6
HpaIIprimer	ACC	6	3	1	9	1	6	7	1	4	10	14	15	9	2	15	4	2	2	4	7	4	15	7	6	10	6	9	0	5	2	11	8	4	0	1	4	4	0	0	0	0	5	7	7	2	0	2	7
HpaIIprimer	ACG	7	0	1	3	2	2	1	1	4	5	4	8	2	1	3	2	1	3	2	6	1	4	4	7	4	3	6	0	2	0	6	7	1	0	2	0	2	0	0	0	0	4	3	2	2	2	1	2
HpaIIprimer	ACT	8	1	0	3	2	1	4	2	4	3	11	6	3	1	5	6	3	3	4	7	4	6	5	1	4	2	3	0	4	1	3	8	6	3	0	1	1	0	0	0	0	2	3	3	3	1	3	2
HpaIIprimer	AGA	9	7	3	6	3	14	10	2	6	13	22	14	8	0	5	9	3	4	8	13	9	16	8	6	10	3	7	0	1	3	13	16	8	4	4	4	2	0	0	0	0	2	5	5	4	1	4	0
HpaIIprimer	AGC	10	7	3	7	2	14	8	7	10	13	25	32	14	3	16	6	4	12	18	18	11	17	8	7	9	11	11	0	8	7	10	20	12	2	1	6	5	0	0	0	0	6	10	9	7	4	5	5
HpaIIprimer	AGG	11	3	5	9	1	13	10	6	11	13	20	16	13	3	12	9	3	10	12	19	12	9	15	8	15	15	11	0	7	2	20	20	15	2	2	8	1	0	0	0	0	7	16	10	8	1	4	10
HpaIIprimer	AGT	12	8	1	3	0	9	6	5	2	0	11	8	4	0	4	5	0	7	7	9	2	7	8	2	4	6	4	0	1	4	9	7	5	3	2	2	0	0	0	0	0	3	4	3	1	0	2	5
HpaIIprimer	ATA	13	2	2	1	0	9	1	2	2	4	3	3	5	0	4	2	3	3	4	3	1	0	1	1	0	1	4	0	1	0	6	5	1	0	0	0	1	0	0	0	0	1	2	1	2	0	2	1
HpaIIprimer	ATC	14	5	4	6	2	9	8	6	2	8	13	11	8	0	8	7	3	4	1	7	7	12	9	3	6	0	4	0	7	2	5	10	2	2	2	4	1	0	0	0	0	3	7	4	4	1	2	2
HpaIIprimer	ATG	15	4	5	7	1	7	9	6	3	8	29	12	8	3	10	5	6	9	10	15	14	7	12	4	6	7	9	0	4	3	17	19	12	3	3	1	3	0	0	0	0	2	7	5	0	2	5	6
HpaIIprimer	ATT	16	4	1	3	2	7	4	2	2	9	2	5	2	2	0	4	2	1	2	7	3	2	2	0	4	1	2	0	1	0	5	7	7	1	1	1	0	0	0	0	0	0	1	1	1	0	2	0
HpaIIprimer	CAA	17	2	2	4	2	4	3	6	4	3	11	5	4	0	1	5	3	3	7	5	8	9	6	0	4	4	6	0	1	1	5	6	2	1	2	1	0	0	0	0	0	5	2	4	2	1	2	4
HpaIIprimer	CAC	18	3	1	9	1	10	9	9	7	14	16	21	4	2	6	11	3	4	10	11	11	7	6	6	13	2	14	0	9	3	12	18	4	1	5	4	0	0	0	0	0	2	6	4	0	0	3	8
HpaIIprimer	CAG	19	6	7	12	3	9	15	12	8	9	29	29	16	2	5	12	2	9	10	26	9	21	17	8	24	0	8	0	5	5	33	33	8	3	9	9	3	0	0	0	0	7	10	4	4	2	5	13
HpaIIprimer	CAT	20	2	1	6	2	5	5	7	3	7	8	5	7	2	4	3	0	4	9	12	3	8	4	1	13	0	6	0	2	4	10	7	2	2	0	2	3	0	0	0	0	2	5	1	2	1	6	4
HpaIIprimer	CCA	21	9	4	11	2	13	12	14	3	6	22	32	11	3	6	10	5	6	9	17	7	13	10	4	15	10	17	0	11	3	23	28	10	3	5	6	5	0	0	0	0	7	6	12	7	3	4	9
HpaIIprimer	CCC	22	2	9	14	2	11	12	9	11	13	34	31	11	4	5	12	5	6	13	22	9	17	17	7	11	6	16	0	6	4	16	26	14	4	1	9	3	0	0	0	0	2	11	17	8	1	4	7
HpaIIprimer	CCG	23	4	0	6	0	7	9	3	7	4	7	11	7	0	2	2	3	1	7	7	4	4	12	4	5	6	8	0	3	2	9	9	5	0	2	5	1	0	0	0	0	3	6	12	1	2	4	4
HpaIIprimer	CCT	24	6	8	6	1	10	13	8	6	18	25	23	8	4	5	15	3	4	10	19	10	14	10	8	11	5	13	0	5	2	15	22	8	2	6	3	1	0	0	0	0	6	12	10	1	0	9	6
HpaIIprimer	CGA	25	1	0	1	0	5	2	5	4	10	7	6	2	0	3	2	1	5	2	5	5	6	4	2	3	2	7	0	3	1	6	5	5	0	0	4	1	0	0	0	0	5	4	5	2	3	5	5
HpaIIprimer	CGC	26	0	0	0	0	0	0	0	0	0	0	0	0	0	0	0	0	0	0	0	0	0	0	0	0	0	0	0	0	0	0	0	0	0	0	0	0	0	0	0	0	0	0	0	0	0	0	0
HpaIIprimer	CGG	27	1	4	5	5	8	1	6	4	10	17	25	5	1	12	5	1	3	12	20	4	21	11	11	16	6	25	0	7	1	10	22	11	1	4	6	1	0	0	0	0	3	6	8	2	2	6	6
HpaIIprimer	CGT	28	1	2	6	1	4	2	2	1	6	5	6	1	0	4	3	2	0	3	6	1	7	5	4	2	3	10	0	4	1	4	7	4	0	2	1	1	0	0	0	0	2	7	6	1	0	4	3
HpaIIprimer	CTA	29	2	0	5	1	3	1	2	2	2	6	3	6	0	3	2	0	0	3	6	5	4	2	1	3	2	5	0	0	1	2	5	2	2	0	1	1	0	0	0	0	1	3	1	1	0	2	2
HpaIIprimer	CTC	30	2	9	12	3	5	15	8	3	13	35	24	11	1	10	12	4	7	21	21	9	16	8	6	16	12	14	0	9	1	16	25	7	3	3	8	4	0	0	0	0	8	8	13	10	1	3	5
HpaIIprimer	CTG	31	8	3	11	1	24	13	16	9	16	34	40	23	2	14	12	7	7	18	38	17	24	14	13	16	12	21	0	12	6	23	30	11	4	3	12	1	0	0	0	0	5	13	13	7	2	6	12
HpaIIprimer	CTT	32	2	2	6	3	8	7	6	5	10	14	17	3	3	5	5	3	8	3	10	3	6	10	2	9	5	7	0	2	1	8	13	4	2	0	2	0	0	0	0	0	2	3	7	2	1	3	1
HpaIIprimer	GAA	33	2	1	4	2	9	12	2	3	4	18	14	11	4	6	5	3	7	13	11	6	10	6	9	10	5	9	0	6	0	11	15	6	4	2	1	2	0	0	0	0	4	7	3	6	3	4	8
HpaIIprimer	GAC	34	5	1	7	3	10	6	6	5	16	29	22	11	2	6	10	5	8	7	16	12	13	16	7	16	8	12	0	3	4	17	20	4	2	3	5	4	0	0	0	0	6	11	10	5	2	7	8
HpaIIprimer	GAG	35	3	4	18	3	12	15	16	11	14	42	38	15	4	14	9	4	13	27	26	11	19	20	22	14	9	19	0	9	2	20	33	13	3	7	6	0	0	0	0	0	3	10	9	3	3	7	7
HpaIIprimer	GAT	36	7	1	4	0	11	11	1	0	15	13	18	6	3	5	8	3	10	7	17	4	8	6	0	6	1	3	0	1	4	6	9	8	1	3	2	2	0	0	0	0	4	2	4	1	0	2	3
HpaIIprimer	GCA	37	2	2	10	1	14	12	8	14	12	16	28	10	1	8	11	3	4	14	26	7	24	15	6	12	7	13	0	9	5	23	30	8	0	8	4	3	0	0	0	0	6	11	9	9	2	2	10
HpaIIprimer	GCC	38	8	10	14	6	12	17	13	11	11	38	37	10	2	16	21	8	9	22	35	15	13	16	13	26	10	23	0	12	5	28	34	8	1	8	6	2	0	0	0	0	7	25	10	4	2	9	9
HpaIIprimer	GCG	39	2	2	2	2	3	2	3	1	3	10	11	3	1	0	2	0	2	7	7	3	4	3	3	5	1	7	0	6	1	5	10	4	0	3	4	2	0	0	0	0	2	6	3	1	1	3	4
HpaIIprimer	GCT	40	3	9	10	5	6	11	11	6	14	18	26	11	3	8	13	4	7	10	17	9	14	10	5	16	2	14	0	10	4	16	25	4	4	2	6	4	0	0	0	0	6	13	15	3	0	4	8
HpaIIprimer	GGA	41	3	1	7	4	6	11	6	10	10	22	20	6	4	12	13	3	9	11	16	7	15	15	8	22	5	10	0	7	1	8	22	9	3	2	0	4	0	0	0	0	5	10	12	2	3	3	4
HpaIIprimer	GGC	42	8	5	7	3	16	10	9	11	13	37	35	6	5	15	9	3	8	8	25	18	20	28	9	15	11	20	0	10	3	30	34	12	2	5	5	3	0	0	0	0	2	17	8	7	1	6	7
HpaIIprimer	GGG	43	2	8	9	3	13	12	2	8	13	26	22	5	1	12	13	6	4	8	15	3	16	18	4	11	11	15	0	5	0	15	24	5	4	5	8	4	0	0	0	0	6	12	11	4	1	5	3
HpaIIprimer	GGT	44	3	6	4	4	6	4	5	3	11	5	16	6	1	11	3	1	6	12	10	5	15	11	2	8	5	10	0	3	3	10	13	11	1	2	2	2	0	0	0	0	2	8	8	1	0	2	5
HpaIIprimer	GTA	45	1	1	6	1	2	1	3	0	4	9	4	4	2	4	4	6	4	5	11	0	7	5	4	4	3	5	0	0	4	4	7	1	1	1	1	0	0	0	0	0	3	1	6	1	0	2	1
HpaIIprimer	GTC	46	0	8	7	1	8	7	4	1	6	15	14	5	1	8	3	2	5	11	15	6	12	9	4	8	4	16	0	4	1	16	20	8	1	3	6	3	0	0	0	0	4	8	8	1	1	3	10
HpaIIprimer	GTG	47	2	5	7	5	13	12	8	7	13	20	12	5	1	12	9	3	3	13	20	5	14	14	5	10	4	10	0	3	4	12	13	6	0	3	8	0	0	0	0	0	6	5	7	6	0	3	6
HpaIIprimer	GTT	48	1	4	2	1	4	2	0	1	3	9	7	4	0	1	4	0	3	6	11	5	5	8	1	8	2	2	0	4	3	6	28	5	1	1	3	0	0	0	0	0	0	4	5	1	0	2	3
HpaIIprimer	TAA	49	1	2	2	1	2	2	1	0	1	3	0	1	0	3	1	2	2	4	0	0	2	0	0	1	0	1	0	0	2	5	2	4	1	0	1	0	0	0	0	0	1	0	1	1	0	1	2
HpaIIprimer	TAC	50	3	3	2	1	8	3	0	5	2	9	8	8	1	1	5	1	3	6	11	2	3	8	2	9	0	6	0	5	1	4	7	11	0	1	4	0	0	0	0	0	0	5	4	0	1	1	4
HpaIIprimer	TAG	51	3	3	7	0	3	4	4	1	4	7	2	3	3	7	6	0	3	1	5	1	3	2	4	10	0	8	0	1	2	3	11	4	0	1	5	2	0	0	0	0	0	3	3	1	0	1	2
HpaIIprimer	TAT	52	2	1	1	0	3	1	0	1	5	2	8	3	0	5	1	1	1	1	0	2	3	4	2	0	1	0	0	1	0	0	0	2	1	1	1	0	0	0	0	0	0	1	1	0	1	0	1
HpaIIprimer	TCA	53	6	0	7	2	6	10	2	8	8	11	7	8	1	5	7	0	4	8	12	10	3	8	2	8	2	1	0	5	3	14	5	6	1	0	1	0	0	0	0	0	5	6	4	3	1	2	5
HpaIIprimer	TCC	54	1	1	5	1	12	2	6	6	7	17	9	7	1	6	6	1	3	8	6	8	8	8	4	10	5	7	0	6	2	10	12	5	1	2	4	0	0	0	0	0	5	3	4	4	0	2	4
HpaIIprimer	TCG	55	0	1	2	2	1	1	2	3	1	3	5	3	2	4	2	0	1	2	4	3	0	2	0	3	1	3	0	2	0	3	3	0	0	1	1	0	0	0	0	0	1	3	8	0	0	1	0
HpaIIprimer	TCT	56	6	2	2	1	4	8	4	2	10	7	10	7	0	5	8	2	4	4	9	2	4	10	0	13	0	3	0	4	0	8	11	4	4	1	8	1	0	0	0	0	3	4	5	2	0	4	1
HpaIIprimer	TGA	57	3	2	4	1	5	7	8	2	2	10	11	5	0	5	5	2	4	8	9	6	7	7	3	2	5	7	0	5	0	8	8	4	1	3	2	1	0	0	0	0	3	6	10	1	0	1	4
HpaIIprimer	TGC	58	1	2	5	4	12	6	7	3	11	13	14	2	2	9	8	4	9	11	19	5	23	9	9	9	7	10	0	7	1	16	12	4	4	1	5	2	0	0	0	0	4	3	5	2	1	5	6
HpaIIprimer	TGG	59	7	4	11	2	6	8	5	4	11	17	14	7	3	10	7	6	10	11	12	9	10	9	4	7	2	12	0	7	1	15	22	6	2	5	4	0	0	0	0	0	6	5	3	4	1	5	8
HpaIIprimer	TGT	60	2	3	3	0	8	6	3	4	7	9	11	1	1	2	3	6	1	4	11	7	5	3	4	5	2	6	0	4	4	9	10	5	2	2	0	0	0	0	0	0	0	5	2	2	1	2	1
HpaIIprimer	TTA	61	2	2	1	0	1	1	0	2	2	7	0	1	0	2	2	1	2	0	1	0	2	1	0	2	2	2	0	1	1	5	1	2	0	0	0	1	0	0	0	0	0	2	4	0	0	1	0
HpaIIprimer	TTC	62	6	4	4	1	6	3	3	2	10	6	9	1	0	5	13	0	7	6	15	4	6	6	0	2	4	7	0	5	0	4	7	7	4	2	5	0	0	0	0	0	2	5	5	1	2	2	2
HpaIIprimer	TTG	63	4	3	3	1	6	4	1	4	2	5	6	4	2	0	4	3	7	4	8	3	7	3	1	4	2	4	0	1	0	10	12	2	0	2	5	0	0	0	0	0	1	4	1	2	2	1	4
HpaIIprimer	TTT	64	2	2	3	2	0	3	3	1	4	1	5	3	4	3	1	3	3	9	5	1	5	2	1	7	3	3	0	0	1	5	6	4	1	3	1	1	0	0	0	0	0	0	2	0	1	1	1
[truncated: 17 more columns]
