# Supplementary material for: Eukaryotic transcriptomics in silico: Optimizing cDNA-AFLP efficiency
Source: BMC Genomics. 2009 Nov 30;10:565. doi: 10.1186/1471-2164-10-565 (PMC2797533; doi:10.1186/1471-2164-10-565)
Supplement: Additional file 5 — Arrays of all selective PCRs for all species and enzyme combinations. Selective PCR arrays using three-by-three selective base pairs for all 87 NCBI and 39 ENSEMBL species included in the present study, tested on all 28 combinations of 8 restriction enzymes. [file 1471-2164-10-565-S5.ZIP › CSV_Arrays/ENSEMBL/Cavia_porcellusMaeIIandMaeI.csv]

			MaeIprimer	MaeIprimer	MaeIprimer	MaeIprimer	MaeIprimer	MaeIprimer	MaeIprimer	MaeIprimer	MaeIprimer	MaeIprimer	MaeIprimer	MaeIprimer	MaeIprimer	MaeIprimer	MaeIprimer	MaeIprimer	MaeIprimer	MaeIprimer	MaeIprimer	MaeIprimer	MaeIprimer	MaeIprimer	MaeIprimer	MaeIprimer	MaeIprimer	MaeIprimer	MaeIprimer	MaeIprimer	MaeIprimer	MaeIprimer	MaeIprimer	MaeIprimer	MaeIprimer	MaeIprimer	MaeIprimer	MaeIprimer	MaeIprimer	MaeIprimer	MaeIprimer	MaeIprimer	MaeIprimer	MaeIprimer	MaeIprimer	MaeIprimer	MaeIprimer	MaeIprimer	MaeIprimer
			AAA	AAC	AAG	AAT	ACA	ACC	ACG	ACT	AGA	AGC	AGG	AGT	ATA	ATC	ATG	ATT	CAA	CAC	CAG	CAT	CCA	CCC	CCG	CCT	CGA	CGC	CGG	CGT	CTA	CTC	CTG	CTT	GAA	GAC	GAG	GAT	GCA	GCC	GCG	GCT	GGA	GGC	GGG	GGT	GTA	GTC	GTG
		0	1	2	3	4	5	6	7	8	9	10	11	12	13	14	15	16	17	18	19	20	21	22	23	24	25	26	27	28	29	30	31	32	33	34	35	36	37	38	39	40	41	42	43	44	45	46	47
MaeIIprimer	AAA	1	3	2	3	4	1	0	1	3	5	1	2	1	0	1	4	1	3	1	1	1	1	0	0	4	0	0	0	0	0	1	5	3	4	1	3	5	0	4	0	1	3	0	2	1	1	1	2
MaeIIprimer	AAC	2	2	0	2	0	0	1	0	0	3	1	5	0	0	0	1	2	1	3	1	0	2	1	0	0	0	0	0	0	0	1	4	3	2	0	1	0	0	1	2	0	1	2	1	0	1	0	1
MaeIIprimer	AAG	3	4	5	4	1	0	3	1	1	5	3	2	1	1	2	3	3	0	3	3	1	2	1	0	1	1	0	0	0	0	2	3	1	3	0	1	2	2	2	1	3	4	3	3	0	0	3	1
MaeIIprimer	AAT	4	6	7	4	3	1	0	0	1	4	4	0	1	1	2	5	1	1	3	7	0	2	1	0	2	0	0	0	0	0	1	2	1	2	2	3	1	3	0	1	0	1	2	2	3	3	0	0
MaeIIprimer	ACA	5	6	3	2	3	1	1	0	3	7	4	1	3	2	0	3	2	2	2	3	2	2	0	3	3	0	2	2	0	2	2	5	2	4	4	10	1	4	2	0	1	3	1	2	1	1	1	2
MaeIIprimer	ACC	6	1	4	5	0	0	4	0	0	3	6	4	0	0	1	2	2	1	5	3	2	1	5	0	3	0	3	0	2	0	6	3	3	4	1	1	2	2	2	2	3	2	1	3	2	0	5	1
MaeIIprimer	ACG	7	0	0	0	2	1	0	0	1	2	1	1	0	0	2	0	0	2	0	0	0	1	0	0	1	0	0	0	0	0	0	1	0	0	0	0	1	0	0	1	2	0	1	0	0	0	0	0
MaeIIprimer	ACT	8	2	0	4	0	1	1	0	3	5	5	5	2	2	3	2	1	2	3	5	3	4	4	1	2	2	0	2	0	1	2	3	1	2	3	1	2	0	5	0	2	3	3	3	1	2	1	0
MaeIIprimer	AGA	9	5	9	12	3	4	3	1	1	7	2	10	3	1	3	4	3	3	1	4	3	3	3	3	1	0	4	0	0	2	2	5	2	2	4	1	1	1	3	1	3	3	1	3	1	0	0	3
MaeIIprimer	AGC	10	2	2	11	5	4	3	3	2	7	7	6	1	2	0	2	2	3	4	6	3	3	6	0	0	0	2	0	0	1	2	8	2	6	2	3	2	2	0	0	2	3	0	9	2	2	2	4
MaeIIprimer	AGG	11	4	2	4	0	1	3	1	3	6	2	4	1	5	0	8	3	4	5	4	1	3	5	1	3	1	0	1	1	1	0	3	2	2	1	6	2	2	1	1	2	0	3	5	0	0	3	3
MaeIIprimer	AGT	12	3	4	6	4	3	2	2	1	10	5	7	1	1	1	2	1	6	1	2	0	0	2	0	3	1	2	0	0	1	5	4	1	0	0	2	3	2	2	0	1	1	0	2	0	0	1	3
MaeIIprimer	ATA	13	0	0	3	1	1	1	1	1	3	0	2	0	0	2	3	2	1	1	3	1	3	2	1	0	0	0	1	0	2	0	1	2	2	2	0	0	1	0	0	0	1	0	0	0	1	1	0
MaeIIprimer	ATC	14	1	1	3	4	2	4	0	2	4	2	0	0	1	1	2	2	3	0	1	4	2	1	2	3	0	0	0	0	0	2	2	1	4	0	2	2	4	1	0	1	3	0	0	1	1	2	1
MaeIIprimer	ATG	15	3	2	4	4	1	2	0	0	3	2	4	0	1	4	5	1	1	3	5	1	4	0	1	1	0	2	0	2	1	2	1	1	4	2	5	2	5	0	1	4	2	1	2	2	0	2	2
MaeIIprimer	ATT	16	4	3	6	2	2	4	0	1	7	4	3	3	5	1	4	3	2	1	3	1	2	1	0	0	0	0	0	0	2	3	2	4	2	2	1	1	0	3	1	0	5	2	2	4	0	2	0
MaeIIprimer	CAA	17	1	3	6	6	3	3	1	3	6	2	4	1	0	0	3	5	3	5	9	9	1	3	1	3	0	1	0	0	3	6	4	3	6	1	3	6	2	1	4	5	2	4	0	3	4	1	3
MaeIIprimer	CAC	18	8	5	3	2	2	4	1	2	5	6	6	3	1	5	5	3	2	6	6	6	4	2	4	3	1	1	0	2	2	4	4	2	4	2	9	1	3	1	3	7	5	1	2	2	2	6	6
MaeIIprimer	CAG	19	8	4	7	2	4	3	1	4	10	10	11	4	0	2	6	2	1	5	7	4	9	6	2	3	0	3	1	2	0	7	5	5	5	6	5	4	6	2	2	3	3	4	1	6	4	1	2
MaeIIprimer	CAT	20	9	4	9	2	11	12	3	3	12	8	11	4	2	4	1	4	3	4	13	1	2	5	0	1	1	1	0	2	0	8	4	1	6	4	8	5	0	5	2	3	2	3	0	1	1	5	4
MaeIIprimer	CCA	21	1	8	10	3	6	4	1	3	13	10	11	4	5	2	13	6	5	3	13	3	7	8	2	3	1	2	4	0	1	9	9	4	8	6	6	6	10	4	1	6	5	4	6	4	1	3	4
MaeIIprimer	CCC	22	5	3	9	3	4	2	0	3	2	1	6	4	0	4	6	3	2	2	10	9	8	7	0	2	4	5	2	5	0	9	4	6	4	1	5	3	4	2	2	5	2	3	3	2	3	6	3
MaeIIprimer	CCG	23	1	0	2	3	1	1	0	3	1	4	1	1	1	0	2	2	0	4	4	1	0	0	3	2	2	0	0	2	0	1	1	1	5	0	2	0	1	3	2	1	1	1	1	0	0	0	0
MaeIIprimer	CCT	24	6	11	15	4	6	1	1	5	12	9	11	5	8	3	7	2	6	6	12	3	8	3	5	5	0	2	3	2	2	3	7	5	5	7	7	2	5	5	0	4	5	4	9	6	4	5	7
MaeIIprimer	CGA	25	5	2	1	0	1	1	0	1	3	3	1	1	1	1	0	0	2	3	4	0	0	1	1	1	0	0	0	0	0	1	2	3	1	2	1	0	2	0	0	0	2	0	1	1	2	1	2
MaeIIprimer	CGC	26	1	2	3	2	1	3	0	1	0	3	6	2	2	0	2	1	0	0	1	2	5	2	0	1	1	1	1	0	0	3	2	6	5	3	2	1	1	4	1	2	1	2	3	1	1	1	3
MaeIIprimer	CGG	27	4	4	5	2	1	4	0	1	6	2	3	1	1	3	2	2	2	1	6	0	3	1	0	5	0	1	0	3	2	3	1	2	3	0	1	3	1	5	2	0	1	0	0	1	3	0	1
MaeIIprimer	CGT	28	3	1	2	1	1	0	1	3	6	0	2	4	0	0	4	4	2	2	7	2	1	1	0	1	1	4	0	1	0	4	3	3	3	1	0	3	1	2	1	6	5	0	1	0	0	1	2
MaeIIprimer	CTA	29	0	4	1	0	2	0	0	0	0	1	1	1	1	1	2	3	2	2	2	3	1	1	0	1	0	0	0	1	0	0	0	1	2	2	2	0	1	3	1	1	3	2	1	0	2	4	1
MaeIIprimer	CTC	30	4	3	7	7	2	3	1	4	6	3	12	2	3	5	3	3	4	3	12	8	4	3	2	3	1	1	2	0	0	4	7	4	8	2	8	5	6	4	0	4	2	7	2	3	3	6	3
MaeIIprimer	CTG	31	5	7	8	6	4	6	0	4	9	4	15	9	4	1	7	1	8	4	5	3	6	2	1	7	2	2	2	3	0	4	6	7	7	5	10	1	2	4	2	8	5	4	4	3	5	4	2
MaeIIprimer	CTT	32	7	3	8	4	6	3	2	3	12	7	6	3	6	5	8	7	10	3	9	3	6	3	2	3	1	1	2	1	2	6	6	6	12	2	4	7	1	2	3	5	5	4	4	3	1	5	2
MaeIIprimer	GAA	33	13	4	6	3	3	7	0	4	6	5	9	1	4	6	4	4	10	13	14	9	0	4	3	3	2	3	2	2	3	9	8	7	6	4	2	4	2	1	2	7	3	0	6	6	0	4	8
MaeIIprimer	GAC	34	4	2	4	3	6	2	0	2	4	4	4	1	2	3	1	4	1	3	8	4	3	2	0	2	0	2	3	0	1	7	4	4	3	4	2	4	2	3	1	6	6	5	1	4	5	2	1
MaeIIprimer	GAG	35	7	3	2	0	3	4	1	6	7	6	4	3	1	3	5	1	4	6	9	3	2	5	3	2	0	1	2	1	1	5	10	5	7	3	6	4	2	0	1	4	3	1	3	3	0	5	4
MaeIIprimer	GAT	36	7	4	7	2	5	4	0	4	6	8	3	4	3	3	4	2	3	3	4	5	2	1	1	3	2	2	2	0	1	3	5	2	7	3	5	6	3	2	0	5	2	2	6	3	1	3	3
MaeIIprimer	GCA	37	9	6	10	2	4	1	1	3	8	9	8	5	2	1	10	1	8	7	7	8	6	4	4	6	0	4	1	2	1	10	10	8	7	6	2	4	8	3	2	5	3	4	5	2	3	1	6
MaeIIprimer	GCC	38	4	1	5	3	5	5	2	5	3	7	7	2	0	4	4	3	3	3	7	5	2	4	2	3	2	1	3	4	4	4	9	7	3	4	7	5	3	2	2	4	6	6	8	2	4	5	4
MaeIIprimer	GCG	39	1	0	6	1	1	1	2	0	2	0	6	1	2	1	2	0	0	1	6	0	2	0	1	2	2	2	0	1	2	3	6	5	1	0	3	1	1	3	1	3	2	6	1	3	0	1	2
MaeIIprimer	GCT	40	11	4	10	4	9	5	1	5	18	6	5	7	3	2	6	2	11	9	9	11	7	3	5	6	1	1	2	2	2	9	9	6	9	4	10	6	4	5	7	4	9	9	3	6	4	9	12
MaeIIprimer	GGA	41	16	10	10	7	6	1	1	8	11	11	13	4	4	5	6	4	4	10	22	10	12	11	6	10	4	2	2	3	1	19	20	9	22	12	14	9	11	9	6	9	8	11	5	7	9	7	8
MaeIIprimer	GGC	42	8	9	11	7	9	9	3	5	15	6	13	6	7	6	9	5	9	15	13	9	10	10	3	7	3	1	1	5	1	9	8	7	3	9	12	5	8	9	6	11	10	9	9	5	1	5	8
MaeIIprimer	GGG	43	12	4	13	8	7	2	1	3	7	7	13	3	3	3	6	2	4	12	13	9	9	5	0	3	1	3	6	2	0	11	7	7	7	7	12	3	9	11	0	5	4	6	9	0	3	8	8
MaeIIprimer	GGT	44	10	5	11	6	12	6	2	4	12	6	10	5	4	5	7	2	2	11	15	7	13	9	2	5	2	3	3	3	1	11	13	8	4	3	6	4	4	11	3	4	8	7	7	3	2	4	5
MaeIIprimer	GTA	45	8	1	8	4	2	3	1	3	6	4	4	3	0	2	2	3	6	5	4	2	2	1	1	0	0	0	1	1	1	5	4	4	0	2	0	5	1	3	0	5	1	3	2	3	1	8	2
MaeIIprimer	GTC	46	4	2	5	2	1	1	3	5	4	8	7	3	1	16	6	0	3	7	11	1	7	4	2	3	1	2	2	0	0	4	10	3	4	6	7	4	1	4	2	4	5	3	2	1	3	3	3
MaeIIprimer	GTG	47	8	4	5	7	2	1	0	4	5	3	3	3	4	2	6	3	3	3	8	1	6	3	3	6	4	1	0	1	2	2	12	7	7	8	5	2	8	2	0	6	5	3	5	1	4	3	2
MaeIIprimer	GTT	48	6	4	8	3	1	2	0	0	3	1	4	1	0	4	4	6	4	3	8	1	4	0	1	3	0	1	0	1	1	1	6	5	7	3	3	5	3	1	2	4	3	7	4	1	2	6	3
MaeIIprimer	TAA	49	4	1	2	1	0	2	0	0	0	0	4	2	0	3	4	0	2	3	4	3	3	0	0	2	1	0	0	0	0	1	3	1	1	0	1	2	1	0	1	2	0	0	3	1	1	1	1
MaeIIprimer	TAC	50	1	3	4	1	2	2	0	0	4	4	0	1	1	2	2	4	2	0	1	2	2	1	1	0	0	0	0	0	0	0	3	1	6	0	2	0	0	0	2	2	2	0	1	0	3	0	0
MaeIIprimer	TAG	51	4	0	5	0	1	3	0	0	0	4	1	0	1	0	3	2	4	2	3	2	2	1	0	3	0	0	1	0	2	1	0	1	1	2	0	0	0	3	0	0	1	1	0	0	1	0	1
MaeIIprimer	TAT	52	3	4	6	3	2	0	0	2	1	0	2	2	0	1	2	0	1	0	7	0	3	2	0	2	0	0	0	1	1	2	7	2	6	2	1	3	2	0	0	0	2	2	1	2	2	4	2
MaeIIprimer	TCA	53	8	5	8	4	7	1	1	3	8	2	5	4	4	1	3	3	8	9	8	3	8	0	2	4	1	1	0	1	2	5	6	2	6	3	3	6	4	2	0	4	4	3	8	3	3	3	3
MaeIIprimer	TCC	54	10	6	6	9	3	2	0	1	3	11	8	7	0	5	10	2	7	2	7	2	3	4	3	1	2	1	3	1	1	2	9	1	2	2	4	0	2	4	4	2	5	1	5	2	0	3	3
MaeIIprimer	TCG	55	1	1	1	1	0	0	0	1	1	0	1	0	0	2	1	1	1	2	4	3	0	1	0	0	0	0	2	1	0	1	2	1	1	2	2	2	0	1	0	0	0	2	0	2	1	0	0
MaeIIprimer	TCT	56	11	11	11	8	10	5	1	4	13	14	8	6	2	4	3	3	10	2	7	6	2	2	0	5	1	4	3	2	1	6	9	4	7	3	3	5	6	3	2	2	1	5	4	1	2	2	7
MaeIIprimer	TGA	57	7	2	10	5	3	2	0	2	7	6	7	6	3	3	6	4	6	1	4	3	5	2	2	4	0	0	4	0	1	7	5	4	6	0	8	1	6	2	0	2	4	3	3	1	2	4	4
MaeIIprimer	TGC	58	2	3	11	3	2	4	0	3	8	5	5	10	2	2	3	2	1	2	3	4	4	3	3	5	0	1	1	1	0	2	5	2	5	2	2	3	4	0	2	2	5	2	3	2	3	1	3
MaeIIprimer	TGG	59	4	6	9	6	9	3	0	0	13	5	4	2	1	1	6	4	4	11	9	3	2	8	1	3	1	0	2	2	3	4	4	5	4	3	2	4	3	6	3	4	6	2	4	4	1	5	2
MaeIIprimer	TGT	60	5	2	2	2	5	2	0	0	7	5	4	5	2	0	5	1	5	4	7	6	4	6	0	4	1	2	0	0	0	2	5	6	1	3	7	3	2	0	0	4	2	2	2	4	1	1	1
MaeIIprimer	TTA	61	4	2	5	5	4	0	0	1	5	7	3	0	1	0	2	2	4	1	4	1	1	1	1	1	2	1	0	0	0	2	1	2	3	0	2	2	2	0	0	0	1	1	2	4	0	1	2
MaeIIprimer	TTC	62	13	2	10	3	3	2	0	1	5	4	7	6	6	5	4	5	6	1	9	6	3	0	1	2	1	0	2	1	1	4	6	3	10	4	4	5	5	1	2	5	6	1	3	0	3	6	3
MaeIIprimer	TTG	63	0	3	6	9	4	2	0	2	11	2	8	2	2	4	5	3	2	2	3	3	11	3	1	1	0	0	1	0	0	5	9	6	12	2	3	5	2	1	2	3	2	2	3	1	4	3	2
MaeIIprimer	TTT	64	6	5	12	6	3	7	1	3	10	3	6	2	5	4	4	6	9	6	5	5	2	3	0	2	1	1	1	1	0	5	2	6	2	2	4	7	0	1	1	0	5	1	3	5	2	3	2
[truncated: 17 more columns]
