# Supplementary material for: Eukaryotic transcriptomics in silico: Optimizing cDNA-AFLP efficiency
Source: BMC Genomics. 2009 Nov 30;10:565. doi: 10.1186/1471-2164-10-565 (PMC2797533; doi:10.1186/1471-2164-10-565)
Supplement: Additional file 5 — Arrays of all selective PCRs for all species and enzyme combinations. Selective PCR arrays using three-by-three selective base pairs for all 87 NCBI and 39 ENSEMBL species included in the present study, tested on all 28 combinations of 8 restriction enzymes. [file 1471-2164-10-565-S5.ZIP › CSV_Arrays/ENSEMBL/Cavia_porcellusTaqIandMaeI.csv]

			MaeIprimer	MaeIprimer	MaeIprimer	MaeIprimer	MaeIprimer	MaeIprimer	MaeIprimer	MaeIprimer	MaeIprimer	MaeIprimer	MaeIprimer	MaeIprimer	MaeIprimer	MaeIprimer	MaeIprimer	MaeIprimer	MaeIprimer	MaeIprimer	MaeIprimer	MaeIprimer	MaeIprimer	MaeIprimer	MaeIprimer	MaeIprimer	MaeIprimer	MaeIprimer	MaeIprimer	MaeIprimer	MaeIprimer	MaeIprimer	MaeIprimer	MaeIprimer	MaeIprimer	MaeIprimer	MaeIprimer	MaeIprimer	MaeIprimer	MaeIprimer	MaeIprimer	MaeIprimer	MaeIprimer	MaeIprimer	MaeIprimer	MaeIprimer	MaeIprimer	MaeIprimer	MaeIprimer
			AAA	AAC	AAG	AAT	ACA	ACC	ACG	ACT	AGA	AGC	AGG	AGT	ATA	ATC	ATG	ATT	CAA	CAC	CAG	CAT	CCA	CCC	CCG	CCT	CGA	CGC	CGG	CGT	CTA	CTC	CTG	CTT	GAA	GAC	GAG	GAT	GCA	GCC	GCG	GCT	GGA	GGC	GGG	GGT	GTA	GTC	GTG
		0	1	2	3	4	5	6	7	8	9	10	11	12	13	14	15	16	17	18	19	20	21	22	23	24	25	26	27	28	29	30	31	32	33	34	35	36	37	38	39	40	41	42	43	44	45	46	47
TaqIprimer	AAA	1	8	6	16	8	3	2	2	4	7	4	4	1	10	7	6	6	3	3	7	4	6	2	3	4	0	1	1	0	1	4	6	5	6	3	6	5	3	1	0	6	3	4	0	4	1	3	1
TaqIprimer	AAC	2	5	5	6	5	2	2	2	2	3	4	5	5	2	2	6	4	3	4	5	5	4	2	0	1	1	0	0	0	0	4	3	3	5	4	8	6	2	2	1	4	1	1	2	0	0	2	2
TaqIprimer	AAG	3	8	2	4	4	6	4	2	4	9	8	12	7	3	5	5	5	7	4	7	3	5	4	1	4	0	1	1	0	1	3	7	5	5	1	5	2	1	3	1	3	4	4	4	2	1	5	3
TaqIprimer	AAT	4	3	3	4	5	3	3	0	5	4	4	3	3	3	3	7	6	7	4	7	1	6	3	1	2	1	0	1	2	0	2	3	7	1	2	3	4	3	1	0	5	6	2	2	5	1	2	2
TaqIprimer	ACA	5	14	7	7	5	5	6	3	1	8	9	7	6	3	3	8	6	6	4	12	6	7	2	1	0	2	1	0	0	0	8	9	6	6	3	6	3	2	4	1	2	9	2	4	4	4	5	3
TaqIprimer	ACC	6	1	2	2	5	3	2	0	3	6	4	4	3	2	2	5	3	3	4	5	3	5	5	1	1	1	0	0	1	0	1	8	5	5	3	7	3	2	7	1	2	2	4	3	0	5	3	5
TaqIprimer	ACG	7	1	1	4	0	1	0	0	0	0	0	1	2	0	1	0	0	0	1	1	0	2	1	1	0	1	0	2	0	0	0	0	0	3	0	1	4	1	0	2	0	1	0	1	0	3	0	1
TaqIprimer	ACT	8	11	5	5	3	3	3	1	2	6	12	5	5	0	4	6	5	3	6	4	10	6	6	4	5	0	1	2	0	0	4	5	5	10	2	6	3	2	1	3	6	3	2	0	0	1	3	3
TaqIprimer	AGA	9	10	7	8	8	9	6	1	4	10	13	11	7	4	5	6	4	16	10	8	5	9	1	5	6	2	7	1	2	3	8	9	6	13	10	7	3	7	13	1	13	7	3	10	6	5	6	3
TaqIprimer	AGC	10	11	5	13	6	5	5	3	4	9	9	11	6	5	8	3	3	9	8	8	10	9	5	0	5	0	2	2	0	1	7	14	5	5	1	10	0	4	3	1	5	1	8	6	3	1	3	3
TaqIprimer	AGG	11	14	14	12	5	10	7	3	6	9	12	18	4	5	0	13	4	8	6	9	2	12	9	2	7	1	2	3	3	4	4	8	7	5	8	4	7	6	6	4	6	7	3	6	6	2	5	3
TaqIprimer	AGT	12	6	8	17	7	6	5	0	5	15	7	13	5	6	1	5	4	7	4	9	7	8	2	5	4	2	1	4	0	2	10	8	1	6	9	5	2	4	7	3	5	4	8	6	3	0	8	4
TaqIprimer	ATA	13	6	2	5	3	1	1	0	6	6	4	6	2	0	0	7	2	5	2	6	1	3	2	2	0	1	0	0	0	4	0	5	4	4	1	2	3	2	2	0	2	2	4	5	0	1	2	0
TaqIprimer	ATC	14	7	6	9	2	1	2	2	1	11	5	4	4	1	2	4	2	3	4	8	1	6	4	1	2	1	2	1	0	1	4	4	5	7	4	5	4	5	1	2	2	5	2	1	1	2	5	3
TaqIprimer	ATG	15	9	3	10	3	6	2	2	2	2	2	4	7	2	7	2	2	3	9	6	0	6	6	2	3	1	2	0	3	0	2	3	5	6	2	3	3	5	1	2	5	3	4	1	2	1	4	1
TaqIprimer	ATT	16	9	3	15	4	8	4	1	4	6	4	6	2	4	6	1	5	5	6	2	5	2	1	2	1	1	1	0	1	3	5	1	6	3	2	2	1	2	1	3	2	2	3	1	0	0	3	1
TaqIprimer	CAA	17	5	4	5	2	7	0	1	2	9	4	3	1	4	1	4	2	4	1	5	1	2	3	0	5	0	1	1	3	0	9	8	10	4	1	9	3	0	2	1	3	5	2	2	2	1	2	1
TaqIprimer	CAC	18	2	2	3	3	3	2	1	2	1	3	6	1	1	2	6	1	1	1	9	2	1	3	1	1	2	0	3	0	1	1	5	3	4	2	1	4	5	1	1	1	1	5	4	2	1	3	2
TaqIprimer	CAG	19	13	3	9	5	2	4	1	1	4	4	3	5	4	8	5	2	7	7	5	2	6	6	1	3	2	0	1	2	1	9	9	7	7	3	4	4	5	4	3	4	7	2	4	1	4	4	5
TaqIprimer	CAT	20	9	5	10	5	1	3	0	2	1	6	1	4	4	2	2	0	5	5	8	0	5	2	2	2	1	1	1	0	3	6	4	8	8	3	4	2	3	3	1	2	4	3	2	2	5	4	2
TaqIprimer	CCA	21	4	1	11	1	4	2	2	4	7	3	3	1	2	3	7	4	5	4	3	2	3	3	2	6	1	1	1	0	0	6	6	7	7	5	6	4	2	5	2	6	13	4	5	1	3	5	3
TaqIprimer	CCC	22	4	1	11	1	0	2	1	1	3	4	7	3	3	2	6	2	3	3	6	1	1	3	1	4	1	0	1	1	0	5	6	3	5	3	2	6	2	5	1	2	4	0	4	4	2	5	1
TaqIprimer	CCG	23	0	3	2	1	0	0	2	0	4	0	2	0	1	1	3	1	0	2	1	1	0	1	0	1	2	2	0	0	0	0	1	2	1	0	1	0	1	1	0	0	3	1	2	1	3	5	1
TaqIprimer	CCT	24	7	2	12	3	2	3	0	0	11	6	9	1	2	5	6	2	3	2	8	5	2	6	3	3	1	1	2	1	0	7	7	4	5	4	7	2	2	3	3	2	3	2	2	3	2	2	6
TaqIprimer	CGA	25	3	3	4	4	2	1	0	1	6	2	3	1	1	0	2	2	2	3	1	1	2	1	0	0	0	0	1	0	0	1	3	1	2	0	1	0	2	2	3	2	2	3	1	2	0	1	0
TaqIprimer	CGC	26	3	1	3	0	5	1	0	0	2	3	4	3	1	1	1	2	0	2	1	0	3	1	2	2	1	1	2	3	0	0	2	1	2	1	2	0	3	1	0	0	2	4	2	0	0	0	0
TaqIprimer	CGG	27	3	0	1	0	2	1	1	0	4	4	4	1	0	1	0	3	2	1	3	0	1	0	1	0	0	0	1	0	0	3	2	0	4	2	1	0	0	1	1	0	0	3	1	1	0	3	1
TaqIprimer	CGT	28	1	1	1	0	3	2	1	1	1	3	1	1	0	1	1	0	2	2	4	3	2	0	0	0	2	3	0	0	0	0	1	0	2	2	3	1	1	0	2	2	1	1	2	0	2	2	4
TaqIprimer	CTA	29	3	4	2	1	1	1	0	0	2	0	0	0	0	3	1	0	2	1	4	1	2	1	1	2	0	0	0	0	2	0	2	0	3	4	1	3	0	2	1	2	2	0	2	0	2	2	1
TaqIprimer	CTC	30	6	3	5	4	5	3	1	2	8	3	5	3	1	3	4	3	2	1	3	2	5	8	2	3	0	0	0	1	0	2	4	3	6	4	4	5	1	4	1	1	1	1	3	1	1	2	5
TaqIprimer	CTG	31	4	4	8	2	7	4	3	1	4	7	6	2	2	4	4	1	4	5	10	4	2	1	0	6	0	1	2	1	1	2	8	7	1	4	3	4	5	2	2	3	3	2	4	2	2	3	4
TaqIprimer	CTT	32	7	4	6	1	3	8	0	2	6	1	3	2	4	5	6	4	5	2	12	4	5	6	2	3	2	1	2	0	3	4	5	2	3	4	4	6	1	2	2	6	1	4	3	6	1	3	3
TaqIprimer	GAA	33	11	9	9	8	5	6	1	3	11	4	11	3	4	7	4	6	12	12	11	6	8	3	5	3	0	1	1	3	2	9	9	11	3	2	7	10	7	6	3	7	6	4	2	3	6	9	6
TaqIprimer	GAC	34	7	1	5	2	2	2	1	1	6	4	3	5	2	2	6	7	7	6	6	3	2	4	4	2	2	2	0	0	2	11	7	4	5	4	8	2	1	2	1	6	5	4	3	1	5	5	6
TaqIprimer	GAG	35	10	3	14	5	6	6	2	4	6	7	8	1	5	6	12	1	4	7	14	6	6	9	5	2	3	0	2	1	2	8	12	8	14	1	3	8	5	2	3	4	3	4	3	2	3	7	9
TaqIprimer	GAT	36	13	5	10	6	5	2	0	2	5	4	8	6	2	4	4	0	8	3	7	3	3	6	0	5	2	0	1	2	1	7	8	8	5	7	11	8	3	4	4	5	3	7	3	4	5	4	9
TaqIprimer	GCA	37	6	3	13	10	4	5	4	2	16	10	5	1	3	2	3	5	4	7	12	7	7	7	4	3	1	2	0	1	0	10	8	3	12	3	8	9	6	3	1	6	6	5	4	7	1	3	2
TaqIprimer	GCC	38	8	1	9	5	5	2	2	4	6	4	9	3	2	5	1	2	2	2	15	3	7	7	1	7	2	2	1	2	0	7	10	5	4	4	6	2	3	3	2	2	6	6	4	5	2	9	2
TaqIprimer	GCG	39	2	1	1	1	1	0	1	3	0	3	6	3	0	0	1	1	1	0	1	0	3	0	2	0	3	0	1	0	0	4	5	4	5	1	1	2	0	3	1	1	1	4	0	1	2	0	2
TaqIprimer	GCT	40	12	7	13	3	4	2	1	3	10	9	12	4	0	1	9	7	10	11	13	10	4	2	6	3	1	1	4	3	1	4	11	6	6	5	10	4	2	1	5	1	2	14	7	5	3	4	2
TaqIprimer	GGA	41	14	11	11	6	12	6	3	3	15	7	11	5	4	6	12	6	8	11	20	5	13	11	3	9	2	5	0	0	5	20	17	14	10	8	11	9	10	12	3	7	8	12	4	4	3	6	10
TaqIprimer	GGC	42	7	7	11	2	3	6	0	2	9	12	10	6	2	4	2	0	1	10	16	4	6	7	7	7	2	2	3	2	0	10	14	3	4	4	11	3	4	6	2	5	6	6	5	3	6	6	4
TaqIprimer	GGG	43	4	7	9	5	7	7	2	6	5	4	6	6	2	6	5	4	7	6	13	5	5	5	1	9	1	3	4	3	0	6	7	6	6	3	6	5	2	4	5	7	1	5	10	4	1	4	5
TaqIprimer	GGT	44	11	4	7	4	6	6	3	4	17	8	4	6	3	5	9	6	3	6	11	2	5	4	4	2	1	4	1	1	1	4	8	2	7	9	2	4	5	2	3	4	4	7	9	6	5	4	3
TaqIprimer	GTA	45	3	5	6	3	1	1	2	1	4	3	4	1	0	1	2	2	5	3	5	4	4	1	0	2	1	0	1	0	0	1	3	2	5	0	3	6	2	0	2	1	0	3	1	1	1	0	3
TaqIprimer	GTC	46	8	3	2	2	2	4	0	4	9	6	9	2	1	2	4	2	3	1	8	4	7	6	2	4	0	4	0	0	5	4	11	5	4	3	2	3	1	1	0	5	4	3	3	4	2	4	2
TaqIprimer	GTG	47	10	3	7	5	4	4	3	3	4	4	7	3	4	3	4	3	4	13	7	4	5	9	2	2	2	0	4	1	0	5	5	6	5	4	4	4	3	1	2	3	4	5	5	3	3	5	4
TaqIprimer	GTT	48	10	1	8	6	5	3	0	3	7	5	6	3	4	4	3	4	2	3	15	7	1	1	2	5	1	1	1	0	2	6	5	3	8	4	7	3	2	3	1	2	3	3	2	5	3	1	2
TaqIprimer	TAA	49	5	4	6	3	5	0	2	1	7	2	3	2	3	3	1	0	1	2	4	3	3	0	3	2	0	1	0	0	1	2	4	3	4	1	6	2	1	0	0	5	1	0	3	4	1	1	1
TaqIprimer	TAC	50	3	3	8	4	1	1	1	1	4	1	2	1	2	1	5	3	2	3	3	1	1	3	0	2	2	2	0	3	0	1	5	4	6	2	6	2	0	1	1	3	3	1	1	0	0	2	1
TaqIprimer	TAG	51	2	3	3	1	2	0	0	0	2	3	2	2	4	0	2	0	2	0	1	0	3	1	1	2	0	0	1	0	1	1	2	0	4	2	2	2	1	1	1	4	3	2	1	0	2	0	3
TaqIprimer	TAT	52	9	1	4	3	4	1	1	1	3	1	3	1	3	0	2	4	5	4	7	4	1	2	1	2	1	0	1	0	0	4	4	5	5	2	5	2	4	2	0	2	2	0	2	4	1	1	0
TaqIprimer	TCA	53	15	7	8	6	6	3	1	5	7	5	6	1	3	2	6	2	6	4	9	8	8	2	1	4	1	2	0	3	0	7	4	2	6	2	6	4	5	5	0	3	6	3	3	1	1	3	4
TaqIprimer	TCC	54	3	6	8	4	7	4	0	3	8	7	8	1	5	4	4	3	4	0	4	4	3	4	2	3	0	0	0	1	2	1	4	2	7	2	7	4	1	3	1	0	4	4	2	4	1	6	3
TaqIprimer	TCG	55	1	1	2	1	0	0	0	0	0	1	2	0	0	1	0	0	0	2	1	0	2	0	0	3	0	0	0	0	0	0	1	0	0	2	0	0	3	0	0	1	0	0	1	0	2	2	0
TaqIprimer	TCT	56	7	8	12	0	8	6	4	1	10	13	11	5	3	2	10	7	3	2	7	3	4	3	1	2	1	2	1	1	2	6	9	2	9	3	16	3	7	9	0	3	2	0	2	2	3	6	3
TaqIprimer	TGA	57	12	8	13	12	5	8	3	8	11	11	12	6	9	7	7	7	8	4	7	4	12	5	3	7	1	4	6	2	5	9	6	11	20	9	8	10	8	5	1	5	9	6	6	4	4	11	4
TaqIprimer	TGC	58	12	4	6	3	4	5	1	3	9	4	8	8	3	5	10	7	5	9	10	3	9	4	1	3	1	3	2	2	2	8	7	3	4	3	14	2	6	8	5	8	5	4	7	3	1	5	4
TaqIprimer	TGG	59	6	9	10	2	9	6	5	9	9	7	13	9	4	6	12	3	12	6	13	12	7	4	5	9	3	1	3	0	3	1	8	6	6	3	5	6	6	9	3	4	2	7	6	5	4	3	3
TaqIprimer	TGT	60	10	7	11	4	5	6	2	5	19	10	8	4	4	2	7	3	13	9	9	4	5	3	3	6	1	2	1	0	3	9	12	2	14	6	3	6	3	8	4	1	2	2	4	1	1	3	5
TaqIprimer	TTA	61	4	3	7	2	0	0	1	0	7	2	3	1	2	1	0	0	3	2	2	1	3	1	0	0	0	0	1	1	1	3	1	1	4	1	1	3	1	1	0	0	0	2	1	1	1	0	2
TaqIprimer	TTC	62	5	2	13	3	2	4	3	3	4	1	5	4	2	1	3	3	2	7	9	1	4	4	1	1	0	0	0	1	2	2	1	4	6	1	6	1	2	1	2	3	5	1	0	1	1	2	3
TaqIprimer	TTG	63	2	5	2	6	3	1	0	2	5	6	1	1	1	2	3	1	2	2	5	2	6	3	0	3	0	1	0	1	0	1	1	4	2	1	2	0	2	1	1	0	2	2	0	1	2	1	1
TaqIprimer	TTT	64	13	5	8	5	4	4	2	5	7	4	7	5	1	3	8	6	7	3	6	1	4	4	1	3	1	0	1	1	3	7	5	4	5	4	2	3	2	1	1	4	3	1	3	4	0	2	4
[truncated: 17 more columns]
