# Supplementary material for: Eukaryotic transcriptomics in silico: Optimizing cDNA-AFLP efficiency
Source: BMC Genomics. 2009 Nov 30;10:565. doi: 10.1186/1471-2164-10-565 (PMC2797533; doi:10.1186/1471-2164-10-565)
Supplement: Additional file 5 — Arrays of all selective PCRs for all species and enzyme combinations. Selective PCR arrays using three-by-three selective base pairs for all 87 NCBI and 39 ENSEMBL species included in the present study, tested on all 28 combinations of 8 restriction enzymes. [file 1471-2164-10-565-S5.ZIP › CSV_Arrays/ENSEMBL/Ciona_intestinalisCviAIIandHinP1I.csv]

			HinP1Iprimer	HinP1Iprimer	HinP1Iprimer	HinP1Iprimer	HinP1Iprimer	HinP1Iprimer	HinP1Iprimer	HinP1Iprimer	HinP1Iprimer	HinP1Iprimer	HinP1Iprimer	HinP1Iprimer	HinP1Iprimer	HinP1Iprimer	HinP1Iprimer	HinP1Iprimer	HinP1Iprimer	HinP1Iprimer	HinP1Iprimer	HinP1Iprimer	HinP1Iprimer	HinP1Iprimer	HinP1Iprimer	HinP1Iprimer	HinP1Iprimer	HinP1Iprimer	HinP1Iprimer	HinP1Iprimer	HinP1Iprimer	HinP1Iprimer	HinP1Iprimer	HinP1Iprimer	HinP1Iprimer	HinP1Iprimer	HinP1Iprimer	HinP1Iprimer	HinP1Iprimer	HinP1Iprimer	HinP1Iprimer	HinP1Iprimer	HinP1Iprimer	HinP1Iprimer	HinP1Iprimer	HinP1Iprimer	HinP1Iprimer	HinP1Iprimer	HinP1Iprimer
			AAA	AAC	AAG	AAT	ACA	ACC	ACG	ACT	AGA	AGC	AGG	AGT	ATA	ATC	ATG	ATT	CAA	CAC	CAG	CAT	CCA	CCC	CCG	CCT	CGA	CGC	CGG	CGT	CTA	CTC	CTG	CTT	GAA	GAC	GAG	GAT	GCA	GCC	GCG	GCT	GGA	GGC	GGG	GGT	GTA	GTC	GTG
		0	1	2	3	4	5	6	7	8	9	10	11	12	13	14	15	16	17	18	19	20	21	22	23	24	25	26	27	28	29	30	31	32	33	34	35	36	37	38	39	40	41	42	43	44	45	46	47
CviAIIprimer	AAA	1	49	44	35	47	28	15	8	13	24	12	14	22	12	23	0	16	18	27	25	21	7	16	1	3	13	6	3	15	3	14	7	8	13	9	5	14	0	0	0	0	8	5	5	12	8	3	17
CviAIIprimer	AAC	2	45	17	21	16	9	16	11	12	15	17	5	22	17	20	0	16	30	19	6	23	6	4	6	1	20	5	10	7	4	4	3	4	6	12	16	20	0	0	0	0	3	2	4	5	8	11	7
CviAIIprimer	AAG	3	42	32	29	36	20	11	16	8	25	21	8	18	17	12	0	10	8	14	4	27	6	10	10	4	17	4	4	8	3	6	3	10	7	4	8	3	0	0	0	0	9	10	7	9	7	16	16
CviAIIprimer	AAT	4	24	27	18	22	15	13	11	4	8	11	7	6	7	10	0	8	14	20	10	11	4	8	0	8	9	2	4	5	2	7	6	6	8	12	1	3	0	0	0	0	6	7	6	6	8	2	0
CviAIIprimer	ACA	5	21	7	19	11	12	6	3	5	16	9	3	10	9	14	0	16	16	20	6	13	3	3	2	4	11	5	3	10	6	11	4	17	9	10	4	5	0	0	0	0	8	4	4	4	11	2	5
CviAIIprimer	ACC	6	20	5	9	13	2	3	9	9	7	5	3	5	2	7	0	8	11	13	0	3	6	6	1	9	11	6	1	3	2	3	4	2	10	6	5	4	0	0	0	0	3	2	6	2	3	0	4
CviAIIprimer	ACG	7	21	16	17	21	8	5	6	4	15	10	11	12	6	7	0	13	11	22	5	7	8	3	2	5	15	4	0	8	4	3	3	13	13	8	6	12	0	0	0	0	1	4	2	5	6	9	5
CviAIIprimer	ACT	8	15	12	17	15	10	6	11	0	12	5	5	10	3	13	0	10	13	14	12	12	6	6	4	3	5	1	7	4	0	4	10	7	12	8	8	3	0	0	0	0	3	0	5	1	1	4	2
CviAIIprimer	AGA	9	19	17	13	20	10	2	9	10	25	17	4	3	4	5	0	5	6	4	7	9	17	9	1	5	3	4	7	4	4	9	10	8	6	14	18	5	0	0	0	0	2	1	1	4	5	7	4
CviAIIprimer	AGC	10	14	2	8	10	8	3	9	5	8	5	2	13	14	10	0	3	6	4	2	6	4	6	2	4	11	1	4	5	1	0	7	3	4	7	7	6	0	0	0	0	0	0	3	2	1	6	6
CviAIIprimer	AGG	11	10	7	16	11	7	3	10	5	12	1	4	7	19	9	0	8	17	14	14	9	3	9	3	4	6	0	7	7	0	7	2	12	10	12	7	9	0	0	0	0	4	4	8	1	3	4	6
CviAIIprimer	AGT	12	3	11	11	4	10	3	5	3	11	9	3	11	11	14	0	12	13	8	1	11	4	2	0	6	3	0	2	5	1	5	3	7	9	4	6	12	0	0	0	0	3	3	0	7	9	5	6
CviAIIprimer	ATA	13	24	30	17	23	8	9	18	13	16	7	5	17	9	9	0	25	21	12	14	15	3	9	7	7	9	4	12	3	2	7	11	7	13	3	6	13	0	0	0	0	6	3	2	7	0	9	7
CviAIIprimer	ATC	14	21	18	20	12	11	3	6	5	7	5	11	6	6	25	0	17	13	10	16	5	14	10	2	0	6	8	4	4	0	4	9	2	16	9	6	3	0	0	0	0	2	0	0	6	9	8	9
CviAIIprimer	ATG	15	19	28	22	18	11	12	5	4	14	13	6	17	13	11	0	20	14	24	27	24	7	4	5	5	8	5	6	10	5	15	3	9	35	5	5	7	0	0	0	0	13	8	1	8	6	8	8
CviAIIprimer	ATT	16	18	26	24	37	9	9	7	11	8	7	4	9	2	11	0	11	5	16	6	11	14	5	1	1	2	0	7	12	5	4	7	8	21	3	8	9	0	0	0	0	7	6	3	9	8	6	7
CviAIIprimer	CAA	17	30	37	44	18	17	6	7	10	11	8	5	16	8	21	0	17	17	23	16	19	10	8	2	11	14	14	4	9	6	8	3	13	18	6	9	11	0	0	0	0	3	2	8	8	8	10	9
CviAIIprimer	CAC	18	15	11	11	14	23	2	13	7	15	5	5	18	11	15	0	17	12	9	1	11	11	8	2	5	3	7	3	4	1	6	5	3	3	5	9	8	0	0	0	0	6	4	0	6	3	4	9
CviAIIprimer	CAG	19	21	11	17	12	6	10	6	4	11	12	6	4	16	8	0	32	16	16	8	14	7	10	8	1	7	6	3	8	5	2	4	11	21	6	7	10	0	0	0	0	4	1	4	12	6	3	5
CviAIIprimer	CAT	20	23	16	14	13	5	7	0	9	13	2	0	8	9	13	0	7	16	5	3	11	4	7	2	0	2	0	1	6	2	3	7	7	6	4	4	8	0	0	0	0	1	1	4	1	6	1	1
CviAIIprimer	CCA	21	3	16	4	9	8	6	4	2	5	6	2	9	9	6	0	14	7	11	16	4	3	1	1	1	7	2	1	3	10	5	7	5	8	4	10	11	0	0	0	0	9	5	6	5	4	6	7
CviAIIprimer	CCC	22	12	7	9	1	6	3	1	7	12	3	1	2	4	3	0	6	12	18	4	4	4	9	0	2	4	4	4	7	2	6	0	4	6	7	7	2	0	0	0	0	4	0	2	5	0	2	2
CviAIIprimer	CCG	23	12	8	8	6	8	2	5	3	9	4	1	5	2	3	0	4	5	1	2	2	7	0	1	1	4	2	0	1	0	5	2	0	3	1	3	4	0	0	0	0	2	0	1	2	7	8	0
CviAIIprimer	CCT	24	17	9	10	15	9	2	2	5	12	9	3	8	1	9	0	10	4	10	2	7	3	4	2	0	5	4	1	8	2	4	2	4	1	3	2	5	0	0	0	0	5	4	2	6	0	4	3
CviAIIprimer	CGA	25	16	15	14	11	7	4	14	7	6	0	1	18	14	4	0	5	9	14	11	4	8	3	0	1	5	5	0	11	4	7	1	10	1	15	2	2	0	0	0	0	0	6	7	10	5	6	6
CviAIIprimer	CGC	26	0	0	0	0	0	0	0	0	0	0	0	0	0	0	0	0	0	0	0	0	0	0	0	0	0	0	0	0	0	0	0	0	0	0	0	0	0	0	0	0	0	0	0	0	0	0	0
CviAIIprimer	CGG	27	9	6	10	2	3	7	2	1	9	2	3	12	2	2	0	6	2	4	4	6	0	9	0	4	2	5	4	5	0	10	7	4	1	4	3	2	0	0	0	0	3	2	0	2	2	2	7
CviAIIprimer	CGT	28	14	7	8	13	8	12	4	2	11	1	2	3	1	8	0	6	7	9	3	4	2	1	1	7	15	3	1	10	0	6	1	7	6	21	8	4	0	0	0	0	16	1	1	2	0	4	2
CviAIIprimer	CTA	29	7	5	2	3	9	2	0	6	8	2	3	4	8	3	0	3	9	5	5	2	6	1	0	0	4	1	0	3	0	2	3	2	7	7	4	2	0	0	0	0	1	0	1	4	2	3	6
CviAIIprimer	CTC	30	26	3	18	21	10	12	11	4	14	4	6	6	2	3	0	8	3	14	8	6	3	1	5	8	12	3	1	9	0	5	7	4	6	5	9	5	0	0	0	0	2	5	2	3	2	7	6
CviAIIprimer	CTG	31	23	21	17	15	12	16	9	19	13	7	4	9	2	4	0	15	11	12	2	15	10	9	5	2	7	5	3	20	1	9	7	13	5	3	15	7	0	0	0	0	3	11	3	5	3	3	9
CviAIIprimer	CTT	32	16	19	12	21	16	9	11	14	12	14	1	8	9	8	0	15	15	4	10	14	14	4	1	8	16	3	4	12	4	4	4	6	10	11	8	7	0	0	0	0	5	3	2	5	10	7	2
CviAIIprimer	GAA	33	31	30	21	25	19	10	8	14	24	28	5	25	19	16	0	28	31	20	14	21	8	4	6	11	11	6	10	8	3	18	18	18	16	20	21	29	0	0	0	0	13	3	0	9	12	12	11
CviAIIprimer	GAC	34	11	10	18	23	7	12	3	17	12	6	2	14	6	12	0	13	22	12	7	5	8	1	7	6	9	7	1	13	7	8	3	10	7	3	16	12	0	0	0	0	3	1	4	15	5	11	5
CviAIIprimer	GAG	35	22	17	15	19	21	6	8	7	6	15	8	14	11	11	0	16	8	11	5	11	12	10	10	9	7	4	1	7	1	8	2	5	11	8	7	15	0	0	0	0	7	1	1	13	8	8	4
CviAIIprimer	GAT	36	11	25	22	27	19	12	14	16	16	14	6	19	16	13	0	11	16	11	29	15	5	8	3	11	5	10	0	11	4	12	8	7	13	12	14	11	0	0	0	0	4	5	8	3	5	4	5
CviAIIprimer	GCA	37	19	21	21	15	4	4	3	7	13	9	4	13	15	16	0	15	16	9	18	24	8	0	6	10	5	6	5	4	6	1	6	7	6	10	3	20	0	0	0	0	7	0	3	2	6	1	8
CviAIIprimer	GCC	38	10	13	5	20	6	6	3	6	4	9	9	7	1	6	0	6	8	2	9	12	4	1	3	6	4	2	1	4	0	9	6	3	3	1	5	10	0	0	0	0	4	0	3	4	3	4	8
CviAIIprimer	GCG	39	21	9	11	10	7	7	2	5	4	4	7	6	4	7	0	6	8	9	8	14	9	2	2	6	4	5	1	7	2	4	3	1	3	6	2	12	0	0	0	0	1	0	0	1	4	3	3
CviAIIprimer	GCT	40	27	20	15	14	20	13	8	5	19	15	4	5	5	16	0	6	19	13	8	7	10	8	2	0	9	4	0	6	7	8	20	3	10	4	2	6	0	0	0	0	0	3	3	3	4	5	10
CviAIIprimer	GGA	41	25	20	17	20	15	6	12	5	13	4	8	14	10	11	0	9	11	18	12	10	10	5	6	3	2	2	6	9	3	17	2	14	2	11	7	6	0	0	0	0	5	4	4	4	6	6	5
CviAIIprimer	GGC	42	12	4	3	5	8	4	0	7	7	3	1	8	3	6	0	3	6	5	0	8	4	0	1	0	4	10	4	3	0	3	3	0	3	9	3	2	0	0	0	0	1	4	1	1	12	2	3
CviAIIprimer	GGG	43	11	13	12	25	24	9	14	2	1	8	2	3	9	9	0	5	11	16	7	4	6	6	0	10	7	3	1	9	1	8	4	7	7	13	0	8	0	0	0	0	7	13	4	13	1	0	5
CviAIIprimer	GGT	44	16	12	19	11	20	8	5	6	4	8	11	5	15	7	0	15	10	19	8	7	7	11	4	0	5	9	0	4	1	6	3	6	11	9	10	3	0	0	0	0	4	1	0	2	17	3	4
CviAIIprimer	GTA	45	25	38	24	18	10	7	8	12	10	9	6	13	7	8	0	6	24	4	7	5	5	4	5	16	9	5	4	12	1	13	3	9	4	21	7	6	0	0	0	0	8	0	1	4	1	8	4
CviAIIprimer	GTC	46	12	16	22	12	11	4	4	7	10	3	8	11	3	5	0	6	20	11	8	7	9	2	4	7	3	5	4	8	1	5	1	2	4	4	6	3	0	0	0	0	4	0	0	7	8	6	4
CviAIIprimer	GTG	47	30	23	24	19	12	8	8	3	14	9	8	21	15	14	0	14	14	23	14	20	16	5	2	4	16	8	10	16	4	10	3	15	21	14	4	18	0	0	0	0	3	2	4	6	3	2	3
CviAIIprimer	GTT	48	28	36	21	13	19	10	10	10	14	14	10	14	13	19	0	14	26	21	16	17	7	9	2	16	7	9	3	7	0	6	11	18	18	9	8	13	0	0	0	0	7	3	8	5	5	6	14
CviAIIprimer	TAA	49	16	16	21	22	7	3	9	11	14	5	7	13	7	12	0	16	9	13	8	17	6	3	9	2	18	2	9	7	1	2	13	7	22	7	7	13	0	0	0	0	13	0	4	10	10	4	4
CviAIIprimer	TAC	50	16	8	9	18	15	2	4	10	9	6	9	8	24	6	0	2	13	8	11	12	8	8	0	9	7	8	5	3	1	4	10	2	11	7	7	10	0	0	0	0	6	3	2	8	11	5	3
CviAIIprimer	TAG	51	15	10	11	12	6	8	4	4	7	6	11	9	10	10	0	7	6	13	3	2	5	5	3	3	2	3	2	0	6	9	6	8	8	8	5	3	0	0	0	0	3	0	1	0	2	4	10
CviAIIprimer	TAT	52	29	26	26	23	11	5	12	9	11	7	7	9	7	18	0	17	20	15	7	9	1	4	7	0	4	9	10	8	4	9	4	12	12	7	13	5	0	0	0	0	7	3	4	5	17	1	10
CviAIIprimer	TCA	53	31	18	16	13	10	2	3	7	10	11	15	5	6	8	0	22	19	14	10	2	3	5	4	4	5	2	10	3	3	7	9	10	5	4	2	1	0	0	0	0	14	1	10	4	8	3	7
CviAIIprimer	TCC	54	27	16	7	15	6	4	4	4	6	1	6	2	5	4	0	10	9	9	1	9	0	8	0	3	23	5	4	9	3	4	5	1	4	4	6	5	0	0	0	0	3	5	8	3	1	2	3
CviAIIprimer	TCG	55	20	3	15	9	6	5	2	3	5	13	4	5	5	3	0	3	7	15	22	11	7	5	3	4	3	2	3	7	2	7	2	7	17	3	0	5	0	0	0	0	3	0	1	3	6	7	2
CviAIIprimer	TCT	56	22	22	17	29	5	8	3	9	12	17	5	6	7	9	0	9	16	23	6	9	11	7	1	7	12	4	5	5	0	9	1	7	10	5	5	5	0	0	0	0	7	3	1	3	4	5	1
CviAIIprimer	TGA	57	28	30	17	25	17	14	20	12	13	6	9	9	10	18	0	17	15	10	12	14	11	5	3	3	10	1	8	1	3	7	0	6	18	10	10	11	0	0	0	0	4	6	8	9	2	4	5
CviAIIprimer	TGC	58	23	10	7	11	12	10	0	6	7	1	3	12	4	8	0	6	2	4	5	6	2	1	0	6	5	9	3	3	4	1	2	4	7	6	4	4	0	0	0	0	4	4	0	9	1	1	1
CviAIIprimer	TGG	59	16	13	17	7	19	7	11	5	6	11	6	9	6	5	0	7	20	11	5	12	3	2	1	4	14	6	10	2	4	5	2	8	5	6	1	4	0	0	0	0	1	4	9	2	1	7	6
CviAIIprimer	TGT	60	27	9	28	19	9	7	8	11	14	6	3	20	11	16	0	20	16	23	18	16	9	3	5	1	10	1	2	8	2	3	3	3	11	7	7	11	0	0	0	0	0	2	2	6	8	5	6
CviAIIprimer	TTA	61	20	21	16	13	10	7	8	12	12	11	7	12	11	3	0	8	22	9	14	10	9	2	0	3	6	2	5	2	0	6	6	10	12	2	7	14	0	0	0	0	4	2	8	7	0	3	3
CviAIIprimer	TTC	62	28	30	36	14	10	6	14	10	11	16	15	18	5	14	0	7	11	14	11	12	8	6	5	14	18	8	6	3	3	10	10	10	8	3	4	12	0	0	0	0	11	4	5	11	10	2	7
CviAIIprimer	TTG	63	34	39	37	39	22	11	7	12	13	18	9	33	17	18	0	25	17	18	15	24	5	14	9	9	15	13	6	11	6	24	4	11	9	24	15	14	0	0	0	0	2	4	5	10	11	9	15
CviAIIprimer	TTT	64	58	55	34	43	15	6	17	8	25	14	10	24	14	16	0	34	36	34	18	15	8	9	2	4	12	8	8	9	8	17	14	19	38	18	16	13	0	0	0	0	3	16	3	14	8	7	13
[truncated: 17 more columns]
