# Supplementary material for: Eukaryotic transcriptomics in silico: Optimizing cDNA-AFLP efficiency
Source: BMC Genomics. 2009 Nov 30;10:565. doi: 10.1186/1471-2164-10-565 (PMC2797533; doi:10.1186/1471-2164-10-565)
Supplement: Additional file 5 — Arrays of all selective PCRs for all species and enzyme combinations. Selective PCR arrays using three-by-three selective base pairs for all 87 NCBI and 39 ENSEMBL species included in the present study, tested on all 28 combinations of 8 restriction enzymes. [file 1471-2164-10-565-S5.ZIP › CSV_Arrays/ENSEMBL/Ciona_intestinalisCviAIIandHpaII.csv]

			HpaIIprimer	HpaIIprimer	HpaIIprimer	HpaIIprimer	HpaIIprimer	HpaIIprimer	HpaIIprimer	HpaIIprimer	HpaIIprimer	HpaIIprimer	HpaIIprimer	HpaIIprimer	HpaIIprimer	HpaIIprimer	HpaIIprimer	HpaIIprimer	HpaIIprimer	HpaIIprimer	HpaIIprimer	HpaIIprimer	HpaIIprimer	HpaIIprimer	HpaIIprimer	HpaIIprimer	HpaIIprimer	HpaIIprimer	HpaIIprimer	HpaIIprimer	HpaIIprimer	HpaIIprimer	HpaIIprimer	HpaIIprimer	HpaIIprimer	HpaIIprimer	HpaIIprimer	HpaIIprimer	HpaIIprimer	HpaIIprimer	HpaIIprimer	HpaIIprimer	HpaIIprimer	HpaIIprimer	HpaIIprimer	HpaIIprimer	HpaIIprimer	HpaIIprimer	HpaIIprimer
			AAA	AAC	AAG	AAT	ACA	ACC	ACG	ACT	AGA	AGC	AGG	AGT	ATA	ATC	ATG	ATT	CAA	CAC	CAG	CAT	CCA	CCC	CCG	CCT	CGA	CGC	CGG	CGT	CTA	CTC	CTG	CTT	GAA	GAC	GAG	GAT	GCA	GCC	GCG	GCT	GGA	GGC	GGG	GGT	GTA	GTC	GTG
		0	1	2	3	4	5	6	7	8	9	10	11	12	13	14	15	16	17	18	19	20	21	22	23	24	25	26	27	28	29	30	31	32	33	34	35	36	37	38	39	40	41	42	43	44	45	46	47
CviAIIprimer	AAA	1	42	21	23	31	30	8	4	22	25	17	18	19	42	28	25	42	24	17	13	24	12	10	3	5	10	1	3	6	4	10	13	13	18	2	15	17	11	3	5	8	19	3	8	22	21	15	23
CviAIIprimer	AAC	2	30	21	25	13	23	7	5	11	26	5	17	16	18	15	19	21	21	9	13	17	15	6	12	3	15	0	5	15	14	8	14	24	27	16	10	12	11	1	5	5	12	21	11	16	8	10	13
CviAIIprimer	AAG	3	39	23	20	22	14	10	9	27	33	12	20	15	33	17	53	23	27	5	19	28	20	7	1	8	11	8	1	15	8	4	8	23	22	8	11	28	11	5	6	7	20	3	5	21	12	13	13
CviAIIprimer	AAT	4	30	20	24	18	21	6	8	13	3	7	12	7	16	13	16	17	14	6	8	5	9	5	0	9	7	6	0	6	3	7	5	7	14	7	19	18	3	0	2	6	14	7	10	15	11	18	15
CviAIIprimer	ACA	5	13	8	12	6	7	5	4	12	29	13	14	6	9	14	18	29	14	5	13	10	15	6	2	0	6	1	5	8	2	6	7	12	11	4	3	28	4	3	1	1	15	2	6	12	7	9	11
CviAIIprimer	ACC	6	9	5	10	14	5	4	0	1	1	2	11	6	0	2	7	8	15	4	2	2	4	5	3	2	4	0	7	0	3	2	7	5	12	2	2	9	26	1	0	4	4	12	3	13	6	2	9
CviAIIprimer	ACG	7	26	10	11	12	13	1	6	14	10	9	12	8	4	12	14	10	16	8	8	9	6	7	4	3	9	1	4	13	3	0	0	3	27	5	9	11	1	7	11	0	6	2	3	11	5	10	15
CviAIIprimer	ACT	8	24	8	13	13	9	5	5	10	7	7	6	12	9	8	13	8	8	6	5	10	9	0	4	8	4	1	4	5	2	2	12	6	5	3	3	1	8	1	1	0	6	6	1	2	4	6	13
CviAIIprimer	AGA	9	15	15	15	12	18	4	0	8	4	13	22	25	16	21	16	10	13	5	3	12	7	2	2	4	4	3	6	5	5	9	4	11	18	2	7	26	6	2	0	10	9	5	3	5	2	6	9
CviAIIprimer	AGC	10	11	13	9	9	6	7	4	6	10	4	8	16	9	8	13	4	5	5	8	10	4	0	0	4	5	2	0	2	1	3	11	8	8	7	5	8	4	6	3	6	12	2	4	18	11	7	2
CviAIIprimer	AGG	11	27	15	17	8	10	8	6	9	16	11	21	14	4	24	15	7	14	3	10	1	18	4	2	2	2	0	3	5	2	7	7	6	11	7	4	6	11	0	1	8	4	5	8	10	5	10	14
CviAIIprimer	AGT	12	10	14	11	14	8	5	5	6	15	7	16	12	4	21	19	17	15	2	6	15	8	12	3	3	10	5	0	3	3	2	8	9	6	0	7	4	3	0	6	4	3	2	5	5	6	7	8
CviAIIprimer	ATA	13	18	13	23	12	14	3	6	9	4	5	7	10	18	11	29	21	9	23	3	10	20	8	8	4	15	2	0	6	10	8	11	8	18	5	7	11	12	1	1	2	4	3	8	10	4	11	4
CviAIIprimer	ATC	14	22	15	7	19	9	8	0	10	14	7	20	14	8	19	27	7	8	13	15	13	17	4	1	5	6	2	0	3	3	3	4	10	23	3	16	9	6	8	5	5	6	4	1	16	5	15	9
CviAIIprimer	ATG	15	33	24	23	22	17	5	14	14	14	9	6	9	18	20	31	23	24	15	11	19	9	3	6	3	17	9	1	1	6	14	8	7	29	9	7	24	13	3	5	7	5	3	14	11	11	20	17
CviAIIprimer	ATT	16	21	9	40	17	20	13	2	20	9	15	11	12	18	21	22	6	16	7	7	5	15	3	2	4	8	3	3	9	9	6	12	19	10	5	5	4	3	6	1	0	5	3	4	12	5	7	8
CviAIIprimer	CAA	17	29	29	24	10	17	7	12	10	11	17	12	22	25	10	15	18	45	12	16	14	24	8	2	12	5	3	2	6	3	8	13	13	17	3	19	11	12	7	4	3	9	7	5	12	28	10	7
CviAIIprimer	CAC	18	11	10	17	11	17	5	11	9	7	2	12	7	14	10	11	10	25	6	14	13	13	6	2	3	6	5	4	4	1	6	7	13	7	3	11	17	1	0	0	4	10	3	0	9	23	3	4
CviAIIprimer	CAG	19	19	26	16	10	14	6	2	7	15	7	15	18	7	11	26	4	26	10	10	11	12	4	0	3	14	2	2	9	10	4	3	6	11	5	8	12	7	0	3	7	6	6	5	12	5	9	19
CviAIIprimer	CAT	20	14	11	15	13	10	4	3	13	7	10	6	8	9	16	16	7	6	9	6	12	9	0	3	2	4	1	3	6	9	3	3	6	8	4	6	10	6	7	3	5	7	2	1	8	7	7	1
CviAIIprimer	CCA	21	19	5	7	9	9	8	1	14	9	12	3	5	7	10	4	7	15	6	4	6	16	0	2	0	4	0	6	7	5	9	4	12	9	4	8	9	8	5	3	5	3	5	3	9	8	7	11
CviAIIprimer	CCC	22	11	4	7	5	7	6	0	4	1	7	5	7	6	0	9	8	10	3	1	4	5	2	6	5	1	0	1	5	4	5	4	5	8	4	3	1	2	0	3	1	8	6	4	5	1	1	15
CviAIIprimer	CCG	23	5	1	1	9	1	5	1	8	3	4	1	5	2	5	6	1	7	0	2	3	1	0	5	2	3	1	7	5	0	2	5	4	4	7	0	10	1	1	0	2	1	3	4	10	0	3	9
CviAIIprimer	CCT	24	13	8	6	9	3	2	3	7	9	2	3	8	2	9	13	18	9	2	0	7	2	1	0	4	1	1	1	3	6	5	2	12	11	2	2	2	3	4	0	0	6	0	5	7	12	4	9
CviAIIprimer	CGA	25	14	4	8	10	15	7	6	6	4	9	22	3	10	3	11	15	10	13	11	7	8	3	2	5	4	1	2	2	0	4	7	5	10	6	7	10	10	1	5	1	4	2	1	6	8	6	20
CviAIIprimer	CGC	26	2	5	6	3	8	0	1	8	2	9	2	9	1	5	3	14	6	1	5	3	3	3	1	4	5	1	4	7	9	3	4	7	9	9	4	12	4	2	4	1	11	1	1	10	6	6	2
CviAIIprimer	CGG	27	7	4	5	3	11	4	7	10	4	2	9	10	4	7	13	6	8	3	4	9	5	3	1	0	7	3	3	5	0	3	4	9	14	6	1	6	7	0	4	3	8	5	1	2	4	1	2
CviAIIprimer	CGT	28	9	11	5	4	7	3	4	2	7	11	2	2	12	14	13	1	15	7	2	5	3	3	3	0	1	4	7	10	0	4	5	4	10	5	1	2	11	2	1	5	3	0	4	2	3	4	10
CviAIIprimer	CTA	29	15	3	6	4	10	3	2	2	11	6	4	9	11	8	3	3	12	6	3	2	5	4	4	0	0	3	1	5	5	3	4	7	2	2	2	10	0	0	0	0	4	2	3	7	3	4	3
CviAIIprimer	CTC	30	24	5	27	11	12	14	11	8	11	13	11	5	14	5	34	10	21	3	13	7	2	2	9	1	0	4	2	9	3	11	5	5	10	10	21	5	3	2	1	1	8	9	7	6	13	4	11
CviAIIprimer	CTG	31	20	17	14	11	18	9	11	14	5	10	15	6	7	19	11	11	19	9	10	11	18	2	5	7	4	5	2	13	5	2	8	5	27	10	7	3	13	3	6	9	13	5	8	7	4	1	6
CviAIIprimer	CTT	32	28	10	10	5	41	7	7	7	31	8	13	14	7	14	8	16	16	12	19	12	7	10	2	2	8	2	6	6	15	15	3	9	16	11	5	17	8	0	2	3	12	3	4	7	6	5	6
CviAIIprimer	GAA	33	38	19	27	32	25	10	8	19	24	4	22	11	25	27	40	22	22	20	11	20	21	8	2	6	15	8	6	16	11	12	18	27	26	4	9	15	10	1	3	3	19	13	22	13	17	18	17
CviAIIprimer	GAC	34	14	19	11	14	8	6	5	9	10	15	5	13	17	19	18	15	41	12	4	14	13	2	2	3	3	5	1	6	6	10	12	7	14	4	9	12	7	4	7	0	12	9	2	13	6	10	14
CviAIIprimer	GAG	35	23	11	21	6	18	9	5	24	13	8	10	15	23	19	25	28	16	5	6	17	11	4	2	1	5	1	4	16	11	6	10	9	16	9	13	13	13	2	10	10	5	7	8	13	18	9	16
CviAIIprimer	GAT	36	22	28	35	22	20	9	5	26	14	6	13	17	16	24	30	16	28	11	15	23	19	2	7	12	3	4	7	5	9	8	8	15	20	2	15	13	4	6	9	5	4	5	16	14	11	5	10
CviAIIprimer	GCA	37	23	4	18	15	12	7	4	6	3	9	8	16	20	22	11	12	12	14	6	14	14	3	2	11	13	3	5	4	2	13	14	12	11	12	13	10	16	6	5	3	15	9	5	14	13	3	12
CviAIIprimer	GCC	38	15	8	7	2	14	2	1	2	3	2	4	5	6	11	11	12	4	2	0	10	2	2	2	1	4	0	0	7	2	4	3	7	12	6	2	2	3	2	0	1	11	1	1	1	2	4	0
CviAIIprimer	GCG	39	10	5	4	8	2	10	0	2	1	2	11	3	3	8	6	7	10	3	14	6	11	3	6	4	2	6	8	5	3	1	7	4	5	4	5	5	11	1	2	5	3	1	6	8	7	7	8
CviAIIprimer	GCT	40	15	4	27	12	10	5	1	17	17	4	10	10	15	15	17	18	8	9	14	11	15	11	10	5	5	4	7	2	1	10	3	2	17	5	12	10	5	2	2	11	9	0	2	6	6	7	9
CviAIIprimer	GGA	41	21	9	7	4	9	10	4	8	11	6	10	12	14	19	20	13	22	13	18	11	8	8	5	1	7	6	2	3	4	11	7	5	26	19	4	3	5	0	0	2	4	3	10	18	15	12	16
CviAIIprimer	GGC	42	12	6	2	5	12	2	2	2	1	7	9	7	3	9	9	6	13	2	3	3	6	7	3	2	1	0	6	4	9	3	5	2	6	1	6	8	8	0	3	8	5	1	3	12	5	4	8
CviAIIprimer	GGG	43	14	13	8	9	12	11	10	6	8	3	12	12	12	9	11	4	18	4	8	13	7	3	8	6	6	6	2	4	4	1	8	7	12	12	2	9	7	1	2	2	11	2	1	11	6	4	9
CviAIIprimer	GGT	44	12	8	18	3	16	11	6	8	19	7	8	12	12	7	14	9	16	9	7	6	14	6	4	0	5	3	1	7	1	1	5	19	9	7	5	18	8	3	1	5	15	5	0	15	8	14	12
CviAIIprimer	GTA	45	16	14	7	18	14	2	4	13	11	10	8	8	13	13	20	6	6	3	9	7	8	10	4	5	12	5	0	4	8	7	2	11	18	6	13	1	9	1	3	1	8	3	10	5	22	7	12
CviAIIprimer	GTC	46	6	5	19	12	3	0	1	7	6	18	19	9	8	19	11	10	25	9	5	7	1	3	2	1	2	3	7	4	9	4	9	8	11	11	7	5	3	1	11	4	3	1	8	8	3	5	4
CviAIIprimer	GTG	47	18	41	14	16	9	19	3	22	9	7	17	17	19	22	29	16	15	7	6	9	13	4	6	2	5	7	6	4	16	5	4	14	20	10	8	12	14	5	6	4	10	5	6	23	16	9	26
CviAIIprimer	GTT	48	33	12	15	21	18	6	6	21	13	21	6	11	21	27	21	20	13	10	7	23	12	8	6	9	11	2	2	15	12	8	7	10	18	8	6	15	5	4	5	6	4	5	8	19	6	8	19
CviAIIprimer	TAA	49	29	11	13	18	12	6	9	6	24	5	13	19	26	11	21	19	29	10	5	12	9	7	1	3	1	4	0	6	0	10	5	6	15	7	10	25	8	10	1	7	8	4	4	2	11	12	7
CviAIIprimer	TAC	50	22	14	20	6	8	3	3	10	5	23	4	14	17	12	16	11	10	13	8	12	14	2	4	4	11	10	1	5	5	2	8	9	14	3	18	6	9	3	3	6	4	10	7	17	14	4	14
CviAIIprimer	TAG	51	11	15	11	9	6	3	2	14	9	13	9	2	13	3	7	13	16	8	3	4	10	1	1	2	12	14	2	6	2	6	4	11	11	2	6	13	5	6	5	6	5	2	0	4	0	2	6
CviAIIprimer	TAT	52	26	14	9	11	29	5	6	14	9	11	13	16	8	14	18	14	21	20	6	5	12	4	0	9	11	12	1	9	3	6	7	8	26	10	4	13	17	10	7	4	0	3	10	6	4	17	11
CviAIIprimer	TCA	53	24	22	12	17	6	10	4	10	13	4	5	13	11	9	25	14	17	6	12	11	20	7	0	2	8	1	0	2	4	5	6	5	9	6	7	16	11	6	4	2	9	2	15	10	8	3	14
CviAIIprimer	TCC	54	12	11	11	11	13	9	7	8	9	4	6	10	9	5	14	11	13	2	6	11	5	3	0	1	11	2	3	1	1	6	4	2	9	2	5	5	4	0	5	2	3	10	8	5	8	5	12
CviAIIprimer	TCG	55	16	6	12	6	17	9	7	2	22	1	8	12	1	8	18	12	15	9	8	1	4	1	1	6	10	7	4	4	8	1	4	1	9	5	2	14	2	0	0	0	3	0	3	1	6	8	9
CviAIIprimer	TCT	56	19	19	19	9	35	8	7	16	16	7	6	14	11	15	21	16	26	13	11	9	2	1	2	5	15	3	11	2	4	1	9	8	16	3	9	8	10	1	6	3	5	5	5	19	7	12	7
CviAIIprimer	TGA	57	19	10	23	8	30	20	5	15	11	12	7	19	11	13	22	17	24	4	8	10	6	13	2	4	9	0	2	8	0	4	4	13	21	7	13	9	20	4	3	1	14	2	4	10	6	14	18
CviAIIprimer	TGC	58	19	9	10	5	16	6	6	5	4	1	9	13	8	5	12	5	7	4	5	7	3	2	0	1	6	1	1	1	0	5	2	5	11	4	3	4	3	0	0	5	6	3	2	6	20	6	8
CviAIIprimer	TGG	59	15	18	8	12	9	11	0	13	5	7	4	9	7	11	10	18	9	6	6	11	4	6	5	10	7	11	0	6	1	7	15	3	13	12	3	8	6	1	2	4	8	3	2	7	4	10	12
CviAIIprimer	TGT	60	22	13	14	18	9	1	1	7	12	4	10	8	15	11	15	7	18	21	5	11	18	4	0	3	13	4	1	9	5	6	4	6	10	3	10	13	12	3	8	1	10	4	2	16	7	4	11
CviAIIprimer	TTA	61	18	16	10	14	16	11	2	17	7	4	10	6	17	6	20	10	22	2	15	11	17	1	4	5	3	5	2	6	9	3	8	9	10	8	14	12	5	3	6	2	10	5	10	11	12	8	8
CviAIIprimer	TTC	62	25	12	24	14	23	7	13	11	24	10	14	13	18	22	30	18	30	8	12	16	24	7	3	1	13	6	3	9	6	3	9	20	13	12	12	16	16	3	1	3	9	12	5	15	13	4	12
CviAIIprimer	TTG	63	29	24	41	11	29	13	16	11	20	14	12	24	29	29	31	16	22	4	21	31	18	9	11	7	8	10	7	12	8	21	9	10	36	9	12	20	13	7	2	3	21	10	8	22	13	14	20
CviAIIprimer	TTT	64	51	45	31	34	32	18	10	13	15	21	6	34	35	33	37	29	33	20	18	28	14	9	3	5	7	12	0	8	10	8	16	16	39	11	24	26	11	5	10	7	12	8	9	11	26	21	32
[truncated: 17 more columns]
