# Supplementary material for: Eukaryotic transcriptomics in silico: Optimizing cDNA-AFLP efficiency
Source: BMC Genomics. 2009 Nov 30;10:565. doi: 10.1186/1471-2164-10-565 (PMC2797533; doi:10.1186/1471-2164-10-565)
Supplement: Additional file 5 — Arrays of all selective PCRs for all species and enzyme combinations. Selective PCR arrays using three-by-three selective base pairs for all 87 NCBI and 39 ENSEMBL species included in the present study, tested on all 28 combinations of 8 restriction enzymes. [file 1471-2164-10-565-S5.ZIP › CSV_Arrays/ENSEMBL/Ciona_intestinalisCviAIIandMaeI.csv]

			MaeIprimer	MaeIprimer	MaeIprimer	MaeIprimer	MaeIprimer	MaeIprimer	MaeIprimer	MaeIprimer	MaeIprimer	MaeIprimer	MaeIprimer	MaeIprimer	MaeIprimer	MaeIprimer	MaeIprimer	MaeIprimer	MaeIprimer	MaeIprimer	MaeIprimer	MaeIprimer	MaeIprimer	MaeIprimer	MaeIprimer	MaeIprimer	MaeIprimer	MaeIprimer	MaeIprimer	MaeIprimer	MaeIprimer	MaeIprimer	MaeIprimer	MaeIprimer	MaeIprimer	MaeIprimer	MaeIprimer	MaeIprimer	MaeIprimer	MaeIprimer	MaeIprimer	MaeIprimer	MaeIprimer	MaeIprimer	MaeIprimer	MaeIprimer	MaeIprimer	MaeIprimer	MaeIprimer
			AAA	AAC	AAG	AAT	ACA	ACC	ACG	ACT	AGA	AGC	AGG	AGT	ATA	ATC	ATG	ATT	CAA	CAC	CAG	CAT	CCA	CCC	CCG	CCT	CGA	CGC	CGG	CGT	CTA	CTC	CTG	CTT	GAA	GAC	GAG	GAT	GCA	GCC	GCG	GCT	GGA	GGC	GGG	GGT	GTA	GTC	GTG
		0	1	2	3	4	5	6	7	8	9	10	11	12	13	14	15	16	17	18	19	20	21	22	23	24	25	26	27	28	29	30	31	32	33	34	35	36	37	38	39	40	41	42	43	44	45	46	47
CviAIIprimer	AAA	1	34	24	25	18	18	14	9	9	13	13	35	12	16	26	34	22	35	17	19	21	16	4	4	4	5	8	19	12	9	20	14	31	12	16	10	13	15	3	9	4	4	5	11	12	13	15	21
CviAIIprimer	AAC	2	26	14	26	22	5	1	6	1	7	9	12	13	10	22	21	26	10	7	14	9	9	4	1	0	1	2	5	6	17	9	19	6	9	0	10	4	7	0	2	3	9	4	7	4	7	11	22
CviAIIprimer	AAG	3	41	6	25	13	12	4	5	15	16	13	9	13	19	25	23	17	22	10	15	13	17	1	0	0	3	14	6	9	5	13	14	20	10	6	13	7	7	2	4	7	2	3	10	4	6	10	22
CviAIIprimer	AAT	4	25	20	13	20	10	4	5	6	14	13	4	12	21	10	11	6	27	7	13	12	7	2	3	1	9	1	3	7	0	12	12	13	6	5	5	12	4	3	2	3	10	0	6	5	5	10	8
CviAIIprimer	ACA	5	27	8	28	13	7	4	3	9	14	8	5	12	11	10	27	10	10	9	9	18	2	0	0	3	9	12	8	4	3	3	11	19	20	6	5	10	6	0	1	1	7	3	3	2	6	8	7
CviAIIprimer	ACC	6	5	9	7	5	3	6	1	5	0	0	5	5	9	14	4	13	16	7	8	1	6	1	2	1	6	4	5	9	0	6	9	6	7	0	4	5	2	2	0	1	8	3	4	3	6	9	3
CviAIIprimer	ACG	7	8	12	19	2	10	1	8	4	2	4	9	5	7	3	18	10	13	4	14	2	10	2	0	0	12	9	9	11	4	7	10	4	4	4	5	3	5	0	2	1	1	1	3	2	2	5	4
CviAIIprimer	ACT	8	13	8	16	4	6	3	3	0	8	2	7	5	5	5	10	7	11	9	5	6	5	5	0	0	6	8	7	2	5	5	16	4	10	1	2	3	4	0	1	1	5	1	1	9	10	6	8
CviAIIprimer	AGA	9	13	18	8	13	4	5	2	5	8	7	8	7	9	15	15	10	9	5	9	12	6	4	2	3	7	4	2	1	4	1	7	17	14	6	9	1	3	0	2	3	4	6	3	2	7	5	21
CviAIIprimer	AGC	10	8	6	8	12	1	1	2	6	13	1	18	0	3	6	21	17	7	6	10	6	7	1	0	3	8	0	6	4	6	3	7	6	1	3	5	9	2	1	0	0	1	4	3	0	1	6	6
CviAIIprimer	AGG	11	11	8	19	3	6	1	1	4	8	7	6	1	3	2	11	4	13	9	6	4	2	6	2	4	2	3	9	4	5	19	11	5	5	6	3	8	8	6	2	2	3	1	2	5	4	8	15
CviAIIprimer	AGT	12	12	15	13	11	3	3	6	1	11	6	11	1	5	6	6	10	5	7	11	2	3	3	4	2	2	4	5	4	1	1	6	8	5	0	3	3	6	2	0	8	4	0	8	12	7	4	7
CviAIIprimer	ATA	13	18	10	29	19	8	6	2	4	15	13	18	9	10	10	43	11	17	8	11	15	5	4	3	2	14	13	9	6	2	12	25	16	11	2	9	11	5	4	1	8	4	5	9	3	8	1	7
CviAIIprimer	ATC	14	17	11	19	8	8	6	3	9	13	6	8	7	2	8	9	16	18	6	4	23	3	1	1	3	6	7	4	0	3	7	19	9	8	2	4	7	3	4	2	3	4	4	6	9	14	2	7
CviAIIprimer	ATG	15	29	15	23	13	6	14	9	10	26	5	13	21	21	14	32	14	24	8	20	12	12	7	1	2	4	7	5	2	5	12	21	20	11	2	5	17	4	4	0	0	10	2	11	10	10	12	13
CviAIIprimer	ATT	16	16	12	19	18	11	10	7	0	4	7	6	5	9	12	19	14	16	3	11	8	0	1	1	5	4	2	8	4	2	12	16	16	8	6	17	4	5	1	1	4	3	1	9	4	2	11	4
CviAIIprimer	CAA	17	36	8	24	17	3	6	3	5	16	11	4	10	13	3	25	17	36	16	17	12	11	1	1	6	5	9	9	4	5	11	17	18	9	11	15	9	4	2	2	6	3	1	3	3	3	7	8
CviAIIprimer	CAC	18	27	3	15	13	2	5	5	3	2	6	12	9	6	11	8	19	20	3	4	13	1	1	6	1	8	6	7	1	2	6	7	13	9	2	2	4	6	0	3	5	4	4	5	4	2	2	8
CviAIIprimer	CAG	19	13	7	17	14	18	7	14	4	9	13	18	11	13	15	19	17	13	10	13	7	8	6	2	13	7	1	1	7	2	11	11	13	11	1	2	13	4	1	2	2	3	0	6	7	7	13	6
CviAIIprimer	CAT	20	19	8	22	17	11	2	1	1	10	4	16	5	6	2	21	7	8	3	0	5	3	2	0	1	8	4	4	2	2	4	16	9	12	5	1	2	3	0	0	3	6	0	7	11	5	12	3
CviAIIprimer	CCA	21	16	10	16	5	5	4	5	2	3	9	5	5	4	10	13	3	16	16	16	11	5	3	0	2	3	0	4	3	1	18	7	11	8	1	6	11	6	0	1	5	7	3	5	1	6	2	6
CviAIIprimer	CCC	22	17	1	13	5	1	2	2	1	7	3	9	1	0	2	2	3	1	4	6	1	5	0	5	3	5	7	0	1	1	5	4	12	7	0	5	1	3	0	3	1	1	2	2	1	2	1	4
CviAIIprimer	CCG	23	6	1	6	6	2	0	0	0	8	0	3	1	3	2	3	5	8	5	1	1	0	5	0	0	1	0	1	3	2	2	3	6	0	0	1	1	0	2	0	2	0	2	3	4	3	1	0
CviAIIprimer	CCT	24	6	5	6	17	2	3	1	8	16	6	6	10	5	3	0	2	13	1	3	9	7	7	2	0	1	0	3	5	2	4	2	5	9	2	7	5	0	0	0	4	3	1	3	1	4	1	2
CviAIIprimer	CGA	25	12	6	16	15	5	10	8	4	5	3	1	7	7	5	2	11	13	6	5	2	2	1	2	4	4	5	12	6	0	8	6	3	1	1	6	7	7	0	0	4	0	0	9	3	7	4	12
CviAIIprimer	CGC	26	9	2	12	7	2	4	4	4	7	0	3	1	7	2	14	5	8	4	4	1	3	4	5	7	1	7	1	0	1	2	3	11	4	1	2	1	3	0	0	2	10	2	3	2	1	3	9
CviAIIprimer	CGG	27	6	4	5	4	2	2	1	2	2	6	11	3	2	5	8	4	3	9	0	5	6	1	1	0	2	2	7	3	3	2	1	3	3	4	1	7	3	0	4	0	2	0	0	3	0	2	10
CviAIIprimer	CGT	28	18	2	6	1	7	2	2	2	3	1	4	0	2	6	9	6	14	3	5	4	2	2	0	5	3	0	6	7	3	3	8	5	7	2	4	4	4	1	0	0	11	3	4	4	7	3	12
CviAIIprimer	CTA	29	9	4	2	3	4	2	1	3	2	2	3	2	7	3	3	5	6	0	5	5	2	0	0	1	1	0	2	5	6	2	6	8	5	1	3	5	0	2	0	2	1	0	2	4	1	0	6
CviAIIprimer	CTC	30	4	23	11	4	10	4	8	8	10	4	11	4	1	8	10	11	12	4	4	2	8	5	0	2	10	8	5	0	4	5	11	10	7	1	5	2	6	2	5	0	1	4	2	6	6	9	7
CviAIIprimer	CTG	31	14	14	9	6	10	8	5	14	22	5	3	6	28	9	13	6	28	10	23	4	2	4	1	2	5	16	6	2	0	9	9	6	12	3	14	3	4	8	1	4	2	6	8	1	8	14	10
CviAIIprimer	CTT	32	23	10	19	19	15	9	1	6	19	11	5	8	12	8	18	20	28	6	19	15	5	2	5	2	7	12	8	0	6	14	12	13	19	4	7	10	5	2	0	4	6	2	4	8	4	2	11
CviAIIprimer	GAA	33	27	20	29	19	11	7	9	4	11	4	17	5	22	31	28	24	23	8	19	17	5	9	0	9	9	6	7	9	3	21	20	30	18	17	5	11	8	5	0	10	4	2	14	18	8	23	14
CviAIIprimer	GAC	34	24	11	6	15	10	5	3	4	9	8	13	6	5	16	24	12	24	12	12	13	7	4	0	3	13	4	0	1	3	6	4	15	14	3	2	4	2	3	2	2	7	0	4	5	4	5	7
CviAIIprimer	GAG	35	11	4	16	12	4	5	13	8	15	7	11	14	2	13	18	9	13	12	12	10	9	9	3	3	5	9	4	4	1	15	20	9	7	4	5	5	11	0	7	4	7	1	3	4	8	5	13
CviAIIprimer	GAT	36	13	9	29	10	5	9	3	3	2	4	23	16	14	27	24	17	31	8	18	5	20	6	2	3	13	6	6	9	3	9	13	27	2	1	10	11	7	6	1	7	12	2	4	7	5	11	12
CviAIIprimer	GCA	37	32	11	14	12	10	2	6	7	13	9	21	11	13	5	18	7	16	3	12	2	15	3	5	4	6	6	13	10	6	9	4	22	16	1	12	5	7	0	2	4	3	1	10	0	4	6	8
CviAIIprimer	GCC	38	6	5	10	3	6	5	1	8	5	0	6	5	6	3	10	3	5	7	6	1	10	2	0	1	3	2	7	1	2	5	10	4	3	1	2	3	0	0	1	2	2	0	1	1	3	2	0
CviAIIprimer	GCG	39	17	5	6	3	4	3	1	3	5	7	10	13	9	6	7	4	5	3	6	5	6	2	3	0	1	1	2	4	3	1	14	8	5	9	4	3	4	1	1	0	4	0	1	2	3	2	1
CviAIIprimer	GCT	40	22	12	13	16	7	4	7	7	6	2	13	9	2	11	20	7	24	6	6	10	4	1	2	4	11	3	10	7	8	8	5	17	10	1	11	6	1	2	3	2	2	1	5	4	5	14	9
CviAIIprimer	GGA	41	20	4	20	12	8	13	2	5	13	13	21	9	3	1	6	11	10	7	12	9	3	2	0	3	6	8	7	7	4	7	12	24	13	2	6	6	4	3	1	2	8	6	5	8	3	3	4
CviAIIprimer	GGC	42	2	6	4	9	4	1	5	3	2	0	6	10	2	10	9	11	5	1	8	2	3	4	1	0	3	1	10	2	0	2	1	4	3	8	5	5	4	0	0	1	3	2	4	4	1	7	8
CviAIIprimer	GGG	43	8	3	8	6	2	2	0	4	5	5	1	6	5	10	9	3	8	11	11	8	6	3	3	1	7	2	5	2	4	9	14	12	9	2	4	2	8	1	0	1	9	2	5	7	2	2	16
CviAIIprimer	GGT	44	18	6	12	8	6	8	1	1	18	11	10	12	6	9	22	18	11	6	6	10	2	1	2	1	6	5	7	3	3	10	7	7	9	2	1	6	7	1	3	4	5	2	15	10	1	0	7
CviAIIprimer	GTA	45	12	9	13	11	5	2	0	9	3	6	15	19	12	11	9	16	13	7	17	11	5	11	1	2	3	1	14	13	4	4	9	11	5	3	8	6	4	4	4	3	3	0	3	2	4	22	4
CviAIIprimer	GTC	46	10	7	9	6	1	3	1	3	14	10	10	8	3	2	11	10	12	7	13	13	13	2	3	3	1	4	7	4	3	7	3	13	9	0	1	8	1	1	1	0	4	2	3	2	10	8	5
CviAIIprimer	GTG	47	26	25	7	18	11	11	2	7	5	7	8	10	13	15	20	19	14	14	5	14	1	11	7	4	3	2	3	4	8	6	16	17	17	2	9	8	3	2	1	4	3	4	9	10	7	4	14
CviAIIprimer	GTT	48	19	7	22	26	10	6	7	2	11	10	12	12	16	12	13	20	32	12	10	6	6	1	4	2	10	6	14	2	10	12	12	12	8	5	10	13	4	3	1	0	3	3	5	6	16	8	8
CviAIIprimer	TAA	49	28	10	26	18	6	8	5	5	17	9	6	10	10	8	14	16	16	13	17	8	10	3	6	3	8	7	6	0	9	18	11	16	12	2	2	10	8	5	2	1	3	2	8	9	10	3	3
CviAIIprimer	TAC	50	25	12	19	9	8	7	2	4	10	3	10	5	2	12	12	4	14	13	20	3	2	1	5	3	9	13	4	2	5	5	20	8	10	4	8	3	1	0	2	0	4	1	4	2	13	4	18
CviAIIprimer	TAG	51	22	6	17	8	4	5	3	0	6	9	0	10	1	4	15	8	18	11	11	8	2	1	1	0	9	1	8	4	3	1	13	3	8	0	4	6	3	0	2	1	6	0	1	4	0	2	3
CviAIIprimer	TAT	52	25	8	25	21	2	10	0	11	9	4	15	6	27	21	13	9	20	9	15	8	9	6	1	2	11	3	9	5	6	10	15	11	22	2	4	8	8	1	0	6	9	0	12	7	5	9	21
CviAIIprimer	TCA	53	25	10	25	16	11	6	1	8	5	3	12	10	12	6	19	13	10	10	5	10	8	1	0	4	4	7	9	2	4	9	12	10	8	1	6	7	4	2	0	8	5	4	10	4	8	6	7
CviAIIprimer	TCC	54	12	6	21	4	6	3	2	2	11	5	9	5	4	6	9	6	10	10	6	6	1	1	0	2	7	3	1	4	0	6	8	6	9	0	2	6	1	1	1	1	6	0	13	5	2	8	3
CviAIIprimer	TCG	55	7	2	4	7	1	6	0	5	3	5	8	10	2	8	6	11	18	2	8	4	4	2	4	0	14	2	6	2	4	5	2	6	11	0	8	4	3	1	2	0	4	4	9	2	1	4	5
CviAIIprimer	TCT	56	17	18	13	11	12	10	9	2	10	6	17	8	10	11	14	19	15	1	15	13	6	3	3	4	7	5	6	6	1	16	15	15	5	1	3	8	2	0	1	4	7	1	8	4	2	3	19
CviAIIprimer	TGA	57	19	13	9	10	6	3	7	5	17	2	11	19	7	18	16	17	12	10	9	9	7	0	0	0	8	1	10	4	4	4	12	19	7	3	14	7	9	2	0	7	4	10	12	9	6	5	6
CviAIIprimer	TGC	58	6	3	16	7	9	8	4	3	5	3	2	0	6	8	9	3	10	6	5	1	8	2	2	1	3	0	1	3	5	2	8	4	10	0	4	2	2	0	0	1	0	0	4	1	2	6	2
CviAIIprimer	TGG	59	15	7	9	11	10	1	3	3	6	6	6	7	11	6	7	8	14	19	1	8	4	2	1	4	4	4	11	5	2	11	7	11	11	4	5	3	4	2	0	1	1	1	3	4	0	0	12
CviAIIprimer	TGT	60	26	17	11	8	7	4	5	9	17	4	13	6	11	6	16	12	15	4	11	15	20	2	0	2	2	1	5	9	4	13	14	6	5	0	8	4	10	5	4	9	2	0	5	7	4	7	15
CviAIIprimer	TTA	61	20	21	23	19	3	5	4	5	16	11	13	4	17	5	14	16	13	3	11	8	4	5	3	0	11	10	5	6	11	14	12	19	10	6	9	7	1	2	5	2	9	1	1	8	5	4	6
CviAIIprimer	TTC	62	28	16	14	12	21	5	1	4	11	16	15	7	8	6	20	22	10	8	28	13	2	8	2	7	11	4	7	10	5	8	19	15	14	6	7	6	4	0	3	5	10	4	14	11	5	9	7
CviAIIprimer	TTG	63	31	16	41	24	17	12	8	7	22	12	14	11	17	18	23	10	32	14	22	16	18	4	4	4	15	6	2	11	7	16	21	30	12	2	6	10	5	4	1	4	4	3	7	13	8	5	29
CviAIIprimer	TTT	64	33	18	27	31	14	7	13	16	21	22	19	21	29	17	48	31	29	25	27	27	17	13	2	7	12	14	14	13	9	16	21	31	20	8	10	11	7	1	3	4	7	13	8	14	12	9	7
[truncated: 17 more columns]
