# Supplementary material for: Eukaryotic transcriptomics in silico: Optimizing cDNA-AFLP efficiency
Source: BMC Genomics. 2009 Nov 30;10:565. doi: 10.1186/1471-2164-10-565 (PMC2797533; doi:10.1186/1471-2164-10-565)
Supplement: Additional file 5 — Arrays of all selective PCRs for all species and enzyme combinations. Selective PCR arrays using three-by-three selective base pairs for all 87 NCBI and 39 ENSEMBL species included in the present study, tested on all 28 combinations of 8 restriction enzymes. [file 1471-2164-10-565-S5.ZIP › CSV_Arrays/ENSEMBL/Ciona_intestinalisCviAIIandMseI.csv]

			MseIprimer	MseIprimer	MseIprimer	MseIprimer	MseIprimer	MseIprimer	MseIprimer	MseIprimer	MseIprimer	MseIprimer	MseIprimer	MseIprimer	MseIprimer	MseIprimer	MseIprimer	MseIprimer	MseIprimer	MseIprimer	MseIprimer	MseIprimer	MseIprimer	MseIprimer	MseIprimer	MseIprimer	MseIprimer	MseIprimer	MseIprimer	MseIprimer	MseIprimer	MseIprimer	MseIprimer	MseIprimer	MseIprimer	MseIprimer	MseIprimer	MseIprimer	MseIprimer	MseIprimer	MseIprimer	MseIprimer	MseIprimer	MseIprimer	MseIprimer	MseIprimer	MseIprimer	MseIprimer	MseIprimer
			AAA	AAC	AAG	AAT	ACA	ACC	ACG	ACT	AGA	AGC	AGG	AGT	ATA	ATC	ATG	ATT	CAA	CAC	CAG	CAT	CCA	CCC	CCG	CCT	CGA	CGC	CGG	CGT	CTA	CTC	CTG	CTT	GAA	GAC	GAG	GAT	GCA	GCC	GCG	GCT	GGA	GGC	GGG	GGT	GTA	GTC	GTG
		0	1	2	3	4	5	6	7	8	9	10	11	12	13	14	15	16	17	18	19	20	21	22	23	24	25	26	27	28	29	30	31	32	33	34	35	36	37	38	39	40	41	42	43	44	45	46	47
CviAIIprimer	AAA	1	109	99	75	140	82	43	32	82	64	38	47	85	66	79	84	77	102	32	63	43	40	24	24	32	31	24	24	25	19	42	52	97	66	25	21	32	41	13	12	39	42	19	4	29	26	25	35
CviAIIprimer	AAC	2	73	51	48	67	60	28	41	65	55	23	45	33	48	38	44	44	68	42	15	36	28	17	14	19	33	10	34	22	23	18	36	66	62	9	10	30	18	10	9	20	25	2	17	15	22	12	26
CviAIIprimer	AAG	3	68	71	52	77	65	56	39	97	66	35	22	62	55	43	78	51	97	32	35	56	35	19	11	24	26	13	17	22	15	45	32	66	66	12	28	30	47	13	11	23	38	5	16	15	25	15	21
CviAIIprimer	AAT	4	94	59	43	79	62	36	32	46	54	32	22	37	35	49	33	45	34	22	34	38	40	17	19	24	23	8	11	14	14	18	25	42	30	12	13	25	19	8	14	9	13	7	4	16	22	26	19
CviAIIprimer	ACA	5	66	45	53	68	48	27	28	38	47	22	19	62	34	29	32	16	50	27	35	25	11	21	12	18	17	8	2	8	11	27	37	30	40	16	12	25	20	12	10	12	15	3	7	5	13	20	20
CviAIIprimer	ACC	6	41	21	23	25	39	16	22	28	39	10	23	36	13	24	15	26	41	13	9	19	14	8	14	21	14	0	5	8	5	17	15	28	31	11	7	13	17	13	3	2	19	10	8	14	7	14	15
CviAIIprimer	ACG	7	43	30	36	40	27	33	20	27	31	14	17	34	21	17	26	17	28	15	17	14	13	13	4	7	22	5	15	32	2	15	4	18	34	15	9	16	7	7	13	13	21	4	10	13	10	8	16
CviAIIprimer	ACT	8	50	41	23	35	32	23	12	32	30	19	16	24	26	9	29	35	17	15	11	19	22	8	3	5	17	4	6	9	8	6	23	21	32	7	9	20	21	11	15	2	9	2	7	11	5	7	17
CviAIIprimer	AGA	9	45	40	53	63	31	10	23	53	38	26	18	34	36	50	28	28	47	17	17	20	23	13	9	11	25	9	14	11	9	15	29	20	28	12	9	32	15	4	8	19	8	15	8	26	22	16	25
CviAIIprimer	AGC	10	31	32	35	33	23	18	13	25	33	18	14	19	22	38	22	24	16	17	29	5	17	11	7	18	9	6	5	1	14	11	11	28	17	10	6	4	11	2	5	17	15	6	5	12	11	9	26
CviAIIprimer	AGG	11	48	34	40	32	26	22	15	42	45	32	13	24	23	26	31	23	31	16	22	24	21	9	10	8	24	11	8	5	5	17	9	32	29	8	17	15	19	5	6	16	20	2	5	14	7	7	17
CviAIIprimer	AGT	12	49	26	24	49	39	23	20	36	27	18	22	20	38	28	25	17	23	24	23	24	15	13	4	14	7	14	22	4	4	19	15	38	42	10	23	25	11	8	10	6	9	5	9	12	10	11	14
CviAIIprimer	ATA	13	87	70	46	91	51	17	41	43	62	28	29	42	44	53	37	39	41	17	29	30	49	20	10	14	22	8	10	26	17	15	30	54	46	13	15	29	28	16	17	26	22	6	7	18	24	19	22
CviAIIprimer	ATC	14	68	53	64	35	62	25	29	31	62	22	21	30	55	34	38	22	34	28	36	25	22	26	9	7	18	10	12	12	10	15	26	25	52	3	15	11	21	10	4	9	19	4	17	19	17	8	26
CviAIIprimer	ATG	15	71	74	60	95	61	47	44	67	44	56	24	58	59	30	48	38	69	43	43	36	36	27	15	21	18	14	12	17	13	28	28	49	70	13	34	27	26	15	7	10	34	12	7	15	17	22	22
CviAIIprimer	ATT	16	76	50	47	71	71	43	19	54	48	38	18	40	40	29	39	47	46	25	15	36	13	16	6	5	18	6	12	12	6	33	35	28	27	4	10	16	19	9	5	6	16	4	9	21	10	3	33
CviAIIprimer	CAA	17	74	77	51	88	72	50	35	57	63	46	33	51	62	58	60	52	62	31	44	48	18	32	6	19	19	15	14	27	12	25	35	61	61	18	20	35	25	13	12	12	19	10	13	20	21	19	28
CviAIIprimer	CAC	18	57	37	33	34	51	33	15	24	34	34	31	34	30	28	27	28	33	22	27	24	10	16	4	24	15	4	5	15	10	11	27	26	29	5	7	19	22	9	3	9	21	12	14	11	15	13	20
CviAIIprimer	CAG	19	58	43	41	67	71	23	20	47	50	19	22	47	33	37	32	31	33	17	46	14	14	23	6	32	6	18	16	7	2	18	27	38	35	11	9	28	39	4	3	16	9	12	31	12	21	23	19
CviAIIprimer	CAT	20	51	50	38	52	45	19	11	26	27	14	13	35	24	16	26	7	29	28	14	23	7	13	6	8	8	13	10	17	8	18	20	27	25	13	11	16	9	10	9	9	10	4	9	10	7	8	13
CviAIIprimer	CCA	21	48	29	41	37	38	26	18	36	39	18	33	39	47	28	23	24	41	21	21	35	14	7	13	9	21	5	17	16	7	21	21	29	34	8	17	28	20	3	5	11	22	7	6	12	10	6	15
CviAIIprimer	CCC	22	30	20	18	28	11	14	15	18	24	12	17	12	23	12	15	8	6	15	11	3	15	5	7	11	5	9	5	7	2	15	21	10	16	1	11	10	5	5	6	11	2	0	7	9	10	2	4
CviAIIprimer	CCG	23	15	11	14	11	10	10	12	13	12	2	4	16	3	5	10	10	8	15	5	19	4	2	3	2	9	9	3	4	7	12	8	8	8	5	4	5	13	2	4	4	7	0	1	7	5	1	5
CviAIIprimer	CCT	24	30	32	25	28	26	12	10	31	20	9	12	23	16	20	16	19	20	6	15	13	9	7	4	7	10	5	6	7	5	13	24	13	28	6	9	8	12	6	3	9	7	0	1	10	6	15	8
CviAIIprimer	CGA	25	34	24	24	23	24	24	24	20	14	10	10	37	25	20	21	32	31	12	11	15	16	10	7	16	11	12	5	4	3	11	5	24	19	4	8	16	21	5	4	16	7	7	4	13	7	12	12
CviAIIprimer	CGC	26	20	10	6	23	20	16	12	22	14	2	22	11	15	13	10	16	19	6	16	14	7	10	1	4	57	5	1	14	6	4	9	17	8	15	2	7	13	1	2	9	4	2	0	9	3	9	4
CviAIIprimer	CGG	27	19	25	20	17	18	14	7	9	21	4	7	10	14	11	10	19	28	9	8	7	18	10	3	5	6	6	11	6	7	8	18	9	4	5	9	10	2	0	3	3	10	4	0	9	10	5	4
CviAIIprimer	CGT	28	26	36	22	28	28	24	6	41	17	18	9	30	14	22	21	24	10	19	4	10	14	4	5	15	15	10	10	23	2	9	11	15	8	11	12	9	13	3	8	13	16	7	4	1	17	6	10
CviAIIprimer	CTA	29	39	20	25	38	22	14	15	27	20	18	11	16	18	14	19	22	31	12	13	15	5	7	4	11	5	5	9	5	6	7	18	30	25	5	8	14	7	4	4	7	7	5	7	10	7	7	7
CviAIIprimer	CTC	30	43	27	32	35	44	29	16	37	44	22	27	33	25	33	33	32	30	13	17	20	27	6	16	17	23	6	11	6	4	12	7	21	15	13	19	20	21	9	9	13	12	4	3	22	16	7	21
CviAIIprimer	CTG	31	43	50	51	70	43	34	33	41	36	20	20	43	38	33	34	39	37	15	21	29	17	9	16	13	9	11	10	18	4	15	23	45	33	19	21	21	36	4	8	9	16	5	11	17	17	21	21
CviAIIprimer	CTT	32	83	70	43	67	43	45	28	34	46	25	24	28	30	32	49	43	46	27	40	20	20	11	7	13	10	5	16	11	8	16	38	41	42	16	20	23	24	7	14	18	18	6	4	11	18	14	22
CviAIIprimer	GAA	33	88	111	68	117	97	47	38	86	89	25	30	58	74	81	62	59	71	34	59	64	38	38	15	32	38	22	12	24	15	33	50	77	77	10	25	42	36	37	12	21	11	14	8	37	28	34	56
CviAIIprimer	GAC	34	48	34	21	46	34	36	23	29	36	16	24	21	33	27	51	32	39	9	34	20	19	17	13	19	25	7	18	25	7	22	29	36	39	11	16	8	16	12	10	9	8	5	10	9	14	22	29
CviAIIprimer	GAG	35	47	63	33	67	61	31	20	58	39	14	27	34	41	48	37	41	56	15	20	18	21	16	19	20	24	10	14	10	13	40	25	49	45	15	18	28	42	7	6	18	25	9	3	21	26	14	29
CviAIIprimer	GAT	36	57	53	68	66	62	39	16	61	36	35	29	76	39	44	33	34	66	41	36	35	39	23	9	18	29	19	10	16	9	28	37	40	48	16	17	38	29	8	6	30	33	9	8	13	17	13	21
CviAIIprimer	GCA	37	67	62	47	52	61	18	18	70	43	35	31	42	40	38	51	52	43	29	16	51	16	20	5	10	29	17	13	25	12	20	25	42	40	12	12	27	24	13	15	14	14	7	6	22	23	18	28
CviAIIprimer	GCC	38	17	15	25	26	16	17	17	18	11	11	10	14	9	16	22	26	20	8	8	11	19	6	5	11	13	13	6	15	7	12	15	9	25	9	9	11	4	2	4	8	13	1	2	17	13	8	19
CviAIIprimer	GCG	39	34	32	17	26	22	17	21	16	21	12	8	32	18	10	17	17	16	12	10	12	13	7	9	12	17	9	21	5	1	16	13	26	13	5	5	12	5	5	9	10	8	6	2	12	3	8	9
CviAIIprimer	GCT	40	65	52	51	39	40	47	28	38	59	36	24	41	46	28	44	30	43	24	18	25	21	9	3	24	11	11	13	14	6	18	20	36	42	5	25	28	20	11	9	9	17	4	10	13	19	18	21
CviAIIprimer	GGA	41	46	58	24	55	75	16	14	41	23	21	27	38	31	29	38	25	54	22	13	26	27	9	5	28	10	22	11	6	6	25	29	41	40	18	12	28	14	9	9	6	26	8	6	12	25	14	14
CviAIIprimer	GGC	42	27	21	27	15	16	12	12	17	24	21	8	27	25	16	8	13	18	5	11	7	9	6	9	6	8	5	3	13	6	12	23	25	12	10	7	6	1	2	10	6	11	2	3	5	11	8	9
CviAIIprimer	GGG	43	30	28	36	15	32	26	13	34	17	29	20	37	37	19	27	19	33	26	23	6	11	9	6	16	24	10	6	16	9	15	14	26	17	6	8	14	7	16	6	9	11	7	4	7	12	9	18
CviAIIprimer	GGT	44	45	58	32	41	31	21	16	23	40	31	13	31	24	17	31	24	38	14	22	29	14	16	3	20	10	8	8	23	6	17	22	22	56	4	6	12	16	9	14	19	10	2	12	9	15	17	9
CviAIIprimer	GTA	45	63	63	52	44	64	22	25	41	42	21	12	50	32	33	35	25	34	18	18	20	22	16	13	15	13	3	5	26	2	23	26	35	32	11	10	18	10	9	1	14	27	2	4	17	17	12	20
CviAIIprimer	GTC	46	33	46	32	27	34	28	16	45	30	19	28	22	26	30	18	15	33	13	29	24	15	12	8	14	11	12	5	17	7	11	27	35	18	0	13	25	17	3	10	16	13	1	3	9	11	8	15
CviAIIprimer	GTG	47	73	54	54	69	47	52	31	45	43	26	35	34	32	39	49	65	45	33	57	30	32	19	8	24	32	5	11	16	7	25	27	36	39	20	11	28	31	10	2	19	15	6	5	28	19	15	25
CviAIIprimer	GTT	48	67	67	55	66	46	49	29	55	76	27	34	40	50	36	46	40	49	36	36	43	35	26	14	18	20	14	11	7	12	16	33	53	39	16	14	19	20	13	11	10	13	11	13	24	22	25	28
CviAIIprimer	TAA	49	57	82	59	62	46	38	25	35	69	46	35	25	106	32	49	44	44	25	25	27	18	31	14	18	19	11	7	17	12	22	31	26	35	25	27	30	25	13	19	13	17	3	18	11	19	19	16
CviAIIprimer	TAC	50	41	48	41	79	55	26	29	33	63	27	26	37	30	26	34	34	47	23	20	13	19	14	11	15	11	15	6	13	10	18	39	53	32	16	5	20	20	8	8	12	13	34	11	14	6	6	16
CviAIIprimer	TAG	51	43	32	26	28	43	18	14	39	22	27	14	27	42	34	29	18	28	10	7	8	5	8	9	15	11	7	7	11	7	10	9	15	30	22	8	19	18	16	5	8	7	5	9	5	9	9	17
CviAIIprimer	TAT	52	92	59	46	63	53	50	17	43	57	19	26	37	60	36	52	36	49	27	28	40	30	16	18	18	14	16	8	18	17	14	35	29	48	13	16	20	41	7	25	15	19	4	16	33	9	17	32
CviAIIprimer	TCA	53	55	37	41	56	69	48	43	25	45	26	27	38	35	31	35	26	54	18	32	24	30	37	9	11	15	10	7	21	9	27	16	49	22	6	15	23	19	8	8	8	13	5	11	19	16	16	22
CviAIIprimer	TCC	54	62	42	22	24	44	28	22	33	34	27	11	24	22	22	15	15	26	10	11	18	7	12	11	11	15	6	7	19	8	16	11	26	29	19	15	18	7	3	14	9	11	15	0	6	8	8	24
CviAIIprimer	TCG	55	44	28	18	47	20	11	13	21	41	14	14	29	24	30	12	11	22	13	8	15	17	8	6	10	19	7	13	17	5	6	4	27	24	4	18	12	9	8	7	2	23	3	9	10	9	8	6
CviAIIprimer	TCT	56	56	58	42	45	61	43	27	24	72	28	26	27	28	29	31	35	36	16	19	15	16	18	9	20	22	14	9	18	8	18	16	31	65	8	4	23	18	6	1	9	13	7	6	16	8	17	18
CviAIIprimer	TGA	57	48	58	50	42	44	34	33	39	41	22	27	40	67	38	41	39	46	36	13	35	41	23	6	19	29	10	15	13	2	22	22	56	27	17	9	21	22	12	11	16	9	12	5	8	16	24	31
CviAIIprimer	TGC	58	46	34	17	46	31	26	14	29	20	20	16	17	16	22	21	22	31	17	18	16	12	8	6	5	11	5	8	6	5	12	29	24	17	5	14	5	8	3	7	15	11	5	8	10	10	11	5
CviAIIprimer	TGG	59	32	27	40	26	33	29	19	33	34	20	16	34	33	35	15	29	38	23	18	18	17	11	9	7	14	7	16	18	10	20	18	29	29	6	13	23	21	6	7	4	10	8	8	15	12	9	20
CviAIIprimer	TGT	60	67	51	45	59	64	24	19	35	39	26	34	36	39	45	49	37	38	13	28	26	29	13	8	13	26	20	19	7	6	18	39	43	30	19	8	20	21	10	2	12	13	6	6	15	13	8	23
CviAIIprimer	TTA	61	48	42	50	58	45	14	9	28	49	29	19	34	51	34	20	31	36	18	8	27	27	14	8	4	24	9	6	11	11	13	21	39	16	10	6	16	13	4	3	15	13	0	9	12	11	3	20
CviAIIprimer	TTC	62	88	74	76	88	73	42	23	27	64	38	23	47	31	27	51	58	52	19	40	33	17	17	6	17	17	16	13	12	19	15	35	32	51	9	26	55	30	9	14	17	20	16	10	26	21	21	26
CviAIIprimer	TTG	63	129	113	88	86	90	52	57	61	74	54	48	77	60	35	54	73	64	39	33	48	46	18	20	25	27	16	11	26	29	35	52	65	36	21	25	48	38	28	15	18	32	24	12	36	28	17	28
CviAIIprimer	TTT	64	160	131	128	101	110	60	50	82	103	50	59	82	94	61	71	103	74	44	46	56	48	30	10	29	35	24	23	21	36	27	59	65	116	18	37	51	42	8	20	36	40	2	14	30	35	29	37
[truncated: 17 more columns]
