# Supplementary material for: Eukaryotic transcriptomics in silico: Optimizing cDNA-AFLP efficiency
Source: BMC Genomics. 2009 Nov 30;10:565. doi: 10.1186/1471-2164-10-565 (PMC2797533; doi:10.1186/1471-2164-10-565)
Supplement: Additional file 5 — Arrays of all selective PCRs for all species and enzyme combinations. Selective PCR arrays using three-by-three selective base pairs for all 87 NCBI and 39 ENSEMBL species included in the present study, tested on all 28 combinations of 8 restriction enzymes. [file 1471-2164-10-565-S5.ZIP › CSV_Arrays/ENSEMBL/Ciona_intestinalisCviQIandCviAII.csv]

			CviAIIprimer	CviAIIprimer	CviAIIprimer	CviAIIprimer	CviAIIprimer	CviAIIprimer	CviAIIprimer	CviAIIprimer	CviAIIprimer	CviAIIprimer	CviAIIprimer	CviAIIprimer	CviAIIprimer	CviAIIprimer	CviAIIprimer	CviAIIprimer	CviAIIprimer	CviAIIprimer	CviAIIprimer	CviAIIprimer	CviAIIprimer	CviAIIprimer	CviAIIprimer	CviAIIprimer	CviAIIprimer	CviAIIprimer	CviAIIprimer	CviAIIprimer	CviAIIprimer	CviAIIprimer	CviAIIprimer	CviAIIprimer	CviAIIprimer	CviAIIprimer	CviAIIprimer	CviAIIprimer	CviAIIprimer	CviAIIprimer	CviAIIprimer	CviAIIprimer	CviAIIprimer	CviAIIprimer	CviAIIprimer	CviAIIprimer	CviAIIprimer	CviAIIprimer	CviAIIprimer
			AAA	AAC	AAG	AAT	ACA	ACC	ACG	ACT	AGA	AGC	AGG	AGT	ATA	ATC	ATG	ATT	CAA	CAC	CAG	CAT	CCA	CCC	CCG	CCT	CGA	CGC	CGG	CGT	CTA	CTC	CTG	CTT	GAA	GAC	GAG	GAT	GCA	GCC	GCG	GCT	GGA	GGC	GGG	GGT	GTA	GTC	GTG
		0	1	2	3	4	5	6	7	8	9	10	11	12	13	14	15	16	17	18	19	20	21	22	23	24	25	26	27	28	29	30	31	32	33	34	35	36	37	38	39	40	41	42	43	44	45	46	47
CviQIprimer	AAA	1	104	55	55	58	45	26	39	29	32	35	33	33	37	44	56	58	84	40	52	40	44	26	16	30	20	13	18	27	21	44	36	47	77	44	49	39	48	23	19	41	57	22	22	47	24	52	64
CviQIprimer	AAC	2	65	33	73	52	37	30	29	22	45	24	38	29	43	46	46	44	37	35	43	25	32	16	13	6	26	10	5	19	18	25	42	50	50	36	44	38	31	13	16	44	57	25	36	29	28	41	49
CviQIprimer	AAG	3	82	43	59	41	34	13	27	30	35	39	39	36	38	44	75	62	57	35	58	43	55	18	14	25	30	12	11	29	24	37	53	53	75	33	38	45	49	35	14	42	33	16	18	29	63	33	41
CviQIprimer	AAT	4	54	37	51	28	31	14	28	24	34	10	13	26	34	34	30	33	51	78	31	36	22	12	12	28	28	11	10	19	20	16	23	40	45	22	30	54	47	14	14	24	30	16	13	21	28	25	55
CviQIprimer	ACA	5	54	19	33	19	41	8	13	15	18	15	20	10	33	18	22	37	27	14	26	19	21	9	2	13	23	11	13	8	10	15	23	25	39	18	17	31	23	4	9	8	23	7	15	13	12	27	18
CviQIprimer	ACC	6	34	24	18	23	18	11	19	5	8	7	13	21	18	12	31	16	28	18	15	13	23	12	1	7	6	6	7	3	9	9	20	25	29	14	10	33	21	6	7	26	15	8	22	9	15	16	23
CviQIprimer	ACG	7	30	23	17	28	7	14	9	10	14	7	16	10	17	12	7	19	20	13	4	6	7	7	6	3	6	3	9	7	10	11	7	21	24	14	17	27	18	4	18	19	20	5	5	8	7	5	13
CviQIprimer	ACT	8	24	13	21	27	30	4	17	7	11	7	15	7	13	7	21	10	25	13	20	7	9	12	6	6	12	8	6	10	9	7	17	18	25	22	12	16	16	4	5	22	14	7	4	17	9	10	20
CviQIprimer	AGA	9	66	33	44	28	37	18	26	37	17	18	18	18	35	10	39	51	33	18	38	26	21	10	13	14	19	9	11	12	16	18	29	38	43	25	19	40	32	26	13	33	31	13	14	14	26	21	31
CviQIprimer	AGC	10	44	24	28	22	17	20	15	11	30	10	22	12	24	24	19	17	29	37	32	25	17	8	7	11	12	3	0	17	16	11	27	18	35	20	41	29	32	12	9	20	22	9	18	20	20	11	20
CviQIprimer	AGG	11	42	26	35	14	22	10	12	7	23	21	8	7	24	15	27	17	23	11	13	11	26	10	5	7	16	3	2	12	7	22	15	24	41	16	20	23	25	2	9	24	17	5	34	13	5	16	26
CviQIprimer	AGT	12	33	45	33	32	23	24	15	16	28	19	22	19	35	21	23	43	50	34	28	24	34	19	11	16	12	11	6	13	23	26	32	37	47	18	36	38	35	12	15	27	25	11	12	23	25	21	24
CviQIprimer	ATA	13	56	31	36	31	29	6	7	7	31	9	15	17	31	25	39	25	50	21	27	22	21	3	8	12	21	2	3	9	10	27	9	32	50	13	21	40	37	18	19	21	27	11	15	17	17	20	29
CviQIprimer	ATC	14	40	25	25	23	18	8	12	16	21	9	17	10	32	28	32	20	34	20	28	21	28	9	4	12	14	18	12	15	15	25	30	13	47	22	40	24	39	13	12	33	22	13	18	27	18	34	35
CviQIprimer	ATG	15	0	0	0	0	0	0	0	0	0	0	0	0	0	0	0	0	0	0	0	0	0	0	0	0	0	0	0	0	0	0	0	0	0	0	0	0	0	0	0	0	0	0	0	0	0	0	0
CviQIprimer	ATT	16	76	60	46	33	44	29	24	14	39	31	23	20	45	35	36	48	53	40	50	34	38	18	23	17	31	24	12	31	25	28	40	35	53	32	37	30	36	13	19	38	31	31	31	25	40	18	26
CviQIprimer	CAA	17	63	40	31	27	32	25	32	13	30	33	22	22	36	18	51	36	45	33	30	28	26	17	5	10	15	19	12	23	11	27	35	51	140	34	53	37	29	11	15	43	31	8	21	18	19	19	48
CviQIprimer	CAC	18	41	26	30	10	25	14	11	31	18	7	13	9	34	12	33	17	33	15	23	18	14	6	6	12	13	8	6	7	9	14	18	13	38	17	13	18	15	8	5	17	21	6	18	18	22	7	31
CviQIprimer	CAG	19	44	29	53	26	17	27	10	10	19	22	16	10	26	13	50	28	37	10	21	38	22	11	11	16	9	7	8	12	9	16	21	22	44	12	29	34	38	24	13	33	37	11	20	27	16	23	31
CviQIprimer	CAT	20	24	13	17	22	12	14	12	9	6	8	19	8	9	13	18	19	33	9	14	17	22	6	9	9	5	10	2	5	12	13	15	17	29	14	12	23	26	17	10	15	22	8	20	16	13	10	22
CviQIprimer	CCA	21	13	23	11	7	13	11	6	2	14	5	9	11	20	10	14	6	28	57	20	3	17	8	0	10	9	7	3	8	5	14	15	7	18	10	17	14	24	6	3	5	9	1	10	8	6	8	16
CviQIprimer	CCC	22	10	11	8	8	8	6	6	7	9	4	15	10	10	7	7	11	9	14	13	6	5	9	1	7	2	9	7	6	3	11	4	9	16	0	15	13	10	7	4	9	14	4	12	30	5	11	8
CviQIprimer	CCG	23	1	9	3	4	6	4	10	7	2	5	2	4	5	3	4	16	14	1	3	6	4	6	2	5	1	3	0	12	9	6	10	3	12	8	8	8	4	4	2	10	13	0	11	6	5	6	13
CviQIprimer	CCT	24	7	7	13	12	7	9	5	8	17	11	6	10	5	6	16	5	8	2	6	2	4	4	6	0	6	1	5	3	3	0	11	7	18	13	13	9	5	6	4	17	6	3	6	4	4	6	27
CviQIprimer	CGA	25	28	14	14	10	10	5	11	1	28	3	8	2	13	20	19	8	18	8	12	8	2	4	1	4	8	5	14	7	15	5	5	14	13	9	5	5	11	4	18	13	13	6	10	4	9	7	10
CviQIprimer	CGC	26	9	10	3	7	8	4	8	6	11	2	5	1	4	1	4	2	10	6	4	2	3	3	0	3	5	2	4	11	4	3	6	3	7	3	6	8	5	4	3	12	7	0	4	8	5	2	10
CviQIprimer	CGG	27	21	26	9	8	4	0	4	0	9	5	3	3	6	4	10	9	9	8	9	12	2	5	5	1	5	7	8	2	4	5	12	11	7	9	6	15	6	2	6	9	8	3	6	17	9	10	4
CviQIprimer	CGT	28	13	17	7	5	10	1	2	2	4	6	13	2	8	13	7	9	12	1	11	5	7	4	1	8	3	6	5	1	2	7	8	15	13	17	4	4	6	0	7	7	9	4	14	9	12	2	3
CviQIprimer	CTA	29	6	4	10	3	2	1	3	7	6	6	3	8	10	3	15	2	13	10	10	6	4	1	5	5	8	2	3	4	2	6	4	8	6	7	7	8	5	7	3	3	6	1	2	7	8	5	15
CviQIprimer	CTC	30	28	10	34	18	12	7	11	10	4	11	8	6	14	11	8	30	15	10	14	6	11	6	1	11	14	4	5	8	13	6	8	12	23	15	22	16	17	15	1	10	15	11	12	10	10	7	14
CviQIprimer	CTG	31	32	16	20	12	24	14	7	15	14	12	27	15	31	13	27	20	15	24	14	17	18	8	1	11	12	3	3	3	1	14	16	12	26	10	15	7	25	11	11	22	16	21	9	19	11	10	9
CviQIprimer	CTT	32	34	25	47	21	17	13	12	19	29	13	19	13	25	23	25	13	17	18	16	24	11	11	11	13	25	9	3	7	7	10	20	17	36	14	21	22	18	4	14	15	22	5	13	14	15	13	28
CviQIprimer	GAA	33	38	29	25	32	25	9	16	34	27	14	19	21	28	19	21	21	17	8	12	19	9	8	2	13	18	7	4	8	5	26	16	22	44	13	16	21	17	10	12	14	7	6	12	28	16	9	37
CviQIprimer	GAC	34	30	14	13	17	13	15	9	4	19	4	18	5	25	16	20	15	9	19	19	15	12	7	4	12	17	6	7	14	7	10	20	20	39	20	18	32	26	9	11	10	11	5	17	24	8	21	16
CviQIprimer	GAG	35	30	22	27	13	15	7	10	8	9	21	11	5	26	14	30	20	20	10	20	13	16	4	4	5	9	19	11	8	7	12	15	13	36	5	8	31	23	14	12	24	7	9	15	11	18	11	26
CviQIprimer	GAT	36	31	22	32	16	11	12	28	14	12	32	8	8	13	13	28	24	17	17	15	11	21	9	2	5	21	7	7	14	8	12	21	8	28	25	12	38	15	3	12	8	18	7	5	16	8	15	20
CviQIprimer	GCA	37	8	8	15	5	9	7	14	2	6	11	8	6	9	8	19	3	11	5	10	8	13	4	2	2	12	6	1	3	7	15	6	22	20	13	2	5	12	4	3	7	12	2	3	3	8	9	12
CviQIprimer	GCC	38	13	8	7	8	3	0	2	4	2	2	7	6	3	4	7	4	9	1	8	6	6	4	5	6	4	3	8	3	0	8	6	2	4	2	2	11	8	3	2	8	5	4	13	3	9	4	14
CviQIprimer	GCG	39	11	5	3	2	6	3	2	2	12	3	3	2	16	9	14	11	3	2	0	0	5	2	1	1	7	7	0	10	1	9	2	4	13	7	22	14	0	9	0	2	4	0	9	3	6	6	8
CviQIprimer	GCT	40	8	11	12	11	9	7	10	4	5	8	3	14	11	10	7	6	13	2	5	2	10	1	1	6	5	2	7	2	4	13	11	10	22	3	10	8	15	4	7	8	7	5	6	7	5	4	16
CviQIprimer	GGA	41	14	15	21	16	23	8	16	11	15	14	5	20	13	18	20	10	19	6	13	8	9	4	3	8	8	14	7	8	2	15	11	7	20	32	11	13	14	6	5	18	13	3	7	15	8	6	5
CviQIprimer	GGC	42	20	21	14	8	8	0	8	9	5	13	1	6	7	6	15	2	20	2	3	6	8	8	2	2	1	8	1	6	1	3	15	20	9	13	8	5	4	6	4	8	10	2	6	8	1	4	16
CviQIprimer	GGG	43	17	10	14	11	5	7	12	4	2	3	6	9	5	24	17	9	14	6	8	6	8	11	3	5	5	0	1	3	2	5	9	9	21	6	5	10	8	4	5	5	5	11	2	6	6	3	8
CviQIprimer	GGT	44	23	9	13	7	13	12	11	5	12	3	10	11	17	8	18	7	7	10	13	7	12	3	2	3	5	9	9	4	4	8	8	6	19	3	12	17	16	9	2	12	8	8	6	16	5	9	6
CviQIprimer	GTA	45	13	13	10	5	6	4	9	1	4	6	5	6	16	8	15	5	3	5	8	3	10	2	5	1	2	1	5	1	3	8	8	16	23	4	4	16	5	6	13	14	14	0	4	13	3	5	4
CviQIprimer	GTC	46	26	13	17	6	22	11	21	12	12	1	17	15	8	11	20	12	23	8	10	12	3	18	7	3	15	7	1	9	12	15	17	15	41	26	13	20	20	3	5	22	17	1	15	9	5	10	24
CviQIprimer	GTG	47	34	16	13	12	14	13	6	8	18	9	3	11	22	3	7	13	36	20	13	8	13	4	8	1	4	1	15	5	10	10	5	13	25	22	15	16	24	12	7	13	13	13	8	9	4	8	8
CviQIprimer	GTT	48	32	21	32	14	20	14	10	13	16	4	7	18	18	11	37	20	22	15	12	14	17	11	4	7	14	6	9	7	13	6	22	17	23	27	29	20	15	10	6	18	31	10	20	13	22	12	38
CviQIprimer	TAA	49	14	7	13	3	7	7	4	6	7	3	2	6	6	5	8	10	11	11	6	5	9	9	3	8	3	9	0	5	5	1	11	4	10	8	5	12	0	7	5	7	8	10	7	2	5	9	9
CviQIprimer	TAC	50	9	8	11	12	17	7	7	4	5	3	3	6	15	5	7	16	7	7	2	6	2	5	4	2	4	1	5	5	2	7	4	8	17	5	13	8	2	4	5	4	11	15	4	5	4	12	7
CviQIprimer	TAG	51	14	2	7	3	4	0	6	3	3	2	6	4	2	8	7	10	6	8	7	1	5	1	2	2	0	3	4	4	1	0	2	5	2	4	6	11	1	2	4	0	1	3	2	5	8	1	3
CviQIprimer	TAT	52	23	8	5	11	10	10	6	4	5	3	6	2	6	9	5	4	22	6	10	14	1	6	5	8	3	3	6	4	3	2	5	11	5	5	5	15	9	3	6	8	4	2	3	9	4	7	21
CviQIprimer	TCA	53	16	5	18	16	7	5	3	9	8	2	7	9	8	9	12	5	10	8	14	4	7	7	5	8	10	8	7	9	6	7	7	10	32	15	12	11	12	12	8	14	7	7	2	12	4	4	18
CviQIprimer	TCC	54	10	19	7	8	8	7	5	7	10	14	9	9	4	4	22	5	16	13	10	4	6	6	2	4	5	7	3	1	4	12	6	11	11	7	13	16	13	9	10	5	14	5	7	6	6	13	7
CviQIprimer	TCG	55	25	16	4	18	11	4	13	4	8	12	4	6	10	5	21	19	8	4	9	11	9	4	2	5	12	3	1	8	3	5	7	7	21	8	14	17	11	5	4	9	7	3	5	9	8	5	10
CviQIprimer	TCT	56	27	10	18	13	7	4	3	12	7	3	6	4	11	6	11	9	12	9	13	4	10	1	4	5	8	3	3	2	3	11	12	4	14	14	13	23	13	1	3	5	18	2	7	4	6	11	7
CviQIprimer	TGA	57	34	29	25	14	15	6	15	22	15	6	2	9	14	18	15	10	24	15	26	14	16	7	4	6	13	10	16	8	8	11	19	23	35	17	23	18	15	12	12	12	14	3	15	16	7	6	17
CviQIprimer	TGC	58	13	17	13	16	11	7	12	7	13	6	9	12	23	11	18	16	29	11	17	1	22	1	2	6	12	11	7	7	10	16	31	30	28	11	9	19	19	14	3	10	15	6	10	8	2	22	13
CviQIprimer	TGG	59	30	22	23	24	30	14	15	17	19	20	24	11	16	16	24	6	20	9	6	12	27	5	3	11	9	12	9	12	9	11	12	25	25	8	20	13	21	8	9	16	12	6	6	12	22	25	15
CviQIprimer	TGT	60	26	13	23	30	19	10	11	17	13	3	23	10	26	14	13	28	39	15	16	19	18	11	3	5	9	16	5	13	3	8	13	11	28	15	15	17	10	6	7	17	21	6	7	18	3	16	20
CviQIprimer	TTA	61	21	21	18	17	15	10	9	17	9	6	6	15	14	22	21	12	21	10	15	12	6	6	0	8	3	4	4	16	0	13	6	11	17	6	9	12	9	7	15	10	8	8	1	5	13	13	6
CviQIprimer	TTC	62	48	42	31	22	23	13	25	12	29	7	13	15	31	22	27	23	34	12	28	7	13	2	1	11	13	10	9	9	10	17	16	29	34	18	28	41	21	10	7	32	22	12	14	16	19	32	34
CviQIprimer	TTG	63	49	35	64	30	43	27	18	19	13	15	26	43	97	28	55	46	50	20	35	25	22	19	13	14	23	11	24	16	16	20	33	27	73	36	32	46	26	6	8	22	27	18	23	19	31	16	44
CviQIprimer	TTT	64	63	38	39	50	29	21	24	18	27	27	17	23	50	17	39	35	46	29	32	10	24	19	6	24	20	15	12	19	16	12	25	38	60	32	36	44	26	15	18	33	40	5	24	32	14	27	26
[truncated: 17 more columns]
