# Supplementary material for: Eukaryotic transcriptomics in silico: Optimizing cDNA-AFLP efficiency
Source: BMC Genomics. 2009 Nov 30;10:565. doi: 10.1186/1471-2164-10-565 (PMC2797533; doi:10.1186/1471-2164-10-565)
Supplement: Additional file 5 — Arrays of all selective PCRs for all species and enzyme combinations. Selective PCR arrays using three-by-three selective base pairs for all 87 NCBI and 39 ENSEMBL species included in the present study, tested on all 28 combinations of 8 restriction enzymes. [file 1471-2164-10-565-S5.ZIP › CSV_Arrays/ENSEMBL/Ciona_intestinalisCviQIandHinP1I.csv]

			HinP1Iprimer	HinP1Iprimer	HinP1Iprimer	HinP1Iprimer	HinP1Iprimer	HinP1Iprimer	HinP1Iprimer	HinP1Iprimer	HinP1Iprimer	HinP1Iprimer	HinP1Iprimer	HinP1Iprimer	HinP1Iprimer	HinP1Iprimer	HinP1Iprimer	HinP1Iprimer	HinP1Iprimer	HinP1Iprimer	HinP1Iprimer	HinP1Iprimer	HinP1Iprimer	HinP1Iprimer	HinP1Iprimer	HinP1Iprimer	HinP1Iprimer	HinP1Iprimer	HinP1Iprimer	HinP1Iprimer	HinP1Iprimer	HinP1Iprimer	HinP1Iprimer	HinP1Iprimer	HinP1Iprimer	HinP1Iprimer	HinP1Iprimer	HinP1Iprimer	HinP1Iprimer	HinP1Iprimer	HinP1Iprimer	HinP1Iprimer	HinP1Iprimer	HinP1Iprimer	HinP1Iprimer	HinP1Iprimer	HinP1Iprimer	HinP1Iprimer	HinP1Iprimer
			AAA	AAC	AAG	AAT	ACA	ACC	ACG	ACT	AGA	AGC	AGG	AGT	ATA	ATC	ATG	ATT	CAA	CAC	CAG	CAT	CCA	CCC	CCG	CCT	CGA	CGC	CGG	CGT	CTA	CTC	CTG	CTT	GAA	GAC	GAG	GAT	GCA	GCC	GCG	GCT	GGA	GGC	GGG	GGT	GTA	GTC	GTG
		0	1	2	3	4	5	6	7	8	9	10	11	12	13	14	15	16	17	18	19	20	21	22	23	24	25	26	27	28	29	30	31	32	33	34	35	36	37	38	39	40	41	42	43	44	45	46	47
CviQIprimer	AAA	1	34	34	30	40	14	10	9	13	24	15	9	29	16	22	48	21	25	34	22	35	17	16	8	12	13	7	8	8	4	15	12	20	11	24	12	13	0	0	0	0	17	4	4	4	10	5	12
CviQIprimer	AAC	2	32	32	49	46	15	18	13	10	23	14	18	23	21	11	25	20	32	34	16	25	14	12	9	3	19	5	11	20	4	17	8	13	12	7	17	9	0	0	0	0	7	13	5	14	16	3	4
CviQIprimer	AAG	3	37	30	18	43	25	13	13	9	26	18	6	19	25	19	14	25	18	17	13	18	16	13	7	14	13	6	7	12	2	9	8	16	15	13	7	18	0	0	0	0	12	9	14	9	3	7	7
CviQIprimer	AAT	4	25	37	18	27	34	9	20	12	23	5	5	21	10	9	29	16	31	15	10	14	12	2	4	5	6	4	3	21	4	7	9	8	12	7	9	13	0	0	0	0	3	5	2	13	4	3	8
CviQIprimer	ACA	5	22	13	16	7	12	1	8	4	20	10	8	6	8	16	12	11	15	15	3	9	9	7	1	5	9	4	8	10	9	4	7	8	16	5	7	12	0	0	0	0	6	9	8	6	4	1	4
CviQIprimer	ACC	6	16	12	14	11	17	8	5	7	15	8	4	11	9	9	16	13	7	13	8	9	5	2	2	4	7	7	0	7	1	0	4	5	18	16	6	4	0	0	0	0	7	2	2	2	5	2	1
CviQIprimer	ACG	7	6	17	12	22	8	4	4	3	11	7	11	2	5	13	9	4	10	13	9	3	5	1	4	2	7	4	6	2	4	6	1	8	6	2	0	8	0	0	0	0	6	1	1	3	6	5	6
CviQIprimer	ACT	8	9	4	20	11	9	7	7	5	1	7	5	15	7	3	7	9	8	8	3	17	5	1	1	2	6	2	2	4	0	4	3	3	3	4	7	4	0	0	0	0	5	2	0	0	2	1	1
CviQIprimer	AGA	9	31	31	23	13	11	15	8	11	8	18	3	13	9	11	14	11	16	17	6	12	10	4	2	6	10	5	1	6	5	8	14	4	15	11	7	0	0	0	0	0	5	5	1	12	1	13	6
CviQIprimer	AGC	10	31	10	12	12	11	5	5	6	7	13	8	11	6	6	16	10	23	14	5	16	2	4	7	1	1	10	0	3	1	3	3	9	7	7	4	8	0	0	0	0	4	0	4	3	4	4	6
CviQIprimer	AGG	11	16	15	9	20	6	6	12	6	13	4	8	6	7	10	5	14	10	18	5	8	7	6	3	6	3	6	4	5	2	9	6	12	10	10	5	6	0	0	0	0	3	0	10	1	1	5	0
CviQIprimer	AGT	12	27	31	16	26	13	6	9	13	18	6	5	5	8	4	25	15	14	14	13	21	4	9	3	10	16	8	2	7	5	12	8	13	6	11	6	0	0	0	0	0	5	4	1	7	1	4	10
CviQIprimer	ATA	13	21	13	12	19	18	6	4	6	11	10	5	1	8	13	14	15	21	19	13	9	7	4	4	2	6	2	8	4	7	4	2	3	8	10	3	8	0	0	0	0	4	1	7	5	9	1	3
CviQIprimer	ATC	14	30	14	23	24	8	8	4	7	10	8	3	13	16	10	17	11	12	15	12	17	5	7	2	7	14	2	4	7	2	5	0	13	4	3	7	3	0	0	0	0	1	4	5	1	0	10	4
CviQIprimer	ATG	15	37	30	29	33	20	17	3	13	9	15	6	15	16	11	29	15	18	15	9	22	9	6	0	15	8	6	8	13	5	16	17	17	13	11	15	8	0	0	0	0	8	3	3	6	5	6	9
CviQIprimer	ATT	16	42	22	41	26	16	8	12	7	18	14	12	21	21	7	25	17	26	13	15	21	15	4	7	11	8	5	8	5	5	8	13	15	16	11	11	18	0	0	0	0	10	10	7	16	2	14	3
CviQIprimer	CAA	17	30	14	29	13	9	15	8	3	9	3	15	17	13	17	22	24	12	10	16	30	6	2	7	8	7	5	6	6	1	7	3	7	3	16	6	14	0	0	0	0	1	1	3	8	10	0	6
CviQIprimer	CAC	18	30	17	8	8	11	8	3	8	19	10	13	7	6	3	3	11	21	10	11	10	12	6	11	4	8	10	6	15	2	2	3	1	12	1	6	10	0	0	0	0	4	1	5	4	1	4	11
CviQIprimer	CAG	19	13	26	17	11	7	9	4	14	8	5	5	9	6	5	16	20	14	27	11	6	5	2	2	10	9	6	4	5	8	11	10	4	20	12	2	14	0	0	0	0	6	3	4	5	5	2	6
CviQIprimer	CAT	20	32	21	16	16	15	3	4	6	13	6	7	20	5	15	14	11	8	11	12	4	10	4	5	6	12	2	3	8	2	13	8	8	9	4	3	9	0	0	0	0	7	3	3	4	7	6	7
CviQIprimer	CCA	21	6	14	7	8	9	3	2	10	14	10	7	2	3	12	9	4	8	9	5	11	6	4	1	2	2	4	1	1	1	4	1	1	1	5	4	2	0	0	0	0	5	2	0	3	1	2	1
CviQIprimer	CCC	22	4	8	4	13	1	7	1	8	9	7	6	0	0	3	3	11	0	7	5	7	6	4	1	3	3	1	4	6	0	1	3	3	11	2	1	3	0	0	0	0	8	0	0	5	1	0	0
CviQIprimer	CCG	23	10	9	5	7	8	6	2	1	4	5	4	4	0	5	2	2	0	6	7	5	5	1	0	4	7	0	7	5	2	1	5	2	3	3	5	7	0	0	0	0	3	2	1	0	0	4	4
CviQIprimer	CCT	24	6	0	10	9	7	3	3	6	4	1	2	1	4	16	3	0	2	6	4	8	2	0	0	2	0	1	3	1	1	1	6	1	3	4	0	1	0	0	0	0	3	3	0	0	1	2	1
CviQIprimer	CGA	25	9	9	5	6	10	2	6	10	4	4	4	2	8	3	3	8	9	4	4	5	4	10	5	3	9	4	1	10	0	4	5	1	7	0	4	3	0	0	0	0	4	1	4	1	6	3	1
CviQIprimer	CGC	26	1	4	5	1	0	1	1	0	0	4	1	6	3	1	2	5	5	1	2	7	2	0	0	2	6	0	1	0	7	4	1	1	4	3	3	9	0	0	0	0	1	5	0	0	4	3	1
CviQIprimer	CGG	27	14	8	14	4	4	3	7	2	9	1	2	3	1	4	5	4	4	4	4	3	2	4	1	1	6	0	0	2	2	3	3	2	3	5	5	2	0	0	0	0	1	2	0	7	1	0	1
CviQIprimer	CGT	28	2	5	4	8	11	4	0	3	2	3	3	6	7	10	2	9	4	9	1	4	2	0	1	0	0	1	1	5	0	0	2	1	4	1	1	1	0	0	0	0	1	5	0	1	4	5	0
CviQIprimer	CTA	29	12	3	2	4	2	3	3	0	3	1	2	2	0	4	6	4	2	7	5	4	4	0	0	0	1	1	0	0	0	0	0	1	3	1	6	2	0	0	0	0	0	0	1	1	0	1	3
CviQIprimer	CTC	30	11	8	2	3	6	1	11	2	1	6	4	12	3	5	11	3	3	3	8	16	1	0	1	2	3	2	2	4	0	5	8	8	1	2	3	4	0	0	0	0	8	1	6	6	2	7	3
CviQIprimer	CTG	31	15	17	5	17	8	4	3	8	13	0	2	3	22	3	6	7	4	16	3	16	7	4	0	2	6	6	4	7	0	2	5	7	8	6	5	9	0	0	0	0	4	1	0	4	4	0	1
CviQIprimer	CTT	32	19	15	8	10	6	6	6	4	10	7	2	7	8	5	5	10	11	20	8	14	1	2	6	1	10	6	5	2	3	3	6	4	8	5	13	3	0	0	0	0	2	2	4	8	3	2	4
CviQIprimer	GAA	33	20	10	14	19	14	7	17	6	3	10	6	3	8	6	16	16	7	13	9	8	21	1	3	4	9	5	4	7	0	9	8	11	10	6	3	10	0	0	0	0	14	4	5	4	5	10	5
CviQIprimer	GAC	34	10	18	10	13	4	7	1	3	11	15	8	3	5	6	10	4	6	10	6	5	9	5	3	11	2	1	5	8	3	9	5	9	6	12	3	2	0	0	0	0	2	2	2	4	0	1	1
CviQIprimer	GAG	35	20	5	8	11	9	8	4	8	3	7	1	5	10	12	5	9	17	16	11	16	6	6	3	4	5	1	3	1	0	9	3	4	8	2	5	8	0	0	0	0	3	3	2	8	4	2	7
CviQIprimer	GAT	36	16	13	14	15	15	6	12	7	4	8	5	8	8	8	12	10	20	3	6	10	7	2	0	7	13	7	0	6	1	6	1	8	6	9	3	11	0	0	0	0	3	4	3	3	1	4	2
CviQIprimer	GCA	37	10	14	4	17	6	0	7	7	12	0	2	5	6	7	13	6	2	7	1	7	1	2	2	2	1	3	2	5	1	2	3	4	4	5	3	2	0	0	0	0	9	1	3	4	1	0	4
CviQIprimer	GCC	38	5	5	4	6	7	5	6	4	6	5	0	5	3	1	3	4	6	5	4	4	1	3	0	3	6	3	3	3	2	6	0	2	3	1	0	5	0	0	0	0	3	0	0	6	1	1	0
CviQIprimer	GCG	39	3	4	4	1	7	6	2	5	5	3	1	3	1	3	0	6	5	7	1	2	3	3	2	0	0	0	1	2	0	6	0	0	4	1	1	5	0	0	0	0	3	3	3	0	0	1	0
CviQIprimer	GCT	40	13	10	14	3	1	2	1	1	4	3	5	6	5	2	0	1	7	4	6	7	1	10	7	0	2	3	0	6	0	2	0	3	6	2	2	4	0	0	0	0	0	0	1	4	0	0	3
CviQIprimer	GGA	41	11	7	9	7	10	5	1	5	4	3	4	2	2	5	17	8	22	16	8	6	5	0	0	4	8	7	1	2	1	3	2	5	8	5	1	1	0	0	0	0	0	2	0	5	4	0	5
CviQIprimer	GGC	42	4	10	11	10	11	1	3	2	0	3	3	7	3	1	4	1	10	5	4	3	1	4	1	2	2	4	0	0	0	2	0	4	8	5	0	6	0	0	0	0	0	1	1	3	3	1	3
CviQIprimer	GGG	43	3	12	7	3	13	1	1	5	0	0	3	3	2	5	2	5	8	7	3	2	4	2	1	1	10	2	2	4	2	3	3	2	3	8	5	4	0	0	0	0	4	5	0	2	1	7	3
CviQIprimer	GGT	44	7	5	1	8	8	2	6	3	11	2	5	4	11	6	10	9	6	5	6	7	4	2	4	3	7	3	5	4	1	2	2	8	2	2	1	2	0	0	0	0	0	3	0	4	1	2	0
CviQIprimer	GTA	45	7	4	3	4	6	10	1	5	1	3	2	1	1	4	10	0	7	2	6	1	2	1	0	3	2	0	1	1	3	5	6	4	4	3	3	4	0	0	0	0	2	0	1	2	1	3	2
CviQIprimer	GTC	46	15	10	9	14	12	3	5	7	9	11	1	12	2	9	10	12	9	10	13	15	5	5	2	1	13	6	3	3	1	3	4	6	8	7	4	10	0	0	0	0	2	3	1	3	5	2	3
CviQIprimer	GTG	47	12	9	5	5	7	2	0	6	6	2	2	10	4	13	14	7	6	13	8	14	7	4	5	5	6	4	7	2	1	10	0	0	5	8	6	4	0	0	0	0	4	9	3	9	5	5	8
CviQIprimer	GTT	48	11	5	13	18	10	5	1	1	12	11	7	13	18	14	8	3	7	5	7	13	12	8	1	4	7	3	1	7	1	14	2	11	5	12	8	4	0	0	0	0	5	4	1	2	1	10	3
CviQIprimer	TAA	49	6	9	4	4	2	1	2	1	3	5	3	9	0	4	2	6	6	3	3	6	3	2	3	6	1	0	4	0	2	0	2	4	9	1	2	7	0	0	0	0	0	1	1	0	0	0	2
CviQIprimer	TAC	50	10	9	0	5	7	3	0	4	4	4	1	2	0	1	4	8	4	2	1	4	1	1	1	2	1	1	1	3	0	1	0	7	3	3	2	3	0	0	0	0	1	0	4	2	0	3	4
CviQIprimer	TAG	51	8	2	5	4	4	1	3	1	3	3	0	0	4	0	1	1	0	1	3	5	0	3	0	3	4	0	0	0	0	7	0	0	6	0	4	1	0	0	0	0	0	0	0	0	0	1	0
CviQIprimer	TAT	52	11	10	6	6	5	8	7	2	5	2	3	6	7	3	3	3	9	2	3	7	4	2	1	2	5	3	0	5	0	5	1	0	4	5	4	5	0	0	0	0	1	0	3	0	3	0	4
CviQIprimer	TCA	53	15	13	10	8	2	3	2	3	1	4	1	3	3	9	4	2	5	3	2	5	3	0	0	1	6	1	3	1	0	2	2	2	1	1	1	7	0	0	0	0	3	0	0	0	6	2	2
CviQIprimer	TCC	54	14	5	22	4	3	6	6	0	8	3	5	5	2	1	6	2	15	5	3	14	1	0	0	1	5	1	3	1	1	5	3	3	1	7	2	5	0	0	0	0	3	2	4	0	1	0	1
CviQIprimer	TCG	55	9	7	9	3	10	3	5	5	3	5	4	2	9	1	13	4	2	9	3	8	4	4	0	2	8	8	1	7	0	5	2	1	8	7	4	1	0	0	0	0	2	0	1	2	0	3	2
CviQIprimer	TCT	56	17	7	12	8	2	5	6	4	5	3	2	1	2	4	6	3	2	6	3	6	4	1	0	5	1	6	1	4	0	7	4	3	5	4	3	4	0	0	0	0	0	1	0	1	1	0	1
CviQIprimer	TGA	57	10	14	5	16	15	5	1	2	8	1	2	2	4	3	11	14	10	10	8	11	2	5	6	1	6	3	6	1	1	6	1	0	0	6	5	5	0	0	0	0	6	2	6	5	7	5	1
CviQIprimer	TGC	58	12	11	18	21	10	4	5	3	8	3	6	7	6	4	11	15	11	11	4	10	4	2	0	1	5	5	1	7	0	5	0	3	6	7	2	1	0	0	0	0	3	5	3	2	1	2	5
CviQIprimer	TGG	59	14	9	12	11	11	7	1	4	9	8	1	17	2	5	9	9	13	9	5	13	5	7	3	6	4	7	2	4	1	10	2	4	9	6	7	7	0	0	0	0	0	4	1	5	1	7	3
CviQIprimer	TGT	60	18	12	10	11	11	8	4	3	6	9	4	4	6	3	7	12	18	17	3	12	3	8	5	1	5	4	0	2	5	4	5	5	5	3	4	1	0	0	0	0	4	3	0	0	6	4	1
CviQIprimer	TTA	61	3	9	12	12	9	3	1	6	5	7	9	1	6	3	9	5	4	11	2	15	10	3	0	6	0	1	1	4	0	3	3	5	4	3	3	1	0	0	0	0	0	1	0	5	1	3	1
CviQIprimer	TTC	62	14	11	34	19	5	1	4	9	10	3	9	11	3	7	18	9	15	11	8	16	9	3	4	6	6	2	3	4	2	2	6	9	15	9	12	2	0	0	0	0	11	4	0	5	3	4	0
CviQIprimer	TTG	63	20	15	29	15	11	4	9	13	8	13	13	12	14	18	24	20	20	15	8	14	15	5	3	14	9	6	8	7	3	15	8	9	20	5	3	9	0	0	0	0	0	2	2	6	1	6	10
CviQIprimer	TTT	64	29	15	19	18	23	5	12	12	11	10	5	20	10	9	8	19	20	16	10	5	11	5	3	3	12	4	3	2	1	6	6	11	7	5	7	13	0	0	0	0	5	7	5	5	2	13	5
[truncated: 17 more columns]
