# Supplementary material for: Eukaryotic transcriptomics in silico: Optimizing cDNA-AFLP efficiency
Source: BMC Genomics. 2009 Nov 30;10:565. doi: 10.1186/1471-2164-10-565 (PMC2797533; doi:10.1186/1471-2164-10-565)
Supplement: Additional file 5 — Arrays of all selective PCRs for all species and enzyme combinations. Selective PCR arrays using three-by-three selective base pairs for all 87 NCBI and 39 ENSEMBL species included in the present study, tested on all 28 combinations of 8 restriction enzymes. [file 1471-2164-10-565-S5.ZIP › CSV_Arrays/ENSEMBL/Ciona_intestinalisCviQIandHpaII.csv]

			HpaIIprimer	HpaIIprimer	HpaIIprimer	HpaIIprimer	HpaIIprimer	HpaIIprimer	HpaIIprimer	HpaIIprimer	HpaIIprimer	HpaIIprimer	HpaIIprimer	HpaIIprimer	HpaIIprimer	HpaIIprimer	HpaIIprimer	HpaIIprimer	HpaIIprimer	HpaIIprimer	HpaIIprimer	HpaIIprimer	HpaIIprimer	HpaIIprimer	HpaIIprimer	HpaIIprimer	HpaIIprimer	HpaIIprimer	HpaIIprimer	HpaIIprimer	HpaIIprimer	HpaIIprimer	HpaIIprimer	HpaIIprimer	HpaIIprimer	HpaIIprimer	HpaIIprimer	HpaIIprimer	HpaIIprimer	HpaIIprimer	HpaIIprimer	HpaIIprimer	HpaIIprimer	HpaIIprimer	HpaIIprimer	HpaIIprimer	HpaIIprimer	HpaIIprimer	HpaIIprimer
			AAA	AAC	AAG	AAT	ACA	ACC	ACG	ACT	AGA	AGC	AGG	AGT	ATA	ATC	ATG	ATT	CAA	CAC	CAG	CAT	CCA	CCC	CCG	CCT	CGA	CGC	CGG	CGT	CTA	CTC	CTG	CTT	GAA	GAC	GAG	GAT	GCA	GCC	GCG	GCT	GGA	GGC	GGG	GGT	GTA	GTC	GTG
		0	1	2	3	4	5	6	7	8	9	10	11	12	13	14	15	16	17	18	19	20	21	22	23	24	25	26	27	28	29	30	31	32	33	34	35	36	37	38	39	40	41	42	43	44	45	46	47
CviQIprimer	AAA	1	64	28	17	31	23	18	8	12	23	17	19	18	32	26	26	16	20	16	20	25	35	8	11	15	14	9	3	18	15	12	14	26	28	4	17	16	20	5	5	5	22	12	1	12	10	20	26
CviQIprimer	AAC	2	36	36	21	19	24	24	2	23	19	5	19	21	15	25	36	34	30	16	13	26	25	9	7	2	8	2	3	6	13	12	2	12	17	10	11	20	13	7	14	8	17	6	7	14	8	12	26
CviQIprimer	AAG	3	35	19	26	16	22	11	8	19	14	11	11	18	23	17	27	30	36	18	27	22	23	7	4	9	10	8	3	20	11	12	14	19	32	4	17	28	12	6	1	14	9	10	6	15	17	8	21
CviQIprimer	AAT	4	27	23	25	23	14	8	10	15	11	11	10	13	14	26	24	20	27	17	21	23	15	3	1	2	13	1	8	8	6	5	5	8	17	9	18	12	14	2	2	5	8	4	14	12	15	14	8
CviQIprimer	ACA	5	12	17	20	6	11	10	6	9	11	8	6	6	6	10	16	15	8	3	7	14	13	3	3	2	13	3	1	9	10	6	3	8	6	5	2	5	9	1	3	8	6	6	7	13	11	7	7
CviQIprimer	ACC	6	14	6	9	8	7	15	4	4	7	14	9	12	5	10	10	13	11	13	6	9	5	3	1	1	12	0	1	3	3	5	16	6	12	2	12	6	8	4	1	6	3	6	4	17	5	3	9
CviQIprimer	ACG	7	14	8	15	10	5	3	7	6	7	6	13	11	4	9	14	8	25	2	6	8	16	6	6	0	1	0	0	7	0	5	0	8	7	6	4	11	8	0	6	7	7	7	0	4	6	10	7
CviQIprimer	ACT	8	14	11	10	13	4	3	0	7	3	4	7	14	10	12	6	7	4	2	10	8	9	3	2	2	2	1	0	3	2	1	3	10	6	2	3	9	3	5	0	1	12	6	3	7	2	1	10
CviQIprimer	AGA	9	20	19	20	12	20	12	6	10	6	12	11	12	21	10	21	21	22	15	10	15	16	7	5	7	5	0	1	3	7	7	13	8	18	5	12	6	7	13	4	5	9	4	7	9	12	10	9
CviQIprimer	AGC	10	26	13	12	9	19	5	4	12	12	12	8	9	11	13	10	19	11	5	4	15	13	3	6	0	14	4	3	10	3	4	5	2	9	6	10	14	7	4	7	2	9	13	7	10	8	7	16
CviQIprimer	AGG	11	15	17	8	7	5	8	7	5	6	5	13	17	28	7	9	12	18	9	10	6	5	0	0	1	3	2	4	6	6	4	4	7	19	4	8	12	15	1	2	5	6	5	6	11	6	7	8
CviQIprimer	AGT	12	25	21	18	18	28	15	13	16	14	5	14	6	15	27	20	12	21	15	10	25	15	1	11	11	7	6	2	4	7	5	3	8	24	9	7	10	15	0	1	3	4	5	3	11	8	10	6
CviQIprimer	ATA	13	26	13	13	5	19	3	7	5	10	10	10	5	17	8	21	8	12	6	10	12	12	1	0	8	6	3	6	3	7	6	4	10	26	9	6	17	14	0	4	11	7	2	3	18	3	9	1
CviQIprimer	ATC	14	26	10	20	17	11	6	11	8	2	6	14	22	27	19	33	13	34	9	18	16	8	3	3	4	10	2	1	10	2	18	4	21	16	6	10	10	10	0	7	5	11	6	1	7	7	3	5
CviQIprimer	ATG	15	25	15	27	21	27	6	2	10	22	9	12	25	24	27	22	23	18	22	9	25	20	6	4	4	12	0	1	10	4	4	16	16	18	15	9	11	18	8	13	3	9	7	3	7	12	21	21
CviQIprimer	ATT	16	29	16	20	20	33	7	10	16	22	14	12	22	16	8	29	20	15	18	14	26	26	7	4	8	17	11	2	6	14	7	7	15	16	13	13	13	11	2	10	7	22	6	9	18	4	7	21
CviQIprimer	CAA	17	17	13	9	23	22	10	8	23	15	7	18	18	8	11	27	26	25	6	11	37	17	3	5	2	6	8	6	13	8	12	15	10	21	7	16	10	16	5	1	1	15	3	7	9	2	8	15
CviQIprimer	CAC	18	23	16	13	8	9	6	2	6	9	8	13	7	16	18	18	17	12	12	4	11	15	4	3	3	13	6	2	10	3	1	10	13	11	4	12	9	3	3	0	0	5	3	10	13	13	6	10
CviQIprimer	CAG	19	27	20	17	18	20	1	4	15	15	14	17	17	27	8	16	22	21	3	10	16	13	3	1	3	10	7	0	9	9	7	10	12	9	15	10	22	17	0	2	9	4	6	6	8	11	14	13
CviQIprimer	CAT	20	17	6	10	5	21	3	5	6	7	10	10	10	16	18	23	16	10	8	9	19	14	3	4	3	2	10	3	4	5	3	3	5	8	2	8	7	9	3	3	5	3	2	4	11	7	6	8
CviQIprimer	CCA	21	11	11	15	8	12	5	6	5	12	5	2	4	10	9	18	8	4	6	0	6	2	7	2	6	1	2	8	9	5	5	3	1	9	4	4	6	9	3	4	2	4	3	6	13	5	9	7
CviQIprimer	CCC	22	9	8	3	6	11	0	6	0	8	9	6	4	5	8	10	5	10	1	2	5	3	0	0	3	2	3	1	4	2	4	1	2	4	6	5	3	1	0	0	0	6	6	2	8	5	2	5
CviQIprimer	CCG	23	3	2	10	1	0	1	5	5	6	0	5	2	2	1	3	4	3	3	4	2	2	0	0	1	7	1	1	1	0	1	1	3	7	2	2	1	0	0	0	1	5	3	4	5	1	6	3
CviQIprimer	CCT	24	6	1	4	3	2	3	2	3	7	9	5	7	0	3	3	8	5	1	10	0	2	2	1	0	0	6	2	4	0	0	0	16	4	2	4	3	2	0	0	0	7	3	4	5	1	5	7
CviQIprimer	CGA	25	7	16	11	5	7	1	2	9	15	6	10	8	10	9	3	7	6	6	11	6	6	2	4	1	4	1	2	2	1	1	3	9	10	5	3	9	9	0	1	3	9	3	3	11	4	2	2
CviQIprimer	CGC	26	3	5	3	4	8	0	1	2	3	0	4	2	0	9	4	3	4	0	6	3	1	1	0	2	3	0	0	3	1	1	5	2	1	1	0	1	1	5	0	3	2	0	8	0	0	3	2
CviQIprimer	CGG	27	0	0	0	0	0	0	0	0	0	0	0	0	0	0	0	0	0	0	0	0	0	0	0	0	0	0	0	0	0	0	0	0	0	0	0	0	0	0	0	0	0	0	0	0	0	0	0
CviQIprimer	CGT	28	5	2	3	13	4	5	0	3	8	3	8	5	1	7	3	18	4	4	1	4	2	1	2	3	2	0	5	4	0	6	0	3	5	1	3	5	1	0	1	0	1	0	3	1	1	8	4
CviQIprimer	CTA	29	3	0	0	0	3	0	1	1	2	3	0	0	9	3	1	8	6	5	1	1	6	1	0	2	8	2	1	1	1	1	1	1	4	2	1	1	3	0	1	9	1	1	4	3	2	3	1
CviQIprimer	CTC	30	15	9	19	2	10	6	0	6	8	5	6	3	8	3	10	15	10	5	4	10	4	3	1	3	3	0	1	0	1	13	1	0	13	14	5	4	8	4	0	1	4	1	5	6	2	4	9
CviQIprimer	CTG	31	5	8	19	3	6	1	3	10	9	2	5	13	11	10	10	3	25	5	8	5	9	2	3	4	4	1	2	3	3	13	14	7	4	0	4	9	13	3	0	7	4	0	11	21	5	7	9
CviQIprimer	CTT	32	13	4	16	6	7	8	10	12	20	12	3	14	9	20	7	8	23	9	12	9	10	11	1	2	6	0	3	3	1	5	5	5	20	2	5	9	9	0	1	2	5	3	4	2	8	5	3
CviQIprimer	GAA	33	25	17	14	12	11	3	3	18	11	2	6	6	13	11	19	21	17	10	9	11	21	1	0	3	7	4	2	2	0	3	8	6	9	8	8	8	6	1	6	4	14	2	3	6	8	10	5
CviQIprimer	GAC	34	12	10	16	8	24	2	1	6	9	10	8	1	9	10	12	8	9	6	1	8	9	6	2	2	5	3	0	4	1	2	3	6	7	3	6	4	10	2	0	4	3	0	4	9	4	6	6
CviQIprimer	GAG	35	20	7	14	5	8	13	5	12	11	3	10	16	10	8	21	11	11	15	6	12	15	3	8	5	13	5	0	4	2	4	12	4	17	5	6	7	5	0	0	2	12	3	3	19	4	4	9
CviQIprimer	GAT	36	3	20	7	9	11	4	0	10	9	13	10	7	10	19	13	1	21	3	20	7	20	1	7	1	3	3	6	3	4	2	10	9	14	1	9	8	2	1	0	4	6	5	2	10	4	11	8
CviQIprimer	GCA	37	3	3	1	4	1	1	2	4	4	2	8	2	1	8	11	4	8	1	10	11	13	6	4	1	2	0	2	6	3	4	4	6	2	6	10	7	4	0	2	0	1	2	3	13	4	0	6
CviQIprimer	GCC	38	4	4	0	1	4	9	6	3	4	1	6	7	5	7	0	1	10	1	2	1	2	3	2	1	3	0	2	0	0	5	5	5	3	3	6	7	3	4	1	5	3	3	1	1	0	5	5
CviQIprimer	GCG	39	3	1	4	2	9	1	1	0	5	0	6	3	5	8	7	6	9	2	2	2	5	2	3	0	0	0	4	0	3	5	4	2	4	1	0	5	2	3	0	0	4	0	1	2	3	4	0
CviQIprimer	GCT	40	15	2	3	4	2	1	4	8	6	7	1	3	2	5	7	2	3	4	9	1	12	4	6	3	1	1	1	1	3	1	2	5	15	1	1	7	1	0	2	0	0	1	5	6	1	3	8
CviQIprimer	GGA	41	10	5	4	10	9	4	7	4	1	9	3	3	7	4	7	10	9	4	4	10	2	2	6	1	5	4	8	2	4	7	7	4	9	1	2	10	7	0	3	1	3	2	8	6	3	0	9
CviQIprimer	GGC	42	6	2	11	5	0	1	0	4	8	3	8	0	1	4	5	9	10	3	0	6	14	1	2	3	3	3	1	3	2	3	5	0	6	5	2	5	3	1	0	4	2	3	4	10	2	6	6
CviQIprimer	GGG	43	16	9	4	4	13	2	1	6	2	0	4	4	2	6	6	5	7	5	2	4	5	0	1	1	1	3	6	0	0	1	4	3	2	8	4	11	5	0	0	0	1	2	1	8	2	7	13
CviQIprimer	GGT	44	7	3	5	11	2	4	2	3	7	5	4	11	7	7	4	5	4	4	10	8	9	2	1	1	5	0	0	4	6	0	4	2	7	1	1	4	4	3	1	3	3	1	0	5	2	2	2
CviQIprimer	GTA	45	4	5	10	5	3	5	0	4	7	2	4	4	0	8	6	1	10	0	6	5	5	2	0	2	7	0	0	2	1	7	4	2	2	2	4	8	4	0	0	0	6	1	2	3	0	4	1
CviQIprimer	GTC	46	12	7	7	5	14	12	5	2	14	4	6	4	6	7	21	7	21	6	9	8	13	0	1	0	7	7	3	8	8	1	14	5	14	8	6	6	6	6	6	0	8	2	6	14	4	9	5
CviQIprimer	GTG	47	12	1	8	5	3	5	8	6	5	10	4	11	6	10	6	11	6	10	3	7	5	3	0	3	6	2	3	6	8	4	2	13	10	3	4	5	5	1	5	1	1	5	5	5	3	2	5
CviQIprimer	GTT	48	17	11	8	10	13	4	5	5	22	8	5	10	12	15	7	3	3	5	7	3	12	4	4	9	3	5	4	3	3	0	9	13	7	5	8	7	14	0	6	3	16	4	8	5	5	10	9
CviQIprimer	TAA	49	3	6	2	6	1	0	0	2	10	3	1	4	4	5	6	4	2	2	3	8	3	1	2	3	3	1	2	1	3	2	1	1	6	0	0	1	0	0	0	3	9	0	1	2	1	2	1
CviQIprimer	TAC	50	9	1	6	2	7	1	0	0	5	3	1	1	4	3	7	5	3	2	2	2	3	1	1	1	8	2	0	1	1	2	3	4	3	2	1	4	6	1	1	5	2	5	0	6	11	1	0
CviQIprimer	TAG	51	3	1	1	2	0	4	0	4	3	3	0	1	4	2	1	3	3	5	3	2	1	3	0	1	0	0	0	1	0	2	0	1	2	0	0	4	5	1	0	0	0	0	2	0	3	2	0
CviQIprimer	TAT	52	9	1	6	11	5	0	1	6	1	3	4	2	1	7	3	6	11	1	3	4	1	0	1	4	1	1	0	6	0	1	1	6	8	6	8	2	1	0	3	2	1	0	1	1	2	2	1
CviQIprimer	TCA	53	16	10	10	6	13	0	0	4	3	2	7	2	16	8	15	6	9	0	4	3	4	2	0	3	1	1	1	3	3	2	2	9	7	1	3	4	7	0	0	0	1	3	2	10	1	9	11
CviQIprimer	TCC	54	10	6	6	8	2	2	9	3	5	3	5	7	7	6	10	3	3	3	4	5	3	6	3	0	3	1	0	2	0	4	1	6	7	4	8	9	3	1	7	0	8	0	2	12	7	4	9
CviQIprimer	TCG	55	6	6	10	9	11	1	2	3	6	10	5	4	1	1	16	7	16	2	3	2	6	0	2	0	5	2	0	2	4	4	2	4	19	5	4	3	6	3	0	1	4	0	5	0	3	7	1
CviQIprimer	TCT	56	10	7	6	6	10	3	1	4	6	3	6	5	3	3	19	9	11	5	3	2	5	1	1	0	3	2	0	1	2	1	3	3	5	7	1	3	3	1	0	0	2	3	1	9	4	2	0
CviQIprimer	TGA	57	20	10	14	13	18	6	2	11	5	7	15	5	12	10	9	11	8	7	7	4	7	1	4	1	4	0	3	4	4	3	0	4	10	7	9	2	6	4	5	2	1	7	1	6	1	8	6
CviQIprimer	TGC	58	13	8	4	3	14	4	1	12	3	2	4	4	7	11	13	8	11	3	8	10	15	0	0	2	8	1	4	5	6	6	4	4	3	1	5	6	5	2	5	2	2	0	3	5	9	0	4
CviQIprimer	TGG	59	28	14	15	4	2	4	1	7	4	18	3	2	7	20	22	4	9	11	3	9	4	3	0	4	9	4	6	9	2	2	6	10	11	9	5	14	18	0	0	5	3	0	9	20	6	5	13
CviQIprimer	TGT	60	20	9	7	6	7	5	5	5	20	5	9	7	11	4	11	4	18	11	5	3	4	1	2	7	11	1	1	6	5	2	0	10	15	5	7	7	2	1	4	2	17	4	2	4	6	7	10
CviQIprimer	TTA	61	7	9	15	5	2	2	3	15	7	2	4	7	7	15	6	15	12	8	5	7	7	0	1	2	7	3	3	0	7	6	4	4	3	0	0	5	3	3	0	0	6	0	0	0	7	1	1
CviQIprimer	TTC	62	23	7	18	11	14	5	3	16	13	12	3	8	12	14	23	7	24	10	6	11	7	5	5	2	5	2	3	7	6	1	8	5	9	8	6	10	5	5	2	8	14	6	9	8	6	4	6
CviQIprimer	TTG	63	29	16	16	11	18	8	17	21	14	3	15	16	15	16	16	19	37	1	7	19	7	4	11	4	3	5	7	3	5	6	5	12	21	5	13	13	8	3	2	4	4	1	12	13	13	8	23
CviQIprimer	TTT	64	34	16	27	14	22	12	5	9	6	3	20	20	9	23	8	6	10	11	11	13	21	3	2	3	11	1	5	12	8	3	5	15	20	14	12	21	17	4	7	8	11	5	0	10	10	11	17
[truncated: 17 more columns]
