# Supplementary material for: Eukaryotic transcriptomics in silico: Optimizing cDNA-AFLP efficiency
Source: BMC Genomics. 2009 Nov 30;10:565. doi: 10.1186/1471-2164-10-565 (PMC2797533; doi:10.1186/1471-2164-10-565)
Supplement: Additional file 5 — Arrays of all selective PCRs for all species and enzyme combinations. Selective PCR arrays using three-by-three selective base pairs for all 87 NCBI and 39 ENSEMBL species included in the present study, tested on all 28 combinations of 8 restriction enzymes. [file 1471-2164-10-565-S5.ZIP › CSV_Arrays/ENSEMBL/Ciona_intestinalisCviQIandMaeI.csv]

			MaeIprimer	MaeIprimer	MaeIprimer	MaeIprimer	MaeIprimer	MaeIprimer	MaeIprimer	MaeIprimer	MaeIprimer	MaeIprimer	MaeIprimer	MaeIprimer	MaeIprimer	MaeIprimer	MaeIprimer	MaeIprimer	MaeIprimer	MaeIprimer	MaeIprimer	MaeIprimer	MaeIprimer	MaeIprimer	MaeIprimer	MaeIprimer	MaeIprimer	MaeIprimer	MaeIprimer	MaeIprimer	MaeIprimer	MaeIprimer	MaeIprimer	MaeIprimer	MaeIprimer	MaeIprimer	MaeIprimer	MaeIprimer	MaeIprimer	MaeIprimer	MaeIprimer	MaeIprimer	MaeIprimer	MaeIprimer	MaeIprimer	MaeIprimer	MaeIprimer	MaeIprimer	MaeIprimer
			AAA	AAC	AAG	AAT	ACA	ACC	ACG	ACT	AGA	AGC	AGG	AGT	ATA	ATC	ATG	ATT	CAA	CAC	CAG	CAT	CCA	CCC	CCG	CCT	CGA	CGC	CGG	CGT	CTA	CTC	CTG	CTT	GAA	GAC	GAG	GAT	GCA	GCC	GCG	GCT	GGA	GGC	GGG	GGT	GTA	GTC	GTG
		0	1	2	3	4	5	6	7	8	9	10	11	12	13	14	15	16	17	18	19	20	21	22	23	24	25	26	27	28	29	30	31	32	33	34	35	36	37	38	39	40	41	42	43	44	45	46	47
CviQIprimer	AAA	1	44	36	34	23	16	13	7	11	16	15	17	21	13	17	35	28	28	14	24	22	11	9	3	1	20	11	8	11	16	5	32	33	22	7	20	10	15	4	4	4	2	9	9	12	4	17	16
CviQIprimer	AAC	2	31	11	39	32	7	9	8	12	19	11	26	14	14	8	27	25	25	7	18	13	11	3	0	3	6	17	6	9	2	29	14	31	18	9	14	7	9	3	0	9	18	2	15	10	6	16	18
CviQIprimer	AAG	3	17	21	33	12	7	10	12	6	18	6	15	4	27	21	36	32	27	17	17	27	10	9	4	8	14	8	19	15	9	10	27	39	17	2	12	6	6	3	3	3	9	2	5	7	7	15	23
CviQIprimer	AAT	4	21	17	17	15	9	5	13	6	12	10	12	17	28	13	31	17	19	16	21	12	9	1	2	13	5	8	13	2	14	8	15	9	10	4	6	9	12	5	3	4	8	2	6	1	6	7	11
CviQIprimer	ACA	5	25	7	11	10	8	7	7	8	9	1	11	7	8	7	22	3	20	12	6	15	6	0	4	4	8	2	15	3	1	9	9	12	12	6	12	9	2	0	3	1	5	0	12	14	5	6	4
CviQIprimer	ACC	6	12	9	18	17	8	12	2	4	12	7	16	5	1	8	12	12	7	6	4	16	2	0	0	1	2	3	4	6	3	12	9	5	8	1	6	5	4	1	3	2	6	2	4	7	1	5	11
CviQIprimer	ACG	7	14	6	16	9	7	3	0	3	4	6	6	6	6	12	7	6	6	7	13	8	3	0	0	4	9	3	11	3	4	0	6	6	7	4	2	2	2	2	5	3	1	1	2	0	3	4	8
CviQIprimer	ACT	8	16	4	16	2	13	3	1	2	3	4	7	7	8	8	6	4	12	7	15	12	7	2	1	0	3	4	5	1	0	7	16	4	3	4	1	15	3	1	2	4	5	1	5	6	5	7	7
CviQIprimer	AGA	9	19	17	9	14	6	7	3	0	18	15	10	2	6	12	18	14	18	9	11	18	6	13	2	3	6	8	4	9	9	16	14	13	9	10	8	4	1	1	1	0	9	5	10	2	11	6	14
CviQIprimer	AGC	10	17	12	17	6	15	8	2	3	7	6	15	5	12	8	14	17	19	10	13	18	7	0	3	5	6	4	10	3	6	10	12	7	12	5	7	7	5	5	1	3	9	6	6	6	6	8	10
CviQIprimer	AGG	11	19	9	16	7	1	13	5	9	3	6	8	9	6	4	7	12	5	5	11	15	4	3	0	1	5	9	3	7	4	6	8	9	7	0	9	5	2	1	2	0	1	2	6	3	4	6	2
CviQIprimer	AGT	12	16	8	19	15	8	4	5	6	19	3	8	11	20	20	22	20	22	22	16	10	6	9	6	1	12	5	8	9	8	8	12	22	9	3	12	5	10	2	2	2	4	4	2	15	6	7	7
CviQIprimer	ATA	13	23	15	9	22	7	9	2	2	16	13	22	7	15	13	14	11	21	11	14	16	6	2	1	4	9	6	4	3	4	13	17	22	7	4	6	10	2	1	4	4	4	0	7	12	2	1	5
CviQIprimer	ATC	14	31	13	17	9	3	2	7	9	10	11	27	11	11	15	15	6	4	8	17	7	11	3	2	2	6	8	11	6	7	14	20	15	17	5	7	6	12	1	2	4	1	1	6	16	4	7	4
CviQIprimer	ATG	15	31	14	26	12	18	11	1	5	16	9	10	13	15	16	26	18	23	17	35	26	9	11	4	5	14	7	7	6	4	7	18	22	10	4	7	9	7	2	0	5	3	5	3	13	7	18	12
CviQIprimer	ATT	16	21	13	15	14	22	13	5	12	12	14	19	16	28	34	13	29	27	7	14	18	14	1	3	3	6	8	4	4	15	17	17	13	10	6	7	20	10	4	6	5	4	2	7	9	5	5	11
CviQIprimer	CAA	17	19	14	22	20	11	3	4	6	23	8	15	14	10	18	19	7	19	12	11	19	11	0	6	1	12	14	9	7	7	4	11	28	20	1	11	10	3	3	2	0	1	8	11	5	2	5	10
CviQIprimer	CAC	18	5	11	11	18	1	2	8	2	19	7	14	3	8	8	17	11	7	12	9	10	10	2	0	3	11	1	4	9	4	12	12	11	8	1	4	7	4	4	1	7	7	1	1	6	0	4	9
CviQIprimer	CAG	19	18	10	24	15	13	10	14	4	10	8	11	15	5	9	26	12	13	2	18	15	10	5	4	7	9	2	14	6	2	20	15	21	16	5	5	2	10	2	1	2	7	0	13	3	1	8	13
CviQIprimer	CAT	20	19	14	12	11	5	2	9	8	8	10	8	5	6	8	12	10	11	4	8	3	6	2	3	6	5	5	2	7	0	2	14	31	9	1	1	1	5	1	2	11	1	0	6	9	6	11	4
CviQIprimer	CCA	21	5	1	8	2	7	3	4	2	4	4	9	0	3	7	9	8	4	4	5	9	8	0	1	1	4	3	4	2	4	3	2	2	1	0	5	1	3	1	1	0	5	0	3	0	1	3	7
CviQIprimer	CCC	22	1	6	1	4	2	4	3	4	7	3	4	1	3	1	7	3	5	6	2	8	0	1	5	0	0	4	7	3	3	0	1	1	4	1	2	0	1	1	0	0	2	0	1	6	2	5	2
CviQIprimer	CCG	23	2	3	2	0	3	1	4	0	3	1	5	6	2	6	6	3	6	3	6	3	3	3	2	0	0	4	2	1	1	2	2	3	4	1	5	0	1	0	1	0	0	0	1	0	0	0	3
CviQIprimer	CCT	24	6	4	6	3	6	1	0	2	3	3	2	1	11	3	1	4	1	6	1	3	1	0	0	2	2	0	0	2	0	1	1	9	3	0	0	3	1	1	0	1	0	0	0	1	1	0	3
CviQIprimer	CGA	25	7	3	12	4	1	5	2	1	11	4	8	0	3	4	4	2	10	5	4	2	2	1	3	4	2	8	7	0	3	7	4	12	2	7	1	3	1	1	2	0	3	1	5	0	1	4	4
CviQIprimer	CGC	26	4	0	3	7	3	2	1	1	1	1	0	2	4	2	2	3	5	1	7	1	3	0	0	7	2	4	1	0	0	0	5	3	1	1	0	0	1	1	0	0	0	0	0	0	4	1	6
CviQIprimer	CGG	27	7	4	5	5	0	2	2	1	4	0	0	3	0	7	10	4	3	0	9	7	2	3	0	1	3	4	5	1	0	2	3	6	5	0	1	4	2	1	0	1	0	0	9	5	3	3	4
CviQIprimer	CGT	28	4	5	6	3	4	0	0	2	3	2	3	3	0	3	4	5	4	2	3	3	0	1	0	0	0	1	3	2	1	3	5	4	3	1	1	2	2	1	1	1	0	1	5	0	0	3	4
CviQIprimer	CTA	29	4	1	4	6	2	1	3	3	1	3	0	1	3	2	1	4	5	2	1	1	2	6	0	0	1	0	2	0	1	3	10	5	1	0	0	0	0	1	0	3	2	0	0	1	0	0	3
CviQIprimer	CTC	30	5	8	12	10	13	1	0	2	15	4	6	7	3	7	7	4	11	1	6	7	5	0	0	3	18	5	3	2	1	5	4	4	14	3	1	1	7	0	1	1	4	0	0	0	2	6	5
CviQIprimer	CTG	31	15	4	6	9	8	13	3	4	5	8	2	4	3	2	15	1	14	10	4	12	9	3	0	0	4	6	2	3	0	10	4	6	2	3	2	5	2	3	0	2	12	1	2	5	3	4	4
CviQIprimer	CTT	32	14	11	9	13	6	4	1	12	15	9	9	5	14	9	6	18	12	6	9	24	9	6	4	2	4	5	4	1	1	5	10	8	13	6	4	1	4	0	2	5	1	6	3	5	3	9	10
CviQIprimer	GAA	33	21	13	12	13	6	4	4	9	7	1	9	2	13	14	6	11	8	7	9	18	4	3	2	2	4	11	3	3	6	12	7	12	3	8	5	1	4	2	0	6	8	2	9	6	2	5	8
CviQIprimer	GAC	34	9	5	16	3	3	9	0	2	2	13	7	8	4	7	7	10	16	8	5	9	1	3	6	1	4	4	1	1	1	1	15	4	2	3	9	2	6	0	4	2	1	0	3	3	3	5	4
CviQIprimer	GAG	35	11	6	11	6	8	1	3	1	1	1	8	3	2	4	11	8	10	7	3	3	4	8	0	2	6	6	7	9	12	6	8	7	4	2	5	4	4	2	10	0	1	0	0	2	6	2	4
CviQIprimer	GAT	36	9	6	10	7	7	4	7	3	8	2	14	4	1	7	15	8	15	5	15	12	7	5	0	0	7	8	6	2	3	3	2	9	5	0	9	2	4	1	1	0	2	0	1	5	2	1	15
CviQIprimer	GCA	37	8	7	8	4	4	0	2	2	5	1	5	4	5	2	16	10	5	4	7	7	3	2	2	1	1	1	4	4	2	5	2	5	7	2	4	2	0	0	3	0	3	1	1	7	3	6	7
CviQIprimer	GCC	38	2	1	5	5	8	0	0	0	3	1	0	1	2	1	3	3	4	3	5	3	7	0	0	2	12	0	0	2	3	1	2	4	4	1	0	0	1	1	2	3	1	0	7	2	0	1	7
CviQIprimer	GCG	39	1	6	4	3	3	2	0	1	3	0	7	0	0	3	4	1	1	0	2	10	6	0	0	2	4	1	3	3	4	2	5	3	2	3	2	2	0	0	0	0	1	0	5	4	1	0	2
CviQIprimer	GCT	40	2	3	1	6	2	0	0	2	2	7	5	4	3	2	5	3	3	2	2	1	3	1	1	2	0	3	2	0	1	2	2	2	1	0	4	3	5	0	0	5	1	0	1	3	0	2	1
CviQIprimer	GGA	41	11	9	13	8	3	2	0	5	3	1	3	0	1	3	14	3	10	4	10	6	4	1	0	0	6	3	3	0	0	6	4	9	6	0	3	1	2	2	1	1	1	1	8	2	0	3	4
CviQIprimer	GGC	42	8	2	6	2	1	5	0	1	8	4	6	7	6	7	6	2	9	2	1	0	4	0	0	0	5	1	3	1	0	3	3	5	2	1	2	1	2	1	2	4	1	2	1	2	2	5	0
CviQIprimer	GGG	43	4	4	3	3	0	3	0	0	5	9	6	2	2	4	10	1	2	1	3	12	3	3	0	0	5	3	1	3	1	6	0	5	6	1	4	4	1	0	3	1	1	0	0	0	2	3	4
CviQIprimer	GGT	44	14	4	8	5	1	3	3	7	4	7	8	1	2	1	6	3	6	2	3	4	5	1	0	0	1	1	4	1	6	0	10	2	10	1	2	1	0	1	3	1	2	1	2	0	0	1	14
CviQIprimer	GTA	45	10	2	2	4	0	0	3	0	4	0	2	8	1	4	6	3	0	1	5	3	4	0	2	0	2	6	4	0	1	9	3	5	2	4	0	5	1	0	2	0	1	1	7	0	0	0	3
CviQIprimer	GTC	46	11	3	11	9	8	2	5	3	11	3	2	2	10	7	15	9	12	0	11	6	1	2	0	3	7	4	13	0	3	2	5	1	5	1	5	13	0	0	4	0	10	2	2	6	5	3	10
CviQIprimer	GTG	47	5	4	8	2	5	8	1	5	4	1	10	6	4	13	6	18	2	10	11	5	11	0	0	2	0	2	1	2	3	8	7	7	5	2	0	7	4	1	2	3	5	0	0	2	1	2	11
CviQIprimer	GTT	48	19	2	12	11	8	2	5	4	13	6	7	1	5	8	12	3	17	2	9	8	5	1	1	3	7	6	5	8	3	9	9	13	7	3	4	0	3	2	3	3	4	0	2	0	2	3	16
CviQIprimer	TAA	49	3	5	6	3	9	3	5	6	1	0	0	9	1	4	7	5	2	1	1	4	4	3	0	1	2	0	1	0	0	12	5	20	4	0	2	5	1	0	1	0	2	0	4	2	1	0	4
CviQIprimer	TAC	50	3	4	5	6	2	0	1	2	3	0	1	0	2	3	11	4	8	2	9	3	2	4	2	1	1	1	2	0	1	1	1	6	6	1	2	1	1	1	1	2	2	0	1	2	0	2	0
CviQIprimer	TAG	51	0	0	0	0	0	0	0	0	0	0	0	0	0	0	0	0	0	0	0	0	0	0	0	0	0	0	0	0	0	0	0	0	0	0	0	0	0	0	0	0	0	0	0	0	0	0	0
CviQIprimer	TAT	52	11	5	10	4	4	7	5	1	3	1	5	2	5	4	3	3	4	4	5	2	6	1	0	3	4	6	4	0	0	1	5	6	7	1	5	3	1	0	0	7	1	2	5	1	2	4	0
CviQIprimer	TCA	53	1	1	14	2	6	2	3	2	5	0	3	3	3	1	15	1	4	5	10	6	1	1	3	0	0	2	1	6	3	7	7	10	5	1	3	6	0	0	2	1	0	4	3	8	3	0	3
CviQIprimer	TCC	54	13	4	10	3	2	1	2	1	6	3	5	3	4	5	5	3	10	1	4	1	1	1	1	0	3	1	5	1	1	7	2	3	11	0	3	2	1	2	0	0	1	0	4	0	0	1	10
CviQIprimer	TCG	55	10	5	9	4	6	4	3	0	11	8	2	4	3	4	8	4	10	3	8	1	1	1	4	4	2	5	1	2	3	3	11	4	4	1	5	1	2	1	2	0	0	2	5	2	3	2	2
CviQIprimer	TCT	56	12	4	9	6	1	1	0	0	12	6	10	6	14	5	6	2	4	3	5	7	0	1	1	0	1	1	5	0	0	5	4	2	6	1	1	1	4	3	1	1	9	0	0	2	3	1	1
CviQIprimer	TGA	57	10	3	12	4	3	4	5	5	5	5	5	15	5	4	12	7	10	9	4	7	6	1	6	3	5	2	3	6	5	2	7	18	7	0	7	3	5	0	0	3	5	3	1	3	6	2	2
CviQIprimer	TGC	58	27	8	9	5	4	6	1	1	6	4	3	4	8	15	9	3	12	1	4	9	4	1	2	5	4	6	4	4	0	6	15	13	7	0	7	5	3	0	0	3	3	1	7	6	3	4	3
CviQIprimer	TGG	59	9	4	15	11	8	0	8	5	5	8	4	5	3	6	21	6	14	8	17	9	3	3	0	2	1	2	4	3	0	5	4	14	8	9	0	6	5	4	0	4	4	4	2	4	2	1	7
CviQIprimer	TGT	60	15	15	7	5	7	3	0	2	8	5	10	9	11	6	13	18	18	8	10	4	1	2	0	1	4	4	1	5	3	7	8	8	11	1	2	8	1	1	0	6	1	2	3	4	0	9	7
CviQIprimer	TTA	61	8	7	3	7	3	5	0	6	8	0	2	13	7	2	7	15	9	6	2	10	5	1	0	0	2	4	0	3	3	4	11	9	8	3	0	9	2	4	0	1	1	0	3	1	5	7	5
CviQIprimer	TTC	62	28	16	28	15	6	1	6	0	17	3	20	9	5	7	10	17	15	4	22	6	6	4	5	1	5	1	11	10	7	11	10	10	5	1	4	2	5	3	0	3	5	1	7	3	1	8	4
CviQIprimer	TTG	63	20	26	28	12	21	2	7	2	13	11	12	5	4	15	11	22	22	9	20	8	8	9	4	0	8	8	4	4	2	19	19	10	15	13	4	12	5	0	4	3	5	7	9	13	3	8	15
CviQIprimer	TTT	64	26	12	15	19	5	5	7	4	17	12	14	6	10	6	30	10	28	5	8	18	4	6	2	6	19	6	9	1	6	22	10	13	16	3	8	15	6	4	0	5	5	6	5	5	8	13	12
[truncated: 17 more columns]
