# Supplementary material for: Eukaryotic transcriptomics in silico: Optimizing cDNA-AFLP efficiency
Source: BMC Genomics. 2009 Nov 30;10:565. doi: 10.1186/1471-2164-10-565 (PMC2797533; doi:10.1186/1471-2164-10-565)
Supplement: Additional file 5 — Arrays of all selective PCRs for all species and enzyme combinations. Selective PCR arrays using three-by-three selective base pairs for all 87 NCBI and 39 ENSEMBL species included in the present study, tested on all 28 combinations of 8 restriction enzymes. [file 1471-2164-10-565-S5.ZIP › CSV_Arrays/ENSEMBL/Ciona_intestinalisCviQIandMaeII.csv]

			MaeIIprimer	MaeIIprimer	MaeIIprimer	MaeIIprimer	MaeIIprimer	MaeIIprimer	MaeIIprimer	MaeIIprimer	MaeIIprimer	MaeIIprimer	MaeIIprimer	MaeIIprimer	MaeIIprimer	MaeIIprimer	MaeIIprimer	MaeIIprimer	MaeIIprimer	MaeIIprimer	MaeIIprimer	MaeIIprimer	MaeIIprimer	MaeIIprimer	MaeIIprimer	MaeIIprimer	MaeIIprimer	MaeIIprimer	MaeIIprimer	MaeIIprimer	MaeIIprimer	MaeIIprimer	MaeIIprimer	MaeIIprimer	MaeIIprimer	MaeIIprimer	MaeIIprimer	MaeIIprimer	MaeIIprimer	MaeIIprimer	MaeIIprimer	MaeIIprimer	MaeIIprimer	MaeIIprimer	MaeIIprimer	MaeIIprimer	MaeIIprimer	MaeIIprimer	MaeIIprimer
			AAA	AAC	AAG	AAT	ACA	ACC	ACG	ACT	AGA	AGC	AGG	AGT	ATA	ATC	ATG	ATT	CAA	CAC	CAG	CAT	CCA	CCC	CCG	CCT	CGA	CGC	CGG	CGT	CTA	CTC	CTG	CTT	GAA	GAC	GAG	GAT	GCA	GCC	GCG	GCT	GGA	GGC	GGG	GGT	GTA	GTC	GTG
		0	1	2	3	4	5	6	7	8	9	10	11	12	13	14	15	16	17	18	19	20	21	22	23	24	25	26	27	28	29	30	31	32	33	34	35	36	37	38	39	40	41	42	43	44	45	46	47
CviQIprimer	AAA	1	37	42	26	64	0	0	0	0	23	17	9	23	35	18	26	39	28	65	29	84	26	14	17	19	22	24	28	27	11	21	26	43	32	24	22	40	21	23	23	18	37	60	23	41	21	17	24
CviQIprimer	AAC	2	43	23	36	30	0	0	0	0	16	21	20	16	11	24	22	45	54	60	42	87	16	26	14	14	19	24	23	24	12	22	11	21	38	33	22	42	28	11	11	17	32	22	18	29	12	18	26
CviQIprimer	AAG	3	27	38	25	29	0	0	0	0	27	24	13	10	26	26	41	45	48	67	36	72	29	18	25	31	29	26	15	18	19	20	19	36	39	27	28	41	28	10	7	33	55	22	14	35	23	26	28
CviQIprimer	AAT	4	16	23	17	23	0	0	0	0	28	27	17	15	11	20	20	36	48	47	25	54	16	10	23	7	14	16	24	15	7	14	22	25	39	19	11	22	38	12	17	17	29	13	18	32	16	16	20
CviQIprimer	ACA	5	13	13	5	17	0	0	0	0	6	13	12	4	17	13	21	31	30	25	8	55	15	9	10	11	24	5	8	18	8	14	6	14	19	10	13	11	15	7	6	12	29	12	11	16	7	7	18
CviQIprimer	ACC	6	21	19	16	20	0	0	0	0	7	8	7	8	6	9	14	28	21	23	19	28	11	6	5	4	12	7	5	7	8	5	6	13	16	21	5	11	12	5	6	7	28	6	27	15	9	7	8
CviQIprimer	ACG	7	8	5	8	12	0	0	0	0	9	8	4	10	10	6	4	11	12	12	7	32	19	0	2	1	11	2	6	11	12	2	2	10	16	8	2	8	1	1	2	6	15	7	6	8	4	10	17
CviQIprimer	ACT	8	15	17	5	5	0	0	0	0	6	6	5	9	11	10	12	6	24	25	8	20	8	4	8	3	12	8	1	4	3	10	2	13	18	15	2	12	13	7	5	14	21	7	1	6	5	11	7
CviQIprimer	AGA	9	22	29	15	31	0	0	0	0	14	10	22	13	15	8	15	51	50	39	27	42	27	5	12	11	21	9	10	22	7	20	16	27	34	12	11	28	12	9	15	12	16	24	16	24	16	26	10
CviQIprimer	AGC	10	22	15	16	25	0	0	0	0	11	10	9	16	14	18	18	20	31	37	15	46	17	7	3	10	11	16	11	21	11	10	21	11	24	12	28	16	17	9	0	7	23	14	8	21	8	14	20
CviQIprimer	AGG	11	19	19	7	13	0	0	0	0	11	7	5	16	4	8	13	19	14	24	13	46	11	13	11	3	6	13	11	9	8	6	2	16	15	12	5	9	11	5	4	12	11	10	4	33	2	10	12
CviQIprimer	AGT	12	22	23	13	20	0	0	0	0	28	12	3	13	14	23	20	19	30	51	26	42	15	7	16	5	19	6	5	28	10	17	14	13	18	17	8	20	10	9	4	18	16	23	18	29	17	10	17
CviQIprimer	ATA	13	11	22	7	24	0	0	0	0	7	20	8	9	17	19	18	13	31	23	21	39	15	20	11	4	13	18	10	23	2	9	17	14	18	10	13	16	9	6	4	15	19	5	8	21	11	10	20
CviQIprimer	ATC	14	23	28	7	8	0	0	0	0	18	13	7	12	16	22	26	25	17	35	16	48	14	8	3	10	23	6	8	14	13	9	15	33	24	11	14	14	16	7	2	7	40	13	8	23	4	7	20
CviQIprimer	ATG	15	23	36	22	22	0	0	0	0	17	20	6	11	17	20	34	16	47	41	21	71	21	12	3	21	18	15	15	24	6	9	20	42	23	30	15	26	17	12	12	25	36	25	4	38	15	15	21
CviQIprimer	ATT	16	37	30	17	24	0	0	0	0	26	17	13	15	27	15	28	24	42	44	22	66	22	15	8	16	22	23	22	17	5	10	16	21	31	30	14	29	26	13	7	8	34	27	22	28	21	14	17
CviQIprimer	CAA	17	30	28	12	25	0	0	0	0	11	13	15	15	35	9	21	17	31	37	14	57	15	4	2	8	17	2	17	22	13	10	10	23	23	10	13	45	18	16	15	21	26	15	19	35	6	10	27
CviQIprimer	CAC	18	13	26	9	15	0	0	0	0	12	12	3	15	7	8	8	21	17	23	10	24	8	12	3	8	14	9	9	8	4	9	14	20	16	10	17	27	12	1	5	9	15	9	13	19	6	6	13
CviQIprimer	CAG	19	29	21	6	8	0	0	0	0	9	14	3	12	8	6	8	20	30	30	12	51	22	4	1	10	17	18	8	12	7	9	14	22	29	12	15	24	13	22	3	18	38	20	14	19	12	10	30
CviQIprimer	CAT	20	31	23	8	27	0	0	0	0	7	8	3	10	13	4	12	16	18	29	21	46	13	2	3	12	14	10	5	11	0	13	26	15	10	15	8	22	12	0	4	6	31	16	13	19	11	5	13
CviQIprimer	CCA	21	6	7	6	9	0	0	0	0	4	9	3	15	9	5	11	16	17	27	6	16	10	1	8	3	6	3	7	14	6	1	13	10	9	8	1	12	10	7	3	6	8	8	15	10	2	7	9
CviQIprimer	CCC	22	11	9	2	7	0	0	0	0	5	6	2	2	10	0	7	3	5	22	6	20	6	3	2	0	9	2	2	9	1	6	2	11	7	4	2	15	2	1	9	2	7	10	7	5	3	6	8
CviQIprimer	CCG	23	10	7	3	10	0	0	0	0	0	5	1	5	1	7	7	4	7	11	3	15	2	0	2	2	7	2	5	2	9	7	1	10	5	7	3	5	5	4	2	3	8	5	4	1	3	3	3
CviQIprimer	CCT	24	8	4	8	5	0	0	0	0	3	3	4	1	6	8	5	0	9	10	3	14	8	4	1	2	4	6	7	1	0	3	4	8	6	0	5	11	4	8	5	2	16	1	8	14	3	3	5
CviQIprimer	CGA	25	11	3	1	9	0	0	0	0	5	5	2	12	7	3	1	7	18	18	5	24	6	7	12	4	6	5	8	9	9	3	7	11	19	10	7	12	6	3	3	3	9	5	12	10	15	9	4
CviQIprimer	CGC	26	5	5	11	5	0	0	0	0	3	4	3	8	1	11	3	7	6	12	4	5	7	0	2	6	4	0	4	3	1	0	3	5	4	0	5	5	4	2	1	0	2	7	4	8	4	1	2
CviQIprimer	CGG	27	4	9	2	7	0	0	0	0	4	2	3	2	2	4	5	4	8	12	5	21	15	5	1	5	3	4	6	4	0	3	3	3	8	6	4	15	12	2	0	3	6	4	10	11	2	6	4
CviQIprimer	CGT	28	7	10	1	8	0	0	0	0	3	4	2	1	4	4	4	4	5	6	3	17	7	4	3	2	2	2	9	5	0	5	4	4	9	2	10	6	1	3	0	6	11	4	1	7	3	6	7
CviQIprimer	CTA	29	9	4	0	1	0	0	0	0	4	1	3	3	9	3	5	9	13	7	4	6	2	3	0	4	4	3	0	13	3	0	4	4	0	0	2	3	3	5	0	8	4	1	3	3	2	2	0
CviQIprimer	CTC	30	25	10	5	7	0	0	0	0	9	1	4	6	5	5	2	15	18	21	9	26	13	4	3	5	8	14	6	9	3	13	4	13	8	11	10	2	8	12	8	8	15	7	5	16	8	7	1
CviQIprimer	CTG	31	15	9	7	13	0	0	0	0	23	10	3	18	11	6	11	4	14	25	7	38	12	4	5	4	6	7	7	12	5	5	7	17	25	4	12	12	16	1	1	9	11	12	11	12	9	15	9
CviQIprimer	CTT	32	32	24	9	17	0	0	0	0	4	12	6	21	10	8	12	14	17	21	17	32	16	10	10	4	7	11	8	7	6	2	6	9	18	13	7	14	18	4	1	6	13	14	7	21	7	7	7
CviQIprimer	GAA	33	20	23	11	15	0	0	0	0	11	15	2	13	7	6	11	16	15	26	18	38	20	4	7	11	11	7	5	15	9	12	12	21	15	19	14	21	20	5	11	17	8	21	7	16	14	8	8
CviQIprimer	GAC	34	5	10	9	16	0	0	0	0	10	23	4	4	14	15	14	22	24	23	3	25	7	8	9	7	4	4	3	12	4	21	7	16	23	10	4	17	10	8	11	7	12	14	6	12	4	4	11
CviQIprimer	GAG	35	8	15	2	11	0	0	0	0	7	12	10	9	12	8	3	17	12	30	10	31	12	11	11	3	8	12	7	5	7	4	7	10	16	17	10	20	15	2	11	9	21	17	2	16	8	15	2
CviQIprimer	GAT	36	10	24	13	13	0	0	0	0	15	5	8	8	9	14	4	11	28	29	20	32	17	8	6	14	5	7	6	13	3	9	6	4	10	12	10	19	6	6	4	10	6	4	9	10	14	4	6
CviQIprimer	GCA	37	17	11	10	6	0	0	0	0	15	2	1	5	12	7	17	11	5	14	6	16	8	2	4	8	8	1	7	8	3	0	2	4	11	4	4	11	21	7	7	5	6	1	5	9	2	11	18
CviQIprimer	GCC	38	7	4	6	1	0	0	0	0	2	4	3	2	5	2	2	4	5	16	8	15	4	0	3	3	6	3	4	9	0	2	5	3	11	4	3	11	2	5	4	9	6	3	1	4	7	11	2
CviQIprimer	GCG	39	13	3	6	6	0	0	0	0	1	9	0	3	1	4	8	5	4	12	1	22	4	0	0	6	5	3	2	3	2	5	7	19	12	4	8	6	10	2	4	7	7	7	1	7	0	2	3
CviQIprimer	GCT	40	8	14	7	16	0	0	0	0	5	5	0	2	3	5	8	5	3	23	7	17	8	8	2	3	5	4	1	3	4	0	4	9	6	0	2	17	12	0	1	2	10	6	1	1	4	2	9
CviQIprimer	GGA	41	8	11	4	15	0	0	0	0	9	9	7	2	7	4	7	20	20	12	14	34	4	7	4	1	8	9	5	5	2	4	2	7	6	9	2	5	1	4	5	7	7	3	8	4	3	7	7
CviQIprimer	GGC	42	10	11	3	17	0	0	0	0	1	5	6	9	6	6	1	8	11	12	6	9	5	1	6	1	4	5	4	11	3	10	2	2	6	2	6	16	3	10	6	1	3	3	7	2	3	3	4
CviQIprimer	GGG	43	10	4	7	10	0	0	0	0	6	5	4	4	8	3	11	20	11	11	2	19	8	1	2	3	8	2	9	6	2	1	4	11	9	10	4	8	7	1	2	7	8	5	2	6	3	5	8
CviQIprimer	GGT	44	7	15	4	12	0	0	0	0	5	4	7	11	3	5	11	8	4	18	4	19	3	6	3	5	8	0	6	5	1	4	2	9	8	3	6	6	3	3	0	3	2	9	11	10	4	7	9
CviQIprimer	GTA	45	0	0	0	0	0	0	0	0	0	0	0	0	0	0	0	0	0	0	0	0	0	0	0	0	0	0	0	0	0	0	0	0	0	0	0	0	0	0	0	0	0	0	0	0	0	0	0
CviQIprimer	GTC	46	0	0	0	0	0	0	0	0	0	0	0	0	0	0	0	0	0	0	0	0	0	0	0	0	0	0	0	0	0	0	0	0	0	0	0	0	0	0	0	0	0	0	0	0	0	0	0
CviQIprimer	GTG	47	0	0	0	0	0	0	0	0	0	0	0	0	0	0	0	0	0	0	0	0	0	0	0	0	0	0	0	0	0	0	0	0	0	0	0	0	0	0	0	0	0	0	0	0	0	0	0
CviQIprimer	GTT	48	0	0	0	0	0	0	0	0	0	0	0	0	0	0	0	0	0	0	0	0	0	0	0	0	0	0	0	0	0	0	0	0	0	0	0	0	0	0	0	0	0	0	0	0	0	0	0
CviQIprimer	TAA	49	9	13	2	9	0	0	0	0	2	2	1	4	4	6	8	5	10	12	10	18	9	1	0	0	8	1	4	7	2	1	6	4	7	0	1	8	2	3	3	1	10	2	0	8	2	4	5
CviQIprimer	TAC	50	9	5	6	13	0	0	0	0	2	10	2	7	3	3	4	7	7	10	3	8	4	6	1	6	7	2	1	5	0	5	0	9	7	1	3	4	4	3	3	6	8	7	11	3	1	8	4
CviQIprimer	TAG	51	12	9	2	3	0	0	0	0	9	1	0	4	0	0	3	7	4	2	6	6	4	2	0	2	4	4	2	0	1	0	0	3	2	1	1	3	8	2	0	4	5	4	3	5	2	0	5
CviQIprimer	TAT	52	12	6	1	12	0	0	0	0	6	2	1	3	7	5	3	5	14	11	8	21	3	2	2	0	5	1	6	7	6	10	5	6	11	7	0	8	9	5	2	2	7	4	0	9	7	4	1
CviQIprimer	TCA	53	7	13	0	12	0	0	0	0	6	10	2	3	5	1	7	12	14	8	4	29	6	1	4	1	4	3	8	0	9	3	3	11	8	14	7	11	1	2	9	1	9	5	8	11	2	4	9
CviQIprimer	TCC	54	14	14	5	4	0	0	0	0	5	2	1	6	4	9	1	10	9	18	10	19	1	1	0	5	3	8	8	11	0	2	2	15	4	6	3	7	10	0	2	9	18	8	4	6	5	4	3
CviQIprimer	TCG	55	14	9	0	13	0	0	0	0	7	13	1	1	10	0	7	8	14	18	10	31	2	9	4	6	4	7	7	16	10	6	7	25	12	7	6	10	5	0	4	5	9	8	8	9	5	7	10
CviQIprimer	TCT	56	14	1	3	9	0	0	0	0	6	9	0	2	11	5	6	12	9	11	4	18	5	1	3	0	8	3	4	1	0	3	4	14	14	7	14	4	15	6	0	16	12	10	5	7	3	7	6
CviQIprimer	TGA	57	15	16	2	14	0	0	0	0	11	16	2	4	7	13	9	9	25	14	5	14	8	2	2	3	14	16	5	14	4	8	8	10	11	8	4	15	8	4	4	5	6	10	10	5	1	7	11
CviQIprimer	TGC	58	11	8	6	11	0	0	0	0	8	8	13	5	5	8	16	16	14	21	20	34	8	6	3	1	8	6	7	11	3	9	7	11	20	7	4	15	17	1	4	18	12	6	6	16	6	8	15
CviQIprimer	TGG	59	21	8	3	15	0	0	0	0	17	10	8	5	7	11	19	13	27	20	3	20	10	10	3	2	7	6	13	5	6	3	11	15	15	13	2	10	3	10	2	9	19	15	10	23	7	11	13
CviQIprimer	TGT	60	20	13	8	12	0	0	0	0	6	3	1	9	16	4	6	18	23	14	16	25	5	8	1	4	11	8	4	7	1	10	10	16	18	6	2	20	8	5	12	12	5	8	8	11	7	9	8
CviQIprimer	TTA	61	11	16	7	14	0	0	0	0	3	0	2	10	8	5	5	18	18	12	16	16	5	6	2	5	8	3	6	6	2	3	4	3	4	8	8	13	11	4	8	7	9	0	1	7	8	4	10
CviQIprimer	TTC	62	14	19	17	28	0	0	0	0	11	14	2	13	10	12	17	22	28	31	7	34	24	9	11	7	10	7	10	13	12	7	14	10	24	16	12	27	10	5	4	7	25	12	9	16	11	8	14
CviQIprimer	TTG	63	26	18	14	19	0	0	0	0	14	22	5	12	19	15	17	24	36	32	17	56	15	16	11	14	28	17	4	17	18	14	19	23	24	23	11	25	20	13	16	9	29	15	14	25	8	7	11
CviQIprimer	TTT	64	46	20	9	23	0	0	0	0	22	13	5	11	17	20	14	18	37	45	12	43	19	12	10	7	16	14	7	18	6	9	9	12	33	16	14	22	22	6	13	14	28	27	16	31	16	15	13
[truncated: 17 more columns]
