# Supplementary material for: Eukaryotic transcriptomics in silico: Optimizing cDNA-AFLP efficiency
Source: BMC Genomics. 2009 Nov 30;10:565. doi: 10.1186/1471-2164-10-565 (PMC2797533; doi:10.1186/1471-2164-10-565)
Supplement: Additional file 5 — Arrays of all selective PCRs for all species and enzyme combinations. Selective PCR arrays using three-by-three selective base pairs for all 87 NCBI and 39 ENSEMBL species included in the present study, tested on all 28 combinations of 8 restriction enzymes. [file 1471-2164-10-565-S5.ZIP › CSV_Arrays/ENSEMBL/Ciona_intestinalisCviQIandMseI.csv]

			MseIprimer	MseIprimer	MseIprimer	MseIprimer	MseIprimer	MseIprimer	MseIprimer	MseIprimer	MseIprimer	MseIprimer	MseIprimer	MseIprimer	MseIprimer	MseIprimer	MseIprimer	MseIprimer	MseIprimer	MseIprimer	MseIprimer	MseIprimer	MseIprimer	MseIprimer	MseIprimer	MseIprimer	MseIprimer	MseIprimer	MseIprimer	MseIprimer	MseIprimer	MseIprimer	MseIprimer	MseIprimer	MseIprimer	MseIprimer	MseIprimer	MseIprimer	MseIprimer	MseIprimer	MseIprimer	MseIprimer	MseIprimer	MseIprimer	MseIprimer	MseIprimer	MseIprimer	MseIprimer	MseIprimer
			AAA	AAC	AAG	AAT	ACA	ACC	ACG	ACT	AGA	AGC	AGG	AGT	ATA	ATC	ATG	ATT	CAA	CAC	CAG	CAT	CCA	CCC	CCG	CCT	CGA	CGC	CGG	CGT	CTA	CTC	CTG	CTT	GAA	GAC	GAG	GAT	GCA	GCC	GCG	GCT	GGA	GGC	GGG	GGT	GTA	GTC	GTG
		0	1	2	3	4	5	6	7	8	9	10	11	12	13	14	15	16	17	18	19	20	21	22	23	24	25	26	27	28	29	30	31	32	33	34	35	36	37	38	39	40	41	42	43	44	45	46	47
CviQIprimer	AAA	1	88	119	74	127	106	62	45	79	67	40	46	71	62	57	71	117	55	34	45	77	42	25	20	23	27	22	17	28	18	22	37	54	66	18	25	40	51	8	23	21	23	17	9	25	31	33	32
CviQIprimer	AAC	2	77	63	71	82	63	45	23	84	59	39	32	50	47	57	57	49	79	35	46	45	36	21	11	22	33	16	19	26	15	25	45	59	57	31	23	38	39	9	15	18	29	2	7	35	17	28	21
CviQIprimer	AAG	3	80	74	44	96	89	56	42	67	55	41	28	68	65	68	72	62	62	37	44	78	47	18	15	31	19	8	20	26	34	37	45	64	86	14	25	39	40	18	14	24	34	13	9	32	18	19	42
CviQIprimer	AAT	4	82	83	58	93	72	43	35	56	62	37	27	37	132	40	41	64	50	25	35	44	34	14	13	25	27	12	26	14	25	21	43	36	32	8	12	25	19	6	20	19	21	5	12	15	9	13	20
CviQIprimer	ACA	5	47	58	40	56	42	43	21	39	40	17	16	44	42	24	33	44	34	16	28	31	21	11	15	19	15	4	15	6	4	12	23	38	27	9	11	12	19	11	10	22	17	9	9	19	8	4	24
CviQIprimer	ACC	6	51	26	37	42	38	28	21	19	28	9	13	39	18	20	33	26	27	15	20	21	21	8	0	3	18	18	0	8	5	15	13	24	24	17	11	14	8	9	5	14	8	6	6	17	10	15	14
CviQIprimer	ACG	7	47	36	21	23	35	20	20	18	14	14	11	16	29	15	21	11	26	12	18	19	11	8	2	6	18	4	8	12	6	11	23	10	12	5	5	19	7	8	13	11	6	3	3	14	2	10	8
CviQIprimer	ACT	8	30	46	30	42	16	15	8	18	7	16	13	17	20	22	28	13	20	17	5	15	9	13	3	8	11	5	4	8	6	9	11	19	24	3	8	17	9	2	4	4	15	2	6	9	9	7	7
CviQIprimer	AGA	9	44	80	48	77	53	21	10	43	44	24	30	49	49	40	62	44	58	29	21	37	23	15	14	18	24	9	13	8	10	33	38	31	31	11	16	21	24	10	8	19	12	7	8	23	13	13	24
CviQIprimer	AGC	10	43	48	47	44	50	25	20	48	45	27	13	36	29	34	25	41	38	16	41	25	13	10	8	16	16	12	9	10	11	17	15	33	37	17	16	25	27	12	1	10	8	12	5	17	7	20	18
CviQIprimer	AGG	11	39	41	30	42	48	21	17	21	38	24	11	26	15	35	37	30	33	22	17	16	15	13	10	9	10	8	7	15	5	9	22	32	18	4	12	18	12	7	21	19	8	2	4	9	9	16	11
CviQIprimer	AGT	12	89	67	41	67	46	28	22	33	41	32	23	41	31	22	37	33	44	24	38	38	19	22	9	13	20	7	9	19	21	14	33	25	41	16	21	17	24	7	2	25	13	10	8	9	20	10	37
CviQIprimer	ATA	13	63	61	42	52	68	32	22	22	51	22	20	40	28	24	37	44	32	31	18	28	24	29	3	14	23	8	8	14	17	20	41	46	34	5	20	14	19	6	7	13	9	8	9	7	10	9	24
CviQIprimer	ATC	14	61	49	38	47	59	29	34	52	37	21	36	38	32	45	30	28	53	22	22	39	24	10	18	13	15	6	7	13	17	16	18	30	37	15	13	20	24	9	8	7	20	8	12	11	10	6	12
CviQIprimer	ATG	15	62	61	37	64	60	52	29	65	49	36	18	43	40	25	53	56	46	36	44	37	32	26	7	20	26	13	12	18	27	18	27	40	50	12	22	30	20	11	6	15	15	17	17	16	20	29	26
CviQIprimer	ATT	16	95	66	34	73	78	34	19	55	51	31	28	59	38	52	45	36	43	32	37	39	31	15	6	14	17	14	22	20	13	23	34	54	58	14	22	22	42	6	7	13	17	36	5	12	12	20	29
CviQIprimer	CAA	17	67	42	40	63	47	37	30	36	48	42	25	42	33	47	41	30	61	16	28	38	22	16	14	22	8	7	5	26	23	14	31	55	37	6	20	50	50	9	8	18	13	1	2	12	10	30	35
CviQIprimer	CAC	18	39	34	42	41	33	25	20	46	32	23	17	31	29	30	34	17	29	23	17	31	25	9	12	15	22	7	12	18	9	23	33	24	20	5	9	18	27	2	7	14	5	5	9	9	18	21	18
CviQIprimer	CAG	19	58	48	39	39	48	45	39	53	49	24	23	31	32	30	33	35	29	20	27	37	11	14	19	14	17	12	13	20	12	23	26	36	44	7	8	28	17	5	12	10	23	12	5	13	5	17	34
CviQIprimer	CAT	20	51	49	42	46	43	54	43	47	28	12	25	33	37	22	36	23	39	21	18	21	18	10	6	16	13	6	6	6	5	24	19	28	29	14	19	21	12	4	6	7	23	4	13	14	11	15	19
CviQIprimer	CCA	21	15	23	24	21	28	10	18	20	33	6	13	24	8	16	14	14	13	10	15	6	12	4	5	4	16	5	3	3	3	10	12	17	21	4	5	7	17	5	5	9	10	6	3	10	14	14	9
CviQIprimer	CCC	22	14	17	10	21	13	14	12	15	21	7	7	16	15	14	5	10	16	4	5	11	9	5	7	5	6	2	8	7	3	2	7	14	21	1	1	3	1	3	4	3	3	6	6	4	0	2	9
CviQIprimer	CCG	23	15	9	12	16	24	6	25	11	14	1	7	9	2	9	15	6	1	5	11	7	2	2	2	0	10	0	4	7	5	6	6	2	8	6	5	6	7	1	1	2	3	4	0	9	2	7	11
CviQIprimer	CCT	24	29	17	9	24	19	7	6	6	6	5	6	8	12	8	8	13	18	14	14	7	4	8	2	7	9	6	0	9	0	3	8	8	13	1	4	3	4	3	6	0	12	3	3	0	6	3	9
CviQIprimer	CGA	25	23	22	25	26	17	10	26	27	26	24	16	21	20	16	12	19	14	14	16	11	7	8	4	9	8	4	4	10	2	9	11	12	10	6	5	7	7	6	7	5	10	2	3	3	9	1	8
CviQIprimer	CGC	26	5	14	6	14	10	7	6	10	10	6	0	11	1	11	2	5	19	14	6	5	5	2	2	1	1	5	1	3	1	2	2	4	8	1	2	0	4	1	7	9	0	0	0	7	1	2	3
CviQIprimer	CGG	27	9	7	14	20	13	5	12	12	16	8	7	12	10	3	9	10	15	5	8	16	7	3	1	5	7	6	3	7	1	9	5	9	8	1	2	14	4	3	5	8	4	3	3	1	3	10	4
CviQIprimer	CGT	28	32	6	9	20	21	14	12	8	5	8	5	14	15	4	3	15	13	1	8	15	7	2	2	3	3	8	11	6	5	12	6	4	7	10	2	4	6	5	0	2	4	0	0	3	0	1	3
CviQIprimer	CTA	29	22	16	20	11	11	4	3	6	16	4	7	10	14	7	18	10	9	8	1	3	4	1	0	1	1	3	0	4	1	0	9	7	10	3	1	4	4	0	0	6	7	0	7	0	2	3	6
CviQIprimer	CTC	30	31	23	23	24	23	22	10	21	37	17	6	18	17	19	14	17	13	12	16	18	8	4	4	5	8	3	7	5	7	13	26	31	19	4	4	8	11	2	4	5	20	1	2	14	12	8	7
CviQIprimer	CTG	31	28	29	18	46	23	10	18	22	19	20	21	25	35	32	21	27	30	14	24	16	18	10	6	10	10	5	6	8	7	13	13	33	7	8	14	12	15	0	6	9	7	5	3	7	14	11	13
CviQIprimer	CTT	32	52	24	22	40	24	22	7	47	30	17	17	20	25	15	20	18	23	7	24	18	18	6	5	14	18	5	7	8	9	5	30	27	18	13	11	20	14	6	4	10	14	2	9	7	13	8	17
CviQIprimer	GAA	33	52	21	33	38	36	25	15	27	21	14	14	17	24	19	21	35	34	24	20	18	9	13	6	21	21	5	21	9	5	16	25	32	29	11	5	27	18	15	7	5	18	3	4	10	13	15	13
CviQIprimer	GAC	34	34	32	16	45	22	13	11	29	37	17	17	19	21	27	20	19	29	11	11	21	6	14	6	8	9	12	13	5	10	11	9	21	23	11	11	23	10	7	4	7	7	8	4	13	2	17	12
CviQIprimer	GAG	35	22	39	31	40	27	23	10	40	37	14	12	28	21	19	20	27	33	13	23	17	35	7	7	6	11	11	7	7	0	12	22	23	18	3	9	10	12	6	4	7	8	6	8	11	4	10	11
CviQIprimer	GAT	36	33	22	13	23	29	26	14	26	31	18	13	17	24	28	11	20	9	13	9	18	28	12	5	5	27	15	7	24	3	14	14	16	24	6	12	18	18	9	4	10	22	5	3	7	8	6	12
CviQIprimer	GCA	37	23	22	12	19	20	14	9	11	11	7	13	22	15	20	17	7	18	9	7	10	6	3	0	5	9	4	3	5	2	16	13	12	9	3	3	6	12	3	4	14	13	4	6	15	4	3	7
CviQIprimer	GCC	38	4	18	12	8	14	6	1	5	13	11	8	5	5	8	16	0	14	10	9	4	14	6	2	5	6	4	1	2	9	6	7	9	1	2	1	7	3	1	0	2	3	1	4	7	1	6	1
CviQIprimer	GCG	39	9	7	2	10	5	15	13	6	10	8	3	15	17	9	5	6	8	5	3	6	6	3	3	4	6	10	6	3	3	9	9	14	5	0	2	5	8	3	3	6	1	0	0	4	1	1	1
CviQIprimer	GCT	40	17	15	28	22	14	7	12	17	12	12	9	9	12	11	9	10	17	4	16	16	7	6	10	3	6	1	7	6	2	7	4	14	16	4	0	6	10	3	5	4	3	2	3	12	4	4	11
CviQIprimer	GGA	41	21	25	12	23	16	13	4	34	18	7	17	14	9	13	25	7	24	5	6	31	16	7	6	4	7	6	9	5	1	7	18	18	17	5	3	9	7	11	7	3	6	0	2	8	8	13	7
CviQIprimer	GGC	42	20	13	11	18	10	15	5	12	11	6	8	17	7	9	7	14	17	5	7	18	12	2	4	9	6	7	5	2	1	2	10	15	6	9	6	5	19	4	4	1	5	5	3	7	2	8	9
CviQIprimer	GGG	43	10	18	15	25	21	9	1	11	18	8	5	5	14	14	1	10	20	7	8	17	6	10	3	0	6	3	5	4	2	8	5	16	6	4	2	6	5	1	3	14	3	9	3	1	9	4	1
CviQIprimer	GGT	44	20	28	10	22	17	13	3	10	20	4	8	18	23	7	14	16	19	8	6	17	5	10	5	3	10	6	1	7	4	6	10	11	14	7	5	5	2	0	4	6	5	2	3	5	2	9	7
CviQIprimer	GTA	45	20	15	14	22	11	10	9	10	12	2	3	7	8	14	7	6	16	7	4	10	10	7	2	13	18	2	8	9	8	6	2	10	11	7	7	3	9	3	0	3	2	7	1	3	4	7	1
CviQIprimer	GTC	46	31	22	24	30	27	14	8	28	42	12	14	18	18	19	15	13	19	13	16	19	10	9	8	1	15	5	9	17	12	2	8	20	20	4	7	14	12	8	4	5	10	5	2	8	16	9	5
CviQIprimer	GTG	47	17	14	32	25	25	12	13	13	24	9	11	19	22	21	10	20	24	13	20	12	14	7	4	23	10	4	1	4	5	9	21	33	18	7	4	17	4	2	6	7	9	2	5	4	5	12	14
CviQIprimer	GTT	48	32	48	21	32	31	22	22	29	30	25	23	35	31	19	20	15	26	16	17	18	15	16	5	12	15	3	4	11	3	4	24	19	25	9	7	15	9	4	10	7	30	2	2	10	5	6	11
CviQIprimer	TAA	49	27	16	22	11	9	14	11	12	5	17	7	9	12	9	10	17	19	5	6	7	5	8	2	4	5	5	1	9	3	5	3	8	7	2	3	9	8	8	5	4	3	1	2	3	7	6	4
CviQIprimer	TAC	50	21	23	5	23	11	11	3	17	1	8	5	17	21	5	10	8	12	17	9	7	8	6	1	8	12	9	5	2	3	13	3	14	11	5	4	9	10	4	2	9	4	3	0	9	2	6	4
CviQIprimer	TAG	51	14	3	1	16	6	3	4	6	7	5	4	10	7	8	6	10	11	0	4	8	4	3	0	0	1	0	3	5	2	1	1	3	3	2	3	5	3	2	2	1	0	3	1	6	4	1	6
CviQIprimer	TAT	52	27	18	20	30	27	15	11	17	11	13	10	13	10	7	21	9	19	2	16	15	5	3	2	4	1	3	3	2	3	4	9	6	19	2	8	10	18	6	6	4	5	0	2	4	1	6	4
CviQIprimer	TCA	53	34	22	4	20	17	21	4	23	19	20	13	17	8	7	21	15	14	5	5	9	8	5	2	9	14	6	9	7	5	21	13	23	7	4	7	4	5	4	1	4	11	3	2	6	6	4	8
CviQIprimer	TCC	54	14	8	25	15	23	12	8	19	17	6	11	12	18	11	4	15	14	8	9	4	4	1	1	4	11	2	0	4	3	4	11	13	9	5	6	11	14	7	3	4	5	8	6	8	2	1	12
CviQIprimer	TCG	55	27	12	8	20	22	6	14	16	30	9	7	11	5	20	12	7	6	16	10	10	17	8	5	4	12	3	6	8	1	6	4	27	11	0	7	2	8	3	5	6	6	7	4	4	3	2	10
CviQIprimer	TCT	56	28	10	29	15	20	6	6	17	21	10	9	10	7	7	13	8	20	7	14	4	9	10	1	10	7	6	10	8	8	5	1	10	19	2	4	4	7	3	5	5	4	0	2	7	5	2	6
CviQIprimer	TGA	57	35	23	24	29	40	14	7	26	22	16	13	12	21	16	22	25	30	6	22	20	10	8	5	11	5	7	1	10	0	16	17	15	24	7	5	12	9	8	7	5	14	2	7	10	12	6	6
CviQIprimer	TGC	58	38	41	48	27	29	17	14	13	27	10	7	26	21	14	14	14	9	10	12	20	9	14	6	4	13	8	5	9	7	7	12	20	8	7	18	7	20	9	1	3	0	4	9	6	6	8	6
CviQIprimer	TGG	59	47	37	40	45	34	24	22	20	21	14	19	20	22	32	15	31	39	14	13	12	11	21	6	12	12	4	9	5	9	19	24	24	25	11	3	13	21	2	10	8	7	2	3	2	6	5	10
CviQIprimer	TGT	60	69	58	20	38	38	20	13	18	43	9	7	26	12	17	22	33	37	18	13	17	16	11	10	6	13	11	7	8	4	5	17	13	24	6	15	21	9	5	4	4	9	8	1	3	12	5	8
CviQIprimer	TTA	61	22	16	14	21	26	11	4	18	23	7	6	3	16	9	22	9	16	7	8	12	10	2	5	7	3	7	7	7	5	12	9	16	12	2	3	4	9	5	7	3	3	3	0	3	11	6	9
CviQIprimer	TTC	62	46	43	42	49	37	33	22	32	38	31	15	32	38	24	34	25	42	17	21	21	15	9	12	10	21	11	10	14	6	19	14	23	26	3	12	17	25	0	10	18	12	1	7	16	13	15	11
CviQIprimer	TTG	63	75	58	53	71	60	43	30	62	48	47	31	41	48	33	35	38	57	27	25	46	34	18	8	16	18	7	8	12	16	24	38	39	51	18	14	28	15	12	6	20	19	12	7	8	7	14	19
CviQIprimer	TTT	64	84	46	41	65	93	40	30	60	46	41	24	57	46	44	37	35	51	17	23	41	25	10	11	11	34	7	17	5	9	16	45	31	48	12	21	19	12	18	8	13	18	3	9	24	11	21	18
[truncated: 17 more columns]
