# Supplementary material for: Eukaryotic transcriptomics in silico: Optimizing cDNA-AFLP efficiency
Source: BMC Genomics. 2009 Nov 30;10:565. doi: 10.1186/1471-2164-10-565 (PMC2797533; doi:10.1186/1471-2164-10-565)
Supplement: Additional file 5 — Arrays of all selective PCRs for all species and enzyme combinations. Selective PCR arrays using three-by-three selective base pairs for all 87 NCBI and 39 ENSEMBL species included in the present study, tested on all 28 combinations of 8 restriction enzymes. [file 1471-2164-10-565-S5.ZIP › CSV_Arrays/ENSEMBL/Ciona_intestinalisCviQIandTaqI.csv]

			TaqIprimer	TaqIprimer	TaqIprimer	TaqIprimer	TaqIprimer	TaqIprimer	TaqIprimer	TaqIprimer	TaqIprimer	TaqIprimer	TaqIprimer	TaqIprimer	TaqIprimer	TaqIprimer	TaqIprimer	TaqIprimer	TaqIprimer	TaqIprimer	TaqIprimer	TaqIprimer	TaqIprimer	TaqIprimer	TaqIprimer	TaqIprimer	TaqIprimer	TaqIprimer	TaqIprimer	TaqIprimer	TaqIprimer	TaqIprimer	TaqIprimer	TaqIprimer	TaqIprimer	TaqIprimer	TaqIprimer	TaqIprimer	TaqIprimer	TaqIprimer	TaqIprimer	TaqIprimer	TaqIprimer	TaqIprimer	TaqIprimer	TaqIprimer	TaqIprimer	TaqIprimer	TaqIprimer
			AAA	AAC	AAG	AAT	ACA	ACC	ACG	ACT	AGA	AGC	AGG	AGT	ATA	ATC	ATG	ATT	CAA	CAC	CAG	CAT	CCA	CCC	CCG	CCT	CGA	CGC	CGG	CGT	CTA	CTC	CTG	CTT	GAA	GAC	GAG	GAT	GCA	GCC	GCG	GCT	GGA	GGC	GGG	GGT	GTA	GTC	GTG
		0	1	2	3	4	5	6	7	8	9	10	11	12	13	14	15	16	17	18	19	20	21	22	23	24	25	26	27	28	29	30	31	32	33	34	35	36	37	38	39	40	41	42	43	44	45	46	47
CviQIprimer	AAA	1	88	62	33	50	59	49	18	31	40	35	14	42	43	42	56	49	44	27	38	44	54	31	14	33	47	22	12	20	12	17	34	34	28	12	22	30	47	20	16	30	16	17	7	26	29	16	39
CviQIprimer	AAC	2	54	60	34	41	59	41	29	38	34	28	18	48	37	17	23	24	46	36	25	16	51	10	28	26	31	11	15	14	9	24	33	65	25	25	9	21	39	24	16	17	32	11	25	15	15	17	16
CviQIprimer	AAG	3	67	37	20	55	57	43	14	49	44	23	20	44	53	23	41	40	51	30	21	38	60	14	19	19	44	13	9	23	14	15	41	48	37	7	38	23	27	9	22	29	24	13	14	17	12	21	31
CviQIprimer	AAT	4	63	38	33	42	32	25	8	17	46	35	15	25	44	21	26	24	30	26	14	20	35	8	16	19	17	19	13	11	11	14	8	37	27	10	9	11	19	4	13	15	12	9	6	15	14	14	20
CviQIprimer	ACA	5	51	29	10	33	29	15	13	21	26	21	9	32	22	30	19	20	20	14	12	25	33	8	10	9	13	6	2	15	20	21	8	18	16	7	3	16	26	6	9	15	17	1	6	6	16	7	6
CviQIprimer	ACC	6	30	30	18	24	29	8	17	17	24	10	19	12	16	10	13	21	8	3	11	8	14	6	5	10	9	1	5	4	6	7	16	21	22	13	1	29	15	3	14	9	20	4	4	10	13	4	6
CviQIprimer	ACG	7	34	13	17	20	14	16	17	21	21	3	7	14	20	18	12	16	16	27	7	12	21	5	2	3	11	2	8	10	3	13	5	20	7	5	8	17	5	0	12	13	12	7	6	15	3	3	3
CviQIprimer	ACT	8	29	15	8	15	30	13	8	13	24	5	5	14	21	8	11	20	18	2	13	14	3	4	4	4	9	8	6	6	3	4	14	12	8	4	6	5	5	9	4	5	6	6	3	5	11	1	13
CviQIprimer	AGA	9	48	38	26	34	40	24	16	23	32	11	14	35	34	20	29	35	42	24	10	24	25	16	9	19	21	16	15	18	14	21	20	19	21	10	7	21	20	10	11	20	16	8	4	5	11	8	15
CviQIprimer	AGC	10	52	50	19	22	36	22	14	29	28	22	13	22	18	19	24	27	14	9	15	17	36	16	8	9	12	2	9	9	13	12	15	21	12	16	5	24	10	10	11	14	5	18	7	8	11	6	6
CviQIprimer	AGG	11	21	20	27	20	19	20	16	22	19	13	3	6	23	20	12	21	15	10	8	11	39	9	6	9	18	14	3	17	10	13	11	20	12	4	3	9	3	6	12	9	13	3	2	11	10	5	10
CviQIprimer	AGT	12	48	32	12	33	38	30	16	11	29	16	6	30	25	24	28	19	38	24	18	22	24	18	9	16	14	10	2	16	18	14	17	27	15	13	12	17	17	12	6	22	15	6	10	15	6	7	9
CviQIprimer	ATA	13	40	38	16	11	27	26	15	30	25	24	10	17	15	16	29	33	32	16	7	24	23	9	5	7	9	13	2	11	9	5	9	28	11	2	2	20	21	5	6	8	16	5	18	8	12	9	7
CviQIprimer	ATC	14	41	26	21	35	28	24	14	25	18	13	6	53	36	41	10	23	28	14	23	30	15	2	14	10	14	11	9	21	9	7	21	13	19	0	8	21	13	6	12	5	26	12	12	0	12	7	24
CviQIprimer	ATG	15	54	38	16	35	30	33	19	40	30	18	21	19	39	41	27	32	29	24	18	34	35	10	12	20	21	17	7	17	21	22	16	28	27	15	10	22	17	6	11	17	21	20	9	14	10	12	11
CviQIprimer	ATT	16	57	38	24	62	50	20	21	25	39	15	9	34	28	25	30	51	46	18	23	41	44	10	21	20	22	5	12	8	9	16	18	42	35	15	10	21	26	7	15	23	13	12	8	18	16	10	16
CviQIprimer	CAA	17	55	37	24	42	43	21	15	41	32	28	18	24	30	21	24	25	38	14	16	21	32	10	15	12	17	13	12	22	14	14	27	19	38	20	16	27	24	9	7	10	13	4	20	19	13	17	26
CviQIprimer	CAC	18	30	15	19	26	33	25	13	24	29	19	6	9	17	17	24	23	29	14	9	22	16	7	15	10	10	5	6	6	9	8	9	17	11	8	7	21	14	10	6	10	16	9	9	13	6	15	23
CviQIprimer	CAG	19	28	21	9	28	48	20	8	22	15	22	3	38	38	29	34	27	15	11	17	19	30	10	16	20	23	6	8	12	9	9	13	30	7	20	7	15	17	11	5	10	16	11	5	9	11	5	13
CviQIprimer	CAT	20	37	15	26	37	27	22	8	19	22	25	10	8	21	21	24	20	28	23	19	10	30	8	6	17	17	14	8	5	10	4	7	25	10	7	3	8	20	5	8	16	22	8	7	18	7	8	4
CviQIprimer	CCA	21	21	19	4	7	11	14	7	16	16	3	10	8	6	18	14	14	12	6	7	7	11	9	5	8	6	3	1	11	7	3	8	7	8	5	5	13	7	0	3	6	10	4	8	17	7	7	10
CviQIprimer	CCC	22	5	14	12	10	12	11	5	11	8	8	2	6	7	8	15	8	8	7	5	4	12	8	11	4	8	0	4	5	5	2	9	9	7	6	2	3	7	5	3	11	8	1	2	5	6	1	8
CviQIprimer	CCG	23	12	13	6	5	8	6	6	11	16	6	4	6	8	6	4	8	4	3	2	9	20	0	2	0	6	4	3	4	2	3	0	8	5	6	1	4	7	0	3	5	12	0	2	3	2	4	6
CviQIprimer	CCT	24	12	8	1	13	5	8	7	11	4	4	15	6	6	6	10	4	12	2	2	10	13	1	0	2	6	2	5	3	0	2	6	13	8	0	2	7	6	2	0	3	2	0	6	3	6	4	0
CviQIprimer	CGA	25	15	16	5	15	22	19	5	17	8	17	2	10	15	7	13	8	14	11	4	10	12	4	6	2	8	5	7	4	4	3	9	11	9	4	4	8	6	0	17	9	5	3	4	6	5	4	6
CviQIprimer	CGC	26	9	6	5	6	6	7	1	10	2	12	9	0	3	5	9	6	7	5	3	10	5	1	1	5	16	5	4	3	1	4	12	9	6	10	2	8	3	1	1	2	9	0	4	1	5	0	2
CviQIprimer	CGG	27	10	6	1	5	8	10	7	14	7	5	4	4	10	6	5	4	14	14	5	9	9	2	6	1	8	4	6	7	5	5	3	5	8	4	1	2	8	6	0	7	1	2	1	5	3	7	9
CviQIprimer	CGT	28	24	7	2	13	7	2	4	2	7	8	3	13	12	8	10	9	5	5	7	8	6	4	0	2	7	5	0	3	2	2	4	7	11	3	4	4	1	0	9	5	5	2	1	0	11	0	1
CviQIprimer	CTA	29	17	8	4	6	11	5	2	3	6	10	2	8	3	4	7	7	0	0	2	9	6	5	6	4	5	4	1	4	0	9	4	12	10	5	1	4	6	1	0	4	4	5	3	1	5	0	4
CviQIprimer	CTC	30	10	18	5	11	26	12	8	11	15	13	18	9	5	17	10	6	20	1	10	10	8	10	7	7	16	4	0	10	7	8	3	3	17	11	2	15	16	9	2	20	3	2	2	9	5	3	2
CviQIprimer	CTG	31	30	21	14	20	31	16	7	20	20	12	5	15	11	9	13	20	11	4	6	11	23	6	6	6	8	8	8	4	3	2	14	19	14	9	0	4	11	5	6	11	10	1	4	15	5	5	5
CviQIprimer	CTT	32	30	23	13	18	24	14	9	20	27	15	8	22	12	17	15	14	21	13	6	19	23	11	6	10	16	9	9	9	13	14	11	13	16	5	8	14	12	4	8	21	7	5	3	8	9	4	7
CviQIprimer	GAA	33	32	27	13	33	28	21	10	21	16	14	8	18	18	16	24	27	25	9	14	8	33	14	5	14	31	12	12	12	6	14	11	19	15	10	4	8	17	11	8	16	11	8	5	5	5	8	11
CviQIprimer	GAC	34	21	17	13	20	27	10	22	22	13	14	3	15	18	24	18	6	12	17	9	11	21	9	4	9	16	11	6	13	5	3	8	24	21	5	3	20	20	7	2	16	8	7	1	8	7	5	13
CviQIprimer	GAG	35	22	12	12	32	29	8	6	29	21	24	11	16	15	9	15	7	12	7	7	14	19	6	1	11	24	4	1	8	3	9	6	25	20	10	2	17	6	13	0	9	11	6	4	25	6	11	14
CviQIprimer	GAT	36	16	23	12	16	18	20	4	16	23	9	3	10	16	33	16	20	24	4	18	21	32	8	12	7	27	7	4	4	6	8	14	22	8	8	5	13	23	6	5	10	12	0	3	17	7	8	8
CviQIprimer	GCA	37	12	10	13	14	18	11	10	9	9	2	5	7	13	11	9	11	8	9	1	8	11	4	6	8	10	9	6	8	4	5	0	8	6	7	13	6	10	4	0	5	3	6	7	1	3	4	9
CviQIprimer	GCC	38	15	7	4	4	17	3	6	8	12	4	3	3	4	6	5	3	5	8	2	2	6	7	11	6	7	8	4	4	1	1	4	12	3	1	11	0	2	5	6	3	5	1	0	2	3	7	6
CviQIprimer	GCG	39	11	8	0	7	11	5	7	12	10	2	4	9	10	8	5	3	12	4	2	3	5	0	1	9	2	1	4	5	4	3	9	7	4	3	4	2	6	1	6	4	0	4	1	2	0	2	3
CviQIprimer	GCT	40	14	12	9	23	8	10	3	20	20	3	2	3	9	12	9	5	9	5	9	11	18	10	5	3	5	4	2	2	3	2	4	23	4	4	5	0	5	2	4	10	2	3	1	4	3	3	5
CviQIprimer	GGA	41	15	7	8	21	26	12	2	9	10	11	9	11	12	11	12	5	4	3	6	12	10	4	5	2	7	10	1	19	11	8	9	12	10	12	14	22	8	8	2	2	4	6	1	7	9	13	5
CviQIprimer	GGC	42	14	8	7	19	18	5	9	15	8	8	1	5	8	2	6	3	8	2	5	13	20	1	1	4	5	4	2	9	1	6	8	10	7	4	7	7	3	3	4	2	2	1	2	2	4	3	2
CviQIprimer	GGG	43	9	13	4	12	12	13	3	7	13	7	2	1	18	4	14	12	10	11	3	3	11	9	7	16	9	2	0	15	0	3	5	16	5	2	1	3	3	4	4	1	8	4	3	4	18	2	3
CviQIprimer	GGT	44	15	2	8	13	15	13	8	15	15	5	11	9	18	3	11	11	4	6	5	10	16	6	4	8	6	2	6	2	3	12	2	6	8	3	4	5	5	0	2	4	3	5	0	5	2	7	6
CviQIprimer	GTA	45	6	8	6	15	11	10	6	12	9	3	4	4	14	16	13	1	6	2	3	4	9	7	3	7	7	3	4	3	1	6	3	4	5	11	2	6	2	5	1	11	4	2	4	5	2	3	6
CviQIprimer	GTC	46	28	24	11	15	12	13	7	21	18	10	6	18	18	21	17	16	13	5	13	19	15	7	11	8	16	6	7	20	4	13	8	23	16	21	3	13	20	3	14	5	6	4	4	4	6	5	5
CviQIprimer	GTG	47	11	27	13	27	18	7	9	15	21	1	8	8	13	7	18	4	21	13	8	25	14	9	9	1	9	5	8	6	4	8	9	16	18	8	4	10	8	11	7	15	11	10	4	6	4	18	9
CviQIprimer	GTT	48	27	27	11	27	24	25	16	12	37	15	3	16	25	12	10	21	16	10	5	10	14	14	5	11	20	6	2	10	16	5	5	32	14	3	8	8	27	8	12	22	11	12	15	7	3	9	10
CviQIprimer	TAA	49	22	9	11	5	10	3	7	4	4	3	7	6	9	5	10	6	12	8	5	7	5	3	2	3	9	2	2	2	1	3	7	1	8	2	4	8	3	3	2	9	0	4	2	9	2	2	5
CviQIprimer	TAC	50	11	6	5	5	9	8	4	15	9	5	4	4	9	5	12	12	10	6	11	9	6	0	0	0	8	4	5	1	12	0	1	10	13	8	1	3	1	1	0	3	1	5	4	10	1	4	2
CviQIprimer	TAG	51	12	5	1	2	4	9	3	1	7	3	1	7	2	3	0	5	7	6	7	3	4	0	0	5	2	5	1	5	8	0	1	1	0	1	1	6	2	0	1	0	1	1	2	5	7	1	6
CviQIprimer	TAT	52	15	8	2	14	12	10	6	12	14	8	3	10	9	3	11	10	5	8	5	8	9	10	3	3	3	7	4	5	5	1	3	9	10	3	2	3	6	0	5	11	0	0	5	4	9	1	5
CviQIprimer	TCA	53	22	13	15	16	14	0	4	14	23	3	9	4	4	5	13	11	13	4	3	9	18	5	7	6	12	1	5	11	1	8	13	8	13	6	2	2	8	0	4	2	11	1	2	7	3	7	6
CviQIprimer	TCC	54	14	18	9	10	8	6	7	11	6	4	7	3	6	12	12	2	8	10	3	6	10	4	3	6	7	4	1	6	7	8	16	14	12	3	2	13	13	2	4	1	5	8	2	1	4	8	0
CviQIprimer	TCG	55	20	8	4	9	4	9	5	9	7	1	4	0	4	12	18	3	16	9	2	7	5	2	5	10	5	9	3	4	2	3	5	7	2	5	3	7	8	3	2	4	6	0	6	2	1	3	8
CviQIprimer	TCT	56	23	12	10	24	6	7	2	6	12	6	3	7	4	2	5	9	12	4	2	6	12	11	2	10	6	4	3	2	4	2	4	13	12	2	4	9	8	2	1	4	3	5	2	2	1	2	5
CviQIprimer	TGA	57	29	21	14	16	17	10	11	8	20	12	1	9	11	5	11	17	19	13	8	20	11	11	7	9	2	5	4	8	4	9	11	10	14	3	8	15	8	1	6	16	10	0	3	10	13	3	8
CviQIprimer	TGC	58	28	22	7	17	20	11	7	10	10	12	13	26	7	11	8	11	13	9	17	20	26	4	8	9	12	2	11	19	2	6	12	12	12	2	8	2	10	7	6	13	4	5	9	9	5	5	8
CviQIprimer	TGG	59	21	27	16	28	17	8	19	26	11	16	9	9	21	25	14	17	17	14	12	8	17	7	7	8	10	5	4	11	6	13	4	19	11	14	13	17	10	6	4	8	6	1	7	8	11	12	8
CviQIprimer	TGT	60	19	19	14	16	25	17	9	34	10	5	11	23	18	5	14	15	21	13	7	15	12	7	4	12	11	2	16	4	18	4	15	11	20	6	12	7	13	5	6	3	7	12	12	6	5	7	1
CviQIprimer	TTA	61	40	11	20	30	18	13	9	9	2	6	2	9	20	15	7	16	7	6	12	11	16	8	4	5	9	1	3	7	9	5	5	19	14	2	6	6	7	2	2	12	2	5	5	7	4	8	5
CviQIprimer	TTC	62	53	26	16	28	24	14	7	14	31	10	8	18	9	24	27	13	17	4	18	23	9	16	13	17	10	3	4	17	0	18	15	25	20	15	9	12	15	3	4	19	16	5	7	9	8	12	17
CviQIprimer	TTG	63	41	25	31	34	65	28	18	22	26	31	11	24	18	26	30	32	49	14	22	24	37	18	18	18	19	8	6	15	15	11	14	28	34	18	6	15	24	8	10	16	10	9	4	20	11	17	29
CviQIprimer	TTT	64	93	31	52	31	29	36	16	20	46	20	14	29	23	13	26	26	23	12	22	30	33	8	17	12	13	18	15	13	10	15	16	27	19	8	12	32	24	9	13	13	14	3	8	5	6	8	31
[truncated: 17 more columns]
