# Supplementary material for: Eukaryotic transcriptomics in silico: Optimizing cDNA-AFLP efficiency
Source: BMC Genomics. 2009 Nov 30;10:565. doi: 10.1186/1471-2164-10-565 (PMC2797533; doi:10.1186/1471-2164-10-565)
Supplement: Additional file 5 — Arrays of all selective PCRs for all species and enzyme combinations. Selective PCR arrays using three-by-three selective base pairs for all 87 NCBI and 39 ENSEMBL species included in the present study, tested on all 28 combinations of 8 restriction enzymes. [file 1471-2164-10-565-S5.ZIP › CSV_Arrays/ENSEMBL/Ciona_intestinalisMaeIandMseI.csv]

			MseIprimer	MseIprimer	MseIprimer	MseIprimer	MseIprimer	MseIprimer	MseIprimer	MseIprimer	MseIprimer	MseIprimer	MseIprimer	MseIprimer	MseIprimer	MseIprimer	MseIprimer	MseIprimer	MseIprimer	MseIprimer	MseIprimer	MseIprimer	MseIprimer	MseIprimer	MseIprimer	MseIprimer	MseIprimer	MseIprimer	MseIprimer	MseIprimer	MseIprimer	MseIprimer	MseIprimer	MseIprimer	MseIprimer	MseIprimer	MseIprimer	MseIprimer	MseIprimer	MseIprimer	MseIprimer	MseIprimer	MseIprimer	MseIprimer	MseIprimer	MseIprimer	MseIprimer	MseIprimer	MseIprimer
			AAA	AAC	AAG	AAT	ACA	ACC	ACG	ACT	AGA	AGC	AGG	AGT	ATA	ATC	ATG	ATT	CAA	CAC	CAG	CAT	CCA	CCC	CCG	CCT	CGA	CGC	CGG	CGT	CTA	CTC	CTG	CTT	GAA	GAC	GAG	GAT	GCA	GCC	GCG	GCT	GGA	GGC	GGG	GGT	GTA	GTC	GTG
		0	1	2	3	4	5	6	7	8	9	10	11	12	13	14	15	16	17	18	19	20	21	22	23	24	25	26	27	28	29	30	31	32	33	34	35	36	37	38	39	40	41	42	43	44	45	46	47
MaeIprimer	AAA	1	41	36	33	58	33	21	16	27	24	26	25	23	27	28	20	38	35	25	25	26	19	7	5	13	5	5	4	15	3	10	13	40	26	5	11	23	18	9	7	11	8	3	6	10	19	14	17
MaeIprimer	AAC	2	31	17	18	15	22	16	7	12	18	4	12	13	10	8	13	21	26	9	7	17	13	4	3	12	1	6	0	13	13	3	8	9	12	7	7	5	10	8	2	5	4	3	7	2	17	7	7
MaeIprimer	AAG	3	45	43	26	35	31	18	15	20	17	18	10	26	31	31	11	26	32	13	15	21	11	5	8	10	11	7	7	12	5	12	21	28	24	7	6	19	19	2	7	4	6	4	4	3	4	17	15
MaeIprimer	AAT	4	37	34	22	32	34	19	9	19	16	14	14	17	14	10	19	22	16	4	14	14	13	21	4	6	4	5	3	11	2	12	15	21	20	4	11	9	8	6	4	8	4	3	2	6	5	9	11
MaeIprimer	ACA	5	23	12	8	16	20	7	9	11	6	8	8	5	7	14	13	11	13	8	7	17	5	1	1	7	6	5	6	2	2	13	5	12	8	1	10	10	10	3	1	5	7	1	4	6	10	9	5
MaeIprimer	ACC	6	19	13	7	20	12	9	6	9	10	5	5	8	9	10	5	0	6	3	2	18	1	1	2	4	7	1	4	1	3	1	6	6	13	7	6	7	3	0	6	3	6	1	1	2	4	4	1
MaeIprimer	ACG	7	6	16	6	21	6	10	5	7	5	2	2	4	8	10	5	5	6	3	2	4	3	2	1	0	5	4	3	1	0	12	8	7	4	1	0	1	0	3	0	0	2	1	1	1	3	6	9
MaeIprimer	ACT	8	11	7	11	10	9	3	7	13	7	11	4	7	3	1	2	7	8	4	10	10	4	4	0	2	8	0	0	1	0	3	2	3	7	5	6	1	1	5	2	6	3	0	1	2	0	1	0
MaeIprimer	AGA	9	14	16	21	24	16	18	7	15	13	7	8	10	18	7	19	27	15	8	4	12	4	6	7	8	3	8	1	12	10	11	10	27	22	8	2	9	9	5	2	10	4	6	3	3	1	6	5
MaeIprimer	AGC	10	12	12	11	17	10	4	8	13	21	2	8	10	16	16	10	11	15	5	10	13	8	3	3	1	4	2	0	4	1	4	6	12	7	1	9	7	1	0	2	3	11	1	2	4	4	1	6
MaeIprimer	AGG	11	32	11	17	28	11	15	5	22	16	9	7	22	22	14	15	12	29	5	14	17	8	14	9	6	14	7	8	2	1	14	8	26	5	5	0	5	10	7	1	7	2	2	4	11	15	9	7
MaeIprimer	AGT	12	27	14	16	27	13	12	2	13	13	8	2	13	6	16	15	6	17	6	10	27	9	5	1	10	9	2	1	4	4	11	5	9	19	1	4	2	12	9	3	6	3	0	0	4	3	6	8
MaeIprimer	ATA	13	21	18	15	18	21	18	5	19	20	14	6	20	14	21	10	30	14	8	9	5	12	5	4	3	10	8	3	8	1	11	7	8	9	8	4	23	6	4	5	17	1	0	2	9	11	2	4
MaeIprimer	ATC	14	14	16	17	28	25	12	9	11	12	9	12	14	26	13	15	9	13	9	3	8	12	12	2	4	8	7	2	6	2	6	10	10	7	4	6	11	7	3	4	6	7	3	2	6	6	4	7
MaeIprimer	ATG	15	31	35	26	43	29	29	14	31	26	11	19	22	8	19	14	8	41	17	10	33	14	7	0	6	7	10	8	4	5	6	22	31	25	8	2	14	18	8	16	12	10	4	7	14	8	7	18
MaeIprimer	ATT	16	31	27	18	25	20	14	11	18	16	10	12	5	14	23	23	19	30	12	3	15	8	7	8	1	20	4	1	5	2	14	9	20	24	10	10	8	8	4	8	3	6	6	8	13	10	6	8
MaeIprimer	CAA	17	43	30	19	38	31	29	22	27	20	14	22	27	24	23	18	33	25	18	16	26	5	7	2	13	9	2	17	3	2	16	11	33	17	16	9	19	8	4	5	10	14	7	13	9	20	7	8
MaeIprimer	CAC	18	14	11	13	13	31	15	10	10	13	9	13	12	5	9	16	12	15	6	11	9	7	2	4	4	9	10	5	3	3	1	6	12	22	1	2	10	6	8	7	4	4	2	2	4	3	5	6
MaeIprimer	CAG	19	32	19	21	15	29	19	4	22	19	10	9	22	17	18	10	20	33	8	12	23	4	5	10	12	14	4	3	5	6	9	12	10	14	6	4	13	14	12	3	1	7	2	4	7	8	7	5
MaeIprimer	CAT	20	32	42	18	23	28	12	15	28	12	9	7	17	23	17	19	13	5	16	12	13	15	6	8	6	10	12	3	4	3	13	15	14	21	3	8	3	9	8	7	4	9	20	4	7	13	4	6
MaeIprimer	CCA	21	22	11	15	16	11	12	7	13	11	6	9	8	9	10	21	5	9	10	1	9	4	7	4	2	2	5	3	3	2	7	4	9	5	7	6	8	9	1	0	6	7	1	0	6	4	6	8
MaeIprimer	CCC	22	9	9	8	3	3	5	2	1	1	1	3	2	8	7	7	4	3	3	5	3	6	1	1	2	3	0	3	2	4	5	4	3	5	1	0	1	0	1	3	4	5	0	4	4	3	0	2
MaeIprimer	CCG	23	5	1	6	2	1	1	3	0	1	0	1	3	3	2	5	6	1	4	1	0	3	0	1	3	2	1	2	0	0	0	3	4	7	2	0	1	1	0	1	1	2	0	0	0	2	0	1
MaeIprimer	CCT	24	10	8	7	6	2	2	3	11	9	9	3	4	0	3	4	7	5	0	2	5	3	1	1	3	1	3	4	3	2	1	2	12	2	2	0	4	2	2	2	0	0	2	0	3	3	2	4
MaeIprimer	CGA	25	22	15	10	7	15	4	7	12	15	5	5	14	19	11	12	10	12	4	4	9	7	3	1	0	5	9	0	7	2	9	4	9	9	2	3	8	8	0	4	1	4	0	0	8	4	2	12
MaeIprimer	CGC	26	7	8	8	6	5	10	9	11	6	11	9	10	8	8	7	9	15	4	4	10	12	9	1	1	8	8	0	1	1	2	1	1	4	6	0	6	4	1	4	6	7	3	1	1	0	9	0
MaeIprimer	CGG	27	11	10	16	18	8	10	8	14	12	3	1	7	14	16	8	8	13	5	2	8	8	3	5	9	6	4	2	4	3	4	9	8	9	3	3	1	2	1	5	1	4	3	3	5	1	0	5
MaeIprimer	CGT	28	12	17	4	7	15	4	4	10	9	8	3	2	6	9	2	5	9	4	10	5	5	5	4	2	7	0	0	4	2	3	1	10	7	1	2	3	3	1	4	3	5	3	0	4	3	5	9
MaeIprimer	CTA	29	16	11	9	10	13	5	6	1	3	1	4	12	8	1	6	7	4	3	0	4	2	4	0	1	5	6	0	1	1	2	5	10	8	1	3	5	3	3	0	4	5	0	3	1	1	0	5
MaeIprimer	CTC	30	17	23	19	18	10	11	12	14	11	10	5	21	7	8	7	14	11	9	12	12	5	5	10	5	8	2	6	6	4	9	7	21	17	4	1	13	24	7	7	4	8	3	2	2	2	10	8
MaeIprimer	CTG	31	34	32	15	12	27	21	7	8	29	17	16	21	6	9	13	12	22	4	11	14	15	6	5	7	11	5	18	4	5	5	8	14	23	1	2	4	22	4	2	11	5	3	7	4	5	9	7
MaeIprimer	CTT	32	34	25	26	19	36	19	13	24	34	15	2	9	15	12	31	15	37	14	19	48	15	2	4	6	4	3	5	2	11	8	12	16	19	7	5	6	10	5	6	4	2	7	8	9	8	10	11
MaeIprimer	GAA	33	18	14	19	32	10	11	14	14	27	16	4	8	15	19	14	21	15	6	9	19	2	5	3	8	10	6	2	5	4	8	10	12	15	4	10	15	11	5	2	6	1	4	6	3	4	6	7
MaeIprimer	GAC	34	9	9	6	14	9	4	3	5	11	12	0	5	10	4	4	5	7	2	4	2	2	2	1	0	1	0	1	3	1	1	3	4	2	2	0	3	6	1	2	1	2	1	0	1	1	0	3
MaeIprimer	GAG	35	16	6	10	13	16	13	1	14	13	12	4	12	10	6	6	12	8	8	7	9	4	8	0	4	3	0	3	4	0	4	11	6	12	1	1	6	9	1	0	5	1	0	2	11	6	3	6
MaeIprimer	GAT	36	21	21	15	17	14	2	4	8	10	2	12	7	8	4	15	5	9	4	10	5	2	4	0	4	8	4	5	3	3	6	5	7	12	7	3	6	4	3	0	3	0	1	0	2	6	1	1
MaeIprimer	GCA	37	17	10	4	14	8	2	11	10	13	9	8	6	11	12	10	7	6	1	5	9	1	0	2	7	7	2	3	1	0	4	8	11	6	1	0	1	4	4	3	1	4	3	0	1	3	0	6
MaeIprimer	GCC	38	0	1	7	6	2	3	0	2	5	0	3	5	5	1	4	2	4	0	6	7	0	0	2	0	1	1	0	0	0	1	2	1	4	1	0	1	4	2	1	0	2	1	0	0	1	0	1
MaeIprimer	GCG	39	0	5	3	7	3	4	3	0	4	3	1	0	2	9	2	5	6	1	0	1	1	0	0	0	0	4	0	3	0	0	2	0	0	0	0	3	0	5	0	1	0	0	0	1	0	1	0
MaeIprimer	GCT	40	3	7	10	7	6	2	3	5	9	0	1	3	7	1	2	5	5	3	2	5	0	1	3	3	0	1	0	1	0	2	4	10	1	0	2	7	0	2	2	4	0	1	1	1	0	1	2
MaeIprimer	GGA	41	10	8	5	8	5	5	5	2	7	9	4	5	4	8	6	8	10	3	7	5	7	12	5	2	2	3	4	3	1	2	2	7	2	2	1	4	4	2	1	3	2	0	2	2	1	3	3
MaeIprimer	GGC	42	7	2	2	4	3	2	1	2	3	5	4	8	3	0	4	6	2	0	4	1	2	3	1	0	1	0	1	3	1	0	4	1	5	0	1	1	1	0	0	1	0	0	0	1	0	0	3
MaeIprimer	GGG	43	6	9	11	8	14	4	10	9	15	7	3	18	9	4	9	9	15	6	4	16	6	12	1	2	8	3	2	8	1	3	2	9	7	2	4	5	3	0	0	3	1	4	6	5	3	5	5
MaeIprimer	GGT	44	5	10	16	9	18	12	3	8	6	13	0	12	13	4	7	11	6	5	8	12	7	7	3	2	3	0	0	2	0	1	1	10	4	2	1	2	10	0	2	0	8	7	2	0	8	5	3
MaeIprimer	GTA	45	10	11	4	15	15	1	9	5	12	3	6	10	6	9	6	9	11	6	6	6	10	1	0	3	9	1	10	3	8	2	6	11	17	2	1	7	6	0	3	5	1	0	1	2	7	5	2
MaeIprimer	GTC	46	12	16	17	14	14	11	6	13	11	7	5	6	4	10	11	11	16	2	3	7	11	5	3	1	8	1	3	7	1	2	6	5	7	1	5	4	5	0	3	1	9	0	1	4	4	2	4
MaeIprimer	GTG	47	21	10	16	16	19	18	12	9	25	13	11	13	13	13	15	8	20	2	5	14	12	8	6	2	7	11	4	3	3	10	11	18	12	1	9	5	7	1	5	7	4	1	5	2	2	3	10
MaeIprimer	GTT	48	22	12	29	21	17	10	7	11	11	11	5	8	13	12	9	7	21	10	7	3	6	9	3	4	9	2	2	1	5	11	6	7	10	1	1	9	12	0	5	5	2	0	1	3	2	10	5
MaeIprimer	TAA	49	36	29	17	16	22	8	5	23	8	11	8	21	12	17	26	17	9	16	14	9	18	3	4	8	5	6	3	4	5	21	15	12	9	9	0	12	11	3	4	1	5	1	3	10	5	11	13
MaeIprimer	TAC	50	17	13	5	24	9	8	0	4	10	6	2	6	10	6	7	3	4	6	3	6	7	8	1	4	3	1	3	1	3	4	3	5	9	1	4	6	3	3	1	0	6	1	6	0	1	3	7
MaeIprimer	TAG	51	13	17	34	23	10	10	8	15	18	0	7	17	14	10	8	11	8	4	6	7	9	4	1	0	2	5	3	0	3	1	3	10	11	0	7	4	2	1	2	5	6	3	3	6	1	3	9
MaeIprimer	TAT	52	24	7	18	26	23	12	10	9	16	5	9	6	16	13	11	15	13	11	10	9	9	6	6	6	2	4	4	3	6	1	9	8	14	4	3	5	9	5	2	1	7	0	1	2	8	11	6
MaeIprimer	TCA	53	15	13	11	14	18	5	2	10	3	3	3	13	3	6	4	11	3	3	1	1	3	1	3	4	8	1	7	7	1	0	6	4	4	2	3	7	5	4	3	3	3	0	2	1	0	2	3
MaeIprimer	TCC	54	5	7	9	15	2	5	7	10	6	14	7	7	3	11	10	8	12	3	3	4	3	0	6	2	6	7	3	3	0	3	3	5	7	1	0	2	1	0	2	3	1	2	2	5	2	1	4
MaeIprimer	TCG	55	3	8	9	8	7	2	4	5	5	3	2	4	4	0	8	9	5	2	2	7	5	0	2	0	3	0	4	3	1	2	11	6	7	0	0	2	1	0	0	6	0	2	1	0	1	2	3
MaeIprimer	TCT	56	10	11	4	11	10	8	0	6	11	3	4	5	12	9	9	10	9	3	5	4	0	4	0	1	0	1	1	1	2	3	1	2	3	0	2	0	4	0	3	4	1	4	0	1	4	3	9
MaeIprimer	TGA	57	31	38	29	34	26	14	24	18	37	16	10	13	16	5	12	14	23	33	14	15	4	12	4	11	12	4	1	8	1	6	24	27	19	6	6	17	16	6	7	10	8	0	9	16	6	4	9
MaeIprimer	TGC	58	19	12	16	17	17	10	6	19	10	4	9	7	16	9	6	11	12	5	11	14	4	8	7	1	9	4	1	4	3	6	3	3	8	3	2	8	3	1	2	5	3	2	2	9	3	6	4
MaeIprimer	TGG	59	46	38	34	49	27	34	13	31	28	25	12	31	30	23	32	27	44	27	25	23	25	7	9	5	35	7	22	14	6	14	21	13	16	12	14	7	11	4	12	11	9	1	2	10	20	16	9
MaeIprimer	TGT	60	30	33	25	36	36	19	8	12	23	18	11	27	15	11	20	17	15	12	19	19	12	6	2	4	10	14	4	12	2	5	10	21	19	6	6	5	6	4	5	1	2	0	5	12	9	6	12
MaeIprimer	TTA	61	20	10	4	17	23	9	5	8	14	7	1	5	6	10	7	7	23	11	12	3	6	3	2	0	11	0	3	2	5	2	1	5	13	2	1	4	6	1	0	2	2	1	10	5	6	6	1
MaeIprimer	TTC	62	28	29	22	27	23	17	9	26	9	7	15	14	12	42	9	14	21	8	28	9	19	3	16	1	15	4	9	5	7	13	26	10	18	5	23	11	12	5	5	6	8	2	9	4	6	2	9
MaeIprimer	TTG	63	50	27	57	42	32	22	5	20	19	10	13	21	39	7	20	22	35	6	19	17	4	9	9	9	28	8	2	16	15	7	39	8	14	7	13	18	25	4	3	5	10	4	8	14	2	7	18
MaeIprimer	TTT	64	71	42	36	62	55	26	11	37	39	25	29	30	26	35	35	29	25	30	21	26	14	7	15	17	9	5	13	7	13	19	26	23	25	11	6	9	15	6	10	10	20	1	6	6	6	11	21
[truncated: 17 more columns]
