# Supplementary material for: Eukaryotic transcriptomics in silico: Optimizing cDNA-AFLP efficiency
Source: BMC Genomics. 2009 Nov 30;10:565. doi: 10.1186/1471-2164-10-565 (PMC2797533; doi:10.1186/1471-2164-10-565)
Supplement: Additional file 5 — Arrays of all selective PCRs for all species and enzyme combinations. Selective PCR arrays using three-by-three selective base pairs for all 87 NCBI and 39 ENSEMBL species included in the present study, tested on all 28 combinations of 8 restriction enzymes. [file 1471-2164-10-565-S5.ZIP › CSV_Arrays/ENSEMBL/Ciona_intestinalisMaeIIandCviAII.csv]

			CviAIIprimer	CviAIIprimer	CviAIIprimer	CviAIIprimer	CviAIIprimer	CviAIIprimer	CviAIIprimer	CviAIIprimer	CviAIIprimer	CviAIIprimer	CviAIIprimer	CviAIIprimer	CviAIIprimer	CviAIIprimer	CviAIIprimer	CviAIIprimer	CviAIIprimer	CviAIIprimer	CviAIIprimer	CviAIIprimer	CviAIIprimer	CviAIIprimer	CviAIIprimer	CviAIIprimer	CviAIIprimer	CviAIIprimer	CviAIIprimer	CviAIIprimer	CviAIIprimer	CviAIIprimer	CviAIIprimer	CviAIIprimer	CviAIIprimer	CviAIIprimer	CviAIIprimer	CviAIIprimer	CviAIIprimer	CviAIIprimer	CviAIIprimer	CviAIIprimer	CviAIIprimer	CviAIIprimer	CviAIIprimer	CviAIIprimer	CviAIIprimer	CviAIIprimer	CviAIIprimer
			AAA	AAC	AAG	AAT	ACA	ACC	ACG	ACT	AGA	AGC	AGG	AGT	ATA	ATC	ATG	ATT	CAA	CAC	CAG	CAT	CCA	CCC	CCG	CCT	CGA	CGC	CGG	CGT	CTA	CTC	CTG	CTT	GAA	GAC	GAG	GAT	GCA	GCC	GCG	GCT	GGA	GGC	GGG	GGT	GTA	GTC	GTG
		0	1	2	3	4	5	6	7	8	9	10	11	12	13	14	15	16	17	18	19	20	21	22	23	24	25	26	27	28	29	30	31	32	33	34	35	36	37	38	39	40	41	42	43	44	45	46	47
MaeIIprimer	AAA	1	29	26	39	9	21	13	7	17	23	7	13	16	31	16	40	36	41	26	23	15	15	10	11	11	23	5	12	14	10	19	29	26	31	27	27	41	27	16	8	38	30	6	23	27	15	13	23
MaeIIprimer	AAC	2	35	33	16	24	7	16	17	17	27	16	18	12	19	18	49	29	29	9	24	13	14	6	7	11	14	6	16	11	11	17	19	28	40	16	26	16	24	7	6	10	33	12	27	24	16	17	16
MaeIIprimer	AAG	3	17	13	13	11	14	7	7	11	4	9	12	3	12	9	17	17	12	9	11	4	7	6	5	8	17	4	3	5	2	9	18	15	23	21	13	20	14	5	12	7	16	5	9	9	18	18	18
MaeIIprimer	AAT	4	39	19	37	12	19	4	18	11	16	9	14	14	26	19	31	17	20	14	21	15	18	11	11	13	21	6	9	11	15	10	25	17	40	29	22	35	40	9	17	25	22	10	16	13	11	17	17
MaeIIprimer	ACA	5	37	26	22	12	15	13	8	5	21	14	24	14	17	27	24	18	27	23	15	18	11	8	5	7	8	7	9	16	16	8	22	33	38	10	16	32	29	9	9	14	16	10	10	13	20	27	24
MaeIIprimer	ACC	6	17	11	14	10	9	7	0	19	4	1	5	1	12	11	10	14	19	5	3	4	3	8	0	6	9	11	8	9	8	11	14	12	13	12	11	12	13	5	8	10	13	4	5	9	6	3	19
MaeIIprimer	ACG	7	14	5	5	1	5	2	1	5	8	7	3	10	3	17	6	4	7	7	1	2	5	7	0	5	1	5	3	5	0	6	8	9	18	2	3	13	4	4	6	7	4	11	4	13	2	3	2
MaeIIprimer	ACT	8	18	25	22	9	12	7	6	6	5	3	10	3	11	7	23	5	6	8	10	16	10	3	7	5	8	12	3	1	6	7	7	15	21	4	16	9	13	5	3	7	10	5	8	6	16	9	9
MaeIIprimer	AGA	9	13	12	25	13	14	3	7	10	24	8	11	9	15	6	10	18	26	7	16	10	11	5	4	5	12	4	7	7	9	12	13	10	16	7	8	22	17	5	4	18	11	0	15	13	14	8	11
MaeIIprimer	AGC	10	34	22	30	12	6	3	1	6	8	12	7	9	10	14	20	8	16	7	17	8	4	10	2	4	4	4	5	7	4	16	8	3	36	15	14	12	11	1	6	10	7	0	15	8	10	21	17
MaeIIprimer	AGG	11	10	3	11	5	10	4	4	3	4	3	6	5	10	4	10	10	9	9	8	2	3	8	0	0	8	4	1	4	5	3	2	9	9	3	6	13	12	1	4	8	2	3	6	1	10	8	13
MaeIIprimer	AGT	12	24	11	16	12	5	14	6	5	5	6	1	5	12	4	23	11	10	13	8	13	7	2	4	2	6	2	4	7	6	9	15	12	28	20	23	16	17	7	13	19	9	9	9	5	17	4	11
MaeIIprimer	ATA	13	20	11	24	17	18	9	6	14	6	11	11	5	11	14	22	24	20	9	16	13	9	8	3	9	12	4	1	9	9	4	20	22	22	21	13	13	11	10	10	6	8	8	5	7	9	11	21
MaeIIprimer	ATC	14	34	15	14	15	12	7	7	7	11	5	1	9	9	3	29	10	26	7	9	14	14	5	6	10	12	6	5	12	6	18	20	21	29	13	18	18	20	8	11	9	16	5	7	5	8	10	14
MaeIIprimer	ATG	15	19	9	14	14	23	8	6	11	16	12	6	11	24	14	38	18	22	5	14	12	13	4	2	12	8	8	10	4	10	19	16	21	23	6	29	16	17	8	12	17	23	6	12	11	17	7	14
MaeIIprimer	ATT	16	34	34	26	16	18	14	8	7	16	10	8	21	12	25	41	23	33	10	17	13	26	19	2	11	19	12	25	13	16	18	16	15	40	25	13	41	19	14	7	22	18	3	16	16	10	24	27
MaeIIprimer	CAA	17	39	36	34	26	13	8	5	19	13	11	29	11	39	28	17	40	47	19	29	14	15	17	17	22	27	11	5	25	8	23	33	48	52	33	28	27	27	22	10	32	18	4	27	37	16	27	38
MaeIIprimer	CAC	18	66	40	59	38	37	25	20	31	25	12	31	30	36	34	51	39	52	27	31	10	21	15	9	12	27	25	26	29	12	26	24	38	57	44	28	39	39	23	31	22	30	23	29	41	22	22	54
MaeIIprimer	CAG	19	25	14	20	13	18	3	15	7	9	15	20	26	20	15	25	22	14	22	18	14	4	10	1	3	17	10	15	12	8	12	17	15	36	8	7	16	17	9	9	23	14	8	19	17	10	18	16
MaeIIprimer	CAT	20	55	41	70	52	49	32	24	17	33	19	25	23	38	28	45	52	37	21	47	31	24	14	15	20	28	22	26	12	15	26	27	37	65	31	38	49	60	16	22	38	38	12	30	35	32	26	40
MaeIIprimer	CCA	21	24	25	14	11	23	9	5	19	8	10	8	12	16	10	23	10	19	7	19	12	20	10	3	3	15	8	5	9	11	7	5	17	17	17	19	10	20	0	5	18	20	8	14	18	15	8	30
MaeIIprimer	CCC	22	13	11	8	7	2	13	1	2	11	7	12	13	4	5	6	14	7	15	10	3	2	3	1	3	2	3	0	8	9	3	7	3	13	12	17	15	2	5	7	15	11	1	8	13	9	5	12
MaeIIprimer	CCG	23	9	11	5	7	5	3	5	11	2	8	4	3	13	9	1	5	16	11	7	12	11	4	9	0	6	10	1	0	6	5	4	4	13	11	13	12	9	2	5	7	13	4	0	3	4	9	8
MaeIIprimer	CCT	24	15	5	8	3	9	0	1	7	7	8	3	5	10	8	6	5	13	3	15	7	3	3	4	3	5	4	5	8	3	4	9	12	14	8	13	6	19	11	2	13	11	6	5	16	10	4	10
MaeIIprimer	CGA	25	29	25	25	10	9	16	2	18	9	14	8	10	14	3	11	13	14	9	22	11	10	7	7	4	11	11	11	4	12	19	21	10	31	5	17	21	18	10	10	12	6	2	7	14	9	5	15
MaeIIprimer	CGC	26	33	5	19	2	12	6	9	2	6	4	5	6	17	6	17	17	12	6	12	6	8	5	2	3	2	8	7	3	2	13	8	14	22	6	10	10	9	7	5	8	11	5	7	6	3	20	6
MaeIIprimer	CGG	27	21	15	15	10	9	9	5	8	6	4	9	9	11	5	9	15	13	2	5	6	6	9	3	3	1	4	4	8	10	9	2	14	17	10	8	15	6	4	6	8	9	3	8	12	15	7	17
MaeIIprimer	CGT	28	33	38	27	23	15	6	9	16	3	3	18	10	18	17	26	17	25	8	9	8	13	12	1	13	13	8	4	11	13	17	12	21	26	11	5	14	18	14	16	21	16	5	22	20	5	19	18
MaeIIprimer	CTA	29	17	13	8	9	19	3	2	2	4	4	8	1	12	6	12	12	4	4	8	2	7	4	1	7	5	3	0	2	4	11	4	9	16	6	4	3	10	8	2	2	7	0	6	3	9	6	8
MaeIIprimer	CTC	30	14	10	8	9	11	8	7	4	12	5	7	4	16	10	11	5	7	5	9	10	11	8	2	4	8	6	6	9	8	7	9	12	24	20	10	12	9	5	8	11	2	5	7	17	11	14	20
MaeIIprimer	CTG	31	19	14	16	10	3	14	7	7	4	9	10	16	10	11	7	10	17	6	12	7	0	5	1	3	9	6	4	4	1	9	14	17	17	16	19	9	12	11	7	19	5	5	19	7	12	18	11
MaeIIprimer	CTT	32	32	30	32	15	11	8	8	16	18	14	13	18	17	11	31	25	27	7	23	14	12	5	6	4	10	9	9	10	5	11	22	18	35	17	24	25	33	13	11	35	25	7	17	20	16	28	23
MaeIIprimer	GAA	33	37	30	31	29	18	14	9	17	29	25	14	22	23	23	39	21	30	22	25	13	25	10	10	15	22	7	8	4	6	22	14	19	49	23	23	20	22	21	8	32	15	15	6	13	23	25	31
MaeIIprimer	GAC	34	29	17	11	27	12	14	4	12	11	17	11	9	21	11	13	11	14	10	16	12	17	9	10	11	17	12	16	8	8	5	6	16	28	14	11	9	6	2	18	10	24	4	12	20	19	5	17
MaeIIprimer	GAG	35	15	8	20	13	12	1	6	8	25	14	7	17	23	17	28	13	18	3	10	6	8	6	4	5	3	3	5	10	9	9	11	12	17	12	12	11	21	5	3	9	20	1	9	11	13	12	19
MaeIIprimer	GAT	36	51	41	31	26	28	12	16	16	17	11	23	22	19	24	30	32	36	9	20	17	12	11	3	13	18	11	8	14	9	27	21	25	31	21	24	46	25	8	12	37	17	14	12	22	17	13	34
MaeIIprimer	GCA	37	28	23	22	22	22	14	6	12	7	9	8	20	6	7	30	8	21	16	12	8	16	8	6	8	6	7	8	4	7	16	13	23	20	9	22	17	13	3	12	14	10	5	9	13	15	9	16
MaeIIprimer	GCC	38	16	16	12	12	7	1	4	4	5	1	3	5	9	3	6	4	12	11	9	8	7	2	9	7	3	5	4	6	4	7	10	8	12	6	9	10	8	7	5	6	6	1	4	13	17	2	14
MaeIIprimer	GCG	39	19	9	18	2	14	3	5	4	5	10	6	9	3	12	6	6	7	5	11	5	2	4	2	4	3	3	4	3	3	11	4	6	17	9	10	4	13	7	2	10	2	4	7	5	2	2	11
MaeIIprimer	GCT	40	16	11	22	16	7	14	6	8	16	9	8	3	22	23	27	15	19	1	17	6	20	4	3	1	7	17	6	4	6	6	15	7	27	7	8	16	8	8	6	9	22	15	5	10	11	10	7
MaeIIprimer	GGA	41	40	30	37	20	29	19	13	34	21	39	11	15	29	23	41	23	34	16	34	10	16	13	12	14	13	19	7	16	15	22	26	18	41	11	16	27	19	25	10	34	18	6	16	23	36	11	23
MaeIIprimer	GGC	42	28	12	25	18	31	1	6	12	11	15	11	4	13	12	26	13	12	9	8	4	13	3	17	7	10	12	3	11	11	9	8	14	15	14	13	18	12	5	20	6	17	4	25	16	11	3	15
MaeIIprimer	GGG	43	15	16	19	12	3	10	1	6	20	9	19	4	12	10	24	11	26	12	13	10	8	2	6	10	9	4	5	13	8	5	11	9	23	12	12	15	15	13	7	13	12	9	8	4	16	11	21
MaeIIprimer	GGT	44	59	17	32	22	19	9	13	10	16	8	21	16	44	6	28	23	19	22	38	11	17	13	9	12	21	13	13	24	6	24	21	27	39	13	17	35	25	16	12	21	23	10	20	22	24	11	40
MaeIIprimer	GTA	45	25	15	19	16	15	9	2	3	11	3	6	7	18	10	10	15	17	9	11	11	11	11	4	5	10	4	3	8	2	8	17	11	20	4	15	16	12	8	13	7	10	2	6	21	12	10	12
MaeIIprimer	GTC	46	18	5	18	17	11	7	9	3	7	6	18	2	18	10	11	15	19	7	4	22	8	5	0	5	9	5	1	7	6	20	10	8	21	14	18	14	17	3	3	8	6	5	13	7	5	11	19
MaeIIprimer	GTG	47	24	17	21	19	11	16	6	1	13	16	12	5	12	13	20	9	29	5	8	17	14	8	7	12	10	9	5	11	6	13	24	11	15	11	10	12	11	19	8	16	13	6	11	15	11	13	18
MaeIIprimer	GTT	48	51	26	26	25	25	17	8	20	20	8	20	18	31	23	26	20	42	32	26	13	24	9	4	9	18	12	19	8	10	14	20	25	29	22	25	35	34	9	30	40	29	10	17	15	23	7	14
MaeIIprimer	TAA	49	28	21	35	16	19	9	10	8	20	13	6	9	32	20	27	20	30	18	16	20	13	13	6	6	12	1	9	8	12	23	19	21	26	4	20	30	17	8	10	14	22	9	7	9	18	15	18
MaeIIprimer	TAC	50	22	14	19	11	7	13	5	10	18	9	19	16	19	13	18	15	17	7	21	13	9	5	13	6	19	4	9	15	5	14	16	22	25	9	16	9	5	7	10	16	12	2	12	21	19	21	21
MaeIIprimer	TAG	51	11	6	31	7	7	0	4	1	4	2	8	4	8	9	11	8	11	6	7	10	9	1	2	7	7	1	1	5	5	2	7	7	14	9	2	13	10	7	5	7	11	7	5	4	7	14	9
MaeIIprimer	TAT	52	34	19	26	23	17	7	8	18	22	21	8	12	25	22	27	36	24	10	13	13	19	10	4	8	7	11	10	13	9	22	18	22	38	11	23	22	21	8	6	18	21	14	21	14	29	10	25
MaeIIprimer	TCA	53	42	21	52	48	17	20	12	22	21	8	13	22	12	22	13	15	29	27	38	16	18	6	12	8	17	4	5	14	4	22	14	27	39	15	25	25	16	3	10	25	30	8	22	32	17	16	27
MaeIIprimer	TCC	54	21	20	17	18	11	7	5	5	21	17	16	9	19	23	19	17	22	10	13	9	10	14	5	2	17	8	2	8	14	18	18	13	45	18	29	26	9	3	9	23	12	2	16	19	16	10	18
MaeIIprimer	TCG	55	20	33	40	18	14	4	5	5	26	6	20	14	10	19	23	17	29	9	16	1	10	15	4	13	7	9	7	14	15	12	24	12	27	17	29	27	11	7	10	19	23	4	16	10	7	13	23
MaeIIprimer	TCT	56	21	23	29	13	13	10	9	7	11	9	17	12	19	10	34	28	29	13	28	17	16	5	3	6	12	10	6	10	7	15	22	25	32	36	29	23	17	7	4	11	15	7	10	15	7	17	21
MaeIIprimer	TGA	57	49	48	50	24	28	20	4	21	32	24	31	26	48	16	39	20	49	22	24	26	24	17	12	16	18	4	8	21	12	24	28	32	51	34	29	38	43	9	22	26	27	19	13	23	30	23	24
MaeIIprimer	TGC	58	47	19	21	15	32	17	16	18	22	7	19	9	25	29	33	19	21	10	17	18	18	8	9	17	6	11	18	15	11	10	20	21	41	23	34	34	28	11	8	10	17	9	14	17	13	11	18
MaeIIprimer	TGG	59	50	44	42	13	29	26	10	14	33	17	23	5	27	18	37	24	29	20	31	24	23	15	8	18	29	12	9	14	7	12	20	22	58	18	23	28	26	16	12	38	19	31	13	14	19	16	34
MaeIIprimer	TGT	60	47	40	69	41	42	27	12	29	41	19	19	26	37	27	30	19	48	23	42	20	35	17	13	12	13	15	10	27	12	7	20	23	64	26	37	30	32	18	29	22	25	11	31	19	33	15	49
MaeIIprimer	TTA	61	47	40	39	34	23	8	14	19	11	18	14	21	32	15	21	26	33	14	18	22	14	14	9	14	12	8	5	8	7	13	27	26	46	17	32	28	24	14	16	22	37	18	11	13	22	19	21
MaeIIprimer	TTC	62	47	31	34	35	28	15	11	19	30	17	19	17	29	26	26	34	37	25	42	25	21	8	7	8	32	13	15	12	12	13	32	17	33	11	19	34	33	16	11	15	23	3	20	29	18	11	39
MaeIIprimer	TTG	63	51	41	46	37	27	20	21	17	25	20	13	26	42	30	47	33	63	32	29	29	33	15	14	22	7	12	18	15	19	19	27	38	66	34	38	45	46	13	27	35	50	12	28	16	34	16	22
MaeIIprimer	TTT	64	90	31	54	41	37	24	14	26	39	19	19	30	49	27	44	52	71	34	26	43	37	14	10	17	19	31	9	33	23	19	22	41	66	21	43	49	44	18	10	45	36	7	17	18	47	22	38
[truncated: 17 more columns]
