# Supplementary material for: Eukaryotic transcriptomics in silico: Optimizing cDNA-AFLP efficiency
Source: BMC Genomics. 2009 Nov 30;10:565. doi: 10.1186/1471-2164-10-565 (PMC2797533; doi:10.1186/1471-2164-10-565)
Supplement: Additional file 5 — Arrays of all selective PCRs for all species and enzyme combinations. Selective PCR arrays using three-by-three selective base pairs for all 87 NCBI and 39 ENSEMBL species included in the present study, tested on all 28 combinations of 8 restriction enzymes. [file 1471-2164-10-565-S5.ZIP › CSV_Arrays/ENSEMBL/Ciona_intestinalisMaeIIandHinP1I.csv]

			HinP1Iprimer	HinP1Iprimer	HinP1Iprimer	HinP1Iprimer	HinP1Iprimer	HinP1Iprimer	HinP1Iprimer	HinP1Iprimer	HinP1Iprimer	HinP1Iprimer	HinP1Iprimer	HinP1Iprimer	HinP1Iprimer	HinP1Iprimer	HinP1Iprimer	HinP1Iprimer	HinP1Iprimer	HinP1Iprimer	HinP1Iprimer	HinP1Iprimer	HinP1Iprimer	HinP1Iprimer	HinP1Iprimer	HinP1Iprimer	HinP1Iprimer	HinP1Iprimer	HinP1Iprimer	HinP1Iprimer	HinP1Iprimer	HinP1Iprimer	HinP1Iprimer	HinP1Iprimer	HinP1Iprimer	HinP1Iprimer	HinP1Iprimer	HinP1Iprimer	HinP1Iprimer	HinP1Iprimer	HinP1Iprimer	HinP1Iprimer	HinP1Iprimer	HinP1Iprimer	HinP1Iprimer	HinP1Iprimer	HinP1Iprimer	HinP1Iprimer	HinP1Iprimer
			AAA	AAC	AAG	AAT	ACA	ACC	ACG	ACT	AGA	AGC	AGG	AGT	ATA	ATC	ATG	ATT	CAA	CAC	CAG	CAT	CCA	CCC	CCG	CCT	CGA	CGC	CGG	CGT	CTA	CTC	CTG	CTT	GAA	GAC	GAG	GAT	GCA	GCC	GCG	GCT	GGA	GGC	GGG	GGT	GTA	GTC	GTG
		0	1	2	3	4	5	6	7	8	9	10	11	12	13	14	15	16	17	18	19	20	21	22	23	24	25	26	27	28	29	30	31	32	33	34	35	36	37	38	39	40	41	42	43	44	45	46	47
MaeIIprimer	AAA	1	39	22	23	27	9	11	5	8	13	6	13	11	10	9	20	13	17	21	10	15	7	10	8	8	7	1	1	4	5	3	1	7	11	5	5	8	0	0	0	0	10	2	1	7	4	6	1
MaeIIprimer	AAC	2	16	9	15	14	10	2	4	15	10	7	14	12	11	11	20	15	5	16	7	20	9	11	5	3	6	1	4	1	1	15	11	8	18	20	4	20	0	0	0	0	9	3	4	9	1	5	3
MaeIIprimer	AAG	3	10	7	7	2	2	1	4	3	17	1	5	5	7	2	10	12	6	5	2	15	4	2	0	5	5	4	3	2	2	4	0	5	2	3	4	8	0	0	0	0	5	2	1	4	10	0	4
MaeIIprimer	AAT	4	17	18	19	15	12	9	5	14	15	9	4	8	5	10	15	8	18	19	8	10	9	6	7	9	9	4	2	4	8	2	8	2	6	6	3	4	0	0	0	0	3	6	2	2	7	4	2
MaeIIprimer	ACA	5	14	15	25	9	17	7	4	2	18	6	10	7	4	12	13	3	14	18	18	10	5	2	2	1	6	2	6	12	3	7	5	13	8	14	6	13	0	0	0	0	5	13	0	8	5	2	4
MaeIIprimer	ACC	6	6	8	3	6	2	7	3	6	0	11	4	8	3	9	4	2	2	6	3	8	2	0	1	4	3	4	5	6	2	0	2	5	5	4	9	11	0	0	0	0	2	1	1	10	2	2	4
MaeIIprimer	ACG	7	8	7	6	3	3	5	2	1	2	2	4	5	2	3	2	2	9	8	3	2	0	1	6	1	5	3	2	1	1	3	1	2	3	0	0	2	0	0	0	0	1	2	3	1	0	2	0
MaeIIprimer	ACT	8	12	11	9	5	8	5	10	5	4	3	4	6	17	4	6	5	8	5	3	6	4	2	1	0	3	0	2	8	0	0	3	5	2	4	1	7	0	0	0	0	1	0	1	3	2	8	2
MaeIIprimer	AGA	9	7	11	13	12	8	4	3	5	3	6	5	2	1	7	9	5	8	6	12	10	7	3	7	6	3	3	2	1	2	2	0	7	7	4	1	5	0	0	0	0	4	3	1	0	2	4	3
MaeIIprimer	AGC	10	9	7	22	3	9	8	0	3	2	0	5	5	2	12	5	4	11	16	6	4	3	3	1	7	5	2	3	8	1	8	3	5	7	4	1	4	0	0	0	0	4	2	1	1	4	0	0
MaeIIprimer	AGG	11	1	10	3	5	9	9	3	1	8	0	3	3	3	0	4	8	10	1	4	3	5	6	0	0	1	0	1	0	7	8	0	0	7	3	0	3	0	0	0	0	0	2	2	4	0	2	0
MaeIIprimer	AGT	12	9	16	4	9	8	6	7	2	10	2	4	6	1	4	5	7	24	6	2	14	3	1	1	5	3	1	2	3	0	2	2	2	13	2	1	3	0	0	0	0	3	1	2	4	0	5	1
MaeIIprimer	ATA	13	2	15	11	13	8	4	4	8	7	8	8	15	11	4	12	3	10	3	1	8	0	5	1	8	2	2	0	3	2	8	2	9	1	2	0	0	0	0	0	0	1	0	0	4	0	6	3
MaeIIprimer	ATC	14	9	5	9	4	2	9	2	1	9	9	2	6	7	8	8	12	16	14	1	18	9	6	2	1	1	7	4	8	1	1	4	1	6	2	5	3	0	0	0	0	4	0	1	1	0	3	4
MaeIIprimer	ATG	15	13	12	11	18	18	5	4	12	5	1	2	7	6	1	9	19	6	9	15	16	10	2	1	6	5	4	8	5	2	1	9	7	4	5	4	6	0	0	0	0	7	0	1	1	7	2	1
MaeIIprimer	ATT	16	11	11	25	23	16	0	6	3	8	8	4	9	13	10	13	6	14	16	9	10	13	5	6	4	8	10	3	8	1	15	8	3	15	9	11	12	0	0	0	0	6	9	0	9	7	1	14
MaeIIprimer	CAA	17	20	13	26	22	19	11	11	5	23	7	7	13	7	15	24	6	19	17	4	16	8	9	2	6	5	10	5	2	2	8	5	19	11	11	19	11	0	0	0	0	9	4	2	2	10	4	5
MaeIIprimer	CAC	18	26	28	33	20	29	15	4	19	15	23	17	24	16	32	17	16	25	39	25	32	16	12	7	10	23	19	5	10	10	10	13	18	29	10	16	20	0	0	0	0	20	5	8	11	8	10	12
MaeIIprimer	CAG	19	9	6	6	19	7	8	5	8	8	8	11	8	6	8	14	2	19	12	7	14	12	5	4	9	7	5	4	7	2	9	8	9	16	23	9	1	0	0	0	0	1	1	3	4	1	3	1
MaeIIprimer	CAT	20	42	25	46	43	21	15	22	11	25	14	18	16	20	43	23	31	58	57	15	32	23	23	16	15	33	15	4	20	4	20	15	16	28	20	14	17	0	0	0	0	12	9	9	28	11	15	19
MaeIIprimer	CCA	21	19	19	16	11	8	8	14	8	3	2	5	13	3	4	13	3	15	16	7	15	5	4	1	4	8	3	3	7	0	10	2	7	2	6	3	7	0	0	0	0	2	1	3	0	6	7	1
MaeIIprimer	CCC	22	4	5	12	4	9	0	6	7	3	3	1	3	3	5	5	6	3	9	2	8	4	1	2	0	3	3	1	3	3	4	0	2	2	3	5	4	0	0	0	0	8	4	3	0	1	4	4
MaeIIprimer	CCG	23	6	3	6	5	0	0	3	2	1	3	3	5	4	0	8	2	11	2	4	3	2	0	0	4	3	2	0	3	3	2	0	4	8	11	3	4	0	0	0	0	1	2	3	0	1	1	1
MaeIIprimer	CCT	24	11	5	12	5	3	8	1	0	9	4	2	2	3	2	7	4	3	10	5	1	2	2	3	0	6	1	5	2	0	1	0	5	2	6	6	3	0	0	0	0	0	0	0	3	1	2	0
MaeIIprimer	CGA	25	13	16	16	5	4	3	3	11	4	13	1	7	4	5	13	11	9	9	12	15	6	4	5	4	7	2	1	7	1	5	3	4	3	1	8	8	0	0	0	0	1	2	3	5	3	6	4
MaeIIprimer	CGC	26	11	6	12	2	11	3	2	8	3	2	3	5	5	4	8	1	8	8	5	11	1	1	0	4	3	2	4	5	0	2	5	11	5	3	4	8	0	0	0	0	3	5	4	2	3	2	10
MaeIIprimer	CGG	27	16	7	9	20	8	3	11	4	5	2	3	5	0	13	7	10	8	13	14	4	0	4	1	3	3	5	1	2	0	7	2	3	7	0	3	0	0	0	0	0	2	0	2	3	1	4	1
MaeIIprimer	CGT	28	16	19	17	10	12	5	3	9	16	6	0	13	7	8	24	11	11	13	4	10	9	8	2	5	16	2	2	3	4	6	0	2	9	11	11	7	0	0	0	0	2	9	1	5	2	0	2
MaeIIprimer	CTA	29	0	5	9	1	4	0	1	2	2	2	3	6	1	0	6	7	9	4	6	2	6	0	0	2	6	6	0	0	2	4	2	1	2	5	2	1	0	0	0	0	1	0	0	0	2	3	2
MaeIIprimer	CTC	30	17	14	3	16	11	6	4	3	3	3	1	2	5	4	7	5	5	9	2	7	2	2	6	1	5	4	8	5	4	3	3	10	9	9	1	10	0	0	0	0	1	1	1	12	1	3	4
MaeIIprimer	CTG	31	14	7	12	8	4	0	1	1	6	8	4	5	8	5	6	8	14	9	8	1	4	5	0	5	9	4	3	5	0	6	1	4	4	4	2	1	0	0	0	0	2	0	0	1	4	3	2
MaeIIprimer	CTT	32	21	21	10	13	6	5	5	6	7	6	4	11	7	8	11	11	10	12	3	9	3	1	7	4	10	3	3	12	1	7	1	9	8	19	4	6	0	0	0	0	0	2	10	3	2	3	2
MaeIIprimer	GAA	33	22	11	17	13	8	5	13	15	18	17	3	6	3	15	7	11	20	11	6	12	4	6	0	3	1	7	2	5	4	23	12	14	13	8	3	11	0	0	0	0	6	2	7	4	0	5	8
MaeIIprimer	GAC	34	4	13	11	20	3	5	5	4	17	4	4	4	3	8	10	14	8	17	4	13	11	3	0	12	10	5	1	7	3	14	1	5	10	4	4	7	0	0	0	0	7	0	5	5	5	1	16
MaeIIprimer	GAG	35	6	13	7	4	5	5	4	5	4	3	2	4	3	2	10	4	5	3	5	7	2	7	0	4	5	4	0	6	0	6	1	6	1	6	3	0	0	0	0	0	1	0	2	7	1	1	2
MaeIIprimer	GAT	36	25	13	28	13	10	4	3	10	15	11	9	5	8	14	23	9	14	33	8	14	5	12	2	4	11	1	6	7	1	13	7	5	6	9	3	10	0	0	0	0	5	2	3	6	7	6	5
MaeIIprimer	GCA	37	16	11	11	12	11	1	1	2	2	6	5	5	7	7	11	12	6	5	5	21	3	5	2	6	3	0	2	6	1	9	4	4	4	8	7	0	0	0	0	0	4	2	5	2	4	8	9
MaeIIprimer	GCC	38	18	6	6	4	7	1	1	3	3	0	0	8	5	11	13	1	4	5	1	3	2	2	3	5	8	0	3	1	2	2	0	4	3	0	5	2	0	0	0	0	2	2	1	0	3	5	2
MaeIIprimer	GCG	39	6	2	6	6	3	1	2	1	2	3	1	3	2	4	7	6	3	5	3	2	0	1	2	0	2	0	0	5	5	0	1	3	1	0	0	4	0	0	0	0	0	1	2	1	1	0	1
MaeIIprimer	GCT	40	7	3	12	7	9	2	10	13	8	8	4	14	4	5	12	6	10	16	6	9	10	4	4	2	10	2	4	2	1	0	3	1	8	9	7	5	0	0	0	0	1	0	4	2	1	8	1
MaeIIprimer	GGA	41	18	11	22	12	12	5	2	3	7	16	9	11	5	8	20	4	16	18	13	23	15	9	2	4	10	2	4	8	2	7	8	3	1	8	8	4	0	0	0	0	3	8	1	7	2	8	4
MaeIIprimer	GGC	42	19	1	14	9	9	3	4	9	6	4	8	3	15	4	5	8	6	11	6	8	1	6	8	2	5	8	1	5	1	10	6	5	14	10	7	6	0	0	0	0	7	0	6	11	2	2	5
MaeIIprimer	GGG	43	15	14	21	8	11	7	1	11	5	0	4	11	3	4	15	5	5	5	5	9	2	8	0	1	4	5	6	4	3	2	1	3	6	4	8	3	0	0	0	0	1	1	3	1	0	5	1
MaeIIprimer	GGT	44	32	18	12	29	21	8	13	6	29	10	15	13	5	4	6	20	12	13	13	16	5	5	8	5	6	9	5	11	3	7	3	11	13	7	7	4	0	0	0	0	5	10	12	5	6	6	7
MaeIIprimer	GTA	45	8	7	5	7	11	4	2	3	8	3	2	3	7	2	21	11	3	13	3	3	2	5	4	4	0	2	2	2	0	5	5	4	6	5	5	4	0	0	0	0	3	2	2	0	0	6	7
MaeIIprimer	GTC	46	12	19	11	9	7	5	2	2	0	5	2	3	2	4	7	11	8	10	3	9	2	1	4	6	5	4	4	3	1	0	1	2	11	5	4	6	0	0	0	0	2	3	4	2	2	1	5
MaeIIprimer	GTG	47	14	9	8	6	3	5	2	6	10	7	1	10	2	1	18	9	6	4	4	5	9	2	3	6	8	2	8	9	2	1	5	12	11	12	1	3	0	0	0	0	1	2	2	0	1	1	0
MaeIIprimer	GTT	48	27	20	25	17	16	7	4	7	10	8	1	9	9	9	22	7	10	15	8	19	11	6	3	2	6	5	7	4	9	17	9	1	7	6	11	8	0	0	0	0	6	2	7	15	11	7	12
MaeIIprimer	TAA	49	27	14	19	23	15	3	4	9	3	16	5	13	3	13	17	7	5	11	16	12	8	6	6	8	2	8	0	9	4	11	5	3	10	5	2	4	0	0	0	0	4	3	5	5	1	3	3
MaeIIprimer	TAC	50	5	6	6	9	8	9	4	8	8	12	8	4	9	10	7	9	9	6	0	15	1	4	1	5	5	2	0	6	4	3	2	2	4	2	0	5	0	0	0	0	2	2	4	4	2	1	5
MaeIIprimer	TAG	51	11	9	7	4	4	4	0	1	6	11	8	4	5	8	15	1	3	7	6	4	3	0	0	0	3	1	1	16	2	3	6	2	5	3	11	7	0	0	0	0	3	3	0	0	3	0	4
MaeIIprimer	TAT	52	26	8	20	11	5	11	4	8	5	6	3	9	7	8	6	14	13	10	6	11	3	4	1	4	7	7	3	15	8	6	3	13	3	4	11	14	0	0	0	0	4	1	4	1	3	3	3
MaeIIprimer	TCA	53	18	22	6	28	9	6	6	8	15	5	9	10	8	15	17	5	16	3	9	13	2	12	1	5	12	7	7	9	3	10	4	4	14	5	9	9	0	0	0	0	13	1	1	2	0	6	11
MaeIIprimer	TCC	54	5	18	11	12	6	6	5	6	11	10	1	4	2	14	8	9	13	8	7	9	10	6	4	5	5	2	3	7	3	7	1	7	4	7	8	7	0	0	0	0	6	6	2	3	2	4	5
MaeIIprimer	TCG	55	15	14	12	10	12	9	8	5	3	5	8	6	6	9	4	6	12	18	13	21	3	9	4	4	4	2	3	11	2	3	4	8	1	6	3	3	0	0	0	0	5	5	2	5	6	4	5
MaeIIprimer	TCT	56	15	9	9	27	8	6	3	0	13	2	2	13	15	14	7	13	11	7	22	4	2	2	0	5	9	3	3	13	3	4	6	2	10	2	6	6	0	0	0	0	8	2	4	7	7	4	10
MaeIIprimer	TGA	57	38	16	13	27	12	3	1	12	13	7	8	10	16	16	16	17	16	9	10	19	3	1	3	5	10	12	0	9	0	12	7	16	10	6	1	5	0	0	0	0	10	2	1	5	11	8	6
MaeIIprimer	TGC	58	24	26	28	13	11	5	1	6	8	2	4	10	9	12	7	28	9	9	3	13	12	2	2	0	0	2	5	9	2	5	5	3	13	3	14	8	0	0	0	0	10	6	4	3	1	7	12
MaeIIprimer	TGG	59	18	18	22	22	15	18	5	5	13	22	9	22	10	18	6	14	11	14	16	12	6	3	7	13	18	5	4	12	1	10	10	2	18	17	12	10	0	0	0	0	6	3	0	4	5	16	8
MaeIIprimer	TGT	60	18	25	32	35	30	8	7	12	16	13	11	15	14	16	16	11	14	21	15	15	10	2	4	3	8	7	1	20	3	8	4	8	8	9	12	18	0	0	0	0	5	2	3	15	12	9	4
MaeIIprimer	TTA	61	30	20	16	33	7	11	8	2	16	12	3	14	12	11	19	17	16	19	18	24	7	5	1	4	9	5	5	7	4	8	2	4	7	6	11	10	0	0	0	0	3	2	2	10	10	2	1
MaeIIprimer	TTC	62	14	24	13	19	16	17	3	7	10	9	6	12	5	9	5	11	9	15	13	12	13	8	2	2	9	4	4	11	10	7	9	12	22	1	10	8	0	0	0	0	3	5	3	4	3	3	6
MaeIIprimer	TTG	63	33	21	22	23	19	8	3	11	22	14	9	23	13	15	16	19	18	17	12	26	16	14	4	11	14	11	4	9	4	21	7	12	9	18	12	13	0	0	0	0	3	5	6	9	10	5	1
MaeIIprimer	TTT	64	39	20	27	23	26	7	5	16	13	4	16	14	15	19	20	14	23	19	6	24	8	4	4	13	8	7	10	16	6	11	7	9	20	9	13	6	0	0	0	0	9	5	3	13	10	6	11
[truncated: 17 more columns]
