# Supplementary material for: Eukaryotic transcriptomics in silico: Optimizing cDNA-AFLP efficiency
Source: BMC Genomics. 2009 Nov 30;10:565. doi: 10.1186/1471-2164-10-565 (PMC2797533; doi:10.1186/1471-2164-10-565)
Supplement: Additional file 5 — Arrays of all selective PCRs for all species and enzyme combinations. Selective PCR arrays using three-by-three selective base pairs for all 87 NCBI and 39 ENSEMBL species included in the present study, tested on all 28 combinations of 8 restriction enzymes. [file 1471-2164-10-565-S5.ZIP › CSV_Arrays/ENSEMBL/Ciona_intestinalisMaeIIandHpaII.csv]

			HpaIIprimer	HpaIIprimer	HpaIIprimer	HpaIIprimer	HpaIIprimer	HpaIIprimer	HpaIIprimer	HpaIIprimer	HpaIIprimer	HpaIIprimer	HpaIIprimer	HpaIIprimer	HpaIIprimer	HpaIIprimer	HpaIIprimer	HpaIIprimer	HpaIIprimer	HpaIIprimer	HpaIIprimer	HpaIIprimer	HpaIIprimer	HpaIIprimer	HpaIIprimer	HpaIIprimer	HpaIIprimer	HpaIIprimer	HpaIIprimer	HpaIIprimer	HpaIIprimer	HpaIIprimer	HpaIIprimer	HpaIIprimer	HpaIIprimer	HpaIIprimer	HpaIIprimer	HpaIIprimer	HpaIIprimer	HpaIIprimer	HpaIIprimer	HpaIIprimer	HpaIIprimer	HpaIIprimer	HpaIIprimer	HpaIIprimer	HpaIIprimer	HpaIIprimer	HpaIIprimer
			AAA	AAC	AAG	AAT	ACA	ACC	ACG	ACT	AGA	AGC	AGG	AGT	ATA	ATC	ATG	ATT	CAA	CAC	CAG	CAT	CCA	CCC	CCG	CCT	CGA	CGC	CGG	CGT	CTA	CTC	CTG	CTT	GAA	GAC	GAG	GAT	GCA	GCC	GCG	GCT	GGA	GGC	GGG	GGT	GTA	GTC	GTG
		0	1	2	3	4	5	6	7	8	9	10	11	12	13	14	15	16	17	18	19	20	21	22	23	24	25	26	27	28	29	30	31	32	33	34	35	36	37	38	39	40	41	42	43	44	45	46	47
MaeIIprimer	AAA	1	23	5	24	9	14	4	8	11	18	16	12	20	5	9	23	16	16	8	7	10	16	8	3	2	9	3	1	5	12	4	5	20	20	6	13	17	8	6	5	7	7	7	3	13	8	9	9
MaeIIprimer	AAC	2	12	17	18	17	18	4	7	11	3	7	16	10	15	9	15	7	15	9	10	10	20	1	0	3	1	1	4	13	6	16	7	3	21	7	11	12	12	3	7	2	5	7	2	5	8	7	11
MaeIIprimer	AAG	3	6	4	5	2	6	2	0	9	4	3	4	11	6	12	11	3	18	2	7	10	11	0	3	1	4	1	0	1	3	9	3	8	4	1	1	4	9	1	0	0	5	2	6	5	1	12	7
MaeIIprimer	AAT	4	17	9	18	17	8	7	1	6	16	6	11	10	11	7	11	9	17	6	6	4	12	2	5	4	7	5	4	6	7	2	6	13	17	4	12	23	12	7	0	2	10	5	0	7	12	3	10
MaeIIprimer	ACA	5	13	17	10	14	9	3	1	18	6	1	15	20	13	19	11	10	14	2	11	15	14	1	7	3	4	8	2	13	8	9	12	6	9	9	1	10	6	1	1	3	6	1	4	14	13	15	16
MaeIIprimer	ACC	6	6	3	2	4	13	0	0	1	9	9	3	2	10	7	17	7	11	4	9	0	1	1	5	0	3	4	0	5	1	4	1	4	8	6	2	6	3	2	0	4	0	1	5	6	4	4	7
MaeIIprimer	ACG	7	3	0	1	0	4	1	1	0	12	4	4	0	5	0	9	7	6	2	0	9	6	4	4	5	1	0	1	3	0	1	5	0	4	2	1	7	4	0	3	7	2	0	2	4	3	4	4
MaeIIprimer	ACT	8	19	1	6	3	6	3	1	8	1	8	10	4	8	3	14	3	9	2	7	7	8	1	3	0	4	0	4	8	0	2	1	3	9	1	9	3	1	4	3	5	11	0	4	9	6	1	12
MaeIIprimer	AGA	9	12	10	8	12	12	12	2	8	10	4	8	7	8	7	11	14	18	0	3	6	5	1	4	8	5	3	1	8	5	7	5	3	11	0	13	7	6	2	5	1	9	4	5	5	11	8	8
MaeIIprimer	AGC	10	13	2	12	18	6	2	0	7	12	1	1	14	4	8	17	21	6	2	4	4	5	0	3	1	4	5	3	6	6	5	4	2	9	6	2	5	3	2	4	4	1	0	1	4	9	1	6
MaeIIprimer	AGG	11	4	0	8	4	6	1	0	0	3	5	2	0	2	3	10	1	7	4	6	5	5	0	1	0	2	0	7	1	0	0	5	2	7	1	1	3	2	1	4	1	4	1	2	6	0	1	3
MaeIIprimer	AGT	12	13	3	13	11	4	5	4	10	9	1	3	10	3	6	14	8	16	6	2	6	3	2	3	1	13	9	2	1	3	1	3	12	7	4	0	12	3	0	2	3	0	1	7	5	3	4	3
MaeIIprimer	ATA	13	13	5	5	16	11	5	4	5	8	9	8	3	7	5	11	3	9	3	5	1	5	0	1	2	6	2	0	4	0	3	7	4	12	5	4	8	7	2	0	9	7	2	7	8	7	3	3
MaeIIprimer	ATC	14	4	5	8	5	6	5	2	4	13	9	2	6	11	7	22	4	9	5	3	6	4	1	5	4	1	3	0	4	6	0	3	1	8	1	10	3	3	1	2	0	10	1	5	5	5	0	5
MaeIIprimer	ATG	15	9	10	12	4	8	12	2	8	6	7	14	8	12	20	17	13	26	7	9	10	8	1	3	0	10	3	2	5	3	2	2	5	12	6	2	12	0	0	2	1	3	6	1	7	9	3	5
MaeIIprimer	ATT	16	15	7	15	26	4	7	9	6	17	7	20	6	5	13	17	9	14	11	11	9	20	3	0	3	5	2	4	4	5	6	6	9	6	10	3	10	2	3	3	4	6	4	0	9	10	7	12
MaeIIprimer	CAA	17	22	16	15	13	21	6	5	8	15	2	16	14	17	24	15	7	23	4	16	32	9	5	6	3	9	0	6	7	6	6	5	12	15	7	8	20	15	2	9	1	13	8	9	5	6	8	8
MaeIIprimer	CAC	18	40	24	29	18	34	24	6	7	19	9	14	16	30	25	28	23	29	12	12	22	12	14	9	9	7	8	5	8	6	17	10	22	18	8	9	33	11	3	10	3	30	4	13	26	19	20	14
MaeIIprimer	CAG	19	20	9	13	7	10	2	1	1	4	6	10	8	10	8	12	5	22	12	7	6	2	0	2	2	8	5	3	6	3	7	8	10	13	20	14	10	8	4	8	6	4	2	7	9	8	10	8
MaeIIprimer	CAT	20	41	27	40	31	22	4	16	33	19	21	22	24	22	25	44	24	33	14	14	31	37	9	5	11	10	13	19	7	9	11	16	32	36	12	11	40	20	5	11	9	17	6	11	27	12	23	41
MaeIIprimer	CCA	21	23	7	11	10	6	8	3	1	17	3	0	2	4	20	17	8	14	5	11	4	18	4	5	0	5	2	1	7	3	5	9	8	8	5	4	9	1	0	1	0	5	2	3	7	1	2	12
MaeIIprimer	CCC	22	5	9	6	5	3	6	2	5	4	9	2	6	0	3	4	0	9	5	2	7	12	3	2	0	0	1	0	5	3	0	3	2	2	0	6	4	3	1	2	0	4	1	3	3	1	3	6
MaeIIprimer	CCG	23	7	10	1	3	5	7	0	3	10	2	1	4	4	5	8	5	3	1	2	4	5	0	0	1	2	5	2	1	4	2	0	3	9	3	7	4	2	0	2	3	2	3	1	4	1	7	2
MaeIIprimer	CCT	24	5	9	10	2	8	3	0	9	4	13	0	8	8	7	12	3	7	1	0	6	9	1	2	4	3	1	0	1	0	0	1	7	5	3	3	7	6	3	5	1	6	1	1	3	5	0	7
MaeIIprimer	CGA	25	5	13	8	15	14	5	2	8	6	4	8	7	7	9	9	6	6	5	7	11	8	3	2	6	3	3	5	7	9	5	3	11	11	6	6	2	11	2	3	1	9	4	5	14	6	11	11
MaeIIprimer	CGC	26	13	2	10	3	8	1	7	2	7	7	2	1	5	5	14	7	7	0	3	5	12	3	3	3	2	4	0	5	1	2	8	4	6	7	5	8	4	2	1	2	5	1	4	13	5	0	4
MaeIIprimer	CGG	27	14	2	5	6	2	10	3	4	12	2	5	6	6	11	3	2	20	3	8	4	6	4	4	2	4	3	3	5	8	7	3	5	5	4	2	7	0	1	5	3	2	3	5	7	4	6	7
MaeIIprimer	CGT	28	17	22	15	6	10	6	0	15	9	10	5	6	8	13	11	4	18	4	7	12	9	2	1	0	7	7	1	4	3	7	9	7	18	5	3	8	10	0	5	0	8	5	5	9	13	11	13
MaeIIprimer	CTA	29	3	3	3	7	7	2	4	13	5	2	0	3	0	3	18	9	3	3	2	8	4	2	0	0	1	3	1	0	4	1	2	3	4	1	0	3	3	0	2	2	0	0	0	3	4	0	3
MaeIIprimer	CTC	30	11	9	10	5	9	4	0	10	4	7	3	10	6	7	3	5	16	9	3	13	3	2	1	2	3	4	4	5	2	5	0	1	6	2	7	9	4	1	1	0	3	2	0	5	1	3	3
MaeIIprimer	CTG	31	15	8	9	8	4	2	1	1	4	6	9	4	6	5	4	9	10	1	3	7	6	0	1	0	9	4	1	0	1	6	6	12	7	8	3	10	2	4	0	3	4	0	4	3	3	1	6
MaeIIprimer	CTT	32	20	10	14	6	14	10	2	10	6	4	17	15	8	21	26	9	18	8	8	5	6	3	5	1	6	6	4	3	3	6	2	10	14	4	1	12	4	1	5	3	8	2	3	12	2	12	7
MaeIIprimer	GAA	33	26	8	16	15	11	6	2	17	16	7	13	12	11	16	16	14	21	17	11	26	10	2	3	4	1	5	4	4	3	4	7	5	15	4	2	3	4	5	1	8	8	8	1	6	6	10	25
MaeIIprimer	GAC	34	13	14	17	7	16	12	5	9	9	4	3	9	3	11	9	9	12	7	4	4	12	4	2	6	7	0	3	3	2	7	5	5	11	5	7	9	10	3	1	1	7	3	5	12	10	6	10
MaeIIprimer	GAG	35	5	6	8	14	14	1	2	5	4	3	5	7	8	9	10	3	10	3	0	7	8	1	3	2	4	0	2	1	3	0	6	5	5	1	3	6	7	0	3	2	2	1	3	7	7	3	4
MaeIIprimer	GAT	36	34	8	22	6	12	1	4	7	4	12	4	18	9	8	14	13	37	5	7	20	19	2	13	3	4	3	6	9	3	6	6	9	16	12	9	9	6	0	3	2	13	7	10	9	6	3	15
MaeIIprimer	GCA	37	16	15	14	4	3	0	0	8	7	10	17	2	9	3	13	10	14	6	8	6	7	2	0	4	5	0	0	3	2	5	6	7	6	13	5	10	10	3	0	8	9	8	1	16	5	2	7
MaeIIprimer	GCC	38	9	3	1	6	1	1	0	0	4	0	1	3	4	3	5	12	10	2	3	1	3	2	6	2	0	0	3	0	1	0	2	7	7	0	0	0	3	1	1	1	0	2	2	8	5	5	4
MaeIIprimer	GCG	39	7	2	5	6	6	5	2	3	3	0	0	4	5	6	5	8	8	8	4	8	9	4	3	1	1	3	1	2	0	2	0	0	7	0	5	1	3	1	0	0	1	1	0	1	0	5	3
MaeIIprimer	GCT	40	10	10	4	8	8	2	0	5	7	5	6	7	8	11	14	5	10	0	6	9	0	4	0	0	5	2	0	1	5	4	6	12	8	6	4	1	7	1	0	7	2	2	2	3	6	8	7
MaeIIprimer	GGA	41	21	7	18	9	5	6	3	11	12	5	21	16	13	16	18	15	25	8	10	13	16	4	2	2	5	5	2	14	2	10	5	7	19	12	8	4	9	6	1	5	6	3	7	9	8	7	17
MaeIIprimer	GGC	42	15	2	12	3	18	6	7	17	18	8	18	6	9	11	19	10	8	7	5	9	4	0	6	3	6	1	3	3	3	5	5	6	12	6	11	8	17	1	1	1	5	0	7	6	4	4	5
MaeIIprimer	GGG	43	12	6	6	9	10	3	0	6	12	10	14	12	14	6	11	9	7	7	8	13	3	2	3	3	0	1	2	7	1	0	14	10	10	4	9	9	4	3	0	4	3	2	4	9	8	3	11
MaeIIprimer	GGT	44	22	11	16	10	19	8	8	7	3	21	6	14	12	13	21	9	21	3	9	19	16	1	1	7	13	2	4	3	6	8	8	16	11	12	8	16	9	2	3	2	6	4	0	11	9	10	13
MaeIIprimer	GTA	45	4	4	4	10	12	1	0	5	4	14	5	7	4	6	5	13	7	6	2	19	5	1	8	4	8	3	8	3	2	4	7	3	6	3	1	8	10	4	3	5	7	8	2	6	3	2	7
MaeIIprimer	GTC	46	7	16	3	6	6	1	4	7	11	3	11	4	8	10	12	5	4	5	2	7	4	6	0	8	5	5	1	4	2	3	2	6	7	2	2	3	10	6	2	4	3	2	9	5	6	5	7
MaeIIprimer	GTG	47	17	13	6	6	6	7	2	14	3	1	6	6	9	12	10	6	9	0	8	15	13	0	1	4	2	1	1	3	0	2	5	3	10	2	9	11	4	0	6	5	2	4	0	6	8	0	6
MaeIIprimer	GTT	48	12	8	11	13	9	2	0	8	4	11	4	13	10	7	17	20	9	1	3	17	9	14	1	6	12	5	4	4	0	1	12	5	25	6	17	8	8	10	1	5	7	11	8	7	12	9	8
MaeIIprimer	TAA	49	15	7	14	11	12	4	6	18	6	4	6	11	11	9	20	12	5	8	5	20	10	1	5	6	4	7	2	4	6	4	10	5	9	4	1	11	3	3	6	6	3	4	4	8	7	9	6
MaeIIprimer	TAC	50	18	14	8	20	10	9	1	7	3	8	2	8	1	9	7	9	14	5	6	13	9	1	0	3	6	1	2	2	3	4	3	7	5	1	1	5	2	0	2	2	2	6	2	12	1	1	9
MaeIIprimer	TAG	51	6	1	7	4	8	0	1	6	3	0	4	3	11	6	5	4	2	2	2	3	2	6	4	6	1	1	2	2	0	2	3	5	8	1	2	1	6	2	5	0	3	0	4	1	6	2	5
MaeIIprimer	TAT	52	11	27	3	6	10	12	6	8	12	10	4	17	12	9	11	10	8	8	8	15	14	8	1	3	9	2	1	12	4	2	9	13	16	2	7	8	6	3	3	2	8	5	6	2	6	7	9
MaeIIprimer	TCA	53	9	10	10	10	17	4	0	10	19	14	9	12	14	21	33	14	9	9	11	13	8	11	3	5	11	7	5	8	10	5	7	2	12	2	11	14	13	4	0	3	12	5	6	9	9	5	6
MaeIIprimer	TCC	54	14	7	19	3	16	8	4	5	15	8	7	8	10	8	13	7	14	5	3	9	10	0	9	5	2	4	3	9	0	1	2	4	11	3	5	12	13	2	12	8	9	4	7	11	9	4	11
MaeIIprimer	TCG	55	11	14	12	9	18	2	2	6	7	8	14	10	9	7	13	21	11	18	11	6	6	0	1	1	11	3	2	2	4	7	2	4	22	3	7	6	5	3	5	2	18	3	8	7	6	7	13
MaeIIprimer	TCT	56	27	23	10	14	12	9	7	16	9	2	9	4	15	15	17	3	11	2	6	9	10	4	4	1	7	4	3	4	5	1	4	7	8	9	7	12	3	1	2	1	7	1	7	9	6	8	16
MaeIIprimer	TGA	57	21	11	16	3	22	5	4	7	17	4	12	11	17	21	22	11	22	11	8	8	6	12	3	5	9	3	6	3	6	6	7	9	12	3	7	13	21	6	3	3	19	4	6	19	11	28	17
MaeIIprimer	TGC	58	10	10	6	16	15	2	7	12	10	10	13	14	10	23	16	11	12	10	8	6	12	3	2	3	12	3	5	10	2	4	5	11	10	7	8	7	8	5	4	1	4	7	3	11	5	12	14
MaeIIprimer	TGG	59	19	22	19	24	29	14	3	10	15	6	3	22	18	30	15	20	16	5	16	13	12	7	2	5	3	3	3	11	5	10	13	9	19	4	8	12	17	1	4	5	9	1	1	9	15	15	17
MaeIIprimer	TGT	60	31	12	27	18	24	14	8	19	26	4	7	6	20	9	18	17	31	7	6	19	7	2	1	3	7	7	1	6	13	8	19	8	15	9	8	11	13	5	2	3	14	4	4	23	12	12	8
MaeIIprimer	TTA	61	21	16	16	10	14	7	4	23	15	8	12	13	9	14	19	10	15	14	7	18	13	6	4	2	10	1	5	5	5	4	9	10	18	5	7	10	10	1	3	3	9	7	9	12	8	7	21
MaeIIprimer	TTC	62	31	5	10	7	14	4	3	17	17	9	9	11	19	22	20	26	17	9	3	6	8	12	5	0	5	14	5	4	4	1	4	7	22	10	10	11	12	0	9	11	11	4	5	9	5	16	12
MaeIIprimer	TTG	63	23	17	27	20	41	7	5	13	19	11	19	14	13	24	32	16	19	13	14	23	15	7	7	2	10	0	0	8	8	6	15	5	15	11	11	28	19	6	17	6	8	3	5	8	11	11	9
MaeIIprimer	TTT	64	41	34	27	21	21	3	3	10	15	12	7	30	22	24	25	27	38	9	12	24	29	11	6	9	8	3	3	11	5	14	11	5	18	4	7	17	14	10	0	11	11	8	2	14	8	7	13
[truncated: 17 more columns]
