# Supplementary material for: Eukaryotic transcriptomics in silico: Optimizing cDNA-AFLP efficiency
Source: BMC Genomics. 2009 Nov 30;10:565. doi: 10.1186/1471-2164-10-565 (PMC2797533; doi:10.1186/1471-2164-10-565)
Supplement: Additional file 5 — Arrays of all selective PCRs for all species and enzyme combinations. Selective PCR arrays using three-by-three selective base pairs for all 87 NCBI and 39 ENSEMBL species included in the present study, tested on all 28 combinations of 8 restriction enzymes. [file 1471-2164-10-565-S5.ZIP › CSV_Arrays/ENSEMBL/Ciona_intestinalisMaeIIandMaeI.csv]

			MaeIprimer	MaeIprimer	MaeIprimer	MaeIprimer	MaeIprimer	MaeIprimer	MaeIprimer	MaeIprimer	MaeIprimer	MaeIprimer	MaeIprimer	MaeIprimer	MaeIprimer	MaeIprimer	MaeIprimer	MaeIprimer	MaeIprimer	MaeIprimer	MaeIprimer	MaeIprimer	MaeIprimer	MaeIprimer	MaeIprimer	MaeIprimer	MaeIprimer	MaeIprimer	MaeIprimer	MaeIprimer	MaeIprimer	MaeIprimer	MaeIprimer	MaeIprimer	MaeIprimer	MaeIprimer	MaeIprimer	MaeIprimer	MaeIprimer	MaeIprimer	MaeIprimer	MaeIprimer	MaeIprimer	MaeIprimer	MaeIprimer	MaeIprimer	MaeIprimer	MaeIprimer	MaeIprimer
			AAA	AAC	AAG	AAT	ACA	ACC	ACG	ACT	AGA	AGC	AGG	AGT	ATA	ATC	ATG	ATT	CAA	CAC	CAG	CAT	CCA	CCC	CCG	CCT	CGA	CGC	CGG	CGT	CTA	CTC	CTG	CTT	GAA	GAC	GAG	GAT	GCA	GCC	GCG	GCT	GGA	GGC	GGG	GGT	GTA	GTC	GTG
		0	1	2	3	4	5	6	7	8	9	10	11	12	13	14	15	16	17	18	19	20	21	22	23	24	25	26	27	28	29	30	31	32	33	34	35	36	37	38	39	40	41	42	43	44	45	46	47
MaeIIprimer	AAA	1	18	11	16	6	2	1	1	7	13	4	20	11	11	8	13	10	22	9	16	13	5	1	4	2	5	8	10	2	11	10	12	11	3	3	11	9	7	2	2	3	7	2	4	4	6	6	4
MaeIIprimer	AAC	2	16	8	12	11	18	4	1	3	14	9	11	13	11	11	15	19	4	7	5	10	7	3	4	2	2	4	6	2	2	6	16	17	5	5	9	5	6	4	1	2	2	0	11	5	3	6	13
MaeIIprimer	AAG	3	8	5	9	7	3	2	0	0	9	11	6	2	6	3	7	8	1	5	3	0	11	0	0	1	6	5	3	3	0	14	7	3	3	2	1	4	5	0	1	0	2	1	3	3	2	9	2
MaeIIprimer	AAT	4	17	14	7	12	3	3	3	4	7	5	16	13	5	15	18	10	13	4	11	11	3	3	0	3	9	4	10	4	5	2	10	9	4	2	2	6	2	2	3	3	2	3	9	2	5	4	6
MaeIIprimer	ACA	5	21	7	14	7	12	5	7	5	8	4	10	10	8	9	13	14	16	7	14	11	6	8	0	6	4	14	1	4	10	10	19	15	12	6	5	5	1	2	2	7	4	2	5	11	5	1	9
MaeIIprimer	ACC	6	3	6	9	1	2	3	3	1	2	2	7	0	11	3	6	3	8	5	6	4	4	0	0	1	5	2	4	1	3	0	18	9	4	0	1	4	2	2	5	1	0	1	3	7	5	2	4
MaeIIprimer	ACG	7	1	3	7	3	0	0	2	1	0	2	3	3	1	8	2	8	4	2	3	8	0	3	0	0	0	5	0	3	0	3	1	3	3	0	5	1	0	0	0	2	6	0	1	3	1	1	3
MaeIIprimer	ACT	8	6	3	7	1	4	8	3	0	6	4	9	7	3	7	7	7	5	2	3	1	4	0	1	0	5	0	2	0	0	9	3	8	4	1	1	1	0	1	2	4	1	1	4	4	1	1	4
MaeIIprimer	AGA	9	6	5	18	4	4	2	3	2	8	3	12	3	1	8	15	5	4	10	8	10	5	2	4	0	4	0	4	4	4	5	3	6	5	4	3	2	12	3	3	4	1	6	2	0	6	10	10
MaeIIprimer	AGC	10	15	6	5	6	2	7	0	3	5	4	7	4	12	6	13	11	13	4	8	10	7	2	2	1	13	0	5	5	1	1	2	3	3	5	2	4	0	0	0	1	1	0	3	6	2	3	2
MaeIIprimer	AGG	11	3	3	3	3	4	0	3	2	1	2	0	2	0	1	7	6	7	3	0	3	1	0	1	1	1	1	3	2	0	2	4	7	3	0	2	4	1	0	5	1	1	0	7	1	0	1	2
MaeIIprimer	AGT	12	8	3	13	5	9	8	0	3	6	5	5	6	5	5	6	15	11	3	4	10	7	0	2	0	3	3	8	0	3	7	4	3	6	2	1	9	2	0	6	0	4	1	1	5	3	5	3
MaeIIprimer	ATA	13	12	8	6	9	4	3	2	4	9	4	5	5	14	1	8	6	17	4	10	3	9	3	0	0	2	0	3	2	2	7	9	11	8	4	3	5	2	1	0	1	7	0	2	2	1	4	6
MaeIIprimer	ATC	14	13	10	4	3	3	4	3	8	5	0	8	3	9	2	11	10	4	6	4	5	5	1	1	0	3	2	1	1	5	8	1	8	6	0	1	4	5	1	6	0	0	0	1	1	4	1	3
MaeIIprimer	ATG	15	19	4	23	7	9	3	1	1	4	8	4	4	7	4	11	8	12	4	4	15	3	1	0	0	7	5	6	5	2	5	8	14	2	4	2	15	3	1	4	0	1	0	2	6	6	7	4
MaeIIprimer	ATT	16	16	8	18	6	11	6	1	4	13	11	18	8	8	10	4	10	20	5	12	12	13	0	1	6	7	7	10	5	9	6	16	17	8	1	3	11	5	0	1	2	1	2	2	0	3	6	16
MaeIIprimer	CAA	17	15	18	10	14	7	7	7	10	19	4	16	11	10	9	25	21	21	14	31	11	10	1	2	4	8	3	10	9	1	4	24	8	9	3	11	4	3	1	4	6	4	1	11	11	1	13	16
MaeIIprimer	CAC	18	24	18	20	23	11	8	4	8	17	18	8	15	18	10	32	22	16	10	12	13	8	2	2	7	25	16	21	11	9	21	22	18	15	5	17	15	12	4	5	3	7	0	9	10	6	13	22
MaeIIprimer	CAG	19	17	3	14	11	6	10	4	1	11	6	6	12	8	7	12	9	12	5	10	12	3	4	0	1	8	14	8	3	1	1	2	18	15	4	6	6	2	1	6	5	2	3	10	4	6	15	4
MaeIIprimer	CAT	20	37	20	32	26	21	8	8	15	25	13	24	17	12	28	21	14	20	18	28	23	30	11	3	8	25	21	31	13	10	17	26	12	19	6	7	21	13	1	5	4	6	0	13	5	6	17	21
MaeIIprimer	CCA	21	17	16	11	8	3	1	4	3	12	2	4	9	5	10	20	17	3	8	16	5	4	1	1	5	3	9	7	5	3	9	10	4	13	0	12	3	2	0	0	8	1	2	1	3	1	3	5
MaeIIprimer	CCC	22	11	3	5	4	5	3	0	5	6	1	0	5	3	0	5	4	1	2	3	10	0	1	0	1	6	6	0	3	5	2	3	4	3	0	2	4	1	2	0	2	0	1	1	1	1	5	1
MaeIIprimer	CCG	23	10	4	3	1	2	2	3	1	5	6	4	3	2	1	15	4	6	3	2	5	0	0	1	4	2	2	0	0	1	3	0	5	1	2	2	2	0	0	0	0	1	3	6	1	3	5	4
MaeIIprimer	CCT	24	3	1	2	0	3	2	1	2	1	4	4	4	3	1	8	0	7	2	8	5	4	1	0	1	2	1	1	1	1	0	6	9	13	0	1	2	1	1	0	1	6	0	1	3	4	5	6
MaeIIprimer	CGA	25	6	11	14	4	1	1	0	4	4	6	6	2	6	8	12	7	8	9	0	5	6	1	0	1	10	0	4	5	2	9	2	9	6	2	1	5	1	2	1	1	1	0	6	5	8	2	8
MaeIIprimer	CGC	26	6	4	8	1	3	2	3	0	2	2	3	3	2	4	9	6	14	5	10	9	1	9	1	1	3	1	3	0	3	2	2	8	4	1	2	2	1	0	3	2	2	2	3	1	6	0	3
MaeIIprimer	CGG	27	13	9	1	7	0	0	0	1	1	1	11	3	1	3	12	6	5	2	5	3	1	2	0	0	4	1	4	3	3	3	5	4	3	5	4	6	1	1	0	3	3	3	0	2	2	5	4
MaeIIprimer	CGT	28	10	5	23	13	10	2	1	3	8	5	8	7	8	6	6	11	11	11	5	8	5	1	3	5	0	7	12	10	5	4	10	11	4	1	2	5	4	1	2	0	6	2	2	3	3	1	6
MaeIIprimer	CTA	29	7	0	4	4	1	0	0	0	14	1	8	4	4	4	1	3	0	0	0	3	4	1	1	6	1	0	9	4	0	0	3	2	4	0	1	0	0	0	0	0	0	0	1	0	0	3	1
MaeIIprimer	CTC	30	9	7	3	7	5	5	1	2	8	8	8	3	2	5	11	3	11	1	6	1	1	2	0	1	7	5	2	2	0	5	6	1	4	0	5	4	0	0	0	0	5	0	3	8	1	2	8
MaeIIprimer	CTG	31	6	7	8	2	4	3	0	2	3	0	9	8	4	6	6	1	6	8	6	6	2	4	0	3	2	6	1	4	1	7	8	9	9	0	4	2	3	3	5	1	1	1	3	2	4	0	2
MaeIIprimer	CTT	32	9	14	15	6	7	1	4	11	15	5	6	9	8	10	8	14	14	13	12	4	7	3	2	4	7	5	7	4	3	6	8	14	6	2	7	6	2	3	1	8	4	4	0	3	4	1	6
MaeIIprimer	GAA	33	13	8	5	7	7	5	0	1	4	6	4	4	5	9	18	9	13	10	9	18	4	10	3	2	10	2	4	9	0	7	27	11	16	3	8	6	6	2	1	0	3	0	2	6	9	8	19
MaeIIprimer	GAC	34	18	9	7	18	7	8	3	7	14	2	10	12	6	6	5	6	6	4	3	5	15	1	1	0	0	8	5	2	3	2	5	6	7	1	4	1	2	2	1	4	4	1	5	2	1	0	5
MaeIIprimer	GAG	35	12	4	7	2	5	3	0	2	4	6	8	3	4	4	15	10	12	1	3	11	4	3	1	0	5	5	2	4	2	4	7	2	4	3	4	1	4	1	1	3	2	0	3	0	1	1	3
MaeIIprimer	GAT	36	9	4	15	8	9	4	6	12	7	5	14	9	16	10	19	13	18	5	7	11	8	7	1	2	25	12	8	7	5	13	7	25	3	6	9	9	4	1	1	1	1	2	2	6	8	4	14
MaeIIprimer	GCA	37	17	3	10	12	6	4	3	3	7	16	9	5	9	8	10	2	18	3	8	11	4	3	1	0	1	0	2	2	4	3	16	11	5	2	6	4	7	2	1	1	2	1	3	5	4	5	3
MaeIIprimer	GCC	38	7	2	13	7	0	2	0	0	2	5	7	7	5	3	3	4	10	6	6	8	1	0	0	0	4	0	2	0	1	4	2	5	1	1	3	1	0	0	4	0	4	1	0	3	2	2	7
MaeIIprimer	GCG	39	2	7	0	6	2	1	3	2	2	2	8	1	3	4	5	1	4	5	9	4	8	0	0	0	1	6	1	3	0	3	2	7	4	1	0	4	4	0	0	0	2	0	1	4	0	3	3
MaeIIprimer	GCT	40	14	1	5	6	9	1	0	1	1	4	5	4	3	3	2	4	8	2	7	11	7	6	1	4	0	6	3	5	0	4	18	9	6	1	1	3	2	0	0	1	2	1	3	3	5	6	4
MaeIIprimer	GGA	41	18	10	25	11	10	6	5	8	3	9	13	13	7	14	12	7	8	5	4	16	16	2	6	6	7	7	1	5	0	5	16	11	9	2	12	10	6	0	1	4	2	6	6	3	3	10	4
MaeIIprimer	GGC	42	8	1	8	8	2	4	2	2	2	3	13	4	8	6	12	14	20	5	7	7	6	1	1	5	4	4	2	5	1	4	6	4	3	1	2	4	3	0	0	0	13	0	10	2	3	2	5
MaeIIprimer	GGG	43	15	4	4	11	3	4	0	0	12	7	7	2	1	2	7	7	11	5	10	6	3	6	0	3	7	3	3	4	0	5	5	4	7	2	1	1	0	0	0	0	10	2	1	3	5	2	5
MaeIIprimer	GGT	44	9	4	12	19	8	18	1	2	6	2	6	3	12	10	15	18	8	8	22	16	7	5	1	1	7	6	7	4	4	9	7	16	4	7	6	3	3	4	0	7	3	1	2	7	11	1	13
MaeIIprimer	GTA	45	17	8	10	8	9	10	0	5	3	8	2	7	9	4	5	6	1	6	2	7	3	5	2	2	3	5	1	7	2	3	4	7	1	1	4	0	0	0	0	0	3	1	1	2	5	1	6
MaeIIprimer	GTC	46	11	6	14	8	3	4	1	5	0	3	8	1	4	6	7	8	12	0	14	1	3	1	0	0	5	4	8	1	0	6	6	5	4	2	0	3	3	2	1	7	2	2	5	4	2	4	3
MaeIIprimer	GTG	47	6	7	9	10	5	4	4	6	4	3	13	5	11	8	6	8	10	5	7	4	2	3	0	3	2	5	5	1	2	7	4	9	5	4	2	2	5	0	0	3	8	2	0	5	7	0	10
MaeIIprimer	GTT	48	18	5	8	9	6	4	1	6	9	8	14	7	12	8	15	8	27	12	11	13	2	2	4	1	9	6	3	5	4	9	9	8	5	5	4	9	1	7	3	5	10	5	4	2	3	4	14
MaeIIprimer	TAA	49	5	4	7	7	13	2	3	5	15	5	5	7	6	9	13	13	22	9	10	6	3	3	3	2	6	2	10	5	5	10	10	9	4	2	5	3	2	4	1	1	4	0	4	7	4	5	14
MaeIIprimer	TAC	50	13	4	8	2	0	1	2	6	10	1	5	3	5	3	8	2	7	2	2	4	6	2	1	1	3	0	5	8	2	8	10	9	6	0	3	1	2	0	3	3	3	1	6	4	1	3	8
MaeIIprimer	TAG	51	2	8	10	0	2	4	0	3	7	9	6	6	4	6	10	6	9	5	7	4	1	2	0	3	0	1	2	1	3	0	6	0	5	0	5	2	6	0	0	0	2	2	3	1	3	2	3
MaeIIprimer	TAT	52	16	8	15	9	2	1	2	14	5	5	9	2	14	16	12	5	17	6	13	15	7	5	0	5	0	6	5	3	3	3	9	13	11	4	14	5	5	0	4	3	4	1	5	0	2	2	9
MaeIIprimer	TCA	53	21	13	20	5	9	14	4	4	6	3	6	2	8	7	16	19	18	9	11	10	12	1	2	2	6	9	7	1	2	14	8	15	9	7	16	5	7	1	7	0	4	3	14	8	5	5	11
MaeIIprimer	TCC	54	4	5	8	6	6	5	4	3	5	2	8	9	4	8	7	23	9	8	7	9	7	1	0	2	9	3	4	5	1	9	1	6	12	1	2	3	5	0	0	4	2	5	5	3	1	2	16
MaeIIprimer	TCG	55	24	9	18	12	6	2	1	0	2	4	7	6	4	8	10	5	7	12	9	8	7	6	0	0	9	3	8	5	8	2	15	6	4	0	6	2	3	0	0	2	2	0	5	9	8	5	5
MaeIIprimer	TCT	56	13	5	7	12	4	14	4	4	3	3	9	8	4	21	13	7	9	5	4	4	4	5	3	0	6	2	7	3	0	15	14	16	5	1	3	1	4	0	2	5	5	2	4	4	6	1	5
MaeIIprimer	TGA	57	27	15	19	12	11	6	3	3	18	3	5	17	15	11	19	19	30	1	8	7	9	2	1	2	5	10	10	14	2	32	14	16	4	1	9	10	10	2	1	5	6	4	6	3	8	4	12
MaeIIprimer	TGC	58	13	11	21	11	4	7	2	1	16	6	9	5	11	4	13	3	14	7	6	6	4	3	4	2	6	2	6	4	5	5	11	13	8	7	3	2	5	0	0	2	6	2	3	2	0	7	12
MaeIIprimer	TGG	59	21	9	13	23	9	5	6	6	5	4	8	8	9	11	14	9	21	13	19	19	1	6	3	3	13	4	3	5	6	4	5	15	9	1	2	6	6	5	1	4	7	2	9	1	5	3	16
MaeIIprimer	TGT	60	18	3	19	18	10	4	8	8	28	15	11	8	16	7	17	16	14	15	15	5	7	1	2	1	14	3	2	6	2	11	9	12	11	13	3	13	3	1	1	2	1	6	6	3	3	8	8
MaeIIprimer	TTA	61	20	8	10	14	15	7	1	4	7	5	12	4	5	14	10	16	16	10	4	13	7	5	4	4	15	8	18	8	3	6	14	17	6	6	3	10	6	1	0	6	0	4	7	1	6	5	8
MaeIIprimer	TTC	62	25	18	23	14	8	7	7	7	10	10	9	10	2	9	15	19	15	14	15	18	11	3	2	3	9	3	7	5	6	18	10	9	7	1	11	2	9	0	4	5	6	0	15	4	9	2	7
MaeIIprimer	TTG	63	19	21	27	27	6	14	11	6	11	17	24	17	10	9	20	9	28	12	15	14	10	3	3	7	6	9	11	9	10	6	12	21	14	4	9	8	3	3	2	2	10	3	6	14	2	8	10
MaeIIprimer	TTT	64	32	9	38	21	10	3	6	12	24	15	18	9	13	17	22	18	18	11	29	28	7	7	5	1	9	8	10	5	6	14	11	15	12	6	6	9	8	2	6	4	14	5	11	6	11	9	13
[truncated: 17 more columns]
