# Supplementary material for: Eukaryotic transcriptomics in silico: Optimizing cDNA-AFLP efficiency
Source: BMC Genomics. 2009 Nov 30;10:565. doi: 10.1186/1471-2164-10-565 (PMC2797533; doi:10.1186/1471-2164-10-565)
Supplement: Additional file 5 — Arrays of all selective PCRs for all species and enzyme combinations. Selective PCR arrays using three-by-three selective base pairs for all 87 NCBI and 39 ENSEMBL species included in the present study, tested on all 28 combinations of 8 restriction enzymes. [file 1471-2164-10-565-S5.ZIP › CSV_Arrays/ENSEMBL/Ciona_intestinalisMaeIIandMseI.csv]

			MseIprimer	MseIprimer	MseIprimer	MseIprimer	MseIprimer	MseIprimer	MseIprimer	MseIprimer	MseIprimer	MseIprimer	MseIprimer	MseIprimer	MseIprimer	MseIprimer	MseIprimer	MseIprimer	MseIprimer	MseIprimer	MseIprimer	MseIprimer	MseIprimer	MseIprimer	MseIprimer	MseIprimer	MseIprimer	MseIprimer	MseIprimer	MseIprimer	MseIprimer	MseIprimer	MseIprimer	MseIprimer	MseIprimer	MseIprimer	MseIprimer	MseIprimer	MseIprimer	MseIprimer	MseIprimer	MseIprimer	MseIprimer	MseIprimer	MseIprimer	MseIprimer	MseIprimer	MseIprimer	MseIprimer
			AAA	AAC	AAG	AAT	ACA	ACC	ACG	ACT	AGA	AGC	AGG	AGT	ATA	ATC	ATG	ATT	CAA	CAC	CAG	CAT	CCA	CCC	CCG	CCT	CGA	CGC	CGG	CGT	CTA	CTC	CTG	CTT	GAA	GAC	GAG	GAT	GCA	GCC	GCG	GCT	GGA	GGC	GGG	GGT	GTA	GTC	GTG
		0	1	2	3	4	5	6	7	8	9	10	11	12	13	14	15	16	17	18	19	20	21	22	23	24	25	26	27	28	29	30	31	32	33	34	35	36	37	38	39	40	41	42	43	44	45	46	47
MaeIIprimer	AAA	1	71	42	33	68	37	22	22	47	43	11	20	31	37	26	44	39	43	25	22	34	28	9	8	19	13	11	12	0	2	22	20	50	41	5	22	14	22	5	10	12	19	15	4	11	14	17	15
MaeIIprimer	AAC	2	50	44	37	45	40	26	13	38	34	15	24	46	41	36	17	28	29	23	18	24	19	11	10	8	18	12	10	0	12	14	11	21	32	11	10	18	21	6	2	26	12	6	4	17	11	20	21
MaeIIprimer	AAG	3	21	17	19	25	18	14	8	17	15	20	10	18	19	21	12	14	22	5	17	14	13	8	2	7	11	4	7	0	2	11	16	9	17	6	6	15	13	11	8	12	6	14	3	3	11	4	7
MaeIIprimer	AAT	4	55	50	44	50	30	17	19	30	42	18	14	35	22	38	37	19	32	13	14	27	26	5	10	5	11	3	27	0	7	18	24	33	21	15	8	16	15	10	9	19	10	2	5	6	15	10	11
MaeIIprimer	ACA	5	43	36	27	41	34	29	16	40	29	28	18	39	12	35	40	35	31	13	23	21	26	18	8	15	16	13	15	0	17	38	16	25	23	17	17	11	18	2	9	6	13	8	7	14	15	7	17
MaeIIprimer	ACC	6	21	11	4	11	31	17	4	27	9	11	12	25	16	10	13	13	11	8	5	21	13	8	2	1	6	9	1	0	0	9	13	24	4	4	5	6	13	10	13	1	5	4	2	5	8	11	15
MaeIIprimer	ACG	7	22	13	10	13	15	9	3	18	11	7	9	5	8	11	12	6	6	4	7	13	4	11	4	4	6	3	1	0	7	4	3	5	9	9	4	5	0	3	1	0	5	0	6	12	6	1	8
MaeIIprimer	ACT	8	28	21	19	19	32	19	4	18	28	9	11	5	12	10	18	11	26	11	14	8	6	1	0	7	9	2	6	0	2	20	9	26	27	4	5	9	8	10	5	2	9	2	5	9	12	7	12
MaeIIprimer	AGA	9	45	28	28	47	37	27	9	24	17	5	9	19	9	10	22	17	18	10	16	26	8	11	1	14	16	6	4	0	10	12	9	24	19	8	4	11	14	6	6	7	9	5	7	4	5	11	6
MaeIIprimer	AGC	10	42	39	22	15	27	21	13	23	29	7	6	18	15	22	14	9	18	4	16	13	11	8	7	3	11	14	5	0	2	10	19	21	8	6	3	24	13	0	3	10	9	5	7	8	3	13	4
MaeIIprimer	AGG	11	12	14	4	17	15	20	2	16	11	8	13	11	13	6	14	9	10	12	1	8	8	17	3	3	7	1	5	0	5	9	5	3	11	8	4	7	2	3	6	4	9	0	1	7	3	1	6
MaeIIprimer	AGT	12	23	34	38	31	35	21	13	17	23	14	11	21	24	15	6	15	13	16	10	6	12	11	4	9	14	8	6	0	8	11	6	18	14	2	9	6	16	3	6	3	8	10	0	1	13	6	10
MaeIIprimer	ATA	13	40	32	29	30	21	13	23	23	16	18	9	14	20	18	25	31	24	10	15	15	13	11	9	8	13	13	7	0	6	6	14	17	9	8	7	15	15	3	4	3	8	2	7	7	4	13	10
MaeIIprimer	ATC	14	34	22	13	25	25	15	13	23	17	13	13	24	21	13	13	10	24	16	8	12	8	4	12	4	13	9	10	0	9	17	6	13	18	10	3	10	14	4	2	10	8	3	3	11	7	12	11
MaeIIprimer	ATG	15	32	42	27	35	24	21	16	30	22	16	16	17	32	20	13	23	33	19	28	21	22	13	10	7	6	9	8	0	10	5	14	29	34	9	2	15	18	7	9	6	6	2	7	14	8	8	14
MaeIIprimer	ATT	16	49	33	41	41	47	23	22	19	30	11	16	36	37	30	27	22	41	28	28	24	18	14	7	12	31	8	18	0	8	20	17	29	23	7	10	31	20	12	7	12	5	12	7	18	11	10	11
MaeIIprimer	CAA	17	64	44	34	69	57	41	16	42	47	19	24	39	42	30	55	27	54	18	15	39	21	17	20	13	15	9	10	0	16	31	36	33	36	20	11	28	22	3	11	15	18	11	10	9	14	19	11
MaeIIprimer	CAC	18	72	64	65	116	69	39	33	59	77	42	37	54	63	59	29	50	49	24	35	48	37	35	14	28	30	26	17	0	11	31	23	59	40	18	11	38	16	8	19	21	18	9	8	18	18	15	21
MaeIIprimer	CAG	19	46	21	33	50	27	18	14	29	38	18	16	28	22	36	23	27	31	10	16	21	20	11	7	7	12	7	11	0	3	18	12	33	16	2	16	10	17	12	10	9	22	9	4	11	7	11	11
MaeIIprimer	CAT	20	107	91	79	104	91	51	31	69	87	41	42	72	56	45	67	62	54	46	60	48	49	37	28	20	27	21	28	0	21	26	38	52	66	14	29	41	32	9	22	15	17	12	22	20	23	23	29
MaeIIprimer	CCA	21	30	21	38	33	28	9	15	13	31	12	13	24	30	16	12	15	29	8	16	14	16	11	5	8	11	3	8	0	3	12	16	39	13	9	7	9	11	10	8	5	3	5	11	15	8	7	18
MaeIIprimer	CCC	22	14	22	27	17	8	11	7	11	6	8	9	5	23	13	13	12	15	2	13	8	1	3	4	7	6	5	10	0	6	8	10	8	13	0	6	13	7	2	5	6	12	0	2	6	8	5	3
MaeIIprimer	CCG	23	24	17	11	12	11	3	9	7	7	7	9	5	9	16	12	6	9	12	10	3	7	0	5	5	9	2	12	0	9	4	13	15	10	1	9	3	2	1	3	4	7	0	2	3	3	4	7
MaeIIprimer	CCT	24	24	18	14	11	23	20	3	8	17	4	17	30	10	17	17	13	8	13	6	5	7	3	3	6	6	5	1	0	7	8	8	13	22	8	8	5	10	2	4	1	2	4	4	11	4	0	6
MaeIIprimer	CGA	25	28	13	30	37	32	25	11	26	20	17	7	22	16	9	9	27	19	9	7	27	11	12	9	8	17	8	10	0	0	15	14	26	13	8	6	17	8	4	2	18	16	4	1	6	13	5	10
MaeIIprimer	CGC	26	27	23	18	14	17	10	14	30	10	7	6	17	14	12	17	10	17	11	6	14	8	16	5	1	17	15	6	0	6	12	4	10	8	3	4	3	12	8	5	7	8	8	6	8	4	9	7
MaeIIprimer	CGG	27	10	17	18	25	20	9	6	26	10	9	10	10	6	10	18	11	19	9	14	15	10	6	2	9	5	17	11	0	6	11	5	26	14	7	1	13	3	4	6	1	4	8	4	3	7	9	12
MaeIIprimer	CGT	28	37	23	26	33	39	28	13	24	36	14	10	16	35	9	21	22	34	11	12	11	9	14	12	11	25	6	14	0	1	14	14	13	43	2	3	13	22	5	10	6	10	3	2	9	16	9	9
MaeIIprimer	CTA	29	12	20	12	16	16	10	6	6	16	7	4	17	13	9	15	11	12	4	3	8	5	2	5	5	7	2	3	0	1	11	9	6	11	0	3	4	10	3	8	6	6	0	2	5	4	1	3
MaeIIprimer	CTC	30	15	26	32	27	10	5	12	25	16	15	6	19	9	5	14	17	10	2	8	15	17	6	4	10	12	8	2	0	9	9	17	26	10	5	8	8	12	3	0	3	1	6	7	11	3	4	7
MaeIIprimer	CTG	31	31	21	22	34	23	15	11	26	33	16	12	18	9	10	25	22	7	6	4	16	20	11	7	6	6	4	11	0	5	3	12	14	10	2	6	8	5	7	2	8	7	2	3	7	6	5	9
MaeIIprimer	CTT	32	50	30	28	40	33	27	14	27	55	22	26	36	21	21	14	18	25	20	14	21	13	8	3	12	18	10	18	0	14	14	6	23	20	8	13	20	5	5	10	11	16	7	5	5	10	11	16
MaeIIprimer	GAA	33	43	63	27	46	42	38	24	41	29	23	22	48	16	26	24	38	39	27	17	38	31	7	8	9	20	10	9	0	10	20	25	38	30	15	21	19	17	3	19	14	13	8	5	18	12	8	20
MaeIIprimer	GAC	34	27	33	22	39	40	28	14	15	18	8	8	22	10	18	23	19	29	15	11	20	20	5	9	6	26	5	10	0	12	21	16	25	12	4	11	6	11	7	5	12	9	10	6	14	11	5	18
MaeIIprimer	GAG	35	28	16	18	32	20	11	12	19	15	21	5	25	18	6	13	19	10	6	5	18	10	4	3	5	10	3	5	0	5	15	9	18	38	2	14	9	11	3	4	8	11	3	1	7	6	12	7
MaeIIprimer	GAT	36	47	38	39	41	47	33	11	57	34	24	17	28	22	43	31	26	18	21	24	47	22	21	14	18	14	9	8	0	11	18	27	21	23	17	14	24	29	6	12	21	19	4	8	11	5	15	14
MaeIIprimer	GCA	37	31	21	37	36	29	15	15	31	23	17	5	29	26	20	23	22	23	17	18	12	9	7	9	5	3	13	9	0	10	11	23	37	14	1	8	15	18	8	7	8	19	5	4	1	14	8	14
MaeIIprimer	GCC	38	17	14	8	18	14	12	5	10	6	15	9	18	10	14	10	15	22	10	8	8	8	7	2	0	2	7	4	0	3	4	6	12	11	2	7	6	11	6	4	9	3	3	6	3	7	8	12
MaeIIprimer	GCG	39	13	11	7	22	16	12	0	13	10	6	6	13	14	15	4	10	7	7	14	7	2	6	2	3	4	3	6	0	2	3	3	17	7	3	10	8	15	0	6	0	4	0	3	8	7	2	4
MaeIIprimer	GCT	40	33	31	23	26	26	19	10	15	11	13	18	20	26	11	14	15	18	9	9	19	13	3	1	8	17	12	7	0	4	6	8	26	11	8	5	7	12	0	10	6	12	1	5	7	9	15	8
MaeIIprimer	GGA	41	38	35	21	58	42	23	6	45	44	17	27	32	30	36	20	33	18	18	29	39	18	6	10	15	9	4	7	0	11	23	19	31	34	15	14	23	26	9	10	29	22	9	9	16	4	14	23
MaeIIprimer	GGC	42	29	26	19	13	21	16	13	22	13	7	16	19	28	19	18	27	21	14	16	19	24	15	4	15	7	4	6	0	6	15	18	13	13	3	15	21	17	11	2	4	11	2	2	12	8	8	12
MaeIIprimer	GGG	43	26	29	17	31	33	10	11	18	14	14	17	17	26	9	15	8	18	13	20	23	6	11	9	3	8	4	13	0	3	15	16	17	21	4	10	10	14	2	4	5	5	1	5	9	1	11	6
MaeIIprimer	GGT	44	41	32	43	49	37	35	13	28	37	16	11	23	27	27	16	31	46	26	19	29	33	16	15	25	20	13	10	0	9	24	21	29	23	6	8	24	30	5	9	6	5	8	16	21	11	24	22
MaeIIprimer	GTA	45	23	14	17	37	26	15	17	28	16	15	25	22	19	12	18	20	45	12	22	16	10	14	1	6	3	7	11	0	7	6	20	21	10	7	4	2	11	1	5	6	5	1	0	8	1	3	14
MaeIIprimer	GTC	46	14	25	17	27	30	16	4	10	19	4	9	12	17	17	14	22	27	6	6	17	13	10	7	8	5	5	5	0	0	11	9	12	14	5	5	13	20	5	8	15	6	2	5	4	4	4	7
MaeIIprimer	GTG	47	31	18	14	21	23	11	9	24	17	14	14	37	32	31	11	15	28	14	11	18	5	15	6	8	15	14	5	0	2	22	17	13	23	9	6	15	21	6	6	2	8	7	10	12	8	17	3
MaeIIprimer	GTT	48	47	36	30	29	28	40	21	29	43	25	12	29	33	22	24	38	42	8	26	42	14	11	8	16	22	8	3	0	12	17	11	26	29	7	16	22	29	0	12	13	18	2	5	7	10	7	25
MaeIIprimer	TAA	49	0	0	0	0	0	0	0	0	0	0	0	0	0	0	0	0	0	0	0	0	0	0	0	0	0	0	0	0	0	0	0	0	0	0	0	0	0	0	0	0	0	0	0	0	0	0	0
MaeIIprimer	TAC	50	25	22	23	43	27	27	7	27	19	9	14	21	14	16	15	16	31	15	12	24	11	7	8	5	18	13	4	0	0	15	21	27	20	4	10	18	12	10	9	8	7	3	2	10	10	10	7
MaeIIprimer	TAG	51	9	16	11	8	14	13	6	17	13	6	9	12	21	10	20	21	19	6	8	13	7	10	1	7	8	8	1	0	4	19	8	19	15	2	3	3	9	2	8	4	9	5	1	8	3	2	9
MaeIIprimer	TAT	52	26	35	37	40	48	20	6	38	23	24	13	25	30	31	28	30	49	16	20	25	24	7	15	7	13	13	9	0	15	19	23	35	22	6	8	19	18	7	5	11	23	7	7	14	8	6	16
MaeIIprimer	TCA	53	41	39	56	51	47	35	8	39	50	24	29	27	26	44	33	32	53	14	23	39	21	16	12	20	12	7	19	0	6	10	26	48	33	10	21	20	14	15	18	15	11	6	11	14	9	15	22
MaeIIprimer	TCC	54	36	38	32	36	37	14	17	37	33	14	16	28	21	20	16	15	18	3	23	13	26	18	6	12	21	14	3	0	6	10	23	24	27	13	7	32	11	3	8	7	8	10	2	10	1	10	8
MaeIIprimer	TCG	55	29	33	34	25	24	13	17	29	27	16	18	46	27	9	17	20	22	11	15	22	16	14	15	5	11	11	12	0	5	18	11	25	23	15	10	17	12	1	4	14	12	6	8	6	10	14	17
MaeIIprimer	TCT	56	44	33	34	32	43	24	30	32	48	13	13	31	27	18	22	17	37	15	24	22	16	10	5	14	11	5	16	0	7	17	19	12	35	4	7	21	13	5	7	10	8	7	4	5	13	10	8
MaeIIprimer	TGA	57	77	42	62	79	61	48	21	74	35	19	14	44	34	41	33	49	24	8	38	48	29	31	12	23	24	20	14	0	4	27	29	51	35	10	11	31	27	9	5	10	35	3	3	18	15	14	14
MaeIIprimer	TGC	58	45	38	27	40	43	17	11	30	39	24	20	38	23	17	30	29	40	20	19	21	17	17	10	10	20	8	8	0	9	17	30	37	27	7	7	14	11	6	6	6	14	10	0	12	5	23	22
MaeIIprimer	TGG	59	52	53	40	62	54	24	27	41	57	14	10	26	27	41	18	27	46	24	32	40	27	21	12	22	26	17	4	0	18	12	26	30	36	8	13	21	19	9	13	8	18	8	7	11	17	13	29
MaeIIprimer	TGT	60	52	36	33	61	54	31	22	44	62	39	28	40	40	30	41	37	38	20	36	37	30	15	16	17	17	9	17	0	21	21	31	46	25	13	18	38	15	11	2	7	27	11	11	22	17	18	13
MaeIIprimer	TTA	61	31	43	17	50	32	19	9	38	21	8	21	24	24	20	23	23	27	13	19	29	14	2	9	7	14	15	9	0	3	25	22	22	34	10	7	15	18	16	5	11	3	4	3	10	13	12	2
MaeIIprimer	TTC	62	77	63	46	70	52	27	24	45	36	26	28	30	42	44	30	44	45	31	21	16	19	25	9	11	15	16	5	0	18	12	14	48	45	14	17	23	23	11	10	2	15	11	4	14	12	19	12
MaeIIprimer	TTG	63	63	61	49	60	86	37	41	50	55	46	28	63	41	27	32	34	57	16	22	44	32	18	7	23	27	11	19	0	14	18	31	35	63	15	30	23	24	10	14	15	24	2	9	17	19	25	29
MaeIIprimer	TTT	64	105	71	77	98	73	46	22	37	71	38	30	49	71	53	36	44	64	29	38	33	35	30	4	15	24	9	10	0	12	16	44	54	51	15	14	28	25	9	7	25	8	11	11	17	22	10	14
[truncated: 17 more columns]
