# Supplementary material for: Eukaryotic transcriptomics in silico: Optimizing cDNA-AFLP efficiency
Source: BMC Genomics. 2009 Nov 30;10:565. doi: 10.1186/1471-2164-10-565 (PMC2797533; doi:10.1186/1471-2164-10-565)
Supplement: Additional file 5 — Arrays of all selective PCRs for all species and enzyme combinations. Selective PCR arrays using three-by-three selective base pairs for all 87 NCBI and 39 ENSEMBL species included in the present study, tested on all 28 combinations of 8 restriction enzymes. [file 1471-2164-10-565-S5.ZIP › CSV_Arrays/ENSEMBL/Ciona_intestinalisMaeIIandTaqI.csv]

			TaqIprimer	TaqIprimer	TaqIprimer	TaqIprimer	TaqIprimer	TaqIprimer	TaqIprimer	TaqIprimer	TaqIprimer	TaqIprimer	TaqIprimer	TaqIprimer	TaqIprimer	TaqIprimer	TaqIprimer	TaqIprimer	TaqIprimer	TaqIprimer	TaqIprimer	TaqIprimer	TaqIprimer	TaqIprimer	TaqIprimer	TaqIprimer	TaqIprimer	TaqIprimer	TaqIprimer	TaqIprimer	TaqIprimer	TaqIprimer	TaqIprimer	TaqIprimer	TaqIprimer	TaqIprimer	TaqIprimer	TaqIprimer	TaqIprimer	TaqIprimer	TaqIprimer	TaqIprimer	TaqIprimer	TaqIprimer	TaqIprimer	TaqIprimer	TaqIprimer	TaqIprimer	TaqIprimer
			AAA	AAC	AAG	AAT	ACA	ACC	ACG	ACT	AGA	AGC	AGG	AGT	ATA	ATC	ATG	ATT	CAA	CAC	CAG	CAT	CCA	CCC	CCG	CCT	CGA	CGC	CGG	CGT	CTA	CTC	CTG	CTT	GAA	GAC	GAG	GAT	GCA	GCC	GCG	GCT	GGA	GGC	GGG	GGT	GTA	GTC	GTG
		0	1	2	3	4	5	6	7	8	9	10	11	12	13	14	15	16	17	18	19	20	21	22	23	24	25	26	27	28	29	30	31	32	33	34	35	36	37	38	39	40	41	42	43	44	45	46	47
MaeIIprimer	AAA	1	48	25	13	24	36	25	9	17	31	20	14	29	26	10	28	18	29	14	12	18	43	11	9	25	13	14	10	0	9	16	10	29	33	4	7	22	24	6	9	19	13	14	5	10	20	2	9
MaeIIprimer	AAC	2	36	32	15	26	25	17	9	20	21	22	11	13	20	10	15	17	25	9	13	25	18	5	8	13	23	15	7	0	5	9	13	29	35	10	7	16	11	9	7	5	26	11	11	17	15	5	18
MaeIIprimer	AAG	3	20	21	9	17	24	2	5	15	5	7	10	15	16	21	19	12	20	6	6	8	17	11	5	14	7	3	10	0	3	10	10	19	21	3	6	7	17	9	10	8	4	2	5	8	10	8	8
MaeIIprimer	AAT	4	55	21	22	22	18	22	7	29	20	16	1	18	12	24	28	19	30	11	10	15	20	4	14	15	26	0	7	0	6	19	5	15	18	12	5	12	7	4	7	6	7	3	4	14	4	14	16
MaeIIprimer	ACA	5	37	36	18	29	26	15	16	25	23	17	15	23	19	28	15	13	38	26	14	13	27	9	6	15	13	5	9	0	7	14	12	26	12	11	9	11	12	14	14	17	12	11	9	13	15	7	12
MaeIIprimer	ACC	6	9	10	7	6	26	5	10	11	12	13	7	12	15	9	9	8	12	4	5	11	11	5	5	1	9	4	1	0	1	2	7	14	11	3	4	11	11	5	2	10	5	0	3	7	10	5	2
MaeIIprimer	ACG	7	7	13	6	16	8	11	4	7	11	8	5	10	6	11	13	1	12	1	4	5	10	2	4	3	7	5	2	0	3	3	1	1	10	0	2	3	9	2	2	8	2	5	0	4	6	8	0
MaeIIprimer	ACT	8	25	30	13	22	20	6	7	10	16	3	4	8	12	8	11	4	16	9	6	4	4	6	11	7	4	6	1	0	6	7	8	19	4	2	6	8	6	1	3	8	1	0	5	2	6	5	17
MaeIIprimer	AGA	9	17	17	8	28	21	8	15	13	12	11	11	13	17	21	14	5	27	17	13	12	31	7	7	15	9	9	3	0	4	1	8	26	8	7	5	13	8	6	2	14	13	5	4	12	7	12	10
MaeIIprimer	AGC	10	16	19	11	21	4	6	8	13	17	16	2	17	12	26	16	6	8	6	12	9	14	8	4	8	17	2	1	0	5	8	8	4	13	9	12	22	19	3	11	5	7	1	14	5	7	19	1
MaeIIprimer	AGG	11	11	9	3	10	11	11	2	4	8	3	5	6	18	6	6	15	6	8	3	5	11	14	2	5	4	7	1	0	1	7	2	9	4	6	5	8	8	3	2	7	5	1	0	5	4	2	3
MaeIIprimer	AGT	12	23	13	18	14	18	8	14	11	11	10	2	13	12	12	21	13	9	12	8	10	9	11	7	7	7	11	2	0	7	3	8	18	12	5	2	12	11	3	3	10	9	2	5	8	1	5	9
MaeIIprimer	ATA	13	25	11	14	17	9	13	4	12	9	15	10	9	11	21	26	16	8	10	5	11	11	6	4	10	8	12	10	0	1	10	9	18	7	6	2	10	4	0	8	8	7	5	1	14	3	4	13
MaeIIprimer	ATC	14	25	11	8	12	10	28	3	19	21	15	14	10	7	8	6	16	15	8	4	11	7	4	1	7	15	5	5	0	3	9	7	18	13	7	5	18	4	3	2	5	11	5	1	3	11	8	6
MaeIIprimer	ATG	15	21	17	11	19	26	16	7	9	16	5	9	17	18	21	23	17	18	15	11	19	15	4	5	11	17	9	4	0	2	4	7	25	10	8	9	15	20	3	8	8	1	8	6	13	22	4	4
MaeIIprimer	ATT	16	32	30	13	38	38	20	14	25	31	28	13	5	25	22	14	32	16	5	16	23	32	11	18	8	10	7	6	0	7	10	11	16	30	13	1	15	22	16	9	18	23	7	8	6	11	6	14
MaeIIprimer	CAA	17	47	40	16	31	54	31	18	27	16	31	13	19	38	27	27	30	41	15	21	25	24	11	9	28	40	10	6	0	10	13	18	46	19	13	12	16	29	8	11	27	19	13	10	9	9	9	14
MaeIIprimer	CAC	18	81	54	21	55	62	32	14	40	52	42	12	53	57	37	47	39	45	48	23	33	58	16	38	27	42	17	13	0	10	35	20	36	36	10	19	31	27	35	29	18	30	12	21	33	21	31	20
MaeIIprimer	CAG	19	37	32	16	25	17	13	8	22	5	17	9	9	12	14	30	14	14	21	10	23	10	11	20	19	19	16	11	0	8	5	12	29	15	3	3	7	9	7	15	13	8	7	5	7	10	7	10
MaeIIprimer	CAT	20	88	74	45	39	65	46	19	53	67	41	39	45	31	41	47	56	68	46	22	37	62	20	31	30	72	34	16	0	26	29	25	51	45	16	28	37	35	19	19	23	27	18	17	26	29	11	34
MaeIIprimer	CCA	21	24	10	24	25	18	7	7	26	23	10	8	18	15	2	26	9	19	16	11	19	22	7	3	5	21	14	7	0	8	10	6	24	8	10	1	4	12	6	10	7	7	9	3	13	5	7	5
MaeIIprimer	CCC	22	12	9	5	7	17	4	5	6	7	7	9	9	10	11	9	7	12	14	6	3	8	6	2	4	6	6	1	0	3	2	4	6	16	4	8	2	10	2	3	4	3	7	1	4	2	2	3
MaeIIprimer	CCG	23	16	15	10	6	14	10	5	8	14	3	3	6	3	8	1	11	13	3	3	7	5	2	2	5	8	6	5	0	9	6	10	13	7	0	11	8	3	2	7	3	6	4	1	2	8	6	5
MaeIIprimer	CCT	24	12	12	2	12	6	4	8	11	8	4	9	8	7	9	4	3	11	8	6	11	22	8	8	6	9	2	2	0	1	3	4	5	1	1	8	5	10	1	5	0	10	4	1	5	1	4	4
MaeIIprimer	CGA	25	0	0	0	0	0	0	0	0	0	0	0	0	0	0	0	0	0	0	0	0	0	0	0	0	0	0	0	0	0	0	0	0	0	0	0	0	0	0	0	0	0	0	0	0	0	0	0
MaeIIprimer	CGC	26	9	16	14	8	14	7	5	17	11	5	3	15	14	14	17	13	11	14	4	3	13	2	4	10	6	6	3	0	8	1	3	14	15	9	2	3	12	1	6	2	14	8	1	13	1	3	7
MaeIIprimer	CGG	27	23	11	5	11	14	12	12	9	12	5	6	6	20	16	9	5	13	3	8	3	9	7	11	3	15	11	5	0	7	2	6	15	8	3	9	3	11	5	6	9	4	4	3	7	13	4	5
MaeIIprimer	CGT	28	32	19	17	11	27	14	10	15	31	6	6	18	15	30	15	12	16	5	8	33	17	15	16	5	11	8	9	0	7	9	7	24	10	12	10	21	9	6	9	12	9	7	5	8	4	2	10
MaeIIprimer	CTA	29	11	11	6	13	17	6	7	2	6	7	4	18	3	8	9	5	5	1	10	11	11	6	4	2	9	1	10	0	1	0	5	15	2	5	1	4	2	3	1	5	3	0	0	2	0	4	3
MaeIIprimer	CTC	30	12	11	4	13	19	6	3	20	11	16	0	11	6	16	11	6	13	10	10	11	15	3	7	3	7	9	1	0	1	8	6	12	4	12	7	14	15	2	6	3	4	2	2	8	15	2	7
MaeIIprimer	CTG	31	11	18	7	21	19	7	5	12	7	6	2	10	16	14	21	23	9	10	0	6	22	3	3	6	11	5	8	0	7	12	8	15	5	5	1	7	14	4	1	8	10	1	6	4	3	4	7
MaeIIprimer	CTT	32	44	13	18	14	38	23	8	24	16	24	11	15	18	25	19	29	32	6	13	17	21	14	14	14	20	10	7	0	7	8	13	23	23	13	5	7	20	2	6	8	11	12	8	9	8	17	12
MaeIIprimer	GAA	33	42	30	19	31	47	32	9	32	35	20	9	19	29	16	10	25	27	15	15	22	23	11	8	4	10	8	15	0	13	11	21	26	21	8	9	17	13	26	17	13	22	5	15	15	4	5	13
MaeIIprimer	GAC	34	32	14	12	26	15	17	10	18	22	12	9	18	21	12	11	11	5	10	6	11	21	6	9	10	13	11	5	0	5	11	13	23	10	4	10	6	4	1	11	14	18	8	8	9	8	9	8
MaeIIprimer	GAG	35	9	16	8	14	24	14	2	3	16	3	10	8	12	14	9	14	15	6	8	5	16	9	2	7	8	11	6	0	2	6	5	8	3	3	12	10	8	3	5	7	5	0	3	9	20	8	8
MaeIIprimer	GAT	36	32	22	20	50	18	21	12	20	15	7	17	14	26	51	32	22	28	11	8	30	33	8	11	14	28	7	6	0	8	11	13	25	17	14	4	19	8	13	9	17	15	10	5	15	13	12	9
MaeIIprimer	GCA	37	27	27	18	17	21	13	5	23	19	14	9	8	15	9	8	20	18	7	8	20	18	5	10	6	11	6	7	0	20	16	11	4	8	14	3	16	16	3	10	28	4	3	6	6	10	5	14
MaeIIprimer	GCC	38	14	10	5	16	16	4	3	10	10	19	0	2	4	7	10	3	9	1	5	9	14	2	4	9	7	5	2	0	1	9	12	9	15	5	5	8	12	4	1	11	9	2	3	6	4	6	1
MaeIIprimer	GCG	39	18	7	6	12	12	3	6	16	8	7	4	14	11	3	15	7	3	7	5	3	11	4	4	5	2	7	4	0	3	1	8	3	9	3	5	5	3	4	1	9	1	4	3	4	2	0	1
MaeIIprimer	GCT	40	34	23	22	24	5	6	5	15	13	11	10	7	11	5	16	9	22	10	6	10	14	7	11	2	7	5	3	0	8	8	12	19	13	4	3	5	11	6	4	8	8	6	10	1	16	2	13
MaeIIprimer	GGA	41	24	18	7	19	45	19	16	38	25	24	9	27	22	19	22	17	16	26	11	16	34	10	24	12	15	6	6	0	5	13	14	23	26	13	9	24	12	4	17	14	11	11	5	13	18	4	13
MaeIIprimer	GGC	42	29	17	21	11	27	15	3	10	24	13	8	27	16	22	19	11	14	6	7	9	16	5	1	6	16	8	10	0	6	10	8	16	9	6	6	7	20	5	2	17	3	1	7	9	10	6	9
MaeIIprimer	GGG	43	23	11	3	20	27	12	4	15	10	4	8	7	25	13	3	13	10	10	13	15	28	12	21	7	7	2	7	0	4	6	4	22	4	2	4	14	11	3	10	10	3	6	3	3	5	8	13
MaeIIprimer	GGT	44	29	36	17	38	31	17	6	27	36	20	13	26	32	16	28	32	27	15	12	23	31	14	7	15	14	5	6	0	3	11	22	18	17	9	2	7	30	5	22	16	14	11	6	11	12	7	14
MaeIIprimer	GTA	45	12	12	11	11	14	23	3	20	16	7	1	8	15	4	9	20	20	11	9	7	11	2	7	8	9	3	6	0	5	6	5	5	11	9	7	14	11	3	4	6	9	4	3	12	3	1	6
MaeIIprimer	GTC	46	19	11	9	15	19	10	5	5	20	8	5	13	9	9	7	15	13	9	14	9	11	5	2	11	22	3	5	0	4	4	4	6	20	6	13	16	8	7	5	8	8	5	3	6	3	10	9
MaeIIprimer	GTG	47	28	17	20	11	18	15	13	24	12	16	11	11	16	15	6	15	15	7	9	24	23	8	6	8	14	5	2	0	3	8	5	12	9	7	6	12	15	1	9	2	5	14	4	17	2	11	4
MaeIIprimer	GTT	48	34	30	19	21	34	19	5	32	32	13	20	22	11	19	20	29	30	8	17	26	31	7	6	15	20	12	7	0	3	13	2	37	27	15	4	17	12	5	5	11	6	8	7	14	19	15	9
MaeIIprimer	TAA	49	33	21	16	22	32	24	22	13	34	24	17	24	29	18	21	19	16	8	9	19	26	16	5	6	29	12	6	0	6	6	11	14	29	4	11	16	13	2	8	7	10	6	16	11	13	9	11
MaeIIprimer	TAC	50	15	14	20	27	19	17	10	21	24	11	7	8	16	16	9	24	26	10	4	17	21	7	8	3	13	8	6	0	4	6	7	23	3	9	10	15	12	5	2	11	14	2	7	9	11	6	14
MaeIIprimer	TAG	51	21	5	4	13	20	8	6	11	11	9	1	13	13	6	10	11	24	7	8	0	9	6	7	3	7	3	3	0	7	4	4	11	11	11	0	3	5	1	6	9	6	2	0	5	2	2	4
MaeIIprimer	TAT	52	25	26	9	24	20	14	5	15	19	9	7	18	20	19	10	17	22	13	10	17	18	4	6	7	6	9	7	0	11	2	8	14	21	2	8	12	13	11	7	5	19	12	6	9	6	7	12
MaeIIprimer	TCA	53	29	19	16	38	35	17	19	32	20	15	10	18	25	17	25	21	31	15	6	14	26	13	15	14	29	13	8	0	7	9	12	19	33	5	5	22	23	10	4	11	8	9	4	7	10	9	28
MaeIIprimer	TCC	54	36	14	13	18	22	22	7	7	32	16	10	19	20	13	14	15	17	5	9	19	19	2	11	6	8	10	7	0	3	10	5	20	13	5	16	15	24	5	9	9	16	7	7	8	10	7	7
MaeIIprimer	TCG	55	17	8	6	17	15	18	10	17	13	11	18	12	8	9	9	23	19	20	6	22	10	4	7	6	18	13	6	0	6	4	7	22	14	9	7	5	7	14	3	4	6	3	8	9	6	10	11
MaeIIprimer	TCT	56	47	23	25	21	27	10	2	23	17	16	8	16	19	20	15	28	31	13	12	16	14	13	8	8	13	6	4	0	6	4	14	13	6	10	1	15	11	4	11	4	17	7	12	15	14	8	13
MaeIIprimer	TGA	57	49	36	16	44	41	23	19	31	25	26	17	35	28	23	23	19	25	5	15	25	30	15	18	13	31	22	14	0	6	18	15	28	20	5	15	18	25	6	11	25	20	8	12	11	21	15	9
MaeIIprimer	TGC	58	34	25	24	21	21	24	9	35	22	14	10	18	21	18	19	17	26	8	12	18	34	3	7	8	25	12	9	0	10	10	13	39	28	8	5	11	22	9	5	8	9	3	4	18	7	17	9
MaeIIprimer	TGG	59	60	26	16	41	46	20	12	32	18	13	13	25	37	23	33	28	37	26	20	30	34	13	19	18	22	9	13	0	5	21	12	29	25	10	7	18	22	9	8	21	14	9	4	21	7	8	16
MaeIIprimer	TGT	60	63	44	38	35	37	45	26	23	46	25	18	29	40	19	29	40	35	24	15	21	34	15	10	6	21	9	6	0	8	8	16	15	16	13	10	19	25	17	16	26	15	10	4	20	11	16	16
MaeIIprimer	TTA	61	36	27	34	30	44	36	7	26	22	35	9	19	17	16	40	21	24	13	13	27	32	7	12	6	17	7	5	0	6	10	13	16	20	12	6	18	23	11	9	10	23	8	6	8	17	11	20
MaeIIprimer	TTC	62	44	43	18	39	34	21	4	17	30	23	19	27	31	17	18	23	25	16	26	17	24	5	11	20	21	7	12	0	7	15	17	42	21	14	11	15	27	12	11	19	15	3	6	14	4	21	11
MaeIIprimer	TTG	63	58	45	28	29	70	27	26	30	49	25	16	42	34	32	40	17	19	17	20	26	50	13	20	17	16	14	7	0	19	25	21	35	39	17	18	22	17	12	22	18	20	10	22	21	23	17	15
MaeIIprimer	TTT	64	87	60	28	59	42	28	23	34	53	17	19	34	36	28	42	34	45	23	23	27	49	20	17	23	35	5	5	0	8	15	44	48	28	3	13	25	22	9	11	17	17	9	7	18	27	18	19
[truncated: 17 more columns]
