# Supplementary material for: Eukaryotic transcriptomics in silico: Optimizing cDNA-AFLP efficiency
Source: BMC Genomics. 2009 Nov 30;10:565. doi: 10.1186/1471-2164-10-565 (PMC2797533; doi:10.1186/1471-2164-10-565)
Supplement: Additional file 5 — Arrays of all selective PCRs for all species and enzyme combinations. Selective PCR arrays using three-by-three selective base pairs for all 87 NCBI and 39 ENSEMBL species included in the present study, tested on all 28 combinations of 8 restriction enzymes. [file 1471-2164-10-565-S5.ZIP › CSV_Arrays/ENSEMBL/Ciona_intestinalisMseIandHinP1I.csv]

			HinP1Iprimer	HinP1Iprimer	HinP1Iprimer	HinP1Iprimer	HinP1Iprimer	HinP1Iprimer	HinP1Iprimer	HinP1Iprimer	HinP1Iprimer	HinP1Iprimer	HinP1Iprimer	HinP1Iprimer	HinP1Iprimer	HinP1Iprimer	HinP1Iprimer	HinP1Iprimer	HinP1Iprimer	HinP1Iprimer	HinP1Iprimer	HinP1Iprimer	HinP1Iprimer	HinP1Iprimer	HinP1Iprimer	HinP1Iprimer	HinP1Iprimer	HinP1Iprimer	HinP1Iprimer	HinP1Iprimer	HinP1Iprimer	HinP1Iprimer	HinP1Iprimer	HinP1Iprimer	HinP1Iprimer	HinP1Iprimer	HinP1Iprimer	HinP1Iprimer	HinP1Iprimer	HinP1Iprimer	HinP1Iprimer	HinP1Iprimer	HinP1Iprimer	HinP1Iprimer	HinP1Iprimer	HinP1Iprimer	HinP1Iprimer	HinP1Iprimer	HinP1Iprimer
			AAA	AAC	AAG	AAT	ACA	ACC	ACG	ACT	AGA	AGC	AGG	AGT	ATA	ATC	ATG	ATT	CAA	CAC	CAG	CAT	CCA	CCC	CCG	CCT	CGA	CGC	CGG	CGT	CTA	CTC	CTG	CTT	GAA	GAC	GAG	GAT	GCA	GCC	GCG	GCT	GGA	GGC	GGG	GGT	GTA	GTC	GTG
		0	1	2	3	4	5	6	7	8	9	10	11	12	13	14	15	16	17	18	19	20	21	22	23	24	25	26	27	28	29	30	31	32	33	34	35	36	37	38	39	40	41	42	43	44	45	46	47
MseIprimer	AAA	1	45	45	37	47	20	14	7	24	39	21	13	17	27	21	20	16	19	34	19	28	21	7	11	16	15	22	8	14	5	18	14	13	25	10	26	23	0	0	0	0	5	3	6	10	12	13	14
MseIprimer	AAC	2	40	39	31	43	19	17	15	27	17	14	19	19	21	32	42	12	23	35	18	19	5	9	6	11	17	12	9	13	3	34	11	19	35	11	13	20	0	0	0	0	7	6	15	16	8	8	12
MseIprimer	AAG	3	30	31	34	35	14	24	11	4	18	18	22	13	9	15	18	21	35	17	15	25	12	10	4	14	11	3	7	10	1	11	2	4	25	9	15	10	0	0	0	0	11	3	6	10	9	3	8
MseIprimer	AAT	4	61	42	35	47	15	20	3	13	22	11	16	25	25	23	32	20	47	38	18	30	17	12	21	12	26	9	12	11	10	14	20	25	30	27	8	20	0	0	0	0	13	8	15	11	9	17	8
MseIprimer	ACA	5	41	37	42	39	22	7	7	20	28	19	11	15	15	11	23	23	28	44	8	35	14	9	6	14	20	12	3	8	3	20	7	24	13	17	11	20	0	0	0	0	9	3	13	5	6	11	12
MseIprimer	ACC	6	23	23	26	21	19	13	12	8	12	13	5	12	9	16	32	13	15	21	19	18	12	5	3	5	7	6	3	7	1	21	11	12	3	20	6	13	0	0	0	0	3	6	2	3	6	5	10
MseIprimer	ACG	7	24	34	20	17	16	11	14	8	3	13	5	17	6	16	27	21	12	23	5	18	4	3	2	5	4	3	0	4	11	9	9	7	19	4	8	6	0	0	0	0	6	0	0	2	0	7	5
MseIprimer	ACT	8	47	52	21	36	15	11	18	8	17	13	10	10	11	12	21	8	39	19	14	28	14	4	0	7	10	5	6	9	12	14	4	13	6	17	16	22	0	0	0	0	9	5	2	9	14	12	11
MseIprimer	AGA	9	25	33	13	36	26	8	9	9	16	19	8	18	13	20	14	19	44	22	10	13	11	10	6	4	20	11	2	6	1	21	10	10	22	3	2	16	0	0	0	0	4	12	5	9	14	18	12
MseIprimer	AGC	10	19	14	25	12	17	13	8	8	22	7	7	6	11	10	18	13	15	11	19	10	3	5	2	8	9	6	2	4	3	13	6	20	6	8	4	12	0	0	0	0	4	0	4	0	5	6	6
MseIprimer	AGG	11	12	20	14	11	16	7	4	2	14	5	4	8	10	16	9	6	14	22	7	14	5	4	4	6	6	11	3	9	5	8	10	7	15	5	6	5	0	0	0	0	6	0	1	12	3	3	3
MseIprimer	AGT	12	20	39	28	29	27	12	17	13	14	13	15	13	9	16	27	18	33	12	8	19	16	10	4	8	6	4	3	11	0	8	14	6	12	12	9	9	0	0	0	0	7	4	6	9	10	5	8
MseIprimer	ATA	13	31	19	12	25	14	10	7	12	6	10	5	15	11	7	29	14	15	21	10	17	3	10	5	7	17	4	6	18	1	4	0	9	18	5	8	9	0	0	0	0	6	4	1	6	6	5	7
MseIprimer	ATC	14	22	20	17	35	19	9	2	7	13	6	8	9	12	9	20	24	20	10	13	10	10	4	1	8	17	4	8	13	4	8	7	7	14	6	8	3	0	0	0	0	6	7	3	10	5	6	9
MseIprimer	ATG	15	30	14	20	11	12	14	17	13	20	15	7	13	7	18	17	4	26	15	19	12	9	6	2	8	14	2	2	7	2	4	9	5	7	4	6	7	0	0	0	0	4	4	3	9	6	4	15
MseIprimer	ATT	16	41	38	24	32	24	9	14	15	9	16	10	15	10	18	14	13	24	17	8	23	14	14	2	5	10	6	3	13	7	13	9	9	5	10	8	11	0	0	0	0	10	1	8	6	3	18	7
MseIprimer	CAA	17	18	24	38	38	16	17	10	14	21	7	8	22	17	16	30	26	16	33	16	30	18	8	2	13	12	5	8	15	1	12	12	10	14	14	17	16	0	0	0	0	8	16	5	11	11	10	4
MseIprimer	CAC	18	12	12	17	10	7	2	6	4	11	8	14	17	11	11	21	11	6	12	12	16	6	0	3	10	12	6	5	5	4	7	1	5	2	8	7	4	0	0	0	0	6	1	0	7	2	5	7
MseIprimer	CAG	19	16	10	11	7	10	14	11	4	12	9	7	6	10	8	15	7	11	10	10	21	12	4	3	1	9	4	8	8	7	9	13	10	10	14	4	4	0	0	0	0	11	5	6	7	5	2	2
MseIprimer	CAT	20	36	23	42	22	19	10	10	8	14	10	8	17	2	8	15	23	20	7	14	31	4	10	5	9	13	5	3	10	3	13	6	5	14	9	7	8	0	0	0	0	5	2	5	2	7	5	19
MseIprimer	CCA	21	25	16	22	10	15	7	12	8	13	4	7	18	7	9	13	10	16	21	8	12	9	8	1	6	4	9	4	6	1	3	3	7	7	8	5	6	0	0	0	0	11	4	0	2	8	1	4
MseIprimer	CCC	22	12	22	15	17	10	4	4	6	12	7	4	4	6	6	9	4	8	14	10	12	1	1	3	4	3	3	3	2	4	9	8	7	6	3	3	5	0	0	0	0	6	4	3	6	17	2	1
MseIprimer	CCG	23	5	7	3	16	7	4	4	4	1	9	5	3	5	5	5	5	3	8	4	12	6	0	1	1	5	6	2	2	0	3	1	2	7	5	10	3	0	0	0	0	2	4	7	1	3	7	3
MseIprimer	CCT	24	13	11	13	6	9	2	10	0	10	2	0	10	7	3	17	5	10	8	10	11	4	4	1	1	10	1	2	5	2	1	1	2	4	5	2	10	0	0	0	0	1	3	0	0	5	5	2
MseIprimer	CGA	25	11	21	14	9	10	3	2	4	21	1	7	12	11	11	6	13	11	15	6	23	8	6	8	6	11	3	1	6	6	4	2	2	11	11	12	6	0	0	0	0	4	8	4	7	5	1	6
MseIprimer	CGC	26	10	6	7	3	5	11	3	1	7	12	2	4	1	0	8	1	4	4	6	15	0	1	2	1	9	3	3	4	0	6	4	3	4	5	5	3	0	0	0	0	0	0	1	1	2	3	5
MseIprimer	CGG	27	7	6	8	4	3	0	5	1	1	8	1	6	8	0	11	10	7	3	11	11	1	7	4	3	3	1	3	4	0	2	1	1	3	4	4	6	0	0	0	0	5	4	8	2	1	0	2
MseIprimer	CGT	28	23	11	17	7	5	4	6	4	7	7	4	9	5	14	15	15	10	18	3	5	5	7	7	9	12	1	3	8	1	10	5	8	4	15	8	8	0	0	0	0	3	2	3	14	7	8	4
MseIprimer	CTA	29	11	10	4	4	3	2	4	3	5	2	4	6	7	7	7	3	9	7	2	6	9	1	1	1	6	1	1	4	2	0	2	7	3	2	3	8	0	0	0	0	0	0	0	4	3	8	2
MseIprimer	CTC	30	27	7	14	12	9	9	5	7	10	13	9	12	6	9	9	22	10	7	14	18	6	6	1	6	4	6	7	5	1	6	1	6	3	12	6	7	0	0	0	0	5	0	2	7	0	3	9
MseIprimer	CTG	31	28	10	15	19	14	5	0	8	9	10	5	8	6	13	13	20	19	13	10	16	14	7	0	1	7	6	4	6	3	4	3	7	9	10	6	5	0	0	0	0	7	4	0	3	7	2	5
MseIprimer	CTT	32	35	24	30	14	13	10	17	3	15	9	8	12	16	14	27	13	25	29	19	15	16	15	3	14	20	7	3	6	6	12	8	5	5	19	17	10	0	0	0	0	6	4	5	2	4	9	6
MseIprimer	GAA	33	16	17	26	40	12	7	20	12	18	14	5	11	14	6	10	8	16	15	9	15	7	3	9	8	24	1	3	5	6	11	5	10	13	12	8	11	0	0	0	0	14	2	6	4	11	3	3
MseIprimer	GAC	34	4	6	15	3	1	2	3	2	7	3	1	4	1	12	5	4	3	1	1	7	4	3	0	0	4	0	2	2	1	3	4	2	3	4	4	6	0	0	0	0	0	2	2	5	1	2	4
MseIprimer	GAG	35	12	5	7	6	5	5	1	2	6	13	7	4	3	2	15	7	7	4	3	7	6	7	5	6	9	1	4	11	2	3	3	3	4	2	2	6	0	0	0	0	1	3	0	2	4	4	0
MseIprimer	GAT	36	24	17	11	21	7	9	11	7	8	15	4	3	6	3	10	7	13	16	10	19	7	2	1	3	10	5	2	5	2	8	5	9	7	13	8	9	0	0	0	0	3	1	3	2	6	3	2
MseIprimer	GCA	37	23	16	5	17	13	6	5	7	13	7	1	9	8	14	10	12	3	17	3	9	18	4	2	1	10	5	1	6	0	11	5	10	10	5	6	10	0	0	0	0	2	2	0	6	4	2	2
MseIprimer	GCC	38	7	5	2	5	6	1	5	1	14	0	3	4	3	2	6	1	4	8	5	7	6	0	0	4	2	0	4	1	2	4	3	5	4	0	1	3	0	0	0	0	1	0	0	0	1	3	1
MseIprimer	GCG	39	5	11	1	8	6	2	1	6	1	5	0	6	3	6	6	1	3	6	2	2	6	4	2	4	2	0	0	2	0	1	2	4	5	8	2	4	0	0	0	0	2	4	0	7	1	2	0
MseIprimer	GCT	40	10	16	3	8	8	2	6	2	8	9	1	10	6	0	14	13	8	14	2	11	6	0	0	5	3	6	2	2	2	6	4	6	0	4	2	2	0	0	0	0	3	1	0	5	12	2	7
MseIprimer	GGA	41	7	12	5	5	12	0	6	3	15	3	0	8	11	15	6	8	2	15	6	10	3	3	4	4	6	3	0	2	0	3	2	1	3	9	5	0	0	0	0	0	5	4	9	0	2	1	3
MseIprimer	GGC	42	4	4	4	4	5	1	4	1	3	0	2	5	4	5	3	4	4	0	6	3	0	0	2	1	1	2	0	4	5	4	0	1	3	5	1	6	0	0	0	0	0	0	1	1	7	1	3
MseIprimer	GGG	43	14	3	4	13	5	1	5	4	0	4	1	8	2	3	2	3	9	9	2	2	2	2	1	0	4	4	1	4	3	4	2	0	0	4	2	1	0	0	0	0	1	2	4	3	1	4	3
MseIprimer	GGT	44	18	13	14	16	9	3	7	2	4	11	6	5	8	14	7	4	11	12	9	12	5	2	1	2	0	1	1	3	2	2	6	6	2	4	0	4	0	0	0	0	3	1	2	2	9	5	6
MseIprimer	GTA	45	7	9	6	6	4	4	0	8	2	3	8	4	4	2	8	8	3	11	3	4	2	10	4	7	3	2	8	4	0	0	1	5	8	4	3	3	0	0	0	0	3	0	3	6	3	2	4
MseIprimer	GTC	46	11	8	19	21	14	12	4	5	7	1	3	9	11	11	7	12	15	8	7	9	0	3	0	1	7	0	1	6	0	3	5	5	3	4	3	4	0	0	0	0	4	0	1	4	0	5	2
MseIprimer	GTG	47	23	7	11	9	6	1	11	6	4	7	3	5	9	6	6	9	14	17	6	14	10	0	3	2	1	4	3	6	0	4	4	7	16	5	3	4	0	0	0	0	5	3	0	1	3	6	0
MseIprimer	GTT	48	34	23	25	18	19	10	10	13	21	12	6	18	7	18	18	12	22	17	9	18	9	13	6	7	12	7	4	23	2	14	3	14	26	15	16	13	0	0	0	0	3	1	2	3	9	18	8
MseIprimer	TAA	49	28	28	29	20	17	10	9	16	18	10	10	26	13	17	16	18	25	24	12	25	8	6	2	13	7	4	3	8	4	2	5	9	12	11	5	22	0	0	0	0	6	7	7	15	6	3	7
MseIprimer	TAC	50	17	14	9	11	9	5	5	1	8	1	2	5	2	2	13	7	7	10	5	10	7	0	1	1	3	2	8	2	5	4	6	3	7	10	9	5	0	0	0	0	5	1	6	0	6	8	4
MseIprimer	TAG	51	14	13	14	16	7	4	2	2	9	6	1	9	5	11	3	6	5	5	6	6	0	0	3	0	6	6	0	5	0	0	6	7	7	0	4	3	0	0	0	0	2	1	0	4	3	1	5
MseIprimer	TAT	52	23	14	12	22	20	11	14	13	18	22	11	7	18	11	13	22	12	32	7	15	14	10	1	11	7	5	4	7	9	13	25	3	16	10	8	10	0	0	0	0	4	8	7	6	9	3	20
MseIprimer	TCA	53	19	14	15	12	9	2	3	8	13	11	2	8	5	10	10	17	13	8	16	6	2	0	1	5	9	1	1	6	0	12	4	6	10	8	7	4	0	0	0	0	4	2	1	4	8	1	2
MseIprimer	TCC	54	13	23	11	6	12	7	4	4	4	6	4	5	5	4	6	5	2	12	6	7	4	0	0	1	1	0	1	2	0	4	1	9	13	3	4	8	0	0	0	0	2	0	3	5	2	1	1
MseIprimer	TCG	55	7	2	10	10	7	3	8	5	19	2	4	12	5	10	9	11	8	8	0	7	5	1	4	4	8	3	5	2	1	9	5	3	10	6	6	6	0	0	0	0	3	5	0	4	4	2	1
MseIprimer	TCT	56	15	18	13	8	11	4	9	3	5	8	4	7	6	7	3	9	16	15	6	6	8	6	1	0	7	4	1	13	2	4	1	2	8	5	7	6	0	0	0	0	4	6	5	7	4	6	3
MseIprimer	TGA	57	43	30	19	26	23	11	1	8	11	4	6	15	6	11	26	9	8	30	17	23	15	12	2	3	8	4	9	7	2	9	15	6	22	12	14	4	0	0	0	0	5	2	6	3	5	12	9
MseIprimer	TGC	58	25	16	15	4	15	5	2	8	12	10	3	1	10	7	9	7	16	4	4	5	2	9	1	1	2	0	3	4	1	5	7	7	8	6	3	5	0	0	0	0	3	0	2	6	0	1	5
MseIprimer	TGG	59	7	9	12	16	10	16	8	11	8	0	7	10	7	10	19	14	9	15	8	21	5	1	8	5	6	1	0	7	7	5	9	9	7	5	9	2	0	0	0	0	6	6	7	17	2	2	3
MseIprimer	TGT	60	13	21	24	28	21	6	10	14	12	3	16	12	17	8	13	8	14	27	1	21	9	7	5	5	12	3	1	5	1	1	4	5	6	3	9	4	0	0	0	0	1	3	4	4	7	4	7
MseIprimer	TTA	61	14	16	2	13	5	3	4	2	4	1	2	9	8	3	5	1	9	1	1	4	1	1	0	2	0	0	7	1	1	4	0	0	4	0	3	3	0	0	0	0	0	1	1	5	0	3	7
MseIprimer	TTC	62	19	17	19	14	18	6	7	16	10	2	6	17	7	17	6	12	14	20	6	9	2	6	3	8	8	10	1	1	2	11	4	2	12	4	14	14	0	0	0	0	1	5	3	4	10	6	5
MseIprimer	TTG	63	23	22	38	9	19	17	4	3	13	9	9	11	7	6	13	8	13	17	7	14	6	7	9	9	7	1	6	13	5	5	6	7	15	12	2	13	0	0	0	0	8	5	1	4	4	2	0
MseIprimer	TTT	64	33	25	25	19	17	17	8	26	9	15	8	12	19	6	16	20	18	16	13	23	18	10	5	12	8	15	3	13	4	10	7	15	18	6	10	8	0	0	0	0	6	11	1	8	7	15	8
[truncated: 17 more columns]
