# Supplementary material for: Eukaryotic transcriptomics in silico: Optimizing cDNA-AFLP efficiency
Source: BMC Genomics. 2009 Nov 30;10:565. doi: 10.1186/1471-2164-10-565 (PMC2797533; doi:10.1186/1471-2164-10-565)
Supplement: Additional file 5 — Arrays of all selective PCRs for all species and enzyme combinations. Selective PCR arrays using three-by-three selective base pairs for all 87 NCBI and 39 ENSEMBL species included in the present study, tested on all 28 combinations of 8 restriction enzymes. [file 1471-2164-10-565-S5.ZIP › CSV_Arrays/ENSEMBL/Ciona_intestinalisMseIandHpaII.csv]

			HpaIIprimer	HpaIIprimer	HpaIIprimer	HpaIIprimer	HpaIIprimer	HpaIIprimer	HpaIIprimer	HpaIIprimer	HpaIIprimer	HpaIIprimer	HpaIIprimer	HpaIIprimer	HpaIIprimer	HpaIIprimer	HpaIIprimer	HpaIIprimer	HpaIIprimer	HpaIIprimer	HpaIIprimer	HpaIIprimer	HpaIIprimer	HpaIIprimer	HpaIIprimer	HpaIIprimer	HpaIIprimer	HpaIIprimer	HpaIIprimer	HpaIIprimer	HpaIIprimer	HpaIIprimer	HpaIIprimer	HpaIIprimer	HpaIIprimer	HpaIIprimer	HpaIIprimer	HpaIIprimer	HpaIIprimer	HpaIIprimer	HpaIIprimer	HpaIIprimer	HpaIIprimer	HpaIIprimer	HpaIIprimer	HpaIIprimer	HpaIIprimer	HpaIIprimer	HpaIIprimer
			AAA	AAC	AAG	AAT	ACA	ACC	ACG	ACT	AGA	AGC	AGG	AGT	ATA	ATC	ATG	ATT	CAA	CAC	CAG	CAT	CCA	CCC	CCG	CCT	CGA	CGC	CGG	CGT	CTA	CTC	CTG	CTT	GAA	GAC	GAG	GAT	GCA	GCC	GCG	GCT	GGA	GGC	GGG	GGT	GTA	GTC	GTG
		0	1	2	3	4	5	6	7	8	9	10	11	12	13	14	15	16	17	18	19	20	21	22	23	24	25	26	27	28	29	30	31	32	33	34	35	36	37	38	39	40	41	42	43	44	45	46	47
MseIprimer	AAA	1	62	40	29	31	31	12	10	25	26	15	28	36	21	28	47	26	31	27	16	23	26	15	6	13	11	7	8	12	8	7	16	22	33	5	18	25	25	13	2	13	13	14	8	34	29	8	18
MseIprimer	AAC	2	30	33	28	21	29	4	6	18	31	18	28	22	19	21	45	32	32	20	13	27	18	7	6	3	21	7	6	18	8	13	14	15	15	18	15	31	27	4	6	5	17	7	17	15	21	8	20
MseIprimer	AAG	3	30	10	23	14	34	8	7	28	12	14	20	26	32	11	29	20	25	16	21	20	8	14	3	7	14	6	12	7	3	8	20	15	27	7	10	12	13	3	4	11	12	14	15	11	13	17	23
MseIprimer	AAT	4	41	23	50	25	28	11	11	16	26	25	18	22	30	40	36	23	27	15	20	30	27	16	7	11	12	7	9	18	3	7	12	16	29	11	12	18	6	10	11	15	29	14	8	22	20	18	26
MseIprimer	ACA	5	44	35	32	31	26	20	18	16	31	30	25	37	20	24	40	13	35	11	16	34	47	11	6	3	8	6	5	8	15	7	16	14	20	13	18	27	15	9	4	6	14	15	17	30	19	26	27
MseIprimer	ACC	6	35	18	31	10	26	11	15	11	16	7	12	19	12	17	21	10	30	15	11	17	10	2	4	2	10	5	5	5	3	11	8	7	14	15	9	28	22	1	2	9	8	3	4	14	9	5	6
MseIprimer	ACG	7	35	14	14	6	17	3	4	12	16	8	15	16	18	19	24	12	16	7	9	10	3	1	5	2	10	9	11	5	8	11	5	19	16	4	7	15	7	6	0	5	13	4	2	8	11	8	14
MseIprimer	ACT	8	26	17	34	16	22	10	14	23	17	17	13	8	22	35	25	22	25	12	15	13	24	3	4	15	5	10	3	5	9	14	11	17	26	11	14	30	7	6	15	4	2	14	8	20	9	8	14
MseIprimer	AGA	9	20	19	30	18	26	17	9	18	24	18	16	11	15	31	39	31	24	16	13	30	18	7	1	2	17	7	2	9	13	11	12	19	31	7	23	11	28	3	6	6	11	14	19	20	4	17	14
MseIprimer	AGC	10	20	9	18	9	13	11	9	18	14	9	8	6	15	17	17	15	24	10	21	17	17	4	1	2	3	2	4	4	2	3	4	8	12	5	9	12	17	1	1	2	14	2	6	8	5	11	6
MseIprimer	AGG	11	16	11	12	10	10	7	3	13	1	10	9	8	13	8	25	17	9	14	8	16	15	7	3	10	2	6	2	6	6	5	4	11	17	4	7	17	7	4	1	6	16	3	4	7	7	8	13
MseIprimer	AGT	12	31	23	25	13	19	7	5	13	9	4	12	15	15	25	32	13	18	6	12	18	12	3	9	3	6	6	2	8	4	9	15	13	14	5	11	22	18	6	10	10	10	6	4	13	15	10	22
MseIprimer	ATA	13	24	25	16	23	19	4	4	12	17	2	17	22	16	15	13	19	14	6	10	17	12	10	8	12	8	6	5	7	11	4	10	10	14	5	13	19	20	8	4	6	11	9	4	13	8	3	20
MseIprimer	ATC	14	25	23	27	19	15	10	6	11	13	10	17	23	16	15	39	14	34	10	12	17	19	11	1	2	8	6	1	9	4	3	4	3	23	10	12	17	5	3	1	7	7	3	4	6	11	3	6
MseIprimer	ATG	15	21	14	22	16	15	15	10	14	8	3	7	16	22	16	20	11	22	9	11	14	1	2	8	8	4	7	2	3	6	9	6	9	14	8	9	15	7	4	2	8	7	2	8	6	7	4	5
MseIprimer	ATT	16	22	21	30	9	19	4	7	9	9	14	14	8	19	13	23	17	19	18	11	20	12	12	0	2	15	1	2	7	3	5	15	12	19	12	6	19	3	3	6	12	13	5	3	20	12	5	23
MseIprimer	CAA	17	33	33	35	37	15	12	14	22	14	8	20	22	24	14	19	30	27	13	9	18	28	4	7	10	17	6	4	9	5	16	7	18	23	23	14	23	14	3	5	7	11	5	7	13	11	11	18
MseIprimer	CAC	18	12	11	9	22	18	6	1	20	3	9	7	8	10	7	11	22	19	8	14	10	13	1	3	2	6	4	5	2	9	4	6	8	9	3	9	8	12	1	5	0	2	4	4	13	8	14	13
MseIprimer	CAG	19	16	25	7	8	23	8	5	7	9	6	11	15	11	16	24	13	27	7	6	20	12	5	3	7	11	6	2	4	6	1	9	8	19	8	5	18	20	3	4	0	16	10	8	5	10	14	19
MseIprimer	CAT	20	26	11	12	16	7	9	6	7	17	12	13	16	14	17	17	18	25	11	13	19	20	13	3	4	9	6	9	5	5	18	13	7	26	10	18	14	13	4	5	3	8	4	10	16	10	13	10
MseIprimer	CCA	21	21	12	15	6	15	6	4	20	7	4	8	10	7	4	22	11	23	12	13	21	11	6	4	6	12	4	2	2	10	3	12	11	12	9	4	10	15	3	3	5	4	3	2	5	5	8	10
MseIprimer	CCC	22	10	9	8	9	13	3	1	5	2	9	5	6	5	6	11	4	7	0	5	12	2	0	6	3	8	0	0	3	5	4	0	10	13	6	5	9	4	0	3	0	6	4	3	9	8	9	10
MseIprimer	CCG	23	17	1	3	3	2	1	1	5	11	3	5	4	1	6	4	0	6	1	5	0	3	5	0	1	4	2	2	4	1	0	6	4	3	1	1	1	4	3	0	1	3	1	1	5	12	6	5
MseIprimer	CCT	24	14	9	13	4	4	11	1	11	3	6	16	10	7	10	11	15	10	2	2	6	12	0	0	1	5	1	3	0	3	7	2	6	6	2	4	1	2	0	0	3	12	3	3	3	2	5	8
MseIprimer	CGA	25	11	12	10	16	12	7	12	6	10	6	10	8	15	10	22	14	17	2	8	17	12	9	0	3	8	1	1	4	4	10	6	7	4	9	5	8	7	1	3	7	4	5	5	12	6	4	9
MseIprimer	CGC	26	14	2	10	6	9	4	2	11	3	3	3	3	8	14	12	7	5	2	1	2	16	4	3	5	5	1	3	4	4	2	3	4	12	1	2	5	1	4	1	2	0	6	1	2	5	3	1
MseIprimer	CGG	27	15	2	4	6	11	6	3	3	3	3	2	8	7	5	14	5	19	6	2	5	8	3	2	0	5	1	0	5	4	6	7	2	21	9	7	11	6	0	2	1	5	0	2	6	1	17	9
MseIprimer	CGT	28	10	9	5	7	9	8	2	5	12	4	8	8	11	10	15	4	5	6	7	12	9	1	2	2	4	3	0	8	3	6	3	2	11	4	5	3	7	5	4	3	11	5	6	5	9	0	8
MseIprimer	CTA	29	6	4	0	10	6	0	2	2	1	1	6	6	1	2	1	9	8	0	0	5	8	4	1	4	3	0	0	3	0	1	4	4	5	2	0	0	6	1	0	5	1	2	1	4	0	2	5
MseIprimer	CTC	30	17	14	9	14	20	8	2	9	5	5	14	9	10	8	36	6	12	3	13	6	5	2	3	3	5	2	1	10	5	5	10	5	9	6	6	11	11	3	4	2	16	4	4	3	4	2	7
MseIprimer	CTG	31	16	8	20	26	11	13	4	9	19	8	8	10	12	23	18	11	20	8	9	15	16	0	4	4	8	4	5	4	2	9	11	8	5	5	7	10	10	3	4	4	15	1	3	11	9	7	13
MseIprimer	CTT	32	33	19	14	16	20	14	8	15	20	11	14	9	23	25	18	16	20	12	16	19	28	6	2	3	10	9	2	6	1	5	8	10	21	11	8	14	10	3	6	16	13	4	7	5	9	13	21
MseIprimer	GAA	33	25	34	24	7	22	18	3	12	8	15	12	13	16	27	27	20	29	12	17	30	13	11	8	8	11	2	3	6	5	13	6	8	14	4	8	20	6	0	4	5	6	6	5	14	10	9	26
MseIprimer	GAC	34	4	7	4	9	9	0	3	7	5	5	2	4	5	9	13	10	11	2	5	2	0	4	0	4	5	2	1	1	3	8	8	3	12	2	1	9	4	2	0	2	5	5	1	5	1	8	9
MseIprimer	GAG	35	16	7	13	0	7	9	2	2	6	9	11	12	3	12	13	3	15	11	10	7	5	3	0	0	6	1	9	5	4	2	0	10	7	2	4	7	5	2	1	2	11	1	2	4	3	4	1
MseIprimer	GAT	36	11	14	14	7	6	6	1	16	16	11	15	2	7	20	20	7	30	11	5	10	3	4	6	6	6	0	2	3	6	4	6	10	8	6	5	16	3	3	3	3	5	6	14	11	6	4	19
MseIprimer	GCA	37	14	9	23	1	18	2	1	10	18	13	8	8	19	14	13	8	8	5	6	8	12	5	5	3	6	6	0	5	4	0	17	9	12	13	7	10	4	5	5	4	6	5	4	9	4	4	8
MseIprimer	GCC	38	3	8	2	9	4	5	2	3	4	0	2	1	4	4	5	6	4	3	6	3	7	1	1	0	2	3	0	2	5	0	0	5	2	2	9	0	3	1	4	0	0	3	3	6	6	0	4
MseIprimer	GCG	39	5	9	13	4	3	3	3	4	3	7	6	4	6	3	9	7	9	3	5	3	5	0	0	2	0	0	2	9	4	1	2	6	11	3	6	0	5	0	2	2	1	4	0	11	2	2	0
MseIprimer	GCT	40	20	15	7	9	2	3	2	9	2	14	3	5	5	7	4	4	8	5	4	4	10	1	2	2	3	0	0	4	1	1	2	3	8	0	4	11	8	4	0	1	10	1	2	0	4	3	1
MseIprimer	GGA	41	12	9	8	5	6	10	2	11	8	1	14	9	13	16	12	2	8	7	1	1	6	2	1	2	2	1	6	1	0	6	9	6	4	5	9	5	9	5	0	2	10	3	4	5	5	4	14
MseIprimer	GGC	42	6	1	8	3	3	0	2	3	5	3	2	1	5	6	9	3	2	0	0	3	5	0	1	0	2	0	0	0	5	1	3	1	3	7	3	2	3	0	3	4	1	0	2	0	4	2	1
MseIprimer	GGG	43	10	4	3	4	2	1	1	4	7	0	0	2	5	3	4	9	18	3	8	5	5	0	3	4	3	0	0	3	4	1	2	1	5	2	10	3	5	3	0	0	4	1	1	1	4	0	0
MseIprimer	GGT	44	5	14	7	1	9	6	6	1	7	2	7	15	6	13	11	3	7	2	5	11	3	2	0	1	2	3	2	4	3	11	2	3	9	1	3	10	3	4	2	5	6	2	1	7	5	1	1
MseIprimer	GTA	45	12	10	6	11	2	3	2	3	6	0	6	8	11	11	10	10	8	11	6	4	3	3	3	0	3	1	1	2	4	1	1	2	7	5	2	3	5	3	2	5	2	2	4	6	1	11	7
MseIprimer	GTC	46	14	5	9	3	3	2	3	5	16	3	5	0	10	14	13	8	17	2	5	8	14	4	1	1	3	1	1	3	3	7	4	9	19	9	5	7	4	5	6	2	7	0	2	9	6	2	3
MseIprimer	GTG	47	10	5	17	13	6	7	3	12	25	4	3	3	6	14	17	14	16	13	3	7	7	12	2	2	4	4	7	1	3	5	13	6	11	3	4	10	5	1	2	1	11	1	5	2	4	6	7
MseIprimer	GTT	48	22	20	22	14	33	7	8	14	11	10	24	6	20	29	29	17	46	13	20	13	20	7	9	5	4	8	5	6	14	10	8	12	15	12	11	8	12	7	8	5	11	5	9	20	6	20	9
MseIprimer	TAA	49	35	17	23	17	32	15	4	8	14	10	18	14	24	16	16	10	33	15	15	28	10	6	7	2	12	3	1	2	11	10	7	18	28	6	7	15	7	1	5	7	11	7	3	13	18	8	11
MseIprimer	TAC	50	5	5	5	6	15	6	2	6	6	9	7	8	17	5	11	11	8	6	9	5	7	0	1	2	0	3	1	7	2	0	2	7	7	4	3	5	5	0	0	2	8	0	3	6	9	3	9
MseIprimer	TAG	51	6	5	6	8	8	10	3	10	5	8	6	2	9	9	5	3	11	1	2	8	9	2	4	2	4	0	3	1	4	5	3	5	13	10	4	7	3	3	0	2	1	0	6	6	4	4	7
MseIprimer	TAT	52	44	25	10	16	17	4	6	24	19	8	20	15	18	14	15	13	21	10	8	14	6	8	2	11	8	2	2	7	6	7	10	15	11	8	21	23	8	6	4	3	14	8	6	15	10	14	22
MseIprimer	TCA	53	12	11	6	7	14	2	3	3	8	4	18	7	7	6	12	16	3	1	2	15	5	3	1	5	6	4	4	9	9	1	6	0	10	3	8	5	4	2	8	4	2	3	7	4	8	8	7
MseIprimer	TCC	54	19	5	13	2	4	3	4	7	6	8	6	9	3	9	13	13	6	4	10	12	2	1	7	2	2	2	2	0	2	4	0	7	4	0	8	0	4	0	0	1	14	2	0	4	5	2	4
MseIprimer	TCG	55	8	8	10	18	9	1	8	6	5	5	7	1	4	5	12	12	8	2	4	9	1	4	3	4	4	7	4	1	0	2	4	3	7	1	6	17	3	0	0	1	8	1	5	12	11	6	8
MseIprimer	TCT	56	22	9	19	12	7	8	3	8	14	12	5	10	7	15	14	13	19	5	3	6	10	2	4	5	0	1	2	6	5	1	2	10	7	3	4	11	7	1	0	2	5	8	11	12	10	13	10
MseIprimer	TGA	57	21	13	22	18	28	13	2	9	11	19	11	8	20	14	29	23	42	15	10	18	5	10	8	14	6	7	7	2	8	4	4	16	11	7	13	16	19	1	6	7	13	3	6	15	21	14	14
MseIprimer	TGC	58	15	9	24	10	17	8	3	5	8	6	2	7	11	16	9	11	14	2	8	19	11	4	5	1	11	1	1	7	9	14	5	4	5	6	6	11	12	3	3	1	3	5	4	4	4	7	7
MseIprimer	TGG	59	15	15	8	16	10	4	0	14	8	8	13	3	21	5	16	12	7	8	9	23	17	4	2	3	0	1	2	17	2	10	4	16	11	3	4	3	11	5	1	3	10	7	5	11	15	5	6
MseIprimer	TGT	60	20	13	21	19	16	14	7	18	7	8	13	13	22	19	24	10	11	9	12	9	20	1	5	5	9	6	8	10	2	5	8	9	23	2	5	16	12	0	3	1	7	5	8	7	6	12	6
MseIprimer	TTA	61	6	4	4	14	4	3	1	0	2	2	2	4	7	4	5	4	3	4	12	2	5	2	0	0	2	1	0	4	1	6	0	1	6	1	0	0	7	2	0	1	3	2	2	7	9	1	0
MseIprimer	TTC	62	29	7	17	13	16	21	7	13	15	8	7	14	5	30	23	10	18	8	14	10	14	3	3	9	2	5	2	9	5	12	8	2	18	1	10	7	7	4	2	5	9	9	10	9	7	8	18
MseIprimer	TTG	63	24	14	15	21	14	5	5	12	7	13	9	8	12	8	17	19	21	7	12	6	9	2	5	0	12	1	2	1	4	6	8	3	17	9	7	12	3	0	0	4	8	8	8	5	9	1	13
MseIprimer	TTT	64	39	26	24	22	20	10	14	16	12	9	11	26	30	14	24	21	23	8	23	16	11	6	3	2	18	2	6	10	7	2	13	17	26	13	20	9	6	1	3	5	7	3	4	12	21	3	13
[truncated: 17 more columns]
