# Supplementary material for: Eukaryotic transcriptomics in silico: Optimizing cDNA-AFLP efficiency
Source: BMC Genomics. 2009 Nov 30;10:565. doi: 10.1186/1471-2164-10-565 (PMC2797533; doi:10.1186/1471-2164-10-565)
Supplement: Additional file 5 — Arrays of all selective PCRs for all species and enzyme combinations. Selective PCR arrays using three-by-three selective base pairs for all 87 NCBI and 39 ENSEMBL species included in the present study, tested on all 28 combinations of 8 restriction enzymes. [file 1471-2164-10-565-S5.ZIP › CSV_Arrays/ENSEMBL/Ciona_intestinalisTaqIandCviAII.csv]

			CviAIIprimer	CviAIIprimer	CviAIIprimer	CviAIIprimer	CviAIIprimer	CviAIIprimer	CviAIIprimer	CviAIIprimer	CviAIIprimer	CviAIIprimer	CviAIIprimer	CviAIIprimer	CviAIIprimer	CviAIIprimer	CviAIIprimer	CviAIIprimer	CviAIIprimer	CviAIIprimer	CviAIIprimer	CviAIIprimer	CviAIIprimer	CviAIIprimer	CviAIIprimer	CviAIIprimer	CviAIIprimer	CviAIIprimer	CviAIIprimer	CviAIIprimer	CviAIIprimer	CviAIIprimer	CviAIIprimer	CviAIIprimer	CviAIIprimer	CviAIIprimer	CviAIIprimer	CviAIIprimer	CviAIIprimer	CviAIIprimer	CviAIIprimer	CviAIIprimer	CviAIIprimer	CviAIIprimer	CviAIIprimer	CviAIIprimer	CviAIIprimer	CviAIIprimer	CviAIIprimer
			AAA	AAC	AAG	AAT	ACA	ACC	ACG	ACT	AGA	AGC	AGG	AGT	ATA	ATC	ATG	ATT	CAA	CAC	CAG	CAT	CCA	CCC	CCG	CCT	CGA	CGC	CGG	CGT	CTA	CTC	CTG	CTT	GAA	GAC	GAG	GAT	GCA	GCC	GCG	GCT	GGA	GGC	GGG	GGT	GTA	GTC	GTG
		0	1	2	3	4	5	6	7	8	9	10	11	12	13	14	15	16	17	18	19	20	21	22	23	24	25	26	27	28	29	30	31	32	33	34	35	36	37	38	39	40	41	42	43	44	45	46	47
TaqIprimer	AAA	1	103	69	46	45	39	31	27	25	42	38	24	34	37	43	76	57	60	21	24	47	41	19	9	34	23	21	8	27	25	30	35	55	84	33	28	35	34	27	17	46	29	9	27	38	28	20	45
TaqIprimer	AAC	2	42	38	34	38	42	13	17	10	16	27	18	22	30	18	41	30	43	24	25	26	31	25	7	17	21	10	12	23	14	27	36	35	46	27	25	29	20	11	17	47	28	19	23	30	20	31	42
TaqIprimer	AAG	3	52	28	28	17	20	9	15	11	12	10	5	17	25	15	40	11	29	12	22	23	22	6	2	5	10	12	8	12	15	9	22	14	38	19	14	30	20	10	6	23	24	8	18	21	20	10	18
TaqIprimer	AAT	4	51	37	46	30	26	16	31	32	22	34	24	20	23	22	44	38	35	29	31	18	24	12	10	12	18	6	9	17	15	28	19	36	59	24	42	26	31	10	7	25	34	19	31	35	27	29	40
TaqIprimer	ACA	5	69	43	67	69	20	15	24	13	37	32	27	35	38	24	35	26	72	36	31	26	29	23	9	13	11	21	23	8	19	33	41	34	57	30	39	36	36	17	21	32	26	16	32	26	33	26	44
TaqIprimer	ACC	6	43	39	28	8	16	14	21	9	22	17	7	20	20	22	12	16	26	16	25	10	23	10	9	11	11	10	16	7	9	19	12	16	57	27	23	24	24	9	16	10	20	4	12	27	12	14	24
TaqIprimer	ACG	7	23	25	20	18	6	12	20	3	29	9	19	20	14	8	24	1	19	12	14	13	10	0	5	3	11	16	16	6	13	4	16	11	26	19	28	20	25	5	8	10	9	5	15	11	23	8	22
TaqIprimer	ACT	8	47	53	45	29	28	17	30	17	22	11	17	16	29	22	24	16	41	25	18	16	21	9	9	22	9	12	11	26	6	18	11	25	48	28	36	36	36	10	17	27	38	6	10	23	28	18	46
TaqIprimer	AGA	9	56	40	14	28	25	36	31	17	24	13	28	31	34	23	42	37	38	34	26	34	24	10	3	18	22	9	6	30	10	21	29	24	37	19	26	26	35	9	12	24	39	11	25	20	26	12	24
TaqIprimer	AGC	10	33	22	20	28	30	5	13	9	11	8	8	19	9	13	17	20	18	20	15	25	16	5	9	9	16	7	10	10	16	12	16	22	35	14	22	31	19	15	7	17	16	4	10	10	13	19	17
TaqIprimer	AGG	11	23	19	15	17	14	10	9	8	12	4	17	10	10	12	19	10	13	6	10	4	13	6	3	2	4	2	7	2	6	3	15	9	24	8	14	9	9	7	13	10	13	7	14	16	22	10	16
TaqIprimer	AGT	12	43	30	38	19	15	11	15	21	29	19	19	26	25	16	35	24	38	11	13	23	11	11	10	19	16	8	9	16	7	22	17	31	36	17	30	39	16	11	18	18	35	13	7	10	20	17	23
TaqIprimer	ATA	13	43	25	33	27	30	19	22	17	18	12	26	21	30	12	29	27	39	6	30	17	16	10	4	7	16	5	7	12	13	22	25	24	46	37	36	27	33	15	19	28	21	14	14	19	26	27	20
TaqIprimer	ATC	14	37	31	40	21	19	16	13	13	17	27	23	13	16	12	22	26	26	3	16	10	24	5	7	6	13	11	9	18	6	23	22	31	34	20	51	20	34	10	13	27	18	6	17	13	24	11	24
TaqIprimer	ATG	15	41	30	33	35	23	21	30	13	11	19	3	23	22	17	25	23	29	17	34	18	30	16	14	7	16	18	11	18	2	12	18	21	34	18	48	29	40	23	8	24	25	5	19	20	20	10	26
TaqIprimer	ATT	16	46	31	30	39	13	9	20	18	13	25	6	16	26	30	42	26	42	28	23	13	23	3	7	12	12	23	6	7	9	27	19	25	49	24	24	27	13	17	12	21	20	3	10	24	16	20	22
TaqIprimer	CAA	17	55	38	46	27	28	16	23	23	36	22	16	16	33	20	54	45	32	33	19	18	28	4	11	13	15	8	14	13	17	16	19	30	47	24	26	35	26	15	16	42	27	25	17	18	14	25	28
TaqIprimer	CAC	18	27	12	14	27	20	7	14	8	9	15	16	9	21	13	20	11	18	10	14	13	19	5	14	12	7	6	6	12	9	6	16	20	26	11	27	19	20	11	8	16	17	2	9	14	17	12	23
TaqIprimer	CAG	19	30	22	11	14	10	9	13	13	16	7	6	6	11	19	21	10	21	16	23	9	9	10	3	9	8	9	5	4	4	9	19	14	23	11	13	20	10	8	3	20	20	3	16	15	21	11	13
TaqIprimer	CAT	20	16	21	26	15	7	9	19	10	23	5	13	15	19	11	24	21	20	10	16	9	4	10	16	1	10	10	12	7	9	4	24	12	28	10	19	15	20	17	10	16	16	11	6	23	17	8	15
TaqIprimer	CCA	21	65	39	47	30	33	9	18	17	21	14	17	31	29	24	47	37	37	32	17	28	39	21	13	11	32	11	13	14	23	17	16	30	49	35	28	38	31	12	20	28	23	3	19	25	28	16	31
TaqIprimer	CCC	22	9	13	5	14	12	6	16	10	10	3	13	5	15	3	16	21	14	9	8	4	12	2	0	5	6	7	5	1	3	7	5	14	17	8	17	14	3	5	5	7	15	2	26	10	9	8	10
TaqIprimer	CCG	23	13	17	9	13	8	7	10	3	9	15	9	3	18	16	18	7	20	7	20	7	6	4	2	5	7	3	0	6	9	11	6	12	15	15	10	25	4	7	3	11	12	10	16	6	9	3	9
TaqIprimer	CCT	24	24	31	6	10	15	4	15	4	25	2	7	9	25	10	21	14	27	19	14	12	12	7	5	10	13	4	12	4	7	1	29	9	28	13	21	13	11	4	7	17	9	1	9	9	10	7	13
TaqIprimer	CGA	25	23	38	30	10	19	13	21	12	19	11	14	14	15	24	26	15	26	11	16	9	6	9	5	10	7	10	13	13	8	23	22	24	32	21	11	25	17	4	15	21	16	10	18	12	16	19	23
TaqIprimer	CGC	26	26	8	18	8	16	5	4	8	6	4	9	10	5	8	4	9	16	2	16	5	8	10	5	1	6	10	3	9	2	15	6	5	19	2	11	13	10	4	3	10	21	7	7	17	2	9	9
TaqIprimer	CGG	27	7	15	13	2	15	6	8	12	5	5	13	3	13	9	15	9	17	4	10	1	4	2	5	2	5	7	2	8	6	2	12	13	18	4	7	7	2	6	3	11	4	3	4	0	10	6	8
TaqIprimer	CGT	28	12	15	13	6	13	14	6	4	7	11	15	14	13	13	24	11	12	9	18	9	12	9	2	2	12	3	2	14	8	12	11	5	21	8	17	17	23	4	17	14	19	9	7	23	10	20	14
TaqIprimer	CTA	29	14	17	14	9	6	9	14	7	8	9	4	14	6	8	7	3	7	7	16	7	9	9	2	2	7	9	4	5	0	3	8	14	6	6	12	10	4	3	2	9	4	7	4	7	1	2	16
TaqIprimer	CTC	30	21	22	35	10	8	2	13	16	14	18	24	12	10	8	14	18	26	5	15	12	5	6	7	11	12	7	4	5	7	11	17	22	36	8	20	14	17	3	5	9	11	1	5	12	22	6	11
TaqIprimer	CTG	31	23	19	10	16	9	21	17	5	7	5	13	7	18	15	24	13	17	10	11	18	16	8	3	9	14	5	7	6	2	7	13	16	30	9	8	16	21	10	16	13	5	6	13	9	16	6	16
TaqIprimer	CTT	32	50	22	48	44	11	10	32	18	28	13	19	16	30	25	34	29	19	31	29	23	31	11	28	16	19	5	6	24	12	18	33	12	52	23	27	40	15	20	11	23	20	5	15	19	15	28	35
TaqIprimer	GAA	33	48	27	26	30	23	14	15	14	21	12	18	8	31	13	41	23	33	16	11	15	15	3	15	12	19	16	9	25	10	11	19	17	30	30	23	24	20	8	13	13	16	16	17	12	20	14	31
TaqIprimer	GAC	34	23	22	20	13	13	5	2	8	11	6	14	8	24	13	18	5	5	9	9	6	2	7	3	13	7	6	6	9	4	3	8	7	20	3	20	16	11	2	5	17	15	4	3	6	13	2	15
TaqIprimer	GAG	35	21	9	29	10	13	12	7	5	0	8	1	3	9	6	25	15	10	9	5	8	9	5	4	11	7	2	7	13	6	13	9	13	30	11	9	8	13	4	8	13	1	5	2	3	5	6	8
TaqIprimer	GAT	36	38	30	32	25	16	13	21	26	30	11	10	14	9	14	32	27	33	10	14	7	20	6	9	15	13	1	13	13	12	9	22	23	35	25	20	14	20	7	17	20	26	12	13	16	14	11	18
TaqIprimer	GCA	37	34	18	27	21	17	16	18	7	11	19	12	14	16	23	40	22	28	12	17	12	13	7	6	7	7	18	14	29	10	19	21	14	41	16	17	18	23	5	11	14	21	11	18	19	6	18	14
TaqIprimer	GCC	38	8	8	7	12	16	3	6	4	7	5	9	8	9	11	18	5	4	4	8	3	11	3	1	2	2	5	1	3	4	11	4	11	19	7	12	12	14	1	14	8	2	6	10	8	2	6	15
TaqIprimer	GCG	39	26	15	26	17	17	9	17	4	11	4	12	14	15	26	20	14	5	2	8	10	7	6	3	1	12	5	11	11	1	6	6	13	25	6	12	15	19	2	4	8	26	3	12	3	4	23	8
TaqIprimer	GCT	40	29	14	24	14	8	7	13	12	13	11	17	13	21	10	27	19	22	13	12	13	11	1	1	6	11	5	13	8	8	14	20	5	22	17	18	26	16	5	8	22	19	8	7	21	19	15	15
TaqIprimer	GGA	41	23	23	28	20	21	7	7	17	24	16	11	10	10	15	12	15	17	6	19	10	17	2	2	4	13	6	8	8	4	16	14	20	28	11	25	21	10	16	9	15	11	4	11	10	13	15	22
TaqIprimer	GGC	42	11	15	5	7	10	7	2	4	2	9	3	6	2	16	3	4	16	9	4	6	3	0	0	5	9	5	11	0	2	9	8	9	13	9	6	16	11	1	3	8	4	7	8	2	11	5	5
TaqIprimer	GGG	43	12	15	12	2	15	6	16	1	3	5	11	13	15	13	26	6	7	6	7	3	14	1	4	1	1	1	4	4	8	7	7	6	10	8	9	17	8	6	3	10	10	0	2	5	2	11	8
TaqIprimer	GGT	44	32	10	15	8	11	9	6	12	10	7	9	11	18	8	27	18	16	9	28	10	22	9	2	3	10	9	10	5	3	13	2	8	28	6	11	19	16	8	10	4	17	2	16	14	18	2	18
TaqIprimer	GTA	45	31	10	16	13	23	2	8	10	9	9	13	4	10	10	11	10	16	14	17	16	12	2	3	7	3	4	2	18	6	9	12	24	20	8	15	32	4	12	12	3	15	2	19	8	12	11	17
TaqIprimer	GTC	46	20	18	9	15	6	9	7	5	2	6	6	18	4	14	13	7	26	3	18	4	7	2	5	2	9	4	2	10	3	3	8	13	11	10	9	16	18	10	6	11	7	7	9	9	8	6	12
TaqIprimer	GTG	47	36	21	29	23	10	6	20	13	18	11	11	15	25	20	25	9	23	15	10	9	17	5	1	2	9	10	13	7	3	14	9	26	20	11	17	12	18	4	7	11	11	10	5	4	6	17	21
TaqIprimer	GTT	48	39	31	36	25	35	15	18	11	21	18	16	16	21	18	44	25	34	28	23	22	27	2	12	21	27	5	4	27	5	14	13	28	61	35	24	34	34	13	12	27	31	8	21	15	21	27	34
TaqIprimer	TAA	49	46	43	32	26	36	12	19	13	27	13	18	12	28	18	33	39	48	16	27	20	20	6	10	7	18	8	15	11	13	21	31	31	49	26	33	32	27	8	18	24	13	12	18	27	25	21	39
TaqIprimer	TAC	50	31	16	32	14	17	16	16	9	19	9	13	9	14	10	22	12	17	12	14	9	11	6	6	10	6	11	9	6	5	7	14	11	33	22	10	11	13	4	5	19	7	2	13	7	16	9	11
TaqIprimer	TAG	51	17	4	16	7	8	3	5	14	7	6	6	7	6	9	9	12	13	12	12	3	2	3	0	3	11	3	3	2	0	4	13	5	14	8	11	10	3	2	2	5	9	4	5	7	9	8	5
TaqIprimer	TAT	52	46	26	38	33	24	13	8	16	20	13	19	10	37	18	25	24	30	11	33	11	14	6	3	12	12	8	12	10	8	22	21	31	51	29	22	20	33	10	20	26	11	4	18	18	30	23	44
TaqIprimer	TCA	53	44	44	50	27	28	13	15	24	14	8	14	29	30	21	39	30	45	11	24	26	13	10	4	12	7	13	8	15	17	19	22	35	44	26	41	37	24	19	16	20	28	9	14	16	17	15	37
TaqIprimer	TCC	54	24	24	26	13	15	15	18	14	12	14	19	12	21	16	23	19	30	23	19	10	16	10	7	11	18	15	12	11	11	10	11	8	25	24	22	21	16	2	5	13	7	4	33	16	15	23	26
TaqIprimer	TCG	55	14	18	15	15	9	11	9	7	8	7	7	2	14	18	20	4	14	1	6	7	3	5	0	8	3	1	13	0	6	15	12	11	22	8	6	18	17	2	10	13	15	1	10	12	16	16	13
TaqIprimer	TCT	56	60	28	71	15	16	20	14	9	32	16	21	10	26	17	33	25	16	19	20	8	15	11	6	6	11	9	12	1	6	20	9	19	33	23	28	38	30	8	10	29	30	8	15	9	28	8	22
TaqIprimer	TGA	57	30	43	26	28	32	11	25	27	26	11	15	14	31	27	38	30	31	14	22	26	17	15	4	14	18	20	6	28	18	18	26	23	41	21	32	39	25	8	15	18	28	9	14	31	26	9	19
TaqIprimer	TGC	58	39	20	27	32	14	6	17	26	7	11	18	15	25	26	21	20	50	20	23	14	13	6	14	11	10	9	6	9	19	12	10	27	34	17	18	37	33	14	10	6	23	5	11	22	20	7	23
TaqIprimer	TGG	59	34	30	32	17	26	15	13	12	27	14	11	13	20	21	16	8	22	12	18	5	19	5	8	9	10	6	2	13	11	20	29	22	30	24	33	33	17	9	12	7	11	6	12	19	14	9	17
TaqIprimer	TGT	60	39	32	39	45	36	23	23	18	20	16	25	19	41	23	34	27	34	29	18	15	31	12	7	16	13	11	0	14	5	27	23	36	51	16	35	51	15	17	12	18	26	16	18	19	26	21	26
TaqIprimer	TTA	61	43	49	31	21	21	10	27	11	16	9	14	17	29	16	15	14	28	10	23	16	18	10	4	13	12	4	6	5	10	22	17	10	39	22	24	16	31	3	9	14	13	11	25	11	15	21	10
TaqIprimer	TTC	62	43	33	32	31	10	12	15	13	15	22	39	17	31	12	32	24	27	15	15	4	19	6	8	15	22	16	7	10	15	18	14	34	46	34	17	31	30	10	13	26	11	19	24	18	14	8	22
TaqIprimer	TTG	63	44	21	32	22	26	14	21	13	19	19	12	34	34	18	33	24	44	21	23	29	22	14	9	18	29	12	11	11	11	21	24	20	34	12	33	38	29	9	5	9	42	0	16	14	22	19	28
TaqIprimer	TTT	64	80	46	40	30	28	18	24	23	32	15	27	37	50	24	42	26	46	33	40	28	45	20	13	25	33	13	17	26	22	19	29	39	76	34	48	49	29	29	11	40	47	11	27	30	23	20	38
[truncated: 17 more columns]
