# Supplementary material for: Eukaryotic transcriptomics in silico: Optimizing cDNA-AFLP efficiency
Source: BMC Genomics. 2009 Nov 30;10:565. doi: 10.1186/1471-2164-10-565 (PMC2797533; doi:10.1186/1471-2164-10-565)
Supplement: Additional file 5 — Arrays of all selective PCRs for all species and enzyme combinations. Selective PCR arrays using three-by-three selective base pairs for all 87 NCBI and 39 ENSEMBL species included in the present study, tested on all 28 combinations of 8 restriction enzymes. [file 1471-2164-10-565-S5.ZIP › CSV_Arrays/ENSEMBL/Ciona_intestinalisTaqIandHinP1I.csv]

			HinP1Iprimer	HinP1Iprimer	HinP1Iprimer	HinP1Iprimer	HinP1Iprimer	HinP1Iprimer	HinP1Iprimer	HinP1Iprimer	HinP1Iprimer	HinP1Iprimer	HinP1Iprimer	HinP1Iprimer	HinP1Iprimer	HinP1Iprimer	HinP1Iprimer	HinP1Iprimer	HinP1Iprimer	HinP1Iprimer	HinP1Iprimer	HinP1Iprimer	HinP1Iprimer	HinP1Iprimer	HinP1Iprimer	HinP1Iprimer	HinP1Iprimer	HinP1Iprimer	HinP1Iprimer	HinP1Iprimer	HinP1Iprimer	HinP1Iprimer	HinP1Iprimer	HinP1Iprimer	HinP1Iprimer	HinP1Iprimer	HinP1Iprimer	HinP1Iprimer	HinP1Iprimer	HinP1Iprimer	HinP1Iprimer	HinP1Iprimer	HinP1Iprimer	HinP1Iprimer	HinP1Iprimer	HinP1Iprimer	HinP1Iprimer	HinP1Iprimer	HinP1Iprimer
			AAA	AAC	AAG	AAT	ACA	ACC	ACG	ACT	AGA	AGC	AGG	AGT	ATA	ATC	ATG	ATT	CAA	CAC	CAG	CAT	CCA	CCC	CCG	CCT	CGA	CGC	CGG	CGT	CTA	CTC	CTG	CTT	GAA	GAC	GAG	GAT	GCA	GCC	GCG	GCT	GGA	GGC	GGG	GGT	GTA	GTC	GTG
		0	1	2	3	4	5	6	7	8	9	10	11	12	13	14	15	16	17	18	19	20	21	22	23	24	25	26	27	28	29	30	31	32	33	34	35	36	37	38	39	40	41	42	43	44	45	46	47
TaqIprimer	AAA	1	53	20	24	37	24	15	22	15	23	7	14	19	16	25	28	13	25	22	17	21	8	17	6	9	13	10	9	16	3	21	8	16	17	11	3	11	0	0	0	0	5	8	4	11	17	4	13
TaqIprimer	AAC	2	25	24	17	35	11	13	7	11	20	12	11	13	13	16	16	16	17	18	13	17	18	3	1	9	8	0	7	14	1	7	15	9	8	4	16	9	0	0	0	0	9	0	13	5	7	15	7
TaqIprimer	AAG	3	13	18	16	13	5	0	13	14	6	5	2	8	14	10	2	14	11	12	11	32	0	2	3	6	5	1	8	6	3	7	1	14	10	11	5	8	0	0	0	0	7	5	0	3	7	5	1
TaqIprimer	AAT	4	26	13	18	14	14	8	16	14	27	8	7	23	12	17	23	23	9	21	11	20	12	12	4	6	6	6	9	12	5	3	6	18	11	11	6	9	0	0	0	0	7	4	2	12	9	3	4
TaqIprimer	ACA	5	23	42	14	13	21	13	9	11	15	17	13	19	21	15	20	14	36	26	25	20	11	4	3	8	21	10	7	8	0	9	2	9	19	11	7	11	0	0	0	0	12	5	3	16	8	7	10
TaqIprimer	ACC	6	15	32	14	13	16	5	8	5	7	11	8	6	12	13	10	16	8	17	13	20	4	4	1	2	12	4	4	6	1	11	8	6	17	11	10	10	0	0	0	0	1	10	3	6	6	10	5
TaqIprimer	ACG	7	20	17	10	12	8	4	1	15	7	7	3	6	5	9	20	10	10	20	2	11	3	4	1	14	9	4	1	7	1	3	9	3	7	4	5	4	0	0	0	0	7	3	2	4	6	2	5
TaqIprimer	ACT	8	23	30	17	27	14	3	2	8	14	2	5	12	5	17	11	14	18	13	20	18	6	0	7	7	5	7	0	8	2	18	5	5	10	10	7	10	0	0	0	0	3	5	6	5	2	1	0
TaqIprimer	AGA	9	29	18	17	23	7	6	8	4	18	11	12	10	14	22	25	14	32	21	10	19	6	3	5	4	12	8	9	3	3	13	1	5	10	8	3	18	0	0	0	0	4	5	3	10	3	3	4
TaqIprimer	AGC	10	13	20	10	24	4	3	2	2	13	7	2	10	12	9	15	9	18	13	5	18	6	4	1	7	6	1	1	8	1	4	6	3	8	8	4	14	0	0	0	0	3	5	0	11	5	3	5
TaqIprimer	AGG	11	8	3	15	8	9	3	8	5	8	4	4	5	6	9	2	2	22	16	6	3	12	0	2	1	11	7	2	6	3	1	0	7	11	3	9	1	0	0	0	0	4	1	0	4	0	0	1
TaqIprimer	AGT	12	16	16	28	14	22	7	10	9	12	15	9	7	8	9	12	13	11	13	3	6	7	2	1	10	5	3	1	7	2	7	9	7	10	5	5	9	0	0	0	0	11	1	0	6	3	4	9
TaqIprimer	ATA	13	36	14	25	17	7	11	12	11	13	16	7	12	6	10	9	11	14	10	3	9	9	5	5	1	4	6	1	6	1	13	4	4	12	8	14	7	0	0	0	0	4	5	4	7	6	6	11
TaqIprimer	ATC	14	22	20	11	15	15	9	9	5	15	4	3	4	4	5	16	7	20	14	5	9	7	3	2	9	8	3	2	6	2	6	3	12	7	6	6	5	0	0	0	0	6	9	5	7	2	9	4
TaqIprimer	ATG	15	13	15	20	14	17	5	7	10	14	3	6	12	10	13	20	11	11	13	12	16	11	6	5	2	6	2	3	6	1	4	16	8	8	8	16	6	0	0	0	0	3	2	1	8	11	3	7
TaqIprimer	ATT	16	18	24	18	25	6	8	3	8	4	13	8	15	8	9	8	14	15	11	7	12	4	2	4	5	8	5	7	13	1	5	11	4	21	6	3	12	0	0	0	0	6	0	5	9	6	8	2
TaqIprimer	CAA	17	20	28	17	24	25	12	4	12	14	10	10	11	5	14	21	22	19	15	6	33	9	4	5	14	10	5	4	9	0	8	6	6	14	12	9	10	0	0	0	0	2	6	3	8	3	11	3
TaqIprimer	CAC	18	12	20	9	9	2	6	4	3	5	3	3	13	4	6	7	9	9	9	3	11	6	10	1	5	4	1	8	7	0	4	3	5	8	3	3	6	0	0	0	0	6	2	7	1	3	4	3
TaqIprimer	CAG	19	12	11	4	10	6	5	5	2	7	6	8	19	1	5	3	14	9	4	4	14	0	4	1	3	5	2	1	2	2	4	5	3	10	11	4	1	0	0	0	0	4	4	6	9	6	1	6
TaqIprimer	CAT	20	5	18	24	19	15	11	6	10	5	8	2	7	3	10	14	12	19	17	10	9	4	8	0	3	6	4	1	6	11	7	2	6	14	6	15	8	0	0	0	0	6	6	0	4	2	7	9
TaqIprimer	CCA	21	30	26	19	17	13	10	13	6	10	7	8	19	16	15	25	16	29	13	9	15	13	12	3	8	16	8	6	3	2	14	5	3	15	5	5	11	0	0	0	0	12	3	6	4	8	4	6
TaqIprimer	CCC	22	4	6	6	6	6	7	6	0	14	6	3	10	2	2	8	4	13	8	2	10	2	4	3	9	6	3	3	0	0	4	3	9	2	1	3	4	0	0	0	0	2	4	1	11	3	2	4
TaqIprimer	CCG	23	17	15	10	14	7	4	1	6	9	3	3	7	3	7	10	2	7	16	4	6	2	3	5	1	10	7	7	5	1	9	1	5	9	3	5	4	0	0	0	0	6	1	2	0	2	2	1
TaqIprimer	CCT	24	11	11	11	15	11	5	3	5	9	2	11	8	5	1	11	5	9	3	2	20	1	2	0	3	2	4	1	0	2	4	1	0	5	3	1	1	0	0	0	0	2	2	6	0	6	2	3
TaqIprimer	CGA	25	18	20	11	24	9	6	7	11	11	8	2	16	7	16	8	11	9	10	4	3	12	12	0	4	5	3	1	10	0	4	7	14	3	7	6	7	0	0	0	0	6	3	3	4	2	11	4
TaqIprimer	CGC	26	6	10	9	5	2	11	8	2	7	10	2	3	1	7	11	9	4	13	5	13	3	4	2	0	8	1	1	2	1	2	2	5	4	5	4	4	0	0	0	0	1	2	4	2	1	0	2
TaqIprimer	CGG	27	16	6	2	6	6	6	9	1	3	4	3	3	2	6	5	5	3	2	7	5	7	2	0	0	4	5	0	1	0	4	1	5	4	7	2	6	0	0	0	0	3	1	4	1	2	3	1
TaqIprimer	CGT	28	8	12	12	5	9	4	8	1	10	2	2	4	10	2	10	4	8	12	4	13	7	6	3	6	0	4	0	7	3	7	4	6	4	4	1	3	0	0	0	0	2	3	1	8	5	2	5
TaqIprimer	CTA	29	12	3	6	6	5	6	9	4	5	5	5	1	3	1	5	2	6	5	1	9	0	7	1	3	2	9	3	9	0	3	1	5	1	0	2	7	0	0	0	0	0	6	1	4	2	3	0
TaqIprimer	CTC	30	21	6	14	7	5	2	0	4	6	7	3	5	5	7	10	4	6	7	10	13	7	3	1	2	1	3	1	4	6	5	3	2	4	7	2	0	0	0	0	0	3	0	3	3	1	4	11
TaqIprimer	CTG	31	10	5	6	10	10	3	8	0	3	10	8	6	1	5	8	10	11	3	8	4	6	6	9	10	6	4	3	3	4	6	7	7	1	2	0	1	0	0	0	0	4	4	1	6	0	5	5
TaqIprimer	CTT	32	29	19	14	23	15	10	7	9	13	1	12	14	4	17	16	7	9	10	12	14	10	8	6	4	22	3	3	5	4	14	9	7	6	5	19	10	0	0	0	0	3	3	3	10	6	8	4
TaqIprimer	GAA	33	28	10	10	8	22	6	1	9	10	16	6	7	9	20	11	9	22	10	9	17	3	7	2	5	6	4	3	10	4	4	5	4	17	2	16	15	0	0	0	0	4	2	5	4	2	3	2
TaqIprimer	GAC	34	6	2	9	8	10	4	8	4	8	4	2	7	2	2	9	21	12	17	1	4	7	4	1	2	3	2	0	4	0	6	3	1	5	5	6	9	0	0	0	0	2	1	1	0	1	3	4
TaqIprimer	GAG	35	8	1	4	4	9	8	2	3	12	4	1	3	6	2	7	2	10	6	5	7	8	3	2	0	4	3	1	2	1	8	3	9	10	5	1	1	0	0	0	0	0	2	0	1	0	4	3
TaqIprimer	GAT	36	17	20	12	12	6	11	2	10	10	12	4	5	9	16	15	6	7	14	2	11	3	8	1	6	3	3	6	9	2	14	10	10	3	2	3	7	0	0	0	0	2	2	3	7	1	4	5
TaqIprimer	GCA	37	23	17	23	16	13	8	4	10	3	4	1	8	8	3	12	6	8	13	17	14	9	6	8	6	6	5	2	4	2	5	1	6	4	17	13	7	0	0	0	0	4	6	3	9	11	7	2
TaqIprimer	GCC	38	7	7	8	4	3	6	0	0	8	6	0	3	2	5	4	2	4	6	5	3	4	1	2	3	3	3	7	1	0	2	3	1	3	6	5	7	0	0	0	0	5	1	0	1	1	2	0
TaqIprimer	GCG	39	2	7	9	3	7	0	1	6	2	9	2	0	2	2	4	5	4	6	2	11	3	0	1	0	3	1	0	1	0	6	6	0	8	6	8	5	0	0	0	0	1	1	6	5	6	0	4
TaqIprimer	GCT	40	10	15	9	5	3	0	6	2	9	8	0	8	10	4	11	7	15	12	3	12	5	8	1	1	9	2	3	6	4	10	5	5	8	8	4	6	0	0	0	0	7	8	1	2	4	4	2
TaqIprimer	GGA	41	4	14	5	8	5	9	5	6	10	3	4	3	10	18	10	24	2	6	8	7	3	6	2	3	1	8	1	2	0	9	0	5	4	10	1	8	0	0	0	0	1	0	5	5	6	1	8
TaqIprimer	GGC	42	4	4	14	1	1	1	1	3	7	2	3	4	1	1	6	3	5	2	2	2	2	3	3	0	0	0	0	2	1	1	1	1	3	5	1	6	0	0	0	0	0	1	1	1	5	0	1
TaqIprimer	GGG	43	9	8	1	1	2	3	4	4	5	9	1	2	4	8	2	7	5	5	5	4	9	3	1	0	7	2	0	5	1	9	8	3	3	1	1	0	0	0	0	0	2	0	0	0	1	3	1
TaqIprimer	GGT	44	11	17	10	6	7	5	4	9	6	0	0	9	4	6	4	7	9	20	9	11	6	6	3	5	4	2	4	5	4	3	2	3	11	7	3	2	0	0	0	0	6	0	6	3	3	0	5
TaqIprimer	GTA	45	9	10	10	13	2	1	11	3	10	5	8	9	5	2	9	14	6	13	1	9	2	2	1	7	2	6	1	2	0	3	5	1	3	8	11	3	0	0	0	0	2	3	0	2	5	3	1
TaqIprimer	GTC	46	10	14	19	6	4	5	1	3	4	8	3	1	3	3	6	9	13	14	3	6	3	1	6	4	1	2	0	1	0	5	1	2	4	2	7	3	0	0	0	0	8	5	3	3	0	2	8
TaqIprimer	GTG	47	23	9	13	5	5	2	11	2	8	10	7	3	3	8	11	8	17	11	5	6	6	5	1	2	0	3	3	15	2	2	2	6	4	5	0	3	0	0	0	0	4	1	7	3	0	3	0
TaqIprimer	GTT	48	22	18	28	22	4	3	9	6	8	3	11	15	5	12	13	8	13	22	8	12	8	5	8	4	11	14	2	6	1	7	17	4	9	7	7	4	0	0	0	0	3	2	4	11	5	3	5
TaqIprimer	TAA	49	27	29	16	12	5	13	4	13	4	11	10	13	10	9	13	10	10	13	10	15	11	3	2	5	11	2	6	9	7	15	3	7	12	13	2	2	0	0	0	0	6	2	5	3	6	3	9
TaqIprimer	TAC	50	13	10	11	19	8	7	7	3	17	4	4	3	2	6	11	9	4	6	1	9	2	6	8	4	5	3	2	1	1	9	3	6	12	8	7	6	0	0	0	0	2	3	3	5	2	6	4
TaqIprimer	TAG	51	6	2	7	10	4	2	8	2	4	4	1	2	4	1	6	4	1	3	9	2	4	3	1	3	1	1	6	6	1	3	2	2	2	0	2	1	0	0	0	0	2	2	0	2	2	2	5
TaqIprimer	TAT	52	24	24	17	13	7	10	7	11	6	5	6	8	12	10	12	21	22	11	8	8	9	11	2	3	6	0	2	4	3	5	2	4	10	10	11	6	0	0	0	0	6	3	7	6	5	6	4
TaqIprimer	TCA	53	28	18	25	26	17	8	12	7	13	14	6	9	10	13	8	9	7	15	9	15	4	3	1	9	7	7	10	10	3	5	4	9	11	15	11	10	0	0	0	0	6	2	7	5	6	1	2
TaqIprimer	TCC	54	18	29	12	5	7	6	7	5	10	0	9	8	1	5	13	4	10	9	3	11	0	9	3	6	14	0	1	5	21	5	4	9	13	13	5	1	0	0	0	0	4	3	3	5	6	4	6
TaqIprimer	TCG	55	3	6	13	3	5	1	4	3	7	3	6	3	5	6	8	4	6	7	6	8	2	1	1	5	3	1	3	2	2	2	2	1	8	7	5	2	0	0	0	0	7	0	0	1	3	6	3
TaqIprimer	TCT	56	17	21	31	14	4	4	14	9	15	5	7	2	4	10	3	3	16	22	9	16	9	3	9	5	8	5	1	5	0	1	0	4	5	11	7	5	0	0	0	0	2	6	0	2	5	3	4
TaqIprimer	TGA	57	26	29	19	27	27	8	14	5	14	7	8	9	7	13	13	10	21	18	9	19	8	13	2	6	10	7	3	4	3	11	0	8	13	20	14	14	0	0	0	0	10	5	3	4	6	2	1
TaqIprimer	TGC	58	20	14	21	16	7	5	13	10	7	8	6	12	4	14	12	16	13	28	3	5	8	11	0	3	6	2	4	9	2	12	3	4	6	8	2	10	0	0	0	0	7	0	1	4	2	6	5
TaqIprimer	TGG	59	12	8	7	6	13	16	10	1	16	12	4	7	3	1	8	11	7	13	3	13	17	5	8	12	6	2	4	3	3	6	17	19	11	8	10	12	0	0	0	0	1	1	1	4	5	2	5
TaqIprimer	TGT	60	23	17	14	16	10	10	1	4	7	20	6	10	7	13	18	16	17	29	13	11	13	8	3	0	4	5	6	3	5	3	7	15	8	10	16	10	0	0	0	0	2	3	0	3	4	10	5
TaqIprimer	TTA	61	17	9	12	12	2	6	7	0	5	4	1	3	4	11	13	9	10	20	4	13	7	3	5	10	8	5	1	3	0	5	3	6	13	5	1	4	0	0	0	0	1	0	1	4	4	2	3
TaqIprimer	TTC	62	29	14	19	17	11	4	7	9	18	12	7	14	20	18	27	11	13	10	11	11	4	7	5	11	12	1	3	9	4	9	4	6	17	6	7	9	0	0	0	0	5	5	5	7	6	6	4
TaqIprimer	TTG	63	19	16	21	23	14	10	12	11	5	10	8	8	7	17	19	11	14	18	3	13	3	0	1	4	8	7	4	10	7	12	2	2	13	3	5	7	0	0	0	0	2	2	0	6	2	13	3
TaqIprimer	TTT	64	36	28	27	48	20	8	9	18	26	23	10	16	12	5	18	14	21	37	17	14	6	7	2	5	4	7	6	10	3	8	4	21	21	10	9	15	0	0	0	0	8	5	4	2	8	5	5
[truncated: 17 more columns]
