# Supplementary material for: Eukaryotic transcriptomics in silico: Optimizing cDNA-AFLP efficiency
Source: BMC Genomics. 2009 Nov 30;10:565. doi: 10.1186/1471-2164-10-565 (PMC2797533; doi:10.1186/1471-2164-10-565)
Supplement: Additional file 5 — Arrays of all selective PCRs for all species and enzyme combinations. Selective PCR arrays using three-by-three selective base pairs for all 87 NCBI and 39 ENSEMBL species included in the present study, tested on all 28 combinations of 8 restriction enzymes. [file 1471-2164-10-565-S5.ZIP › CSV_Arrays/ENSEMBL/Ciona_intestinalisTaqIandHpaII.csv]

			HpaIIprimer	HpaIIprimer	HpaIIprimer	HpaIIprimer	HpaIIprimer	HpaIIprimer	HpaIIprimer	HpaIIprimer	HpaIIprimer	HpaIIprimer	HpaIIprimer	HpaIIprimer	HpaIIprimer	HpaIIprimer	HpaIIprimer	HpaIIprimer	HpaIIprimer	HpaIIprimer	HpaIIprimer	HpaIIprimer	HpaIIprimer	HpaIIprimer	HpaIIprimer	HpaIIprimer	HpaIIprimer	HpaIIprimer	HpaIIprimer	HpaIIprimer	HpaIIprimer	HpaIIprimer	HpaIIprimer	HpaIIprimer	HpaIIprimer	HpaIIprimer	HpaIIprimer	HpaIIprimer	HpaIIprimer	HpaIIprimer	HpaIIprimer	HpaIIprimer	HpaIIprimer	HpaIIprimer	HpaIIprimer	HpaIIprimer	HpaIIprimer	HpaIIprimer	HpaIIprimer
			AAA	AAC	AAG	AAT	ACA	ACC	ACG	ACT	AGA	AGC	AGG	AGT	ATA	ATC	ATG	ATT	CAA	CAC	CAG	CAT	CCA	CCC	CCG	CCT	CGA	CGC	CGG	CGT	CTA	CTC	CTG	CTT	GAA	GAC	GAG	GAT	GCA	GCC	GCG	GCT	GGA	GGC	GGG	GGT	GTA	GTC	GTG
		0	1	2	3	4	5	6	7	8	9	10	11	12	13	14	15	16	17	18	19	20	21	22	23	24	25	26	27	28	29	30	31	32	33	34	35	36	37	38	39	40	41	42	43	44	45	46	47
TaqIprimer	AAA	1	37	23	16	30	24	11	18	23	8	20	18	14	23	28	30	22	42	19	22	28	24	7	5	11	18	4	4	11	11	16	16	15	19	14	11	12	5	3	3	6	10	9	4	16	22	12	16
TaqIprimer	AAC	2	28	10	20	13	20	6	12	12	11	10	24	17	15	20	20	22	28	15	8	20	21	9	4	4	9	1	6	2	3	10	20	11	22	5	7	20	11	2	0	3	6	7	9	7	13	19	24
TaqIprimer	AAG	3	32	10	14	4	8	3	1	9	10	5	12	17	13	7	10	8	21	6	6	9	13	10	4	4	7	2	2	6	6	3	6	6	19	5	11	8	6	1	1	3	3	1	7	12	5	6	12
TaqIprimer	AAT	4	26	10	26	19	19	14	9	13	12	15	9	14	12	9	15	11	20	18	13	32	21	8	2	5	12	6	6	7	7	9	3	22	11	8	8	20	15	1	5	5	9	3	10	14	11	8	22
TaqIprimer	ACA	5	14	21	19	12	20	6	8	23	20	9	10	11	14	20	30	24	19	15	10	16	16	6	9	13	13	3	5	5	9	16	13	15	27	12	18	20	10	4	4	10	16	2	15	10	9	8	23
TaqIprimer	ACC	6	18	7	13	7	20	3	7	10	17	10	8	13	12	9	11	16	18	3	14	8	15	9	1	9	11	8	1	7	9	6	6	8	22	7	6	17	14	1	4	2	7	1	6	8	8	2	12
TaqIprimer	ACG	7	15	6	12	3	14	9	5	12	6	5	4	7	6	7	10	7	10	4	4	4	12	5	3	5	7	6	5	15	1	8	7	8	17	1	1	6	5	0	1	4	12	2	4	2	8	6	10
TaqIprimer	ACT	8	15	12	23	12	12	5	2	13	22	13	8	9	21	10	29	16	15	5	12	17	12	3	5	0	4	4	2	9	7	8	7	12	12	4	8	10	9	1	2	1	11	8	14	6	6	4	10
TaqIprimer	AGA	9	24	8	18	8	24	9	5	12	19	7	11	21	18	10	31	12	23	7	7	24	16	5	8	3	3	5	5	10	8	2	7	7	24	8	4	15	6	2	3	6	10	2	2	8	10	10	12
TaqIprimer	AGC	10	20	14	13	15	11	7	5	4	2	8	19	7	6	15	27	9	7	11	1	12	4	2	3	1	5	1	1	5	5	1	5	6	7	7	11	4	2	0	5	5	4	1	7	10	5	11	14
TaqIprimer	AGG	11	13	11	7	9	8	5	12	2	1	8	2	8	8	8	15	5	12	10	9	7	12	1	3	2	1	3	0	11	1	1	7	2	15	4	10	5	2	1	2	2	6	2	1	7	1	6	3
TaqIprimer	AGT	12	20	9	14	16	12	6	5	11	7	11	6	13	14	6	19	5	20	4	8	8	14	5	2	8	4	3	1	11	4	9	1	16	17	3	5	14	2	8	5	4	9	4	9	11	3	11	15
TaqIprimer	ATA	13	27	17	10	15	11	5	13	18	16	11	12	10	28	24	14	15	18	9	10	9	10	1	3	7	4	5	3	6	5	6	10	11	18	7	14	13	1	3	1	5	11	8	5	10	12	4	14
TaqIprimer	ATC	14	20	4	15	11	24	7	11	6	33	14	5	9	11	15	15	11	23	3	2	7	10	6	5	1	6	2	1	1	6	6	5	6	19	5	3	21	8	1	4	4	12	2	4	12	2	8	19
TaqIprimer	ATG	15	29	13	25	12	13	11	6	3	19	8	18	8	15	11	14	7	19	8	17	22	10	6	0	3	8	2	2	9	1	10	7	9	8	6	13	14	5	8	8	2	10	13	3	7	9	3	9
TaqIprimer	ATT	16	25	11	11	9	16	5	13	5	19	15	5	14	5	11	23	11	11	2	10	13	9	6	0	5	4	5	6	3	7	9	7	13	22	7	5	4	5	6	7	9	1	0	1	8	11	6	8
TaqIprimer	CAA	17	27	23	11	13	21	3	6	9	17	15	10	16	26	23	14	18	23	4	14	25	13	5	6	2	11	5	3	8	5	6	7	11	17	10	8	10	20	7	1	2	6	4	6	19	7	6	17
TaqIprimer	CAC	18	7	5	7	14	11	8	2	4	11	9	5	10	14	7	20	5	19	4	6	8	10	0	1	3	11	1	3	4	11	6	7	3	16	7	4	8	10	4	1	2	6	8	0	9	6	3	8
TaqIprimer	CAG	19	16	11	10	9	0	4	2	6	8	7	4	11	16	8	9	12	9	0	8	8	6	4	0	3	3	2	5	3	7	0	0	5	14	4	8	3	10	1	4	2	2	1	0	0	7	5	16
TaqIprimer	CAT	20	16	16	7	9	13	2	3	13	15	10	6	15	13	18	19	5	21	8	7	12	11	6	6	2	11	0	5	5	7	7	2	11	6	1	4	13	8	1	2	9	7	6	3	15	7	4	11
TaqIprimer	CCA	21	21	27	42	17	14	3	7	14	20	12	13	7	25	19	31	15	29	12	9	17	24	7	2	12	9	3	0	3	5	3	13	10	22	13	17	12	4	8	3	4	10	7	7	17	20	18	12
TaqIprimer	CCC	22	6	3	5	3	5	3	5	7	11	1	1	7	4	15	20	2	3	4	10	3	6	1	6	0	4	2	7	7	0	3	1	2	10	5	3	5	7	0	1	0	0	6	7	4	4	5	2
TaqIprimer	CCG	23	8	7	15	6	6	4	0	2	11	5	12	5	4	6	5	5	14	3	0	3	2	3	2	6	4	1	2	5	0	10	1	7	5	3	4	5	4	0	0	1	6	7	4	0	7	7	4
TaqIprimer	CCT	24	16	13	6	6	5	6	6	4	4	1	4	7	10	7	11	9	15	5	6	17	5	3	1	4	7	1	4	1	3	1	5	3	17	3	18	4	6	1	0	3	1	1	6	7	7	4	12
TaqIprimer	CGA	25	14	23	19	10	11	2	7	6	15	1	7	12	11	14	13	16	14	7	7	15	6	8	2	7	7	3	7	4	2	4	7	8	19	7	8	5	10	10	3	4	12	4	10	11	8	10	8
TaqIprimer	CGC	26	12	2	9	11	3	8	2	2	5	7	3	2	12	6	3	10	13	6	9	7	11	2	1	1	7	12	2	2	2	6	0	5	4	3	7	5	8	0	1	4	15	1	0	8	6	3	5
TaqIprimer	CGG	27	7	4	1	4	6	9	1	5	5	1	7	5	10	8	4	7	7	1	3	13	9	2	0	4	0	3	1	0	2	3	3	2	5	1	3	2	4	1	0	0	6	0	4	6	6	4	4
TaqIprimer	CGT	28	9	5	13	13	3	7	5	6	6	1	4	10	8	1	11	11	14	8	5	18	13	2	2	0	4	2	5	7	2	8	10	9	3	4	12	14	3	7	4	5	8	3	3	6	6	6	9
TaqIprimer	CTA	29	5	5	3	1	6	8	0	4	1	3	8	4	3	9	7	3	3	3	1	2	5	9	0	0	1	0	4	3	5	1	0	5	2	2	0	0	8	3	2	2	3	0	3	7	5	3	4
TaqIprimer	CTC	30	8	12	7	5	6	1	1	3	11	5	7	5	13	13	10	5	13	7	8	6	10	2	1	0	8	1	3	0	5	0	7	5	8	3	4	11	8	0	2	5	7	2	5	8	0	2	6
TaqIprimer	CTG	31	13	14	7	14	8	9	4	4	8	3	5	10	6	5	16	7	10	12	9	6	10	2	0	3	10	1	4	6	4	2	8	12	12	12	5	2	18	1	1	1	7	1	0	2	5	2	2
TaqIprimer	CTT	32	28	21	11	19	15	7	9	14	15	9	15	9	22	15	9	10	15	7	13	15	10	10	10	1	7	4	2	3	1	8	5	9	20	1	11	13	16	1	2	2	6	6	12	3	13	12	17
TaqIprimer	GAA	33	25	13	13	13	22	8	7	12	6	6	14	16	9	10	12	18	12	4	13	15	15	1	1	5	4	2	1	6	4	7	1	5	17	8	8	3	14	3	2	3	6	6	3	16	10	4	5
TaqIprimer	GAC	34	13	3	9	16	2	2	1	3	4	0	4	6	0	7	7	10	5	5	3	1	1	1	0	3	4	3	2	0	10	2	1	1	9	4	5	10	4	3	2	4	6	0	1	4	3	10	6
TaqIprimer	GAG	35	14	8	6	5	11	2	1	1	0	1	4	8	2	10	9	5	14	9	3	3	4	0	2	3	1	4	3	0	2	0	1	1	2	2	5	12	4	1	0	3	0	5	0	10	8	5	4
TaqIprimer	GAT	36	18	8	16	14	12	13	0	12	12	13	10	3	20	9	21	7	9	9	4	11	2	0	0	3	8	3	1	5	3	7	6	7	9	9	10	9	7	3	5	4	4	8	4	6	4	8	3
TaqIprimer	GCA	37	18	15	23	11	17	3	10	16	8	8	6	15	15	7	13	17	13	5	5	6	2	4	2	0	14	3	3	4	3	3	13	7	12	4	0	10	21	9	2	4	7	7	1	4	7	7	6
TaqIprimer	GCC	38	7	6	12	5	4	3	0	1	1	4	5	9	2	9	6	5	5	3	2	4	1	2	0	3	1	3	2	3	5	1	4	3	1	0	3	3	7	1	0	0	3	1	2	3	3	7	4
TaqIprimer	GCG	39	9	4	8	6	9	0	4	5	1	5	0	0	6	6	7	8	13	2	8	14	3	5	4	3	5	0	2	5	1	1	5	8	10	4	1	10	8	2	4	4	6	6	3	6	6	4	8
TaqIprimer	GCT	40	17	9	9	8	10	4	5	17	13	11	13	8	11	5	25	4	6	6	6	2	7	2	6	4	6	0	6	1	10	5	7	7	4	2	7	7	3	2	0	2	11	2	4	7	4	8	7
TaqIprimer	GGA	41	10	10	24	7	19	6	5	10	8	10	5	7	4	16	11	10	9	10	11	7	10	1	0	1	1	5	2	0	3	5	1	3	10	2	9	16	3	1	6	0	5	3	7	6	6	7	10
TaqIprimer	GGC	42	14	3	7	2	11	7	1	8	4	9	9	4	2	10	6	13	5	1	8	4	4	1	0	3	2	2	0	0	0	2	0	2	6	1	2	8	1	2	2	2	1	0	0	13	1	2	3
TaqIprimer	GGG	43	8	8	7	2	14	3	0	7	6	1	5	7	4	8	4	4	3	10	2	6	0	2	1	2	3	3	2	3	1	3	3	3	7	1	3	2	1	0	0	1	3	2	2	10	6	0	0
TaqIprimer	GGT	44	17	7	9	16	8	7	3	12	1	8	8	4	16	14	14	12	9	3	6	16	2	1	2	1	4	7	4	13	0	2	6	7	5	11	5	4	11	0	1	0	7	1	3	8	4	11	4
TaqIprimer	GTA	45	12	24	4	9	6	9	2	5	2	2	5	9	6	11	16	9	18	3	5	4	10	3	0	3	4	0	3	3	3	8	2	4	6	7	6	14	3	3	0	0	2	3	0	6	7	6	1
TaqIprimer	GTC	46	11	3	9	3	9	5	6	3	6	4	13	8	5	4	14	5	4	6	2	8	4	0	3	2	8	0	0	0	5	4	1	5	5	1	1	7	11	4	2	2	0	2	0	17	8	9	4
TaqIprimer	GTG	47	9	4	9	11	4	7	4	7	0	1	7	3	6	11	17	6	8	1	2	8	4	4	6	0	7	3	0	2	5	7	2	11	10	0	5	3	6	1	1	2	4	6	3	3	4	4	5
TaqIprimer	GTT	48	30	16	12	13	8	5	5	19	6	7	12	5	10	11	24	12	19	9	4	11	19	6	10	6	2	4	1	10	3	7	8	10	16	11	7	15	11	2	0	9	12	9	3	11	14	9	13
TaqIprimer	TAA	49	26	15	16	15	17	9	6	21	11	11	23	14	13	10	17	9	14	21	8	10	9	0	9	3	12	10	2	4	7	6	7	15	24	4	8	14	7	2	7	10	7	5	12	22	5	7	9
TaqIprimer	TAC	50	9	15	14	6	11	13	14	6	2	3	14	0	3	7	12	10	13	6	4	5	13	1	4	3	8	1	1	3	4	2	11	3	6	1	2	10	7	6	3	2	8	0	5	8	11	10	16
TaqIprimer	TAG	51	2	1	2	6	12	6	0	0	4	6	5	1	2	0	9	4	8	2	6	3	5	1	2	1	2	2	0	1	5	0	3	12	5	1	0	5	3	0	0	2	2	1	3	1	1	4	4
TaqIprimer	TAT	52	14	20	15	13	17	3	2	14	13	5	14	14	17	9	9	11	7	9	7	19	25	9	5	4	5	7	0	4	8	4	0	3	16	7	2	4	6	2	3	1	14	5	2	7	8	6	10
TaqIprimer	TCA	53	19	10	8	14	24	11	8	17	22	7	9	19	23	14	36	18	24	12	10	20	6	3	3	7	6	4	6	8	5	3	7	7	11	9	2	17	9	0	2	13	3	4	5	9	4	8	8
TaqIprimer	TCC	54	13	8	12	21	4	8	3	16	9	15	15	10	4	8	22	13	14	6	5	7	14	5	1	1	10	6	2	4	4	3	1	11	24	4	11	12	4	4	4	5	9	3	2	4	2	6	15
TaqIprimer	TCG	55	7	4	7	2	14	2	1	4	10	3	2	11	5	8	8	9	7	5	3	15	5	1	0	1	2	0	3	1	0	1	3	5	13	2	5	10	3	3	3	4	6	0	1	5	11	3	10
TaqIprimer	TCT	56	23	13	14	9	5	2	9	7	15	8	12	5	7	18	26	9	15	2	14	12	10	11	4	3	8	7	3	10	4	5	5	8	24	10	3	6	7	1	5	2	17	1	2	16	6	4	13
TaqIprimer	TGA	57	31	15	21	21	18	8	6	18	12	7	12	14	17	27	20	19	36	10	4	18	6	7	5	5	3	3	4	6	2	6	10	8	19	8	9	21	21	8	1	3	12	8	9	14	18	4	7
TaqIprimer	TGC	58	19	9	12	10	12	6	8	10	14	8	5	14	3	18	27	16	12	11	10	8	13	6	9	9	5	6	3	4	9	17	7	2	5	11	9	1	8	1	2	5	11	4	4	7	12	10	9
TaqIprimer	TGG	59	13	14	18	24	8	4	1	11	4	13	14	13	10	8	19	13	11	19	2	23	14	3	0	3	3	6	1	2	4	1	4	14	7	8	5	8	9	2	7	3	10	3	3	15	7	14	21
TaqIprimer	TGT	60	27	23	29	3	20	14	6	8	11	11	9	9	10	14	16	15	20	6	8	17	17	5	6	7	7	3	2	8	9	2	14	8	14	8	15	18	21	4	11	2	10	10	4	8	8	10	11
TaqIprimer	TTA	61	13	12	17	14	20	5	1	11	8	5	12	8	5	4	18	12	11	11	6	10	12	1	3	6	5	3	3	5	4	3	6	8	10	1	5	7	5	1	4	5	4	6	3	11	4	8	8
TaqIprimer	TTC	62	15	21	14	8	17	13	1	5	6	5	15	11	7	14	19	17	20	11	17	9	16	5	11	0	9	6	6	5	8	2	4	15	9	12	9	13	13	2	5	2	19	7	3	9	5	6	10
TaqIprimer	TTG	63	14	11	15	6	21	7	17	6	10	15	5	10	11	13	20	14	21	14	8	12	10	0	7	1	5	3	4	5	6	11	4	17	14	5	9	12	9	1	2	5	3	3	7	11	5	14	18
TaqIprimer	TTT	64	29	22	28	16	24	8	3	22	18	15	18	16	24	21	21	28	26	13	8	18	14	5	3	1	7	13	10	9	8	4	12	16	18	5	23	11	7	3	1	12	10	4	12	23	16	16	16
[truncated: 17 more columns]
