# Supplementary material for: Eukaryotic transcriptomics in silico: Optimizing cDNA-AFLP efficiency
Source: BMC Genomics. 2009 Nov 30;10:565. doi: 10.1186/1471-2164-10-565 (PMC2797533; doi:10.1186/1471-2164-10-565)
Supplement: Additional file 5 — Arrays of all selective PCRs for all species and enzyme combinations. Selective PCR arrays using three-by-three selective base pairs for all 87 NCBI and 39 ENSEMBL species included in the present study, tested on all 28 combinations of 8 restriction enzymes. [file 1471-2164-10-565-S5.ZIP › CSV_Arrays/ENSEMBL/Ciona_intestinalisTaqIandMaeI.csv]

			MaeIprimer	MaeIprimer	MaeIprimer	MaeIprimer	MaeIprimer	MaeIprimer	MaeIprimer	MaeIprimer	MaeIprimer	MaeIprimer	MaeIprimer	MaeIprimer	MaeIprimer	MaeIprimer	MaeIprimer	MaeIprimer	MaeIprimer	MaeIprimer	MaeIprimer	MaeIprimer	MaeIprimer	MaeIprimer	MaeIprimer	MaeIprimer	MaeIprimer	MaeIprimer	MaeIprimer	MaeIprimer	MaeIprimer	MaeIprimer	MaeIprimer	MaeIprimer	MaeIprimer	MaeIprimer	MaeIprimer	MaeIprimer	MaeIprimer	MaeIprimer	MaeIprimer	MaeIprimer	MaeIprimer	MaeIprimer	MaeIprimer	MaeIprimer	MaeIprimer	MaeIprimer	MaeIprimer
			AAA	AAC	AAG	AAT	ACA	ACC	ACG	ACT	AGA	AGC	AGG	AGT	ATA	ATC	ATG	ATT	CAA	CAC	CAG	CAT	CCA	CCC	CCG	CCT	CGA	CGC	CGG	CGT	CTA	CTC	CTG	CTT	GAA	GAC	GAG	GAT	GCA	GCC	GCG	GCT	GGA	GGC	GGG	GGT	GTA	GTC	GTG
		0	1	2	3	4	5	6	7	8	9	10	11	12	13	14	15	16	17	18	19	20	21	22	23	24	25	26	27	28	29	30	31	32	33	34	35	36	37	38	39	40	41	42	43	44	45	46	47
TaqIprimer	AAA	1	24	20	17	22	22	9	9	3	20	10	26	19	14	20	25	28	24	19	21	34	14	2	4	8	11	18	15	11	5	29	19	37	11	6	14	9	23	7	3	7	5	5	5	13	19	9	14
TaqIprimer	AAC	2	15	20	19	10	14	9	6	7	12	13	9	7	22	14	12	15	23	4	13	17	13	3	4	4	6	6	9	7	2	5	14	32	10	5	17	12	7	2	5	1	4	6	10	10	1	12	13
TaqIprimer	AAG	3	16	5	10	13	15	8	3	3	4	4	9	9	10	10	14	9	22	11	9	14	2	0	1	1	5	2	8	7	6	5	10	13	7	1	1	1	7	1	0	3	3	1	3	7	3	6	15
TaqIprimer	AAT	4	20	10	36	9	8	8	9	21	18	14	11	13	14	9	27	17	13	7	9	12	15	0	1	5	11	4	6	13	6	18	10	26	8	9	7	7	6	2	4	1	3	3	12	11	8	6	7
TaqIprimer	ACA	5	27	15	19	21	11	6	9	10	14	13	25	7	18	19	27	16	17	11	14	15	12	1	2	14	8	4	9	5	8	20	20	37	11	5	8	4	6	2	2	1	11	5	10	11	3	3	15
TaqIprimer	ACC	6	10	4	18	21	19	7	3	1	2	9	21	5	7	5	8	6	15	1	10	14	4	6	0	0	6	11	8	7	0	6	7	11	9	5	5	3	13	4	1	4	6	1	5	3	5	3	7
TaqIprimer	ACG	7	14	5	10	7	0	2	4	3	11	3	18	4	7	8	9	8	12	10	8	7	5	6	3	3	5	1	4	5	0	2	7	7	11	4	4	3	2	0	0	1	2	0	12	1	0	3	4
TaqIprimer	ACT	8	8	20	11	19	8	6	4	3	13	4	18	10	8	6	19	14	18	12	9	10	4	0	1	3	3	13	12	9	4	11	10	10	5	3	5	9	9	3	0	4	8	5	3	3	5	2	13
TaqIprimer	AGA	9	16	12	28	14	10	11	7	3	18	10	8	10	13	12	22	7	25	6	8	23	4	3	3	4	6	13	9	6	3	12	12	11	7	4	5	9	7	0	2	2	11	0	7	5	7	12	26
TaqIprimer	AGC	10	6	6	12	9	11	4	0	4	14	7	4	7	7	6	12	7	13	12	5	11	2	5	1	1	6	7	11	6	6	11	5	11	6	1	3	5	2	1	0	1	4	3	2	4	7	9	4
TaqIprimer	AGG	11	5	6	13	4	5	2	3	2	4	1	12	2	5	8	15	5	11	1	3	9	2	1	7	1	4	3	10	1	7	3	10	7	7	3	4	0	3	1	0	1	0	0	0	5	4	4	4
TaqIprimer	AGT	12	15	6	15	11	7	6	4	1	8	14	1	6	15	4	20	12	13	7	14	9	8	3	2	4	13	6	5	2	8	5	9	11	7	1	9	1	3	1	2	8	9	0	3	4	5	5	2
TaqIprimer	ATA	13	23	14	27	19	12	4	5	11	17	5	10	5	7	8	11	9	14	8	19	0	6	5	1	3	6	4	11	5	5	7	10	14	11	2	2	6	7	0	6	4	9	1	3	11	10	0	13
TaqIprimer	ATC	14	22	14	13	14	5	3	2	5	14	3	9	5	7	17	8	14	10	15	21	2	8	3	0	7	1	2	6	1	1	3	27	2	3	6	10	13	3	1	5	1	6	3	6	5	4	9	7
TaqIprimer	ATG	15	16	11	15	4	13	11	2	1	13	18	16	13	18	11	8	9	20	13	8	5	8	6	1	0	6	9	9	3	3	10	7	13	5	3	4	4	0	4	2	6	5	1	10	5	5	5	9
TaqIprimer	ATT	16	17	18	13	8	3	3	3	2	9	2	7	3	11	14	14	14	29	6	16	15	6	2	1	4	6	4	9	1	11	2	8	15	12	2	5	7	3	5	7	0	7	3	6	5	5	4	6
TaqIprimer	CAA	17	18	14	29	12	19	11	5	1	8	13	11	11	9	6	19	13	19	10	20	16	36	3	0	2	10	7	4	5	2	16	10	7	10	6	5	11	5	1	1	7	4	4	7	5	3	9	15
TaqIprimer	CAC	18	11	10	22	8	4	7	1	3	9	7	14	3	7	5	18	10	6	5	6	7	10	4	4	0	8	1	4	5	2	5	9	14	1	3	1	5	2	1	3	4	2	3	4	0	2	3	6
TaqIprimer	CAG	19	8	6	9	7	5	0	4	3	10	2	14	3	3	7	9	6	6	8	4	10	8	4	0	4	0	0	4	5	0	7	5	8	11	2	2	2	7	1	0	0	2	0	1	5	2	5	6
TaqIprimer	CAT	20	41	3	26	10	11	1	7	5	11	8	9	8	7	10	14	11	11	2	12	7	7	4	1	1	14	5	14	6	5	8	18	8	18	4	10	10	8	1	0	0	0	1	12	4	8	2	10
TaqIprimer	CCA	21	37	15	17	11	8	6	10	5	5	9	24	14	11	10	21	14	17	12	37	12	11	5	2	4	5	3	8	2	9	14	17	17	12	9	1	8	6	3	3	8	8	3	6	10	6	5	16
TaqIprimer	CCC	22	13	5	5	3	4	5	2	0	3	1	8	4	1	8	6	3	5	3	7	0	6	0	1	1	2	1	4	0	0	4	2	7	4	1	3	3	0	1	3	2	5	4	3	1	3	4	1
TaqIprimer	CCG	23	13	1	7	10	4	3	6	0	6	5	7	9	0	1	8	3	5	2	6	6	3	0	0	3	4	10	5	3	1	2	2	8	8	2	9	1	0	2	2	0	4	3	1	0	5	8	2
TaqIprimer	CCT	24	4	7	13	8	13	5	3	7	7	0	9	1	3	7	11	7	10	6	6	9	4	0	3	3	3	1	1	1	1	7	4	0	6	3	0	13	2	2	0	0	1	0	8	1	6	3	8
TaqIprimer	CGA	25	7	5	19	14	8	3	2	4	16	1	8	4	8	0	16	6	13	7	12	11	3	7	0	0	5	2	9	6	0	7	9	3	7	2	9	5	5	2	3	0	3	0	5	2	4	7	9
TaqIprimer	CGC	26	6	8	12	5	3	1	5	2	5	2	3	2	2	5	8	2	9	0	3	2	0	0	0	1	2	3	7	0	3	6	3	3	4	2	0	3	2	0	3	4	2	1	5	4	2	0	4
TaqIprimer	CGG	27	4	0	5	5	2	0	4	3	2	6	3	1	2	1	8	9	10	4	0	4	3	3	0	1	1	0	4	0	0	7	4	4	0	0	5	1	1	0	1	0	0	0	9	0	3	3	1
TaqIprimer	CGT	28	5	6	8	6	8	2	4	4	11	11	3	6	11	5	8	10	4	6	14	10	7	1	1	0	3	8	7	4	1	4	5	18	6	2	0	4	2	0	2	1	3	0	2	2	1	1	5
TaqIprimer	CTA	29	5	3	5	6	7	0	0	0	2	0	1	2	0	8	3	5	7	2	4	8	0	0	0	1	2	2	1	8	1	5	5	4	3	0	0	1	0	0	0	3	0	1	2	4	0	0	9
TaqIprimer	CTC	30	11	1	9	8	6	4	2	4	9	2	3	2	5	1	3	2	13	7	8	2	8	0	3	2	7	4	1	1	2	11	2	5	3	2	1	1	2	0	5	2	1	5	5	7	2	3	6
TaqIprimer	CTG	31	15	7	5	6	2	5	2	1	2	1	5	10	2	8	2	7	10	4	7	8	11	3	2	0	5	0	2	3	4	1	5	48	10	0	8	2	1	0	5	0	1	0	8	6	1	1	7
TaqIprimer	CTT	32	25	12	16	4	9	6	6	6	7	4	10	14	6	6	14	21	20	5	6	9	7	1	1	1	10	6	6	4	2	7	16	9	13	1	13	11	3	2	0	0	1	4	5	2	4	2	17
TaqIprimer	GAA	33	16	18	12	9	3	5	5	7	15	5	11	1	8	10	15	9	10	6	10	15	4	5	1	0	5	4	6	2	6	3	6	14	5	4	0	1	3	1	4	6	6	3	5	4	1	5	11
TaqIprimer	GAC	34	6	4	5	4	2	7	0	2	3	8	10	4	6	4	3	7	10	3	8	3	8	0	1	0	6	1	6	1	3	3	8	6	5	1	4	5	1	3	0	2	8	1	4	0	0	3	9
TaqIprimer	GAG	35	2	4	1	5	4	2	0	6	3	5	11	1	16	5	9	10	1	6	4	2	4	8	1	0	0	4	1	0	0	12	3	1	1	2	1	1	6	2	0	0	1	1	1	1	1	0	3
TaqIprimer	GAT	36	16	10	8	2	9	6	5	4	4	12	10	9	7	15	11	12	10	5	10	23	2	5	1	3	7	0	8	2	4	4	8	4	2	4	4	4	7	1	0	0	0	1	3	7	9	4	5
TaqIprimer	GCA	37	15	3	20	14	5	4	5	2	11	6	12	6	3	9	17	13	13	3	1	6	4	4	1	1	2	10	0	3	6	8	15	4	6	4	7	9	4	0	0	0	13	1	7	3	5	2	6
TaqIprimer	GCC	38	4	2	9	1	2	1	1	1	10	1	6	1	1	3	5	9	4	1	3	1	5	0	0	0	2	3	6	3	0	3	9	0	5	0	1	1	1	0	0	0	3	1	6	0	3	0	3
TaqIprimer	GCG	39	5	5	5	4	1	1	2	4	4	4	3	5	3	6	10	3	5	5	6	1	3	3	0	0	10	9	5	0	4	4	2	7	3	1	1	1	0	0	0	2	1	0	3	3	4	2	6
TaqIprimer	GCT	40	12	3	19	3	9	4	5	1	5	9	7	4	1	10	4	5	6	7	10	12	3	0	2	3	2	0	2	6	2	5	5	13	9	0	9	4	7	2	0	0	2	0	1	0	8	4	1
TaqIprimer	GGA	41	6	5	10	7	2	3	4	0	2	8	8	4	6	9	8	9	12	4	2	11	6	6	0	1	1	12	5	0	5	3	12	16	9	1	4	5	1	1	0	7	1	3	3	0	7	0	7
TaqIprimer	GGC	42	5	7	6	1	2	0	2	1	12	1	9	0	4	2	7	0	4	7	6	5	8	6	2	0	3	0	4	1	0	0	2	6	3	3	1	3	3	3	0	1	0	0	0	1	6	3	9
TaqIprimer	GGG	43	9	7	0	1	0	1	2	0	1	8	8	6	2	4	3	4	10	6	6	11	2	0	0	0	2	0	1	1	1	1	3	4	1	2	2	0	3	0	0	0	0	0	2	0	3	0	1
TaqIprimer	GGT	44	13	2	1	5	8	9	0	1	5	8	5	4	5	6	13	13	11	3	13	13	5	0	1	4	6	5	5	9	0	10	8	4	9	0	1	4	1	3	3	2	2	0	3	9	0	1	9
TaqIprimer	GTA	45	15	11	19	10	1	5	0	1	5	9	17	4	4	6	7	4	10	4	4	4	11	1	3	0	3	2	9	2	1	2	6	18	7	0	4	4	3	3	2	2	6	0	2	1	0	1	3
TaqIprimer	GTC	46	6	3	5	2	1	6	0	0	4	1	8	2	5	6	6	9	12	5	10	2	3	0	1	1	7	0	2	3	1	0	3	10	6	1	1	1	1	3	0	0	5	5	2	0	5	2	0
TaqIprimer	GTG	47	11	11	6	16	1	5	4	1	4	3	10	2	4	3	10	2	6	3	1	11	5	2	0	1	7	3	4	1	1	10	5	9	2	1	0	8	1	0	2	0	0	0	6	5	4	2	7
TaqIprimer	GTT	48	24	12	27	8	11	5	7	6	6	15	7	9	12	9	18	6	12	10	8	23	7	5	0	1	13	6	16	5	6	17	13	9	13	0	6	2	2	0	3	0	9	2	12	6	12	7	11
TaqIprimer	TAA	49	13	12	22	13	5	4	0	1	16	6	18	11	7	8	14	15	4	12	13	10	7	2	0	4	9	11	8	5	4	7	11	12	12	3	9	4	2	5	1	2	3	5	7	2	10	1	20
TaqIprimer	TAC	50	8	8	7	7	1	7	1	0	5	3	5	3	3	4	15	3	7	4	12	6	5	1	0	6	14	7	3	2	1	5	10	10	6	2	4	11	1	0	0	7	5	0	6	1	6	4	6
TaqIprimer	TAG	51	1	4	6	4	0	1	1	5	3	0	5	1	0	0	2	1	7	0	8	1	1	2	0	1	1	3	0	2	1	2	2	4	1	0	1	3	0	2	2	0	1	3	1	1	2	2	3
TaqIprimer	TAT	52	12	6	17	9	11	1	3	5	10	13	8	13	7	8	17	8	16	5	8	5	8	3	4	2	8	2	4	2	1	12	14	8	18	2	9	3	2	3	0	5	5	6	4	8	4	6	13
TaqIprimer	TCA	53	13	9	5	13	8	3	2	2	16	2	20	10	5	14	8	13	13	15	6	12	11	7	2	3	11	3	9	5	4	14	9	12	7	7	4	6	1	1	0	0	2	1	9	13	7	16	8
TaqIprimer	TCC	54	13	5	8	6	3	9	4	0	11	3	3	9	7	7	23	6	6	9	5	5	5	2	3	1	10	0	5	1	2	3	13	6	5	4	12	8	8	0	1	3	5	0	6	0	10	1	4
TaqIprimer	TCG	55	9	4	7	2	5	2	0	2	4	7	9	5	6	4	1	5	3	1	5	4	6	1	0	1	3	4	9	3	2	2	9	1	5	0	1	3	0	2	0	5	4	1	1	3	0	0	10
TaqIprimer	TCT	56	12	13	11	12	11	5	1	5	10	11	6	4	7	9	7	19	22	16	4	19	1	0	3	4	4	4	6	1	6	11	4	10	12	2	4	3	4	2	0	0	1	3	6	6	1	16	11
TaqIprimer	TGA	57	13	4	14	15	4	3	7	8	18	4	17	10	3	10	9	9	24	4	8	6	3	2	0	3	12	11	10	3	6	8	5	20	10	3	9	1	8	2	1	6	4	0	18	5	3	8	18
TaqIprimer	TGC	58	9	3	12	8	4	9	0	1	8	8	9	7	7	10	19	13	15	4	13	5	3	2	5	2	15	6	2	3	7	6	10	2	6	2	8	3	7	2	1	0	2	2	3	3	1	5	12
TaqIprimer	TGG	59	8	6	16	5	6	7	1	4	5	3	1	3	5	7	4	15	24	4	13	13	7	5	0	3	3	1	2	6	1	2	3	5	1	2	9	3	3	1	2	6	8	1	4	4	13	3	6
TaqIprimer	TGT	60	22	8	19	11	10	4	4	6	11	8	13	2	9	11	20	6	18	12	5	11	11	3	3	2	19	3	4	7	2	5	7	19	9	5	5	4	4	5	1	3	3	3	8	3	3	5	7
TaqIprimer	TTA	61	17	7	6	14	6	8	1	5	8	11	6	6	10	3	16	3	17	8	10	4	7	0	1	4	10	1	9	6	0	2	10	4	6	4	15	2	7	3	0	3	4	0	1	3	2	6	6
TaqIprimer	TTC	62	14	10	13	12	3	3	9	2	16	3	12	9	8	7	17	27	13	7	6	7	11	0	1	1	7	3	9	1	4	11	19	8	19	1	3	6	5	1	0	1	7	1	6	6	7	0	15
TaqIprimer	TTG	63	23	5	21	18	4	5	2	5	9	6	7	3	8	13	18	6	14	15	15	3	8	0	2	2	3	10	4	4	0	5	14	13	9	3	1	8	2	4	0	0	4	0	7	5	4	14	19
TaqIprimer	TTT	64	29	21	23	18	13	10	9	10	12	3	21	8	14	14	18	9	21	13	15	20	12	9	3	7	10	12	7	9	8	15	24	25	11	4	10	2	6	2	9	5	3	2	15	7	13	6	18
[truncated: 17 more columns]
