# Supplementary material for: Eukaryotic transcriptomics in silico: Optimizing cDNA-AFLP efficiency
Source: BMC Genomics. 2009 Nov 30;10:565. doi: 10.1186/1471-2164-10-565 (PMC2797533; doi:10.1186/1471-2164-10-565)
Supplement: Additional file 5 — Arrays of all selective PCRs for all species and enzyme combinations. Selective PCR arrays using three-by-three selective base pairs for all 87 NCBI and 39 ENSEMBL species included in the present study, tested on all 28 combinations of 8 restriction enzymes. [file 1471-2164-10-565-S5.ZIP › CSV_Arrays/ENSEMBL/Ciona_intestinalisTaqIandMseI.csv]

			MseIprimer	MseIprimer	MseIprimer	MseIprimer	MseIprimer	MseIprimer	MseIprimer	MseIprimer	MseIprimer	MseIprimer	MseIprimer	MseIprimer	MseIprimer	MseIprimer	MseIprimer	MseIprimer	MseIprimer	MseIprimer	MseIprimer	MseIprimer	MseIprimer	MseIprimer	MseIprimer	MseIprimer	MseIprimer	MseIprimer	MseIprimer	MseIprimer	MseIprimer	MseIprimer	MseIprimer	MseIprimer	MseIprimer	MseIprimer	MseIprimer	MseIprimer	MseIprimer	MseIprimer	MseIprimer	MseIprimer	MseIprimer	MseIprimer	MseIprimer	MseIprimer	MseIprimer	MseIprimer	MseIprimer
			AAA	AAC	AAG	AAT	ACA	ACC	ACG	ACT	AGA	AGC	AGG	AGT	ATA	ATC	ATG	ATT	CAA	CAC	CAG	CAT	CCA	CCC	CCG	CCT	CGA	CGC	CGG	CGT	CTA	CTC	CTG	CTT	GAA	GAC	GAG	GAT	GCA	GCC	GCG	GCT	GGA	GGC	GGG	GGT	GTA	GTC	GTG
		0	1	2	3	4	5	6	7	8	9	10	11	12	13	14	15	16	17	18	19	20	21	22	23	24	25	26	27	28	29	30	31	32	33	34	35	36	37	38	39	40	41	42	43	44	45	46	47
TaqIprimer	AAA	1	102	80	80	103	90	45	47	78	47	21	27	40	68	72	41	62	88	43	45	56	46	31	20	24	37	10	7	49	22	40	48	83	44	20	36	36	24	13	14	39	14	9	4	14	19	28	25
TaqIprimer	AAC	2	81	48	60	69	58	30	43	57	49	24	34	51	40	28	20	52	43	24	20	37	28	25	9	24	27	27	11	15	13	11	35	56	40	17	15	35	23	6	8	19	19	12	6	18	14	27	32
TaqIprimer	AAG	3	47	30	20	34	41	23	18	33	27	20	14	46	36	21	41	24	23	21	18	28	17	16	4	7	17	8	2	11	9	21	15	39	23	9	15	30	19	6	9	10	14	7	3	12	14	17	10
TaqIprimer	AAT	4	71	78	47	75	58	42	23	42	50	44	18	29	38	41	42	44	48	23	21	34	35	24	11	12	24	5	27	21	11	30	26	30	48	24	18	27	27	14	17	18	25	8	14	15	11	14	14
TaqIprimer	ACA	5	81	79	58	68	71	35	27	50	59	46	31	60	26	54	40	43	68	32	30	43	37	25	16	35	29	11	12	24	9	33	36	47	60	10	29	36	24	6	6	22	36	14	14	27	35	22	24
TaqIprimer	ACC	6	62	36	46	45	47	29	24	31	54	23	16	30	31	26	26	34	58	17	11	28	24	8	27	9	11	20	11	9	12	6	18	34	31	6	11	13	9	12	7	13	14	14	4	22	11	9	14
TaqIprimer	ACG	7	34	25	27	19	21	16	16	33	15	23	16	18	33	19	17	20	13	8	13	10	10	23	9	10	23	9	9	11	7	6	16	22	19	8	7	19	6	6	10	8	7	7	5	1	5	11	15
TaqIprimer	ACT	8	75	51	44	71	44	26	38	24	32	35	24	40	37	31	44	28	50	16	20	30	19	13	11	2	16	13	12	20	11	26	32	45	28	13	15	15	25	9	19	10	18	4	7	10	12	26	9
TaqIprimer	AGA	9	72	54	40	70	53	30	34	57	49	33	16	45	36	37	33	45	41	32	31	36	17	11	16	24	12	7	15	19	11	25	29	60	39	10	13	20	18	18	13	16	25	7	9	14	18	23	14
TaqIprimer	AGC	10	23	32	32	28	28	26	9	25	35	13	10	29	23	32	18	20	28	23	11	14	12	11	5	20	12	10	14	21	6	17	20	28	34	5	11	25	14	28	5	10	9	7	6	20	8	5	26
TaqIprimer	AGG	11	18	26	15	30	22	11	13	21	17	11	8	25	33	12	20	19	18	9	10	14	23	14	10	5	4	9	6	10	5	11	21	13	29	8	5	15	4	3	3	7	10	1	11	8	8	2	17
TaqIprimer	AGT	12	40	44	51	47	41	28	24	29	42	28	10	35	24	15	23	28	44	22	19	25	21	17	12	6	17	10	19	10	9	11	49	37	34	5	11	24	24	9	3	15	24	2	6	23	2	8	18
TaqIprimer	ATA	13	43	58	44	46	49	27	36	48	40	22	19	49	21	33	37	37	55	31	34	29	21	23	6	18	29	7	11	20	8	22	36	31	26	5	12	6	17	6	11	16	14	11	4	11	15	15	26
TaqIprimer	ATC	14	48	49	31	37	59	20	23	37	35	17	11	48	31	27	25	29	38	21	16	33	18	21	11	14	34	6	7	19	6	21	24	25	39	14	23	18	25	4	10	9	17	2	8	18	15	26	6
TaqIprimer	ATG	15	49	38	29	51	37	22	21	24	51	24	31	37	34	33	50	38	24	23	22	29	18	18	2	13	17	21	18	13	7	23	24	53	37	12	22	24	38	9	4	20	24	3	9	16	16	18	11
TaqIprimer	ATT	16	62	30	33	59	52	23	16	36	35	24	21	17	29	40	29	28	35	18	31	25	34	8	2	12	26	13	7	9	19	26	19	35	30	7	8	31	19	8	10	15	9	5	16	8	11	21	22
TaqIprimer	CAA	17	70	55	26	60	67	36	11	48	44	27	21	41	40	32	31	37	33	33	21	46	23	31	7	16	22	20	16	17	5	35	21	46	32	28	9	30	13	14	12	13	22	12	10	14	18	22	19
TaqIprimer	CAC	18	14	32	32	29	33	17	16	27	29	15	17	22	25	13	20	19	37	15	19	18	17	2	6	8	12	8	13	10	2	15	9	9	23	2	10	19	14	1	11	6	11	6	5	5	7	2	12
TaqIprimer	CAG	19	34	24	18	27	20	17	18	22	33	8	14	18	19	11	27	32	26	7	21	23	13	13	9	7	10	4	11	8	2	4	11	36	8	8	1	11	8	7	6	4	3	6	4	11	9	20	10
TaqIprimer	CAT	20	37	29	50	49	40	34	22	31	44	15	20	33	32	24	29	22	22	17	13	30	11	14	12	17	10	8	6	14	6	17	19	27	28	15	9	11	27	4	8	14	13	2	7	6	16	15	12
TaqIprimer	CCA	21	76	58	47	62	55	35	27	34	52	17	46	43	33	23	29	28	52	38	24	51	33	28	4	17	28	16	13	13	15	17	29	49	51	16	23	37	28	13	11	12	12	11	9	31	29	12	29
TaqIprimer	CCC	22	16	18	25	31	16	10	13	12	11	9	5	13	17	5	16	15	12	4	12	18	15	5	8	9	10	2	11	7	8	6	13	11	11	4	4	12	8	2	7	4	7	8	7	6	4	6	16
TaqIprimer	CCG	23	17	11	14	23	21	12	14	19	21	6	7	14	8	20	16	4	7	14	5	15	12	4	8	16	25	8	7	9	6	6	6	10	24	6	4	12	7	7	3	11	11	2	3	2	15	3	3
TaqIprimer	CCT	24	33	26	15	27	32	8	11	28	17	12	11	16	16	12	23	35	9	11	19	25	25	7	4	10	9	8	7	5	2	18	10	13	9	3	7	10	10	6	22	13	9	4	5	6	4	8	10
TaqIprimer	CGA	25	30	51	23	29	34	15	26	21	30	23	15	26	18	22	26	20	34	21	20	29	8	9	13	11	25	9	24	17	9	12	15	26	29	13	13	26	13	4	8	7	26	8	6	13	3	15	14
TaqIprimer	CGC	26	19	16	12	14	19	13	8	13	15	12	10	23	11	10	16	18	15	8	9	10	8	8	5	7	22	6	10	9	5	3	8	22	7	3	5	1	4	0	3	3	6	1	7	6	1	3	15
TaqIprimer	CGG	27	17	19	8	15	20	10	8	10	7	15	3	17	8	10	8	11	22	8	12	5	21	3	6	4	12	5	6	10	2	3	8	13	8	6	0	7	5	7	0	4	4	2	1	3	7	4	2
TaqIprimer	CGT	28	35	31	22	31	28	25	13	20	20	7	9	23	17	10	14	7	21	12	17	15	17	11	12	16	23	10	7	12	4	13	19	18	4	8	5	11	7	2	9	0	18	7	6	12	4	3	15
TaqIprimer	CTA	29	19	15	10	12	21	5	5	16	31	7	7	8	12	10	7	14	15	11	13	10	6	3	0	4	13	0	1	4	2	3	15	12	11	3	3	2	12	5	0	1	2	7	2	6	12	7	8
TaqIprimer	CTC	30	26	29	19	26	22	23	12	17	29	5	13	22	12	13	15	12	22	7	15	21	15	10	2	12	11	5	6	3	8	8	18	30	27	2	8	21	17	8	7	10	14	4	3	10	7	5	7
TaqIprimer	CTG	31	31	22	27	13	25	14	17	34	15	21	21	19	16	17	21	15	16	8	9	15	19	4	4	14	9	11	4	4	10	9	20	28	15	4	8	23	9	2	0	10	3	5	3	3	6	13	10
TaqIprimer	CTT	32	45	58	33	51	38	35	24	52	52	23	47	32	27	13	35	20	37	27	20	24	17	17	7	5	15	2	9	10	3	25	27	34	41	8	25	23	21	18	12	21	14	3	8	7	14	24	26
TaqIprimer	GAA	33	41	52	20	31	50	26	17	33	32	14	15	14	39	29	20	40	31	36	24	23	22	13	12	22	10	9	7	6	5	13	24	23	25	12	18	33	15	10	8	16	11	9	3	10	7	8	32
TaqIprimer	GAC	34	24	15	15	23	24	15	18	13	15	4	21	18	5	7	20	13	24	6	17	12	7	7	4	3	2	7	5	2	3	11	4	14	9	1	7	4	6	1	9	6	8	2	4	9	6	13	1
TaqIprimer	GAG	35	23	35	17	12	11	17	6	9	22	8	7	5	13	17	10	12	15	2	16	11	6	6	8	5	4	12	4	6	7	9	6	29	24	10	14	0	9	4	4	1	7	2	1	4	4	10	6
TaqIprimer	GAT	36	31	35	14	36	39	21	25	38	26	11	10	23	24	41	26	22	32	11	27	17	23	8	10	10	20	9	13	8	10	26	30	20	25	9	14	18	14	13	8	6	23	4	3	5	21	18	17
TaqIprimer	GCA	37	37	23	43	29	27	32	21	29	29	14	23	50	14	14	27	20	33	19	20	33	20	11	5	11	22	8	16	14	5	8	25	20	37	3	15	7	14	8	10	23	7	3	6	14	4	8	24
TaqIprimer	GCC	38	5	13	6	12	8	10	15	12	4	19	1	4	8	21	11	18	12	15	9	10	12	4	5	2	2	11	2	3	8	17	8	14	9	5	5	6	3	4	3	2	10	5	5	2	8	1	14
TaqIprimer	GCG	39	11	21	9	14	17	7	17	7	17	25	18	6	11	10	21	5	27	14	2	13	13	7	7	3	6	4	4	9	8	6	8	20	18	1	2	12	5	0	3	11	8	6	3	4	8	8	2
TaqIprimer	GCT	40	33	24	43	43	24	12	22	30	37	15	14	7	20	18	8	19	16	13	20	17	11	6	7	11	13	5	6	2	9	7	23	14	14	2	8	7	10	8	1	2	3	7	2	6	5	8	9
TaqIprimer	GGA	41	31	24	27	24	21	24	6	17	46	8	15	24	29	18	12	15	28	6	24	17	9	14	11	20	16	10	5	9	8	3	15	23	13	2	7	14	14	5	7	6	5	1	6	11	14	3	12
TaqIprimer	GGC	42	9	9	14	29	7	10	8	14	22	10	12	17	6	3	8	7	14	12	6	6	5	13	8	3	5	3	2	1	4	2	7	15	12	5	0	3	9	4	0	9	1	1	2	6	3	2	4
TaqIprimer	GGG	43	12	13	4	14	17	8	7	15	12	6	6	10	6	7	8	3	10	5	9	11	11	6	1	4	11	5	4	5	0	7	3	6	11	1	0	7	4	8	9	6	3	4	6	5	1	5	11
TaqIprimer	GGT	44	23	17	16	28	35	14	10	23	17	14	13	25	22	10	11	15	23	11	15	20	19	6	8	12	17	11	3	13	10	9	15	22	29	0	1	13	4	3	4	0	23	4	0	11	5	8	11
TaqIprimer	GTA	45	23	20	14	32	26	9	6	18	17	10	15	29	16	5	27	21	39	12	5	15	13	16	0	8	6	7	13	11	5	7	12	24	18	4	8	14	7	7	8	6	5	8	5	5	5	2	12
TaqIprimer	GTC	46	16	23	14	13	14	11	12	20	13	10	11	12	4	7	11	13	20	4	11	24	17	10	2	10	3	9	3	8	2	13	5	8	18	3	3	12	12	5	2	2	7	1	2	6	3	9	7
TaqIprimer	GTG	47	32	34	24	34	34	21	16	35	36	20	10	26	10	20	20	19	21	18	20	19	4	11	6	15	13	2	1	10	2	23	11	17	24	10	10	14	12	0	6	9	9	8	7	9	12	14	6
TaqIprimer	GTT	48	41	47	54	53	45	30	30	32	56	27	22	29	36	22	29	36	34	25	23	34	19	15	6	12	10	10	5	11	5	11	20	20	41	9	14	19	24	4	13	6	24	4	3	21	20	14	13
TaqIprimer	TAA	49	76	54	46	73	60	38	19	44	42	37	25	36	29	29	30	23	44	17	18	71	20	14	5	12	25	10	9	15	8	15	17	33	30	19	11	17	22	7	14	14	10	6	6	8	16	23	11
TaqIprimer	TAC	50	24	14	27	30	37	16	29	16	17	18	21	27	23	26	22	12	24	13	21	32	10	11	15	12	26	4	12	6	7	11	23	24	17	3	8	13	10	1	5	12	9	14	12	14	14	13	8
TaqIprimer	TAG	51	21	28	13	15	5	7	9	8	10	7	0	20	14	12	6	12	11	2	12	7	6	6	0	4	10	5	4	5	5	6	8	12	12	2	2	3	5	0	1	1	5	6	1	10	3	1	6
TaqIprimer	TAT	52	67	34	27	52	46	31	20	43	31	25	16	27	32	37	45	41	36	22	15	24	26	23	8	15	17	4	12	22	10	12	21	37	29	8	14	12	18	9	10	9	22	4	14	10	12	15	13
TaqIprimer	TCA	53	44	65	33	37	61	47	29	34	50	23	16	33	22	29	49	20	31	23	34	24	24	7	9	10	13	22	13	14	6	18	26	41	28	11	16	34	25	6	11	14	12	20	3	20	15	9	25
TaqIprimer	TCC	54	29	23	23	34	29	20	12	14	41	21	15	34	20	16	10	22	34	17	23	14	17	13	6	7	12	15	11	7	11	9	23	20	23	6	14	19	22	4	3	11	11	5	5	10	12	7	13
TaqIprimer	TCG	55	18	21	17	17	18	15	17	21	17	11	21	8	5	14	12	16	17	14	20	17	16	0	6	1	11	2	5	13	2	10	13	7	15	2	7	11	7	3	5	4	5	1	2	13	6	7	12
TaqIprimer	TCT	56	45	40	31	47	31	15	25	33	35	36	14	22	18	13	16	19	32	12	10	13	11	14	14	9	14	3	11	16	5	9	25	19	33	7	13	22	29	8	11	8	25	2	4	10	5	9	25
TaqIprimer	TGA	57	60	35	39	77	46	31	27	42	45	19	25	43	47	49	22	37	41	23	29	33	23	2	2	21	34	12	17	18	7	24	25	60	38	8	18	24	30	9	4	19	16	4	4	14	6	14	16
TaqIprimer	TGC	58	39	42	30	40	31	29	17	36	30	13	12	18	30	29	28	32	23	17	20	44	20	27	4	11	19	11	12	12	8	20	18	27	29	7	20	25	11	9	8	12	14	0	4	17	12	8	13
TaqIprimer	TGG	59	28	36	33	23	42	30	10	19	26	25	17	29	20	23	21	21	30	17	6	31	17	19	6	7	16	11	13	10	11	22	14	24	35	9	14	15	13	4	12	11	11	4	18	10	10	6	14
TaqIprimer	TGT	60	53	57	34	36	52	27	24	51	50	27	17	33	34	26	26	30	38	16	17	23	12	11	4	8	20	12	13	25	9	21	16	37	39	15	11	24	27	5	8	9	13	10	3	8	10	7	12
TaqIprimer	TTA	61	32	22	11	16	29	18	11	20	27	20	2	15	18	24	13	14	17	5	18	15	8	7	3	6	7	9	3	17	7	4	10	29	26	3	5	17	12	4	1	8	2	3	6	5	13	2	5
TaqIprimer	TTC	62	46	33	55	63	52	13	11	41	31	21	19	30	32	30	40	19	23	26	15	27	30	19	11	12	17	3	5	14	6	20	21	43	50	13	14	21	22	7	1	7	22	3	4	7	13	5	14
TaqIprimer	TTG	63	57	31	30	64	54	33	20	48	35	17	22	31	41	37	22	43	45	20	27	29	12	14	19	19	19	15	14	9	9	16	19	29	26	9	18	24	36	5	11	9	10	8	4	9	15	19	24
TaqIprimer	TTT	64	79	49	57	83	84	32	32	54	67	44	35	67	51	40	48	39	55	20	41	25	33	12	22	14	16	17	10	32	11	22	40	35	51	12	23	30	36	8	8	17	20	4	8	19	13	28	12
[truncated: 17 more columns]
