# Supplementary material for: Eukaryotic transcriptomics in silico: Optimizing cDNA-AFLP efficiency
Source: BMC Genomics. 2009 Nov 30;10:565. doi: 10.1186/1471-2164-10-565 (PMC2797533; doi:10.1186/1471-2164-10-565)
Supplement: Additional file 5 — Arrays of all selective PCRs for all species and enzyme combinations. Selective PCR arrays using three-by-three selective base pairs for all 87 NCBI and 39 ENSEMBL species included in the present study, tested on all 28 combinations of 8 restriction enzymes. [file 1471-2164-10-565-S5.ZIP › CSV_Arrays/ENSEMBL/Ciona_savignyiCviAIIandHinP1I.csv]

			HinP1Iprimer	HinP1Iprimer	HinP1Iprimer	HinP1Iprimer	HinP1Iprimer	HinP1Iprimer	HinP1Iprimer	HinP1Iprimer	HinP1Iprimer	HinP1Iprimer	HinP1Iprimer	HinP1Iprimer	HinP1Iprimer	HinP1Iprimer	HinP1Iprimer	HinP1Iprimer	HinP1Iprimer	HinP1Iprimer	HinP1Iprimer	HinP1Iprimer	HinP1Iprimer	HinP1Iprimer	HinP1Iprimer	HinP1Iprimer	HinP1Iprimer	HinP1Iprimer	HinP1Iprimer	HinP1Iprimer	HinP1Iprimer	HinP1Iprimer	HinP1Iprimer	HinP1Iprimer	HinP1Iprimer	HinP1Iprimer	HinP1Iprimer	HinP1Iprimer	HinP1Iprimer	HinP1Iprimer	HinP1Iprimer	HinP1Iprimer	HinP1Iprimer	HinP1Iprimer	HinP1Iprimer	HinP1Iprimer	HinP1Iprimer	HinP1Iprimer	HinP1Iprimer
			AAA	AAC	AAG	AAT	ACA	ACC	ACG	ACT	AGA	AGC	AGG	AGT	ATA	ATC	ATG	ATT	CAA	CAC	CAG	CAT	CCA	CCC	CCG	CCT	CGA	CGC	CGG	CGT	CTA	CTC	CTG	CTT	GAA	GAC	GAG	GAT	GCA	GCC	GCG	GCT	GGA	GGC	GGG	GGT	GTA	GTC	GTG
		0	1	2	3	4	5	6	7	8	9	10	11	12	13	14	15	16	17	18	19	20	21	22	23	24	25	26	27	28	29	30	31	32	33	34	35	36	37	38	39	40	41	42	43	44	45	46	47
CviAIIprimer	AAA	1	27	10	37	26	35	34	22	6	24	17	10	44	29	21	0	12	28	46	19	29	46	8	10	8	12	20	13	9	5	15	9	16	24	23	34	11	0	0	0	0	4	33	6	9	18	18	8
CviAIIprimer	AAC	2	28	31	28	31	9	8	18	5	16	26	21	28	9	38	0	13	34	52	12	11	27	27	7	28	25	20	7	26	3	10	21	19	23	23	2	26	0	0	0	0	8	6	9	13	7	22	19
CviAIIprimer	AAG	3	53	38	36	42	9	16	30	20	32	7	28	22	15	23	0	15	25	26	21	21	20	27	9	10	22	6	17	13	2	30	16	17	13	29	14	14	0	0	0	0	13	12	3	12	0	29	3
CviAIIprimer	AAT	4	59	34	21	11	11	3	13	19	56	18	15	9	9	8	0	13	12	28	10	11	24	5	0	7	18	5	3	6	5	3	11	10	16	3	0	19	0	0	0	0	8	9	5	4	15	9	4
CviAIIprimer	ACA	5	31	29	20	25	18	12	5	9	16	2	2	15	9	9	0	38	13	24	19	19	8	1	4	3	12	5	10	11	0	20	2	9	6	24	7	33	0	0	0	0	5	1	10	11	2	11	4
CviAIIprimer	ACC	6	22	41	25	21	12	9	21	4	8	10	2	11	3	21	0	23	16	14	19	6	12	7	3	6	18	5	8	2	0	11	14	7	14	10	9	7	0	0	0	0	8	7	6	19	5	10	9
CviAIIprimer	ACG	7	17	12	12	28	8	13	23	11	11	15	10	11	12	21	0	42	30	25	12	12	11	5	3	10	5	13	14	18	0	5	9	22	11	7	14	30	0	0	0	0	7	10	12	3	6	10	7
CviAIIprimer	ACT	8	12	15	32	16	10	11	5	1	15	14	3	13	14	6	0	29	12	19	2	9	3	1	7	6	9	10	1	15	3	8	12	4	11	11	9	6	0	0	0	0	7	4	4	6	2	13	2
CviAIIprimer	AGA	9	19	19	22	20	20	15	16	25	10	7	2	34	6	26	0	7	15	35	27	11	9	15	0	9	16	7	2	6	7	9	4	6	20	10	11	5	0	0	0	0	11	2	1	11	14	4	1
CviAIIprimer	AGC	10	10	24	27	16	17	13	5	5	11	11	5	7	4	22	0	11	12	17	9	10	5	4	4	2	17	13	6	5	1	5	2	2	8	4	1	19	0	0	0	0	6	14	8	26	2	7	19
CviAIIprimer	AGG	11	20	21	32	5	21	4	31	13	24	18	34	35	13	12	0	9	19	16	21	12	5	3	7	7	17	1	5	2	11	16	4	10	7	1	7	16	0	0	0	0	11	6	3	1	0	3	9
CviAIIprimer	AGT	12	18	16	31	9	21	2	6	4	21	13	9	7	7	9	0	1	9	10	2	8	1	2	0	5	20	1	7	10	0	15	2	6	8	3	7	18	0	0	0	0	1	1	2	3	1	5	1
CviAIIprimer	ATA	13	38	19	19	16	16	6	4	3	15	12	25	2	12	4	0	9	18	23	30	27	17	10	8	8	8	3	8	9	1	9	2	16	7	5	9	21	0	0	0	0	2	12	2	15	10	1	6
CviAIIprimer	ATC	14	8	38	30	24	23	10	13	15	26	14	16	27	5	7	0	34	12	24	4	22	31	4	9	4	17	1	4	13	3	3	9	12	7	1	6	25	0	0	0	0	2	2	10	7	16	17	24
CviAIIprimer	ATG	15	35	22	52	45	9	11	20	18	26	33	6	42	8	17	0	9	34	27	35	35	1	7	11	8	28	13	10	18	7	39	10	26	30	7	30	23	0	0	0	0	9	12	17	5	9	23	4
CviAIIprimer	ATT	16	21	31	22	22	7	9	13	17	29	32	10	24	5	2	0	22	10	11	13	11	3	5	4	4	11	33	6	12	1	12	4	6	34	6	13	13	0	0	0	0	5	2	1	7	4	3	6
CviAIIprimer	CAA	17	31	54	26	25	18	16	37	13	30	7	25	63	27	9	0	19	24	40	20	34	13	16	4	10	34	14	39	20	15	20	36	17	19	22	22	32	0	0	0	0	10	4	2	8	7	2	11
CviAIIprimer	CAC	18	24	30	20	27	11	7	9	16	27	6	9	20	8	6	0	17	33	18	27	6	11	4	2	4	16	11	11	11	7	13	7	3	16	5	6	7	0	0	0	0	10	7	6	11	12	6	2
CviAIIprimer	CAG	19	20	12	16	31	19	4	18	10	41	24	7	25	4	24	0	30	24	37	32	16	13	18	5	7	10	16	7	16	4	31	14	7	8	12	27	5	0	0	0	0	10	12	10	10	14	7	8
CviAIIprimer	CAT	20	11	15	22	12	20	6	5	5	12	13	13	11	11	9	0	16	9	1	11	6	2	2	2	5	23	4	6	13	1	5	1	7	2	4	3	5	0	0	0	0	1	0	6	13	4	2	5
CviAIIprimer	CCA	21	19	26	47	13	22	7	7	2	18	15	12	22	15	9	0	24	7	11	6	16	6	12	0	10	7	1	6	12	2	11	5	7	4	9	4	12	0	0	0	0	5	6	7	5	29	2	15
CviAIIprimer	CCC	22	4	10	8	5	18	12	2	4	11	5	0	5	4	14	0	8	1	6	4	6	0	0	9	3	3	6	10	15	1	2	3	1	14	2	2	10	0	0	0	0	6	8	5	12	1	5	5
CviAIIprimer	CCG	23	38	15	5	12	22	7	15	0	6	14	14	19	8	15	0	14	16	6	5	17	12	11	5	5	13	5	7	10	0	13	7	16	6	2	13	13	0	0	0	0	7	4	0	5	0	5	8
CviAIIprimer	CCT	24	11	18	2	18	4	7	3	17	10	2	7	16	6	0	0	23	8	8	11	16	4	4	7	0	7	7	2	7	0	0	2	2	2	4	11	3	0	0	0	0	7	13	9	1	3	6	16
CviAIIprimer	CGA	25	7	24	4	13	9	10	20	10	19	11	13	20	18	15	0	13	15	19	14	9	2	12	0	5	9	4	2	9	0	8	1	16	5	12	6	13	0	0	0	0	11	14	3	10	4	8	5
CviAIIprimer	CGC	26	0	0	0	0	0	0	0	0	0	0	0	0	0	0	0	0	0	0	0	0	0	0	0	0	0	0	0	0	0	0	0	0	0	0	0	0	0	0	0	0	0	0	0	0	0	0	0
CviAIIprimer	CGG	27	8	26	11	15	2	6	16	3	15	9	10	11	5	9	0	10	14	23	0	22	8	9	4	4	5	6	1	15	1	8	15	13	4	9	2	3	0	0	0	0	3	9	3	8	1	6	1
CviAIIprimer	CGT	28	15	18	6	9	11	3	5	6	7	9	3	12	0	2	0	12	16	17	7	20	5	2	0	5	28	8	10	2	0	11	1	1	14	6	17	15	0	0	0	0	4	2	1	1	1	0	7
CviAIIprimer	CTA	29	12	20	9	15	1	7	4	3	5	23	6	6	4	12	0	11	16	8	4	17	3	2	2	7	3	8	1	4	4	4	1	5	1	4	0	8	0	0	0	0	3	1	1	0	1	0	2
CviAIIprimer	CTC	30	20	17	31	27	27	6	16	9	31	10	11	14	3	17	0	9	23	46	21	11	1	15	5	2	26	10	8	6	8	16	8	7	16	27	27	6	0	0	0	0	7	13	2	10	2	5	18
CviAIIprimer	CTG	31	41	20	18	31	27	16	9	15	17	24	12	39	14	22	0	12	33	28	41	16	13	16	12	5	14	5	11	14	3	23	15	25	12	9	6	14	0	0	0	0	13	20	4	13	10	7	7
CviAIIprimer	CTT	32	49	18	42	34	13	17	14	8	22	18	9	20	6	29	0	23	19	13	10	9	2	3	8	8	17	6	6	3	1	13	9	4	24	4	25	14	0	0	0	0	15	3	3	5	9	6	13
CviAIIprimer	GAA	33	32	30	29	65	42	30	29	14	21	39	28	39	3	22	0	21	30	69	21	28	17	21	14	19	21	6	11	22	0	20	25	29	17	9	16	32	0	0	0	0	22	3	9	18	30	19	7
CviAIIprimer	GAC	34	29	17	21	19	29	6	26	14	28	16	18	22	2	14	0	17	28	33	15	34	8	11	2	12	6	12	3	20	0	26	6	10	17	6	17	26	0	0	0	0	2	10	8	7	2	9	24
CviAIIprimer	GAG	35	16	30	64	38	24	11	25	5	30	21	33	44	13	19	0	23	15	30	5	21	15	19	4	3	13	13	3	14	1	20	18	16	15	28	25	22	0	0	0	0	22	20	8	17	0	11	17
CviAIIprimer	GAT	36	29	19	38	39	22	20	8	8	39	31	17	33	14	14	0	15	32	18	11	12	4	10	6	6	18	9	18	18	12	19	18	20	13	8	12	9	0	0	0	0	21	14	5	22	0	21	14
CviAIIprimer	GCA	37	26	14	34	32	10	10	31	1	102	8	25	26	15	22	0	29	13	19	34	16	14	3	8	3	16	18	14	17	1	7	12	19	12	10	12	11	0	0	0	0	25	21	2	9	6	6	6
CviAIIprimer	GCC	38	13	5	18	10	3	9	7	5	17	6	3	7	2	20	0	22	14	11	13	28	27	2	3	6	17	11	17	11	2	2	7	4	5	3	18	16	0	0	0	0	1	4	4	14	3	12	4
CviAIIprimer	GCG	39	11	28	10	17	14	1	3	3	12	18	10	7	19	14	0	20	15	15	22	6	6	5	5	6	10	12	13	5	1	34	0	4	18	19	12	6	0	0	0	0	2	2	1	9	15	3	10
CviAIIprimer	GCT	40	35	28	39	38	35	17	18	4	22	6	10	16	13	11	0	16	13	24	9	35	10	3	17	3	25	10	17	13	0	20	11	4	5	6	9	23	0	0	0	0	7	7	1	11	4	1	5
CviAIIprimer	GGA	41	28	10	17	21	18	7	9	29	15	33	9	16	7	27	0	6	34	13	17	27	14	8	3	2	11	4	9	15	1	7	15	5	23	34	24	17	0	0	0	0	17	17	4	9	16	11	10
CviAIIprimer	GGC	42	9	46	4	11	8	1	3	2	15	12	9	7	14	7	0	8	12	8	22	1	14	12	10	4	6	2	3	2	0	3	0	0	10	3	6	6	0	0	0	0	3	2	4	17	1	6	0
CviAIIprimer	GGG	43	11	8	23	36	26	5	16	12	26	22	27	20	10	11	0	25	21	14	17	13	15	8	5	5	24	17	16	6	6	22	18	21	22	14	14	24	0	0	0	0	8	20	9	13	1	12	12
CviAIIprimer	GGT	44	19	38	24	15	19	5	12	4	14	13	20	18	5	14	0	16	9	25	13	30	2	3	7	10	15	14	17	8	20	6	4	12	18	7	6	6	0	0	0	0	19	3	10	13	9	0	1
CviAIIprimer	GTA	45	23	30	15	15	8	3	11	3	19	10	13	10	24	5	0	5	6	11	10	14	3	13	3	2	8	7	4	21	2	3	6	17	16	8	10	12	0	0	0	0	3	1	0	10	2	5	11
CviAIIprimer	GTC	46	8	26	39	23	17	5	12	8	17	10	23	7	12	18	0	16	17	16	7	18	6	2	4	12	13	8	13	9	2	4	16	2	2	10	3	24	0	0	0	0	11	6	2	6	11	0	10
CviAIIprimer	GTG	47	55	36	47	31	22	14	13	19	22	23	18	24	21	27	0	20	30	28	14	10	19	10	3	8	13	25	27	15	1	9	4	26	19	20	21	21	0	0	0	0	7	13	3	5	8	15	9
CviAIIprimer	GTT	48	26	32	47	34	12	15	10	12	21	12	14	21	13	19	0	39	12	34	13	12	15	10	5	5	7	8	14	5	3	19	7	11	12	16	11	18	0	0	0	0	10	1	4	14	2	11	16
CviAIIprimer	TAA	49	16	22	14	18	10	5	4	8	10	4	2	9	18	9	0	10	12	30	12	16	8	1	0	9	8	8	5	2	9	4	4	2	8	11	5	4	0	0	0	0	11	13	2	8	5	3	1
CviAIIprimer	TAC	50	27	25	15	21	20	6	5	12	18	13	13	5	16	15	0	38	18	28	8	6	12	1	0	12	15	24	4	20	1	11	6	12	22	3	5	9	0	0	0	0	7	4	6	12	4	4	22
CviAIIprimer	TAG	51	22	15	16	11	4	22	0	5	20	3	4	6	5	9	0	6	7	19	3	8	4	4	0	9	11	8	4	2	1	6	4	5	4	5	4	22	0	0	0	0	8	1	6	8	5	4	2
CviAIIprimer	TAT	52	12	10	30	13	18	8	5	9	18	22	3	21	8	10	0	15	7	14	13	13	20	5	14	4	5	0	8	17	11	5	12	6	14	14	13	30	0	0	0	0	8	1	15	17	6	5	11
CviAIIprimer	TCA	53	21	31	37	39	16	16	15	15	22	11	38	21	13	21	0	14	23	25	43	32	15	11	0	2	22	7	17	7	5	6	16	35	10	9	5	23	0	0	0	0	15	5	3	4	7	4	10
CviAIIprimer	TCC	54	38	34	10	16	22	10	13	26	28	22	2	6	10	10	0	27	29	38	16	7	10	13	13	8	23	7	10	24	13	7	2	1	18	6	10	16	0	0	0	0	10	1	15	18	5	9	12
CviAIIprimer	TCG	55	21	34	31	19	18	17	17	11	24	9	7	30	0	18	0	5	28	35	7	24	16	7	8	7	22	13	5	11	0	12	5	8	15	23	19	10	0	0	0	0	23	4	7	4	5	17	1
CviAIIprimer	TCT	56	17	39	30	17	11	9	17	16	18	17	6	15	20	6	0	11	8	31	9	20	3	8	1	2	8	4	5	7	1	2	15	1	8	5	14	7	0	0	0	0	3	16	9	5	5	2	7
CviAIIprimer	TGA	57	24	30	13	21	37	6	17	19	13	12	20	30	5	16	0	20	18	30	14	15	21	6	13	3	9	7	22	13	0	21	9	19	10	31	6	24	0	0	0	0	4	10	2	6	4	4	6
CviAIIprimer	TGC	58	29	25	12	17	25	17	16	9	10	32	18	30	4	15	0	9	10	9	29	12	13	2	1	6	8	8	7	22	2	3	6	7	13	11	7	3	0	0	0	0	7	10	2	11	1	5	11
CviAIIprimer	TGG	59	19	14	26	8	27	4	11	7	39	12	5	20	4	21	0	27	12	29	27	16	6	20	5	12	9	8	7	8	4	6	10	23	8	9	23	5	0	0	0	0	18	10	25	16	2	0	14
CviAIIprimer	TGT	60	21	29	29	33	10	9	16	6	20	19	7	17	5	6	0	6	24	31	14	8	11	3	7	2	13	13	17	5	8	16	8	1	12	4	11	13	0	0	0	0	12	8	7	2	3	15	8
CviAIIprimer	TTA	61	45	14	12	17	19	2	12	14	11	3	7	19	9	12	0	13	20	21	6	11	6	11	1	5	13	2	2	16	9	23	4	19	9	9	4	16	0	0	0	0	1	6	11	12	1	8	4
CviAIIprimer	TTC	62	32	33	32	64	9	8	11	10	28	12	11	49	26	48	0	23	18	12	32	17	22	30	4	7	26	3	16	23	4	29	16	12	27	14	9	26	0	0	0	0	21	5	6	6	17	19	8
CviAIIprimer	TTG	63	39	41	64	44	22	44	18	29	49	13	20	35	16	31	0	18	42	62	21	38	16	7	11	11	21	10	39	21	6	26	4	17	10	10	25	27	0	0	0	0	13	9	1	19	14	13	23
CviAIIprimer	TTT	64	54	34	50	41	27	22	7	15	33	14	23	31	9	18	0	28	44	24	32	24	26	8	15	4	34	13	14	22	3	7	16	18	21	21	26	31	0	0	0	0	11	10	5	22	31	10	10
[truncated: 17 more columns]
