# Supplementary material for: Eukaryotic transcriptomics in silico: Optimizing cDNA-AFLP efficiency
Source: BMC Genomics. 2009 Nov 30;10:565. doi: 10.1186/1471-2164-10-565 (PMC2797533; doi:10.1186/1471-2164-10-565)
Supplement: Additional file 5 — Arrays of all selective PCRs for all species and enzyme combinations. Selective PCR arrays using three-by-three selective base pairs for all 87 NCBI and 39 ENSEMBL species included in the present study, tested on all 28 combinations of 8 restriction enzymes. [file 1471-2164-10-565-S5.ZIP › CSV_Arrays/ENSEMBL/Ciona_savignyiCviAIIandHpaII.csv]

			HpaIIprimer	HpaIIprimer	HpaIIprimer	HpaIIprimer	HpaIIprimer	HpaIIprimer	HpaIIprimer	HpaIIprimer	HpaIIprimer	HpaIIprimer	HpaIIprimer	HpaIIprimer	HpaIIprimer	HpaIIprimer	HpaIIprimer	HpaIIprimer	HpaIIprimer	HpaIIprimer	HpaIIprimer	HpaIIprimer	HpaIIprimer	HpaIIprimer	HpaIIprimer	HpaIIprimer	HpaIIprimer	HpaIIprimer	HpaIIprimer	HpaIIprimer	HpaIIprimer	HpaIIprimer	HpaIIprimer	HpaIIprimer	HpaIIprimer	HpaIIprimer	HpaIIprimer	HpaIIprimer	HpaIIprimer	HpaIIprimer	HpaIIprimer	HpaIIprimer	HpaIIprimer	HpaIIprimer	HpaIIprimer	HpaIIprimer	HpaIIprimer	HpaIIprimer	HpaIIprimer
			AAA	AAC	AAG	AAT	ACA	ACC	ACG	ACT	AGA	AGC	AGG	AGT	ATA	ATC	ATG	ATT	CAA	CAC	CAG	CAT	CCA	CCC	CCG	CCT	CGA	CGC	CGG	CGT	CTA	CTC	CTG	CTT	GAA	GAC	GAG	GAT	GCA	GCC	GCG	GCT	GGA	GGC	GGG	GGT	GTA	GTC	GTG
		0	1	2	3	4	5	6	7	8	9	10	11	12	13	14	15	16	17	18	19	20	21	22	23	24	25	26	27	28	29	30	31	32	33	34	35	36	37	38	39	40	41	42	43	44	45	46	47
CviAIIprimer	AAA	1	77	40	28	45	47	16	4	21	41	23	25	28	22	17	50	33	25	21	27	14	31	4	15	4	21	7	5	11	6	9	21	18	48	10	13	19	16	3	4	5	17	13	13	24	11	23	15
CviAIIprimer	AAC	2	41	31	41	33	50	7	8	21	39	36	33	29	22	26	55	31	30	17	16	10	20	27	17	7	9	13	9	16	19	25	9	36	29	13	25	11	13	4	1	8	28	9	16	15	9	13	19
CviAIIprimer	AAG	3	84	28	37	34	31	15	20	49	69	44	25	23	32	29	31	51	26	18	17	21	20	21	4	13	24	14	20	16	11	37	27	53	48	7	32	18	5	1	5	10	34	2	5	8	13	12	14
CviAIIprimer	AAT	4	16	16	43	19	26	11	2	6	32	14	34	14	15	6	13	19	31	10	4	11	20	4	9	5	18	19	13	24	2	17	11	4	46	22	16	22	8	14	0	7	7	4	12	10	21	19	14
CviAIIprimer	ACA	5	26	31	24	40	20	13	1	23	38	14	30	8	13	21	29	8	16	12	12	9	9	14	4	2	16	7	2	4	2	6	7	27	12	8	14	13	18	15	2	7	36	21	9	17	4	4	9
CviAIIprimer	ACC	6	25	12	12	22	30	10	2	33	27	9	7	24	22	15	10	5	6	24	20	8	5	4	3	11	19	5	10	0	0	7	11	10	15	1	3	10	10	0	18	0	22	17	12	23	18	24	35
CviAIIprimer	ACG	7	39	23	34	16	10	22	5	13	14	12	11	4	22	15	28	13	20	6	13	11	12	0	4	4	6	19	13	4	13	3	12	24	35	9	5	27	10	1	1	7	17	8	10	16	21	5	14
CviAIIprimer	ACT	8	33	12	8	23	10	15	3	12	17	5	4	6	22	25	32	17	35	8	13	12	8	4	9	4	5	17	4	5	1	2	14	10	10	4	14	21	8	0	2	3	17	12	7	14	6	15	18
CviAIIprimer	AGA	9	33	5	17	10	23	5	9	6	10	33	12	14	14	9	18	31	16	9	3	3	15	1	15	16	4	3	9	19	1	1	3	13	20	13	8	21	9	10	13	4	17	5	3	5	13	34	13
CviAIIprimer	AGC	10	14	21	17	23	17	20	6	8	15	11	22	16	17	10	22	19	27	6	10	15	21	6	7	15	8	3	2	5	13	3	29	8	19	6	13	13	5	6	2	1	19	6	19	5	3	17	12
CviAIIprimer	AGG	11	19	18	33	15	39	6	9	11	14	10	17	29	8	14	31	11	10	4	11	10	7	6	12	9	3	3	5	5	1	14	18	14	11	8	16	35	4	3	7	0	14	10	4	17	14	12	14
CviAIIprimer	AGT	12	10	16	9	21	13	14	13	7	21	11	8	16	19	3	13	12	32	14	5	2	20	3	4	0	8	3	1	6	7	8	7	8	14	17	9	10	8	6	1	3	10	9	11	12	13	3	22
CviAIIprimer	ATA	13	17	15	17	25	8	3	4	10	21	25	18	12	7	23	26	22	16	10	25	26	10	2	8	16	24	1	16	10	8	10	34	9	28	1	13	16	5	11	3	8	23	7	8	24	21	8	6
CviAIIprimer	ATC	14	32	5	20	19	21	10	20	14	16	10	41	24	10	19	38	34	21	41	24	4	7	14	1	13	9	11	10	9	8	47	15	9	22	14	21	30	17	9	4	2	15	5	11	37	6	8	21
CviAIIprimer	ATG	15	37	41	38	43	23	39	5	24	29	22	37	13	18	26	30	10	39	9	9	13	34	19	1	13	8	6	12	32	1	27	24	23	49	16	33	16	23	18	8	13	14	12	16	15	11	15	22
CviAIIprimer	ATT	16	23	11	22	25	24	10	5	17	39	15	7	15	6	14	17	18	34	8	21	12	35	10	8	4	4	7	11	10	4	11	10	7	24	10	17	16	21	0	4	3	8	4	9	3	7	7	13
CviAIIprimer	CAA	17	69	19	44	37	21	14	3	42	25	8	3	39	23	31	40	30	26	14	25	14	26	32	3	4	25	7	14	17	14	19	19	18	38	26	10	15	19	4	7	9	19	5	10	32	15	8	23
CviAIIprimer	CAC	18	25	29	31	12	19	5	9	20	22	16	13	17	13	29	32	15	27	18	7	23	5	9	3	2	7	0	16	7	17	12	17	27	17	7	7	16	9	2	5	4	10	26	14	20	8	15	16
CviAIIprimer	CAG	19	33	25	29	28	33	22	5	15	20	13	4	9	19	24	22	24	13	18	31	9	14	8	7	11	9	15	15	7	9	9	14	13	21	8	20	22	3	17	3	14	18	9	7	28	12	13	43
CviAIIprimer	CAT	20	19	22	20	12	6	1	5	8	9	6	3	18	22	4	19	7	32	26	10	7	22	3	7	1	15	1	3	5	7	7	26	7	9	4	5	18	2	3	7	15	10	2	5	9	8	15	8
CviAIIprimer	CCA	21	40	15	21	25	16	19	3	16	17	25	27	15	14	24	10	11	24	16	13	25	17	10	14	7	6	13	11	14	3	19	11	12	9	21	7	16	20	11	2	15	12	8	7	19	6	5	21
CviAIIprimer	CCC	22	8	7	1	22	11	1	7	2	3	1	11	0	14	6	10	8	7	18	3	0	0	13	2	5	23	0	9	1	1	2	2	6	8	6	2	3	3	4	4	6	5	1	5	11	6	0	5
CviAIIprimer	CCG	23	13	12	20	6	9	0	1	13	2	1	6	18	6	2	7	2	0	7	7	5	9	2	10	6	11	3	5	8	5	5	2	3	6	1	2	7	10	0	1	6	1	0	3	10	4	2	11
CviAIIprimer	CCT	24	24	6	14	5	8	1	5	11	7	5	16	7	5	15	5	4	4	15	16	14	18	0	1	8	6	2	0	4	4	2	4	5	19	9	11	15	18	4	3	0	15	13	6	7	3	5	13
CviAIIprimer	CGA	25	22	17	20	13	15	2	6	11	6	7	12	20	10	18	28	13	22	8	2	14	7	2	6	1	22	9	22	7	0	9	17	14	17	12	10	10	7	13	13	9	10	4	10	8	15	14	19
CviAIIprimer	CGC	26	24	9	4	11	7	7	7	2	11	2	15	3	7	6	16	4	10	11	2	8	16	5	1	1	5	0	15	7	4	11	6	5	31	5	4	12	7	3	2	4	10	1	9	5	13	14	1
CviAIIprimer	CGG	27	16	16	3	11	21	12	4	7	16	8	13	30	7	14	16	6	21	10	3	4	6	2	2	3	13	7	1	2	3	2	3	17	14	2	4	6	2	1	9	4	8	11	4	7	2	11	10
CviAIIprimer	CGT	28	4	10	18	18	5	13	8	10	9	10	11	4	9	18	11	9	18	11	3	2	5	1	4	7	5	5	3	6	2	0	5	2	3	7	1	7	0	0	1	3	7	1	2	11	2	20	11
CviAIIprimer	CTA	29	12	5	25	7	5	0	2	17	6	14	3	3	5	4	7	3	13	4	7	2	8	0	0	0	0	5	1	1	0	6	3	5	17	9	2	22	6	3	5	9	4	1	2	10	2	4	12
CviAIIprimer	CTC	30	42	16	41	13	27	5	3	14	35	12	9	31	25	16	26	20	20	6	24	23	9	1	8	9	12	5	4	8	7	6	4	12	29	11	37	18	26	1	15	4	29	5	19	18	19	8	10
CviAIIprimer	CTG	31	44	18	18	22	15	6	14	15	17	30	30	21	8	15	28	8	38	15	14	21	18	4	6	9	7	13	8	9	8	11	12	9	37	13	18	28	17	0	4	5	9	9	14	19	34	21	24
CviAIIprimer	CTT	32	44	19	12	21	29	12	10	45	46	20	13	5	25	7	19	24	26	16	4	3	19	4	4	1	7	15	8	6	9	12	38	21	10	13	27	24	7	10	6	3	12	13	2	18	16	12	18
CviAIIprimer	GAA	33	67	54	46	26	39	37	18	36	49	29	21	43	14	38	56	31	53	27	19	36	11	8	15	10	23	6	4	47	16	23	12	23	47	28	20	37	17	10	6	16	43	38	6	29	30	18	24
CviAIIprimer	GAC	34	41	32	32	41	20	10	24	20	22	8	20	28	13	11	41	28	13	4	10	25	21	9	13	27	6	10	6	25	4	19	21	17	43	30	9	20	12	5	11	3	17	21	27	14	15	14	14
CviAIIprimer	GAG	35	39	30	23	24	16	18	8	13	36	18	37	28	33	34	26	15	24	29	16	20	27	9	7	9	28	24	2	12	3	17	17	55	34	21	22	42	18	2	4	11	7	8	4	19	23	23	34
CviAIIprimer	GAT	36	51	35	59	41	39	10	16	21	20	32	28	7	30	22	32	29	26	14	23	18	19	6	17	10	34	23	7	9	34	13	16	19	18	25	10	30	8	7	4	16	30	25	6	20	21	31	20
CviAIIprimer	GCA	37	41	12	11	12	15	13	6	14	14	20	19	44	11	21	33	18	15	13	16	15	39	3	11	7	13	24	4	16	9	14	32	18	33	6	7	25	16	3	3	18	25	8	16	18	15	12	15
CviAIIprimer	GCC	38	26	7	10	8	15	7	3	6	3	14	10	17	9	10	14	22	20	12	5	4	2	7	10	6	11	5	8	10	1	8	8	28	24	1	10	17	13	2	1	11	17	8	5	28	5	5	5
CviAIIprimer	GCG	39	15	22	23	8	15	6	5	5	7	8	20	20	21	16	21	11	24	14	4	20	7	3	2	6	17	20	10	10	14	7	5	17	24	7	17	31	8	7	6	14	9	5	27	14	31	8	5
CviAIIprimer	GCT	40	12	24	27	24	13	1	7	9	22	32	9	13	10	7	29	24	13	9	15	5	12	12	1	10	20	7	1	5	7	12	3	7	31	14	6	16	11	1	2	8	31	5	9	5	12	6	33
CviAIIprimer	GGA	41	19	23	50	31	30	0	18	3	21	24	17	29	21	15	36	26	28	14	7	31	21	12	3	13	18	1	2	17	22	16	27	8	17	16	19	28	5	19	2	13	7	4	18	46	14	14	16
CviAIIprimer	GGC	42	26	30	12	4	3	0	9	16	3	0	2	8	18	12	17	10	4	20	2	7	7	0	15	1	2	3	18	0	5	11	11	10	22	2	18	18	2	5	2	3	8	1	7	2	6	10	8
CviAIIprimer	GGG	43	24	27	17	36	29	1	14	8	10	31	11	25	35	36	14	15	26	18	12	20	13	7	10	2	16	5	4	17	6	4	17	20	21	27	14	13	14	9	5	6	28	15	17	21	12	29	38
CviAIIprimer	GGT	44	30	17	20	37	20	9	6	6	12	16	6	14	14	4	27	8	20	11	17	5	11	16	3	5	8	26	17	6	0	3	7	8	30	22	12	11	8	8	5	8	26	5	10	16	12	19	12
CviAIIprimer	GTA	45	34	19	30	19	9	9	2	20	11	17	7	11	11	12	12	19	29	9	5	20	19	3	1	4	12	4	8	3	1	14	20	15	10	7	11	3	4	1	0	10	21	7	4	8	6	7	19
CviAIIprimer	GTC	46	43	17	20	18	4	6	8	20	29	2	18	4	18	14	18	18	35	8	8	19	19	6	9	2	13	1	5	5	6	5	10	9	7	18	8	25	7	8	12	3	7	1	8	29	15	14	21
CviAIIprimer	GTG	47	48	27	45	38	40	15	10	23	22	23	21	9	19	31	34	15	36	29	21	20	30	5	8	3	14	10	5	16	4	15	3	16	30	6	22	25	10	2	4	5	24	13	20	11	43	15	16
CviAIIprimer	GTT	48	37	11	36	38	13	20	16	19	21	23	29	41	22	20	39	21	32	28	14	22	14	0	10	3	11	12	6	5	1	3	9	10	24	24	17	21	16	19	5	12	19	8	8	12	12	14	49
CviAIIprimer	TAA	49	33	12	10	9	10	4	4	8	14	28	11	22	7	9	33	36	10	5	6	9	9	7	2	3	18	4	23	3	4	7	16	9	12	5	10	18	8	2	4	17	6	6	2	27	5	15	7
CviAIIprimer	TAC	50	43	18	23	11	22	31	11	16	43	34	14	28	25	10	19	22	22	3	16	16	3	9	17	7	7	9	11	10	4	17	23	13	21	3	5	33	13	3	3	6	5	6	3	8	29	7	27
CviAIIprimer	TAG	51	17	14	9	27	8	4	2	12	27	13	10	13	8	8	28	7	9	4	31	6	6	10	3	2	2	12	2	4	5	6	14	33	19	4	5	15	12	8	3	17	13	4	3	5	6	5	13
CviAIIprimer	TAT	52	38	15	13	15	17	6	7	4	13	16	8	14	9	15	11	30	24	6	12	8	9	2	3	6	8	4	1	16	8	7	14	6	29	4	21	12	13	2	5	7	8	12	11	14	26	4	7
CviAIIprimer	TCA	53	50	23	21	15	28	18	11	11	24	3	6	15	16	18	31	7	33	18	17	11	19	0	14	5	29	3	6	7	7	25	17	9	16	22	20	26	10	7	13	31	16	19	7	22	3	6	25
CviAIIprimer	TCC	54	26	20	20	23	22	7	6	9	33	30	27	31	6	25	19	10	11	4	11	2	16	12	1	9	11	6	8	3	7	2	5	2	23	9	10	8	19	4	10	3	28	11	13	21	17	23	17
CviAIIprimer	TCG	55	35	34	36	17	23	11	4	5	36	4	23	23	6	32	24	26	22	12	13	30	9	11	18	12	12	8	10	13	0	16	2	22	61	26	18	9	20	1	2	15	23	5	14	16	17	3	8
CviAIIprimer	TCT	56	17	18	19	29	35	7	3	13	8	15	44	6	11	11	35	11	38	13	25	8	13	12	2	1	14	6	10	31	20	4	8	9	31	6	14	15	9	14	1	10	11	8	8	19	7	5	14
CviAIIprimer	TGA	57	31	27	27	20	4	10	7	13	30	14	4	5	19	33	33	34	22	12	18	29	12	23	7	10	21	2	12	9	3	11	12	9	15	5	16	22	24	6	5	2	37	7	5	7	21	15	26
CviAIIprimer	TGC	58	21	12	11	11	10	9	2	23	6	9	5	7	12	6	29	15	11	21	17	10	15	15	5	7	9	16	4	19	4	0	12	24	11	2	10	18	11	18	3	1	30	4	2	9	9	5	3
CviAIIprimer	TGG	59	31	28	32	19	30	10	9	18	25	19	22	21	14	21	31	20	18	18	15	5	14	25	3	6	20	8	6	17	6	9	21	9	44	4	10	18	11	6	3	3	18	5	6	8	13	25	13
CviAIIprimer	TGT	60	14	15	11	21	13	7	14	9	28	10	10	16	13	6	17	22	12	12	3	12	16	5	11	11	29	9	7	9	10	12	23	30	24	4	6	12	3	4	6	2	18	8	3	11	8	16	7
CviAIIprimer	TTA	61	30	12	15	16	12	8	6	18	10	12	7	15	9	21	15	8	12	11	7	18	7	3	3	10	19	2	5	7	6	11	10	21	7	13	4	17	4	0	5	2	13	2	14	6	1	7	9
CviAIIprimer	TTC	62	33	28	34	33	16	14	8	23	29	11	34	29	37	37	81	27	27	26	46	32	35	7	16	3	38	10	16	30	2	25	30	35	43	37	25	37	16	10	8	8	32	9	11	23	20	21	23
CviAIIprimer	TTG	63	42	31	50	48	31	31	25	26	30	38	26	37	25	48	41	68	56	27	15	10	20	9	22	20	34	8	13	17	7	14	46	36	26	15	40	42	15	7	11	14	17	23	25	26	12	35	24
CviAIIprimer	TTT	64	44	39	38	42	30	9	14	27	73	28	35	16	42	37	34	30	61	9	31	24	32	16	21	2	16	9	9	5	8	16	26	15	41	21	15	46	18	2	1	22	16	6	10	20	20	23	38
[truncated: 17 more columns]
