# Supplementary material for: Eukaryotic transcriptomics in silico: Optimizing cDNA-AFLP efficiency
Source: BMC Genomics. 2009 Nov 30;10:565. doi: 10.1186/1471-2164-10-565 (PMC2797533; doi:10.1186/1471-2164-10-565)
Supplement: Additional file 5 — Arrays of all selective PCRs for all species and enzyme combinations. Selective PCR arrays using three-by-three selective base pairs for all 87 NCBI and 39 ENSEMBL species included in the present study, tested on all 28 combinations of 8 restriction enzymes. [file 1471-2164-10-565-S5.ZIP › CSV_Arrays/ENSEMBL/Ciona_savignyiCviAIIandMaeI.csv]

			MaeIprimer	MaeIprimer	MaeIprimer	MaeIprimer	MaeIprimer	MaeIprimer	MaeIprimer	MaeIprimer	MaeIprimer	MaeIprimer	MaeIprimer	MaeIprimer	MaeIprimer	MaeIprimer	MaeIprimer	MaeIprimer	MaeIprimer	MaeIprimer	MaeIprimer	MaeIprimer	MaeIprimer	MaeIprimer	MaeIprimer	MaeIprimer	MaeIprimer	MaeIprimer	MaeIprimer	MaeIprimer	MaeIprimer	MaeIprimer	MaeIprimer	MaeIprimer	MaeIprimer	MaeIprimer	MaeIprimer	MaeIprimer	MaeIprimer	MaeIprimer	MaeIprimer	MaeIprimer	MaeIprimer	MaeIprimer	MaeIprimer	MaeIprimer	MaeIprimer	MaeIprimer	MaeIprimer
			AAA	AAC	AAG	AAT	ACA	ACC	ACG	ACT	AGA	AGC	AGG	AGT	ATA	ATC	ATG	ATT	CAA	CAC	CAG	CAT	CCA	CCC	CCG	CCT	CGA	CGC	CGG	CGT	CTA	CTC	CTG	CTT	GAA	GAC	GAG	GAT	GCA	GCC	GCG	GCT	GGA	GGC	GGG	GGT	GTA	GTC	GTG
		0	1	2	3	4	5	6	7	8	9	10	11	12	13	14	15	16	17	18	19	20	21	22	23	24	25	26	27	28	29	30	31	32	33	34	35	36	37	38	39	40	41	42	43	44	45	46	47
CviAIIprimer	AAA	1	39	50	19	25	8	8	15	11	12	17	12	11	14	20	25	24	24	17	13	26	13	9	2	13	11	27	9	34	7	10	21	34	18	7	51	11	5	1	0	7	14	6	12	24	14	2	27
CviAIIprimer	AAC	2	33	13	30	20	4	4	1	12	23	3	22	10	3	7	26	12	17	28	23	1	4	2	9	6	8	4	19	2	2	8	22	12	35	3	9	4	4	2	4	2	4	3	9	10	7	6	23
CviAIIprimer	AAG	3	18	18	17	16	17	11	15	9	12	10	23	23	13	17	30	8	19	16	13	28	8	8	1	9	7	3	18	12	4	16	12	23	21	3	16	18	0	5	1	1	8	3	10	1	8	15	20
CviAIIprimer	AAT	4	19	6	12	22	10	3	9	7	12	3	8	4	13	8	12	16	14	10	20	15	8	0	5	1	13	2	29	6	4	16	24	8	30	6	3	25	2	0	2	2	2	0	13	5	5	6	9
CviAIIprimer	ACA	5	12	20	25	21	9	7	11	12	14	9	5	8	9	4	23	10	23	29	4	9	12	5	6	2	11	1	7	4	9	14	19	13	11	4	1	4	0	2	3	5	5	1	6	1	4	8	17
CviAIIprimer	ACC	6	32	8	19	10	2	1	1	2	5	6	14	12	3	9	13	4	4	9	34	9	2	0	1	0	16	2	4	21	2	5	8	4	1	0	4	1	6	2	0	1	16	0	2	2	4	1	9
CviAIIprimer	ACG	7	15	17	15	24	6	3	0	1	6	5	7	11	7	9	10	11	11	6	8	4	5	1	7	0	10	15	24	10	1	5	17	3	18	2	13	2	3	3	1	2	1	0	2	2	3	4	2
CviAIIprimer	ACT	8	29	2	8	6	4	4	3	3	11	2	7	13	1	7	5	1	14	10	8	9	2	10	2	1	2	2	4	0	1	6	3	3	6	8	13	2	5	0	1	5	8	3	8	8	2	2	5
CviAIIprimer	AGA	9	23	22	13	8	4	6	3	2	7	7	6	2	2	17	13	20	2	7	20	7	8	15	11	2	6	1	19	2	13	3	21	5	12	2	8	2	1	4	1	1	4	0	4	6	3	2	10
CviAIIprimer	AGC	10	4	7	14	5	3	2	10	7	13	8	16	1	5	19	16	6	7	17	7	5	1	3	1	0	1	11	10	2	14	13	8	7	4	6	3	1	0	0	2	0	3	1	5	6	6	4	16
CviAIIprimer	AGG	11	8	4	8	5	5	18	3	6	6	5	13	1	4	7	19	22	15	8	18	4	1	7	9	7	21	6	4	0	2	4	8	6	6	4	1	19	4	2	4	12	10	0	4	2	0	3	26
CviAIIprimer	AGT	12	14	4	14	13	6	2	0	2	8	17	11	5	3	0	3	7	24	3	10	2	8	2	5	0	1	0	11	1	4	18	5	2	3	2	14	5	6	0	0	4	11	0	5	3	3	5	2
CviAIIprimer	ATA	13	24	14	15	10	10	8	0	1	12	5	26	9	11	0	8	34	10	6	6	10	9	3	4	2	16	16	8	1	0	9	22	4	9	7	2	5	5	1	2	4	2	4	1	6	3	4	7
CviAIIprimer	ATC	14	13	14	11	14	4	3	12	13	20	9	20	4	3	6	19	10	10	9	11	3	11	1	3	0	9	11	10	14	2	11	17	1	12	8	2	7	3	1	7	2	3	2	1	4	6	10	14
CviAIIprimer	ATG	15	26	6	26	15	4	6	7	11	50	4	32	14	6	19	22	15	27	21	15	10	19	9	3	3	5	4	33	12	13	22	14	10	6	1	16	22	6	0	2	12	23	1	2	12	5	21	15
CviAIIprimer	ATT	16	30	25	12	16	12	8	1	8	10	4	10	9	30	10	15	19	21	14	16	5	25	6	1	0	7	3	13	12	4	5	5	18	13	3	3	12	8	2	0	2	4	3	4	7	4	2	14
CviAIIprimer	CAA	17	49	16	18	15	20	3	1	13	32	10	9	10	4	8	22	14	16	12	16	9	21	2	0	8	6	7	12	20	0	14	28	13	6	11	12	26	5	6	2	10	15	1	5	3	13	23	26
CviAIIprimer	CAC	18	11	2	12	27	8	8	2	3	1	6	25	6	6	2	15	22	8	22	10	11	8	7	3	0	13	10	6	4	2	21	8	13	17	1	2	4	3	2	7	3	2	0	4	8	16	10	10
CviAIIprimer	CAG	19	12	16	16	13	3	15	1	2	6	8	14	10	26	13	13	17	20	14	13	4	13	1	2	2	17	7	7	2	2	12	20	18	15	12	3	13	2	3	0	4	4	2	11	5	12	12	21
CviAIIprimer	CAT	20	13	3	12	17	18	6	2	6	8	2	11	5	14	3	11	9	7	1	5	9	4	4	2	6	8	6	4	7	2	5	11	11	11	0	3	17	0	2	2	6	1	0	10	7	9	3	4
CviAIIprimer	CCA	21	17	5	16	15	5	0	5	2	9	10	23	9	4	16	6	12	27	3	7	9	11	14	1	1	9	3	1	1	4	13	13	8	18	9	7	2	2	0	0	6	0	0	4	2	3	3	21
CviAIIprimer	CCC	22	1	9	15	7	6	1	3	2	2	0	14	3	2	6	3	9	11	3	4	8	3	4	0	3	0	2	11	1	5	9	5	8	10	1	8	1	1	0	12	1	4	0	1	0	0	1	4
CviAIIprimer	CCG	23	4	2	8	2	1	2	6	1	6	11	2	5	3	6	10	4	6	1	6	1	3	1	14	7	13	2	10	0	0	3	5	2	7	3	12	0	1	2	0	1	1	1	2	1	1	2	0
CviAIIprimer	CCT	24	2	11	8	8	2	0	1	2	6	4	14	17	0	4	9	5	5	8	4	12	5	3	1	5	2	1	4	9	7	3	3	8	8	0	1	2	7	0	1	1	3	0	1	4	8	1	7
CviAIIprimer	CGA	25	12	17	11	3	2	8	1	3	10	8	6	0	4	11	1	12	3	12	12	3	5	1	0	1	4	5	5	7	3	1	5	10	7	3	1	3	5	4	1	9	5	2	0	2	3	7	13
CviAIIprimer	CGC	26	11	1	4	2	6	7	6	7	3	7	6	0	0	8	3	0	4	4	6	3	7	0	4	1	6	3	5	4	0	8	4	15	5	1	4	5	12	2	3	0	9	3	0	2	6	1	1
CviAIIprimer	CGG	27	8	5	8	3	8	2	4	0	1	3	3	5	10	2	5	0	4	19	3	9	22	0	3	4	4	6	7	4	1	3	3	9	8	4	12	3	3	1	2	1	2	0	2	1	0	2	3
CviAIIprimer	CGT	28	1	6	9	3	7	0	2	0	2	1	13	8	4	3	4	1	4	2	6	12	0	6	3	2	2	2	3	1	3	14	3	5	5	7	2	0	3	3	1	0	7	0	3	0	0	15	5
CviAIIprimer	CTA	29	10	10	2	4	1	1	1	2	1	3	4	6	2	3	7	1	3	1	1	6	1	4	1	1	4	1	5	1	18	5	3	7	13	3	0	0	0	1	4	1	3	0	8	1	10	2	4
CviAIIprimer	CTC	30	6	12	20	9	0	5	1	5	24	1	31	4	3	28	7	14	4	8	8	15	10	7	2	1	7	15	11	17	15	6	16	25	11	3	8	10	6	0	1	1	2	2	2	1	11	1	10
CviAIIprimer	CTG	31	28	11	21	16	6	3	18	9	14	2	21	5	5	12	21	8	32	14	7	16	8	4	13	1	10	3	6	4	2	5	9	12	14	2	6	3	4	8	0	7	13	2	8	3	14	19	3
CviAIIprimer	CTT	32	31	13	27	22	3	10	2	8	15	4	24	8	11	18	13	6	17	12	9	9	3	4	3	1	14	1	14	21	11	11	5	17	6	0	0	7	7	0	2	1	16	2	3	12	20	3	15
CviAIIprimer	GAA	33	37	45	27	28	15	17	1	5	18	24	12	16	19	19	34	6	17	10	36	28	5	3	0	4	15	38	7	7	7	18	39	28	12	3	16	13	10	0	1	10	10	7	15	14	11	9	14
CviAIIprimer	GAC	34	8	6	13	34	2	16	0	11	8	17	12	5	7	23	25	18	13	9	11	3	3	3	0	13	4	7	7	16	8	8	16	13	16	3	3	15	2	1	0	4	7	1	12	11	4	9	4
CviAIIprimer	GAG	35	24	10	20	20	6	10	20	2	29	13	13	24	6	9	35	21	26	13	27	12	4	5	5	2	12	2	17	22	6	7	26	7	26	9	26	4	2	12	0	1	8	2	12	1	3	9	12
CviAIIprimer	GAT	36	32	9	30	37	1	7	7	4	12	16	18	31	3	11	33	20	16	6	4	24	6	2	1	10	11	13	2	7	0	13	7	8	15	1	12	2	10	1	2	5	4	2	11	6	15	1	8
CviAIIprimer	GCA	37	29	17	38	24	13	14	2	4	22	8	26	17	5	18	10	4	37	7	6	15	8	4	8	10	5	6	11	3	3	15	21	29	17	12	2	4	3	0	0	4	3	1	6	11	6	7	31
CviAIIprimer	GCC	38	8	19	7	3	1	2	14	13	12	5	2	1	1	16	12	4	27	8	15	3	5	1	0	1	3	4	11	3	2	15	5	11	8	2	10	5	2	4	2	3	2	0	1	7	5	6	9
CviAIIprimer	GCG	39	9	0	2	14	3	0	1	0	13	7	0	10	4	2	21	14	22	5	16	15	22	1	0	4	7	4	3	4	4	6	16	22	13	11	11	7	2	3	8	2	2	1	0	3	4	2	5
CviAIIprimer	GCT	40	8	12	14	13	4	14	2	11	8	10	11	9	5	4	15	5	7	2	12	11	2	4	1	6	14	14	6	3	5	4	16	3	7	3	11	6	2	2	0	6	2	1	12	10	6	9	14
CviAIIprimer	GGA	41	18	12	14	12	5	3	3	2	17	6	13	10	16	3	13	15	12	10	23	6	12	5	1	6	15	3	15	6	9	11	10	9	4	5	8	2	2	0	0	2	2	2	6	5	9	7	16
CviAIIprimer	GGC	42	12	7	4	3	6	3	0	0	5	6	10	7	2	4	4	5	11	4	2	8	3	0	1	8	4	22	2	1	0	2	1	2	3	0	0	1	2	1	2	0	1	1	2	3	2	3	6
CviAIIprimer	GGG	43	18	10	19	25	7	4	2	5	22	8	1	23	6	11	4	7	10	15	24	10	12	3	8	4	1	9	15	4	14	18	13	5	5	2	7	4	1	1	1	7	5	1	13	7	14	3	5
CviAIIprimer	GGT	44	13	13	7	15	2	7	1	9	7	1	18	4	15	2	5	8	13	10	9	17	6	2	1	2	3	2	0	3	3	4	12	14	8	2	5	7	5	2	1	3	2	1	4	9	3	4	4
CviAIIprimer	GTA	45	22	15	4	8	9	19	2	5	7	5	16	5	1	10	9	13	7	3	9	4	5	6	0	7	14	5	3	1	2	5	5	14	8	0	2	1	1	6	2	8	5	0	2	2	9	1	13
CviAIIprimer	GTC	46	11	8	31	10	9	5	6	4	10	2	7	6	15	10	15	10	5	4	6	3	15	7	0	11	10	7	5	3	2	22	18	21	10	1	0	6	4	1	6	0	23	1	0	3	1	0	15
CviAIIprimer	GTG	47	33	28	14	14	8	23	6	8	13	20	21	6	3	16	20	10	18	17	20	3	11	7	0	18	6	9	9	2	3	7	9	24	34	6	14	15	9	7	2	2	2	13	31	5	4	14	5
CviAIIprimer	GTT	48	22	20	25	18	9	14	5	6	13	5	13	4	4	4	20	13	7	16	30	15	21	2	2	4	6	3	3	5	4	15	14	8	8	12	9	10	3	1	2	2	5	2	3	3	8	1	6
CviAIIprimer	TAA	49	21	16	23	5	16	4	1	5	12	1	10	7	2	7	14	12	15	3	31	10	1	1	1	18	1	3	3	0	10	4	15	7	9	4	8	0	2	4	1	5	4	4	2	6	2	1	22
CviAIIprimer	TAC	50	32	9	12	14	3	4	0	7	8	7	27	5	15	16	16	7	16	10	26	16	19	1	1	1	3	9	15	5	11	8	4	16	18	7	16	14	4	0	1	4	5	4	8	3	7	10	6
CviAIIprimer	TAG	51	10	15	7	10	14	6	4	2	9	10	5	10	6	0	13	5	10	1	22	3	6	1	7	0	9	0	5	4	9	2	4	5	10	0	1	2	4	3	0	0	3	0	5	4	0	1	8
CviAIIprimer	TAT	52	27	10	20	7	1	0	3	1	18	12	13	10	9	17	10	3	17	16	12	5	9	2	2	1	14	20	6	7	3	10	12	14	7	8	2	1	6	2	4	3	2	2	3	6	6	10	18
CviAIIprimer	TCA	53	29	11	26	3	8	1	14	5	18	9	23	7	5	1	22	7	11	9	23	14	7	3	9	0	8	7	11	8	8	7	13	21	4	5	13	8	2	9	1	3	6	1	5	13	4	10	7
CviAIIprimer	TCC	54	19	22	11	7	24	7	4	10	20	5	18	9	0	3	25	14	8	6	12	0	4	12	3	13	13	7	5	2	3	4	9	13	14	2	2	3	1	2	1	1	7	1	14	1	3	5	21
CviAIIprimer	TCG	55	10	6	7	18	10	1	7	4	24	1	26	6	6	24	11	5	13	11	7	9	5	4	3	2	9	10	9	12	1	2	7	13	1	2	19	9	2	0	1	2	13	0	8	22	3	4	4
CviAIIprimer	TCT	56	12	19	25	13	15	3	10	7	20	14	11	5	4	6	18	9	16	7	26	5	3	4	1	0	14	2	5	2	3	3	3	12	7	1	17	3	2	7	1	3	4	5	7	1	3	2	2
CviAIIprimer	TGA	57	20	13	36	6	23	2	3	3	4	1	4	9	15	16	29	11	13	5	17	5	6	5	1	5	7	5	14	0	7	21	6	14	7	2	5	23	4	2	1	6	5	0	4	7	5	11	5
CviAIIprimer	TGC	58	19	11	8	11	3	19	3	4	3	4	10	1	3	20	8	4	15	9	10	3	4	4	2	2	2	1	3	12	2	1	10	12	5	0	6	11	7	3	0	6	8	2	1	4	3	4	16
CviAIIprimer	TGG	59	20	21	17	11	2	12	12	8	29	9	12	3	19	5	23	15	20	9	22	6	11	7	0	2	14	9	5	2	4	7	17	8	6	10	0	4	8	5	2	3	4	1	16	2	3	9	20
CviAIIprimer	TGT	60	16	18	7	17	3	14	1	7	2	14	28	4	3	8	20	30	8	25	11	5	9	6	0	0	15	4	3	2	0	9	11	9	17	4	1	8	3	1	0	0	4	12	7	0	5	3	10
CviAIIprimer	TTA	61	36	6	16	26	6	5	3	9	14	5	2	3	7	8	19	1	9	10	27	6	6	2	2	2	2	7	11	2	2	19	9	16	6	3	21	9	4	4	2	0	0	2	3	2	7	1	5
CviAIIprimer	TTC	62	33	10	19	29	4	6	19	12	16	23	6	4	13	14	19	13	15	13	11	13	11	10	6	3	6	11	5	14	10	9	30	16	10	2	21	19	0	1	4	3	3	1	18	8	20	2	8
CviAIIprimer	TTG	63	30	14	23	25	10	7	4	22	22	15	12	25	24	14	39	35	34	7	12	5	30	15	3	2	21	9	30	9	8	30	17	19	15	4	12	13	7	1	2	3	3	0	8	11	15	9	26
CviAIIprimer	TTT	64	30	13	54	34	10	7	3	15	33	11	35	29	15	36	39	22	29	13	28	11	7	2	4	2	9	10	5	12	8	10	28	20	17	17	4	19	4	1	3	7	5	3	23	17	11	10	22
[truncated: 17 more columns]
