# Supplementary material for: Eukaryotic transcriptomics in silico: Optimizing cDNA-AFLP efficiency
Source: BMC Genomics. 2009 Nov 30;10:565. doi: 10.1186/1471-2164-10-565 (PMC2797533; doi:10.1186/1471-2164-10-565)
Supplement: Additional file 5 — Arrays of all selective PCRs for all species and enzyme combinations. Selective PCR arrays using three-by-three selective base pairs for all 87 NCBI and 39 ENSEMBL species included in the present study, tested on all 28 combinations of 8 restriction enzymes. [file 1471-2164-10-565-S5.ZIP › CSV_Arrays/ENSEMBL/Ciona_savignyiCviAIIandMseI.csv]

			MseIprimer	MseIprimer	MseIprimer	MseIprimer	MseIprimer	MseIprimer	MseIprimer	MseIprimer	MseIprimer	MseIprimer	MseIprimer	MseIprimer	MseIprimer	MseIprimer	MseIprimer	MseIprimer	MseIprimer	MseIprimer	MseIprimer	MseIprimer	MseIprimer	MseIprimer	MseIprimer	MseIprimer	MseIprimer	MseIprimer	MseIprimer	MseIprimer	MseIprimer	MseIprimer	MseIprimer	MseIprimer	MseIprimer	MseIprimer	MseIprimer	MseIprimer	MseIprimer	MseIprimer	MseIprimer	MseIprimer	MseIprimer	MseIprimer	MseIprimer	MseIprimer	MseIprimer	MseIprimer	MseIprimer
			AAA	AAC	AAG	AAT	ACA	ACC	ACG	ACT	AGA	AGC	AGG	AGT	ATA	ATC	ATG	ATT	CAA	CAC	CAG	CAT	CCA	CCC	CCG	CCT	CGA	CGC	CGG	CGT	CTA	CTC	CTG	CTT	GAA	GAC	GAG	GAT	GCA	GCC	GCG	GCT	GGA	GGC	GGG	GGT	GTA	GTC	GTG
		0	1	2	3	4	5	6	7	8	9	10	11	12	13	14	15	16	17	18	19	20	21	22	23	24	25	26	27	28	29	30	31	32	33	34	35	36	37	38	39	40	41	42	43	44	45	46	47
CviAIIprimer	AAA	1	105	53	67	108	65	40	34	64	59	40	31	47	63	45	58	71	58	27	68	31	39	15	37	33	35	2	19	12	14	36	34	34	42	5	29	25	36	17	8	26	38	12	19	42	16	22	53
CviAIIprimer	AAC	2	64	55	41	52	38	31	57	51	62	49	31	46	38	74	35	61	38	24	18	17	27	24	10	17	19	5	1	7	8	37	21	25	37	16	6	26	21	7	12	28	24	6	15	28	13	16	35
CviAIIprimer	AAG	3	68	48	81	81	49	42	28	67	70	41	31	52	25	76	28	54	53	43	33	36	24	10	19	25	24	12	19	19	9	25	31	43	48	9	21	34	41	5	26	11	35	9	6	26	16	19	22
CviAIIprimer	AAT	4	50	59	56	76	37	37	47	41	51	29	21	29	35	36	42	52	51	48	22	24	43	37	15	14	29	6	18	14	4	12	37	41	56	14	12	11	15	12	12	10	13	1	7	4	8	29	22
CviAIIprimer	ACA	5	66	71	55	37	41	38	19	26	31	17	25	31	35	39	35	29	50	25	8	36	12	17	11	8	25	5	10	9	8	27	23	26	34	10	23	17	20	21	23	14	40	16	18	17	16	34	11
CviAIIprimer	ACC	6	35	38	45	24	28	39	5	30	12	17	10	47	12	24	17	15	17	16	4	15	19	39	4	4	23	15	6	15	2	21	5	35	27	6	17	25	50	4	8	8	11	4	1	7	5	12	12
CviAIIprimer	ACG	7	30	28	35	22	41	14	29	23	24	9	16	36	19	13	34	15	28	18	16	11	20	16	10	18	26	6	12	9	12	14	21	16	25	8	2	6	5	8	16	6	31	2	4	6	6	10	10
CviAIIprimer	ACT	8	66	22	16	55	18	29	23	17	44	14	10	31	30	19	46	16	21	19	5	6	12	8	13	5	18	14	20	4	0	12	4	16	16	15	32	13	12	7	4	1	14	1	3	13	6	19	3
CviAIIprimer	AGA	9	47	35	26	52	14	8	36	23	32	26	9	29	28	45	18	14	18	8	22	31	5	12	7	26	23	15	16	5	4	12	29	28	30	6	9	7	29	4	10	6	20	5	15	20	10	2	25
CviAIIprimer	AGC	10	49	25	26	34	17	15	20	11	27	24	9	35	21	24	21	20	35	10	9	21	50	6	6	13	8	13	9	19	3	10	27	21	30	8	1	12	36	0	8	9	14	4	3	8	10	30	15
CviAIIprimer	AGG	11	28	34	29	31	14	21	32	33	38	12	44	38	19	31	25	25	41	21	9	23	10	6	11	6	5	13	5	8	13	21	7	41	30	12	17	10	14	2	5	5	18	3	5	3	9	12	8
CviAIIprimer	AGT	12	77	21	34	32	25	17	48	15	25	12	38	34	17	39	9	14	29	18	20	16	16	23	3	7	9	1	17	6	2	8	15	21	8	1	1	22	16	2	9	4	5	7	7	7	5	4	13
CviAIIprimer	ATA	13	65	31	43	54	35	34	30	45	36	24	21	42	31	26	32	41	19	52	19	27	45	7	5	16	26	9	6	8	13	16	22	15	20	24	21	22	34	12	15	5	11	3	5	6	22	1	22
CviAIIprimer	ATC	14	58	39	32	50	27	23	14	25	55	28	22	24	32	19	19	26	37	10	34	40	26	54	6	16	31	13	9	7	10	8	24	35	19	5	8	25	19	13	21	21	30	9	2	18	13	18	20
CviAIIprimer	ATG	15	67	72	40	93	49	60	27	49	56	32	33	53	50	51	47	45	73	34	27	37	46	39	11	13	32	22	18	15	8	32	33	45	40	15	12	30	33	18	19	17	44	3	8	40	12	20	28
CviAIIprimer	ATT	16	58	51	54	43	29	23	31	34	36	46	22	28	27	30	45	54	32	27	22	35	6	14	11	7	14	7	11	9	6	29	29	37	22	4	11	15	14	3	6	6	30	6	6	20	10	9	12
CviAIIprimer	CAA	17	98	71	69	80	53	37	71	72	67	35	33	39	40	58	57	45	36	18	19	20	19	25	11	7	23	10	20	20	17	15	21	34	42	11	16	40	23	11	16	14	32	14	8	13	21	13	36
CviAIIprimer	CAC	18	64	53	42	63	26	44	19	38	39	28	32	34	19	24	17	22	38	23	16	14	16	17	20	5	6	11	20	5	14	22	30	35	25	5	18	20	4	10	11	23	22	3	9	8	4	7	10
CviAIIprimer	CAG	19	68	51	37	48	59	22	24	23	47	21	37	26	32	35	25	60	76	27	6	19	35	24	30	6	23	22	15	2	0	21	53	17	21	25	18	37	11	22	7	19	30	7	12	40	15	15	20
CviAIIprimer	CAT	20	66	36	47	67	32	10	13	36	29	17	13	26	16	25	19	10	27	16	25	14	10	20	5	12	23	10	4	2	2	11	17	30	32	4	7	57	11	12	1	22	21	3	10	11	25	5	13
CviAIIprimer	CCA	21	38	31	24	36	37	13	26	19	37	16	12	22	16	32	21	42	47	13	29	10	12	30	3	6	12	3	14	7	0	24	16	16	22	17	11	24	15	5	14	21	16	12	13	13	7	14	18
CviAIIprimer	CCC	22	33	18	14	36	13	5	2	18	8	13	24	22	7	9	18	17	14	6	17	25	17	8	7	12	10	3	4	7	2	1	11	12	10	3	7	7	13	2	2	7	7	3	15	3	13	7	4
CviAIIprimer	CCG	23	18	19	18	23	18	23	18	31	19	22	20	15	12	5	8	14	4	0	10	15	5	23	11	17	9	4	9	20	1	12	17	21	10	2	9	12	12	7	2	16	18	2	3	4	4	5	11
CviAIIprimer	CCT	24	28	21	26	19	28	11	28	15	28	20	32	10	25	23	41	13	13	14	12	15	12	9	17	9	9	3	1	8	9	19	12	21	15	4	5	8	10	6	9	17	20	3	4	5	5	2	9
CviAIIprimer	CGA	25	21	27	16	48	38	12	4	24	22	18	34	23	6	25	6	28	28	8	9	20	15	13	5	26	4	4	2	5	7	18	10	5	16	12	1	18	6	6	6	17	37	11	2	11	11	3	10
CviAIIprimer	CGC	26	21	20	12	31	19	14	46	9	15	4	5	18	19	15	9	14	9	5	10	3	15	2	5	7	9	2	3	2	2	6	7	2	8	13	1	8	8	8	4	4	16	1	3	12	3	5	6
CviAIIprimer	CGG	27	18	20	41	14	16	8	10	19	14	8	11	12	14	11	4	28	23	3	19	4	7	25	13	4	3	5	14	2	4	6	9	10	14	7	3	4	6	6	0	3	9	2	1	2	10	4	6
CviAIIprimer	CGT	28	18	24	16	26	14	24	10	22	26	13	5	30	9	9	12	7	22	21	3	4	41	8	5	4	5	3	8	4	4	3	11	9	12	4	4	12	3	1	25	2	12	5	4	19	8	1	8
CviAIIprimer	CTA	29	29	22	17	30	14	24	13	15	15	12	6	13	18	15	27	9	10	12	17	7	5	6	7	7	4	2	1	5	6	4	16	5	5	5	7	25	12	0	0	7	11	1	2	8	7	4	14
CviAIIprimer	CTC	30	64	46	39	53	44	22	29	27	52	43	33	39	13	17	48	16	20	13	11	34	15	14	17	6	20	7	7	3	4	15	16	24	28	17	27	28	34	9	9	16	22	8	8	26	3	3	30
CviAIIprimer	CTG	31	79	33	46	77	43	47	22	55	58	33	28	17	43	28	67	47	43	24	38	26	32	26	6	17	16	20	2	21	12	17	24	18	23	19	7	17	35	7	26	16	31	11	15	25	22	13	31
CviAIIprimer	CTT	32	56	71	60	50	39	22	28	26	59	33	15	55	26	27	42	38	22	22	27	28	30	21	22	20	40	4	3	3	7	34	24	10	27	9	22	16	20	13	4	13	10	8	12	3	17	22	21
CviAIIprimer	GAA	33	69	93	71	114	58	38	44	75	55	58	57	45	57	55	64	84	86	40	28	35	51	57	14	31	36	14	7	9	12	32	41	46	66	12	28	23	28	10	15	22	48	14	28	29	8	24	23
CviAIIprimer	GAC	34	51	47	31	50	40	30	35	55	78	50	32	47	44	39	35	24	40	33	15	27	30	15	26	13	22	15	9	8	12	47	20	18	49	9	15	10	21	10	1	39	41	13	8	26	30	16	16
CviAIIprimer	GAG	35	76	48	40	77	47	21	25	51	35	23	26	44	42	44	28	60	37	17	13	21	29	27	16	12	46	7	6	17	13	13	18	37	37	8	12	46	31	4	10	44	42	7	11	35	11	32	14
CviAIIprimer	GAT	36	71	59	72	60	66	48	24	32	47	35	27	41	30	18	61	36	31	22	18	29	28	35	16	20	38	13	13	14	8	12	27	46	40	21	18	32	24	4	6	8	57	16	2	11	10	7	16
CviAIIprimer	GCA	37	86	45	33	60	37	23	20	23	48	26	15	29	42	35	43	44	34	18	23	17	24	21	20	29	25	7	8	17	9	16	16	50	25	11	8	23	36	14	12	24	16	6	12	18	19	12	31
CviAIIprimer	GCC	38	61	31	34	35	17	20	23	38	33	17	39	24	19	14	19	14	23	22	8	21	10	16	9	2	10	3	4	6	7	5	13	17	28	14	5	27	6	5	3	14	6	2	19	6	8	9	4
CviAIIprimer	GCG	39	49	24	21	39	39	20	15	25	43	21	11	49	35	20	35	15	37	5	21	7	15	22	15	10	9	7	11	10	8	17	10	14	30	1	12	13	12	9	4	4	12	11	7	7	9	13	5
CviAIIprimer	GCT	40	65	30	38	44	36	65	16	35	51	22	29	47	24	65	30	52	25	19	10	44	10	13	10	11	11	8	4	7	12	31	14	18	27	10	11	29	15	14	16	17	17	1	7	12	10	11	20
CviAIIprimer	GGA	41	92	48	25	50	45	15	39	36	21	22	7	27	35	46	37	18	29	43	26	21	9	15	9	16	13	14	9	12	7	19	28	24	30	9	16	31	22	9	10	9	23	12	6	16	7	13	11
CviAIIprimer	GGC	42	15	21	15	29	24	17	13	23	36	23	11	12	18	9	9	22	14	14	6	12	22	9	12	7	17	3	19	6	1	5	17	14	37	3	6	11	3	2	6	4	8	1	5	15	9	22	2
CviAIIprimer	GGG	43	47	51	37	47	31	31	13	23	50	19	8	44	22	23	47	38	32	15	24	22	24	40	11	2	18	3	10	2	17	18	11	15	16	14	12	23	13	7	30	11	16	6	14	9	28	14	17
CviAIIprimer	GGT	44	60	30	22	22	56	18	8	44	23	26	26	38	18	28	35	12	25	29	12	32	19	32	6	38	16	13	8	6	6	21	16	12	20	11	13	19	5	20	17	16	21	11	6	21	14	27	15
CviAIIprimer	GTA	45	54	36	41	22	41	21	12	37	41	35	22	24	16	19	25	47	46	34	14	12	14	37	9	7	5	2	14	7	4	7	18	13	16	5	17	21	8	1	12	21	11	9	5	14	15	9	30
CviAIIprimer	GTC	46	55	28	52	59	33	17	12	24	32	24	26	32	22	25	21	31	24	29	24	17	25	9	7	7	14	28	12	9	1	27	24	33	47	9	19	20	13	10	9	23	22	7	10	28	6	11	25
CviAIIprimer	GTG	47	41	52	55	44	42	40	24	52	49	44	51	22	28	57	51	31	31	26	34	23	26	23	11	19	31	19	17	11	13	20	26	32	33	1	12	27	26	13	8	16	37	4	24	27	7	15	15
CviAIIprimer	GTT	48	49	62	42	42	40	44	46	44	44	44	32	56	26	45	43	45	35	23	29	25	27	11	4	9	11	6	16	6	13	13	11	41	35	11	18	18	18	15	23	18	18	7	5	15	12	12	20
CviAIIprimer	TAA	49	75	46	49	52	32	27	35	25	42	51	33	37	15	27	32	28	55	23	22	24	11	15	16	19	20	1	4	9	8	22	27	11	32	6	6	22	23	6	17	7	11	5	13	15	7	9	24
CviAIIprimer	TAC	50	77	42	52	37	37	20	27	40	45	29	34	46	57	36	65	22	35	20	29	28	31	27	6	9	10	8	15	5	6	11	16	50	44	6	6	12	21	12	13	31	14	10	12	11	3	26	14
CviAIIprimer	TAG	51	33	35	34	41	33	17	25	35	50	30	32	16	16	17	22	25	21	28	16	13	33	17	15	15	13	13	20	9	6	8	20	17	20	4	13	13	13	2	11	6	4	7	1	14	17	20	11
CviAIIprimer	TAT	52	74	28	37	59	26	36	8	43	51	39	33	30	40	17	24	37	26	16	24	16	12	22	7	14	21	7	12	19	18	6	15	18	51	4	9	40	8	9	9	6	13	6	13	8	28	23	31
CviAIIprimer	TCA	53	41	59	49	38	42	31	31	40	37	51	65	21	28	37	35	45	31	32	39	27	10	35	23	24	12	8	11	10	5	9	19	53	33	21	24	21	27	14	16	14	21	7	4	16	7	24	19
CviAIIprimer	TCC	54	52	53	34	47	29	60	20	21	24	29	17	14	13	28	17	20	31	15	27	24	19	10	5	5	9	4	14	13	15	21	20	22	29	5	17	31	16	10	14	16	20	7	15	5	13	15	11
CviAIIprimer	TCG	55	47	47	20	18	42	25	25	22	41	11	25	18	27	27	34	21	26	19	17	21	6	20	4	6	6	5	12	14	5	16	15	6	24	13	8	31	18	23	6	23	13	11	3	17	7	9	7
CviAIIprimer	TCT	56	43	38	35	62	42	36	23	10	52	25	37	22	17	34	20	16	44	37	19	18	8	12	6	9	16	4	11	4	4	27	22	20	23	5	5	18	13	10	2	5	11	15	5	5	9	13	5
CviAIIprimer	TGA	57	76	61	79	50	43	17	20	33	49	36	31	38	40	25	26	42	30	32	27	23	15	32	7	16	19	8	20	18	7	18	28	30	20	29	16	16	14	13	8	14	16	12	4	20	14	37	23
CviAIIprimer	TGC	58	40	37	38	55	63	26	25	19	43	35	44	40	19	38	42	19	32	20	9	26	16	9	15	19	16	6	7	15	2	9	19	29	14	5	3	7	19	9	11	3	18	13	2	4	12	25	19
CviAIIprimer	TGG	59	41	45	24	35	53	17	20	48	27	18	29	26	27	46	34	51	39	27	14	25	20	28	10	7	35	3	3	15	6	28	35	31	20	13	15	19	12	10	11	7	27	13	4	10	16	5	11
CviAIIprimer	TGT	60	76	32	60	44	59	17	31	12	31	40	22	17	34	26	34	24	22	14	17	46	21	19	7	27	12	19	3	16	5	14	14	13	27	4	5	14	11	7	4	8	3	5	18	9	11	25	13
CviAIIprimer	TTA	61	41	37	21	32	18	17	8	24	27	2	15	22	27	20	20	33	23	19	9	14	13	7	4	11	7	3	4	7	3	6	7	21	30	5	3	5	13	1	6	3	14	7	15	6	5	2	6
CviAIIprimer	TTC	62	99	55	59	67	32	39	45	84	57	35	32	30	42	30	37	43	69	20	30	28	26	35	14	41	32	10	5	22	21	26	45	30	23	21	14	28	23	5	28	17	26	4	8	12	37	22	26
CviAIIprimer	TTG	63	93	78	62	108	33	44	52	50	60	40	94	74	51	53	55	74	62	54	46	66	25	34	9	16	23	39	11	25	14	9	52	49	59	13	30	43	31	13	9	24	37	11	26	27	17	24	29
CviAIIprimer	TTT	64	146	99	66	101	75	40	29	68	86	39	25	93	54	69	32	65	56	26	47	50	30	22	28	31	13	14	11	12	17	16	48	37	33	31	31	43	33	11	11	23	34	7	17	15	30	14	38
[truncated: 17 more columns]
